# Supplementary material for: PRMT1‐Mediated SWI/SNF Complex Recruitment via SMARCC1 Drives IGF2BP2 Transcription to Enhance Carboplatin Resistance in Head and Neck Squamous Cell Carcinoma
Source: Adv Sci (Weinh). 2025 Apr 24;12(22):2417460. doi: 10.1002/advs.202417460 (PMC12165065; doi:10.1002/advs.202417460)
Supplement: Supplementary file 2 — Supplemental Table 1 [file ADVS-12-2417460-s001.xlsx]

## Sheet: DEGs
Supplementary Table S1. Differentially expressed genes of the CBP-seq (siPRMT1 FaDu cells vs. siNC FaDu cells)
ensembl_gene_id	log2FoldChange	pvalue	padj	Style	external_gene_name	gene_biotype	NC-1	NC-2	NC-3	PRMT1-1	PRMT1-2	PRMT1-3
ENSG00000227232	3.44794	0.0351531	0.0611684	up	WASH7P	unprocessed_pseudogene	0	0.0931337	0	0.441023	0.224923	0.285548
ENSG00000225972	-3.40481	0	0	down	MTND1P23	unprocessed_pseudogene	37153.8	36667.8	36411.6	3466.98	3521.89	3525.56
ENSG00000225630	-4.05531	0	0	down	MTND2P28	unprocessed_pseudogene	5442.76	5486.23	5416.5	328.615	322.354	341.31
ENSG00000237973	-1.40465	8.07e-35	6.02e-34	down	MTCO1P12	unprocessed_pseudogene	27.78	25.2789	26.6141	9.80809	10.2406	10.4173
ENSG00000229344	6.00435	0	0	up	MTCO2P12	unprocessed_pseudogene	18.5214	20.2941	14.2456	1128.74	1135.06	1139.41
ENSG00000240409	-1.97187	0.0184167	0.0339817	down	MTATP8P1	unprocessed_pseudogene	5.50199	4.86275	4.35478	1.72702	0.733989	1.24243
ENSG00000198744	-1.35539	2.22e-16	9.87e-16	down	MTCO3P12	unprocessed_pseudogene	33.6922	34.9638	40.6499	13.0711	14.9991	15.2806
ENSG00000228794	2.09763	3.81e-55	4.25e-54	up	LINC01128	processed_transcript	0.929322	0.823766	0.95189	4.06443	3.9468	3.73418
ENSG00000225880	1.3095	0.0259562	0.0464223	up	LINC00115	lincRNA	0.707545	0.191076	0.608413	1.35723	1.9612	0.585839
ENSG00000230699	1.91307	0.0360567	0.0626075	up	AL645608.3	lincRNA	0.0340248	0.124046	0.0658297	0.156641	0.249648	0.422582
ENSG00000188976	1.36086	3.58e-20	1.81e-19	up	NOC2L	protein_coding	1.51409	1.61283	1.84443	4.41031	4.60827	3.92345
ENSG00000187961	3.56879	0	0	up	KLHL17	protein_coding	4.48306	4.59562	4.18931	51.6672	58.5366	48.7474
ENSG00000187583	1.01966	0.000224013	0.000527195	up	PLEKHN1	protein_coding	1.1695	0.888272	0.989932	2.10315	1.9307	2.22414
ENSG00000272512	4.13875	1.6e-37	1.27e-36	up	AL645608.8	lincRNA	0.297807	0.603182	0.480153	9.02588	7.42926	7.644
ENSG00000188290	3.44998	4.41e-45	4.05e-44	up	HES4	protein_coding	2.13002	1.57561	1.25424	17.0539	19.1618	18.6332
ENSG00000187608	1.28279	3.05e-16	1.35e-15	up	ISG15	protein_coding	9.89211	10.5521	8.82513	28.4628	21.9355	21.0224
ENSG00000217801	-1.89853	1.84e-05	4.75e-05	down	AL390719.1	transcribed_unprocessed_pseudogene	1.0969	1.79665	2.02996	0.548892	0.419905	0.355389
ENSG00000131591	1.31015	2.22e-05	5.71e-05	up	C1orf159	protein_coding	0.327546	0.298538	0.364391	0.867062	0.720986	0.894976
ENSG00000184163	2.87447	0.00288707	0.00600785	up	C1QTNF12	protein_coding	0.115426	0	0.111661	0.464967	0.592837	0.716788
ENSG00000260179	3.90281	0.0486779	0.0822105	up	AL162741.1	lincRNA	0	0	0	0.305942	0.195039	0.0825364
ENSG00000162572	2.0767	1.27e-05	3.34e-05	up	SCNN1D	protein_coding	0.128618	0.218824	0.174191	0.740152	0.75496	0.702862
ENSG00000131584	2.23125	1.46e-16	6.51e-16	up	ACAP3	protein_coding	0.246825	0.214253	0.272884	0.987513	1.06936	1.44518
ENSG00000169972	-1.73572	5.7e-26	3.43e-25	down	PUSL1	protein_coding	10.2747	8.49272	10.1005	2.72896	2.50276	3.51315
ENSG00000162576	1.80017	0.0368588	0.0638701	up	MXRA8	protein_coding	0.0571714	0.173694	0	0.230301	0.251688	0.284024
ENSG00000223663	4.8841	0.00183146	0.00390909	up	NDUFB4P8	processed_pseudogene	0	0	0	2.92229	1.24198	0.700772
ENSG00000242485	1.28974	1.82e-160	6.73e-159	up	MRPL20	protein_coding	31.6777	32.8098	32.2969	78.3459	79.5101	81.0386
ENSG00000272455	3.41518	1.34e-20	6.85e-20	up	AL391244.3	lincRNA	0.81579	0.413078	0.394589	5.47703	5.68637	6.50136
ENSG00000215915	3.15218	0.0182101	0.0336187	up	ATAD3C	protein_coding	0	0.0316458	0.0251911	0.119884	0.11464	0.258736
ENSG00000205090	3.17981	2.2e-09	7.29e-09	up	TMEM240	protein_coding	0.300108	0.27353	0.362898	1.98607	2.75246	3.91366
ENSG00000215014	2.7277	3.08e-13	1.22e-12	up	AL645728.1	lincRNA	0.2464	0.538988	0.57207	2.72246	3.32653	2.99905
ENSG00000228594	2.4832	4.75e-15	2.02e-14	up	FNDC10	protein_coding	0.794532	0.603471	0.57646	3.6578	3.57067	3.94718
ENSG00000272106	1.03014	0.00016489	0.000393077	up	AL691432.2	antisense_RNA	1.67651	1.85216	1.08122	3.09898	2.7584	3.53343
ENSG00000215790	2.26967	0.0339928	0.0593314	up	SLC35E2	protein_coding	0.0951631	0.0385489	0	0.182544	0.232745	0.236382
ENSG00000078369	-1.2185	0	0	down	GNB1	protein_coding	94.1953	98.6472	99.2546	42.2842	41.6479	42.7838
ENSG00000178821	2.5737	1.86e-18	8.92e-18	up	TMEM52	protein_coding	0.714499	0.710422	1.63373	5.90589	6.67221	6.21177
ENSG00000187730	2.52689	7.5e-09	2.42e-08	up	GABRD	protein_coding	0.0931762	0.113232	0.180273	0.793572	0.711002	0.763774
ENSG00000162585	1.27592	5.58e-19	2.73e-18	up	FAAP20	protein_coding	1.03386	0.829911	0.926727	2.19421	2.14347	2.50916
ENSG00000272449	1.87262	0.0174679	0.0323361	up	AL139246.5	lincRNA	0.207906	0.252658	0.402249	1.07679	1.52546	0.645541
ENSG00000157870	1.26189	1.35e-11	4.95e-11	up	FAM213B	protein_coding	1.59714	1.94092	1.90158	4.02989	5.13814	4.04353
ENSG00000142611	-2.44061	3.28e-12	1.23e-11	down	PRDM16	protein_coding	0.773854	0.760069	0.584531	0.109806	0.171116	0.118493
ENSG00000272235	2.16409	0.0277469	0.0493271	up	AL590438.1	lincRNA	0.0299155	0.0363547	0.0868188	0.309876	0.0877987	0.297236
ENSG00000130762	1.12043	0.0203892	0.0372814	up	ARHGEF16	protein_coding	0.260565	0.11309	0.180047	0.278472	0.327742	0.62412
ENSG00000158109	1.29792	1.82e-36	1.41e-35	up	TPRG1L	protein_coding	7.84894	9.32992	10.4143	23.2504	20.7071	24.4505
ENSG00000116213	1.08629	6.71e-23	3.68e-22	up	WRAP73	protein_coding	2.2739	2.23385	2.60806	4.98347	4.95529	5.36081
ENSG00000227372	1.65323	4.39e-52	4.63e-51	up	TP73-AS1	transcribed_unitary_pseudogene	2.13997	2.02463	2.25079	7.32277	6.32275	6.74264
ENSG00000235169	-2.88251	2.36e-05	6.04e-05	down	SMIM1	protein_coding	2.27913	2.90159	1.88981	0.374731	0.159262	0.404377
ENSG00000069424	1.56721	1.79e-06	5e-06	up	KCNAB2	protein_coding	0.173757	0.211158	0.178594	0.499956	0.733065	0.458582
ENSG00000226944	-1.57068	3.55e-40	2.97e-39	down	AL031847.1	antisense_RNA	115.315	103.189	107.049	38.4605	35.7732	36.4003
ENSG00000225077	1.68403	7.81e-05	0.000192052	up	LINC00337	lincRNA	0.553019	0.821401	0.416095	2.0509	1.89356	1.75526
ENSG00000097021	-1.2299	1.25e-60	1.53e-59	down	ACOT7	protein_coding	22.6206	25.2013	22.1984	9.70884	10.4262	10.0092
ENSG00000069812	2.04603	0.0040157	0.00821018	up	HES2	protein_coding	0.0765951	0.0930821	0.0185241	0.19835	0.309098	0.261607
ENSG00000171680	1.38817	0.00269993	0.00564139	up	PLEKHG5	protein_coding	0.176159	0.196237	0.0568042	0.30412	0.452382	0.364644
ENSG00000204859	-1.10688	1.63e-10	5.68e-10	down	ZBTB48	protein_coding	3.47194	3.5766	3.4699	1.48195	1.75453	1.71341
ENSG00000162413	1.57115	4.58e-127	1.22e-125	up	KLHL21	protein_coding	6.07632	6.10794	6.13935	18.252	18.8681	17.9257
ENSG00000041988	1.0756	2.43e-08	7.62e-08	up	THAP3	protein_coding	1.47475	1.54499	1.47583	2.83864	3.84317	2.93689
ENSG00000237436	2.53326	4.3e-05	0.000108061	up	CAMTA1-DT	antisense_RNA	0.249488	1.81914	0.965397	2.87143	6.58998	7.74649
ENSG00000049245	1.87559	0	0	up	VAMP3	protein_coding	30.6111	32.0486	33.3141	115.451	120.172	120.392
ENSG00000162426	1.71979	5.01e-12	1.87e-11	up	SLC45A1	protein_coding	1.18308	0.871355	0.867035	3.30095	3.10395	3.33947
ENSG00000236269	3.01274	0.00619584	0.0123355	up	ENO1-IT1	sense_intronic	0.139163	0	0.269247	1.28134	1.02107	1.20987
ENSG00000232208	2.45935	0.0034047	0.00702209	up	AL139415.1	processed_pseudogene	0.588281	0.714907	0.569091	3.38535	5.61126	1.46127
ENSG00000197241	-3.82613	0.0406708	0.0698067	down	SLC2A7	protein_coding	0.201827	0.408784	0.0650812	0	0	0
ENSG00000284693	-3.46411	0.0242832	0.0436863	down	AL928921.2	lincRNA	0.157892	0.287816	0.152741	0	0	0.0490247
ENSG00000171612	1.02393	1.23e-42	1.08e-41	up	SLC25A33	protein_coding	10.9609	10.0881	9.7717	21.3346	20.7758	21.1873
ENSG00000188807	2.30473	1.24e-114	2.99e-113	up	TMEM201	protein_coding	1.96195	1.98688	2.08487	10.0245	9.85859	10.2453
ENSG00000171608	1.94804	3e-18	1.42e-17	up	PIK3CD	protein_coding	0.490544	0.417293	0.727631	2.12659	1.8956	2.41668
ENSG00000162441	1.02232	6.66e-22	3.56e-21	up	LZIC	protein_coding	7.70787	7.2504	7.1338	14.4584	16.912	14.1294
ENSG00000228150	-3.52202	0.000373559	0.000860217	down	AL357140.2	sense_intronic	4.47093	3.43155	2.27636	0.270828	0	0.584508
ENSG00000130939	-1.01471	5.96e-59	7.11e-58	down	UBE4B	protein_coding	13.532	12.8195	12.7833	6.6188	6.25853	6.66344
ENSG00000199562	3.7151	4.72e-29	3.07e-28	up	RNU6-37P	snRNA	12.5793	3.52777	11.2329	96.8907	139.156	140.61
ENSG00000284735	3.24971	0.0151695	0.02839	up	AL139424.3	lincRNA	0.0869697	0	0	0.400384	0.191435	0.270037
ENSG00000241563	2.57256	4.53e-06	1.23e-05	up	CORT	protein_coding	0.366504	0.66809	0.177274	2.21456	2.42021	2.38976
ENSG00000009724	2.68814	0.0209136	0.0381106	up	MASP2	protein_coding	0.048712	0	0.0235615	0.196225	0.142965	0.151249
ENSG00000230337	1.14337	0.0194021	0.0356446	up	AL109811.2	antisense_RNA	0.965834	2.81695	2.24239	5.1134	1.98423	5.99775
ENSG00000198793	-1.31427	2.39e-41	2.04e-40	down	MTOR	protein_coding	4.76721	5.0562	4.72741	1.81908	1.78025	2.29192
ENSG00000083444	-1.06006	7.94e-145	2.53e-143	down	PLOD1	protein_coding	57.1986	57.1173	55.3704	26.3864	27.8168	28.063
ENSG00000270914	-2.20097	5.88e-05	0.000146176	down	AL096840.1	processed_pseudogene	21.1528	29.7647	32.3097	8.96937	3.26743	5.53083
ENSG00000116691	1.21502	1.84e-09	6.12e-09	up	MIIP	protein_coding	1.6149	1.8287	2.0948	3.9285	4.20099	4.87746
ENSG00000162496	-4.34562	1.63e-102	3.4e-101	down	DHRS3	protein_coding	17.7337	18.0695	17.5181	0.902761	0.75067	0.97418
ENSG00000179172	-3.46042	0.00545567	0.0109418	down	HNRNPCL1	protein_coding	1.21479	0.794915	0.542382	0.215098	0	0
ENSG00000189337	-2.28586	1.66e-12	6.33e-12	down	KAZN	protein_coding	0.650802	0.445442	0.549971	0.129143	0.109772	0.102197
ENSG00000142634	1.05108	5.74e-38	4.58e-37	up	EFHD2	protein_coding	14.2359	14.1185	12.5843	30.3208	27.4937	27.588
ENSG00000116138	-1.32639	1.88e-47	1.83e-46	down	DNAJC16	protein_coding	6.89201	7.56735	7.54445	2.89457	2.96313	3.00343
ENSG00000235084	1.2521	2.39e-06	6.61e-06	up	CHCHD2P6	processed_pseudogene	6.02231	8.16306	6.72214	20.2606	16.6551	12.9455
ENSG00000197312	-1.32703	5.96e-83	9.96e-82	down	DDI2	protein_coding	9.45282	8.8541	9.58188	3.61342	3.85598	3.79333
ENSG00000116786	1.27368	3.8e-14	1.56e-13	up	PLEKHM2	protein_coding	4.87294	6.92915	5.00557	13.4718	14.7807	12.6658
ENSG00000237938	3.13224	0.00326426	0.00674333	up	AL450998.2	antisense_RNA	0	0.164154	0.0653359	0.54413	0.79288	0.587177
ENSG00000162458	2.4612	3.65e-101	7.5e-100	up	FBLIM1	protein_coding	2.10763	2.08105	2.46365	12.2298	12.1781	12.7337
ENSG00000233954	1.58467	1.58e-271	1.16e-269	up	UQCRHL	protein_coding	49.584	51.3107	46.1287	142.888	150.193	151.656
ENSG00000179743	1.10107	9.13e-06	2.42e-05	up	FLJ37453	antisense_RNA	1.25601	1.62813	1.41755	2.89117	3.56339	2.85991
ENSG00000185519	2.70232	0.0186123	0.0343241	up	FAM131C	protein_coding	0.0608686	0.0739704	0.058883	0.210167	0.535928	0.529184
ENSG00000142632	3.81355	1.13e-05	2.97e-05	up	ARHGEF19	protein_coding	0.0829405	0.0335978	0	0.82731	0.324562	0.480717
ENSG00000233929	2.82108	1.03e-42	9.04e-42	up	MT1XP1	processed_pseudogene	18.3695	14.8824	14.5393	111.476	115.994	114.765
ENSG00000215908	1.13604	1.79e-37	1.41e-36	up	CROCCP2	transcribed_unprocessed_pseudogene	5.52224	4.42156	5.69943	11.5211	11.7353	11.6985
ENSG00000236698	-1.75469	0	0	down	EIF1AXP1	processed_pseudogene	1199.84	1218.32	1277.67	383.792	366.043	355.918
ENSG00000186715	2.72784	0.000551612	0.00125064	up	MST1L	transcribed_unprocessed_pseudogene	0.0399758	0.0242903	0.0580077	0.253052	0.23465	0.347545
ENSG00000159363	1.16302	3.55e-11	1.28e-10	up	ATP13A2	protein_coding	1.18261	1.3174	1.73511	3.53886	2.86344	3.18236
ENSG00000117118	1.75951	0	0	up	SDHB	protein_coding	55.7639	60.8676	61.5117	206.868	196.307	205.266
ENSG00000074964	1.20749	0.00019769	0.000467994	up	ARHGEF10L	protein_coding	0.357619	0.225346	0.205009	0.701236	0.544224	0.59221
ENSG00000127463	-1.02288	1.26e-49	1.27e-48	down	EMC1	protein_coding	10.4581	10.761	10.8455	5.28767	4.81559	5.78616
ENSG00000211454	1.505	0.0488956	0.0825359	up	AKR7L	polymorphic_pseudogene	0.0748103	0.181826	0.180925	0.258304	0.878241	0.13937
ENSG00000270728	1.13819	0.0025367	0.00532447	up	AL035413.2	processed_pseudogene	1.97214	4.31395	3.62484	10.2141	5.78803	5.63354
ENSG00000158747	3.0319	3.03e-122	7.72e-121	up	NBL1	protein_coding	1.97214	1.96089	2.28359	16.7828	17.671	17.1456
ENSG00000169914	1.51583	3.67e-42	3.18e-41	up	OTUD3	protein_coding	2.46335	2.04531	2.27939	6.586	6.17442	6.89801
ENSG00000090432	2.46985	1.11e-55	1.25e-54	up	MUL1	protein_coding	2.59056	2.68369	2.83472	12.7083	18.2597	14.663
ENSG00000189410	1.2516	1.09e-07	3.3e-07	up	SH2D5	protein_coding	0.842719	0.682742	1.04168	2.23619	2.19848	1.80255
ENSG00000075151	-2.18139	2.1e-214	1.13e-212	down	EIF4G3	protein_coding	16.0118	16.0754	16.7107	3.6261	3.27748	3.92636
ENSG00000090686	-1.08001	1.07e-59	1.29e-58	down	USP48	protein_coding	12.8536	13.5668	12.255	6.76315	5.82337	5.80877
ENSG00000070831	1.47202	0	0	up	CDC42	protein_coding	46.5026	47.5598	43.0927	123.934	131.582	128.449
ENSG00000230068	3.99403	0.0382185	0.0659968	up	CDC42-IT1	sense_intronic	0	0	0	0.172203	0.878241	0.371652
ENSG00000162552	2.73535	0.0210989	0.038421	up	WNT4	protein_coding	0.0457422	0.0277941	0	0.105292	0.335621	0.056811
ENSG00000133216	-3.84901	1.06e-08	3.37e-08	down	EPHB2	protein_coding	0.339169	0.311644	0.248079	0.0380839	0.0121393	0.0102742
ENSG00000261326	-1.05952	0.00174497	0.00373619	down	LINC01355	lincRNA	0.96995	0.670258	0.735929	0.50345	0.334906	0.307071
ENSG00000125944	-1.08922	1.04e-194	4.95e-193	down	HNRNPR	protein_coding	49.0359	49.4825	47.7595	24.0224	22.0829	23.1809
ENSG00000088280	-1.3413	0.000666625	0.0014991	down	ASAP3	protein_coding	0.747263	0.630632	0.662646	0.334463	0.213222	0.257802
ENSG00000007968	1.672	9.67e-97	1.88e-95	up	E2F2	protein_coding	4.8382	4.98038	5.48796	16.072	16.8725	16.4481
ENSG00000235052	1.37332	0.0444607	0.075714	up	AL021154.1	lincRNA	0.227056	1.65557	1.31789	2.61325	3.99831	1.692
ENSG00000188529	-1.36551	2.54e-262	1.76e-260	down	SRSF10	protein_coding	35.755	36.5828	36.109	13.7288	14.2223	14.5772
ENSG00000142677	-1.84204	1.95e-06	5.42e-06	down	IL22RA1	protein_coding	1.40615	1.30411	2.11202	0.51107	0.488714	0.367668
ENSG00000117602	-1.34688	2.79e-12	1.06e-11	down	RCAN3	protein_coding	1.90192	2.09795	1.92479	0.77456	0.794351	0.781326
ENSG00000169504	-1.56688	4.34e-77	6.79e-76	down	CLIC4	protein_coding	21.5597	20.3501	18.9847	7.58199	5.91518	7.12332
ENSG00000117616	2.48633	4.37e-175	1.8e-173	up	RSRP1	protein_coding	2.64778	2.82937	2.62029	15.78	14.2468	15.6109
ENSG00000238084	2.91578	9.44e-13	3.65e-12	up	AL031284.1	processed_pseudogene	0.866422	2.63229	1.46678	14.21	10.4893	11.8369
ENSG00000204178	1.65568	1.65e-39	1.36e-38	up	TMEM57	protein_coding	2.65414	2.94084	2.76894	8.9845	9.0497	8.53185
ENSG00000157978	1.13878	1.47e-16	6.57e-16	up	LDLRAP1	protein_coding	2.41722	1.84178	2.50539	5.60826	4.64506	4.86061
ENSG00000117643	-3.30038	0.000140745	0.000337844	down	MAN1C1	protein_coding	0.183536	0.195162	0.188646	0.0132024	0	0.0427404
ENSG00000158006	-2.4297	3.36e-45	3.1e-44	down	PAFAH2	protein_coding	7.45145	8.69446	7.26062	1.58472	1.82244	1.00593
ENSG00000197245	1.24879	0.0193089	0.0355031	up	FAM110D	protein_coding	0.289818	0.220125	0.280364	0.750511	0.372131	0.764891
ENSG00000236782	4.10444	0.0317991	0.0558843	up	AL391650.1	protein_coding	0	0	0	0.0692414	0.0882834	0.448315
ENSG00000142684	4.69525	3.56e-11	1.28e-10	up	ZNF593	protein_coding	0.269278	0.16362	0.260494	5.42361	7.11272	6.0199
ENSG00000225891	3.72689	0.016351	0.0304312	up	AL513365.2	antisense_RNA	0	0	0.189338	1.12632	0.861639	0.972338
ENSG00000198830	-2.03291	5.76e-74	8.73e-73	down	HMGN2	protein_coding	22.0775	21.1628	23.0739	5.69937	5.38951	5.27898
ENSG00000175793	1.52398	0.000201798	0.000477166	up	SFN	protein_coding	0.941249	0.476605	1.13818	2.43745	2.30206	2.82512
ENSG00000198746	1.37392	2.58e-26	1.57e-25	up	GPATCH3	protein_coding	5.77017	4.80675	5.08677	13.9784	13.9303	13.2348
ENSG00000172746	-3.46261	2.13e-12	8.09e-12	down	RPL12P13	unprocessed_pseudogene	13.7494	9.62032	11.0841	1.67837	0.611411	0.776208
ENSG00000253368	2.24862	7.28e-36	5.56e-35	up	TRNP1	protein_coding	2.72467	2.16498	2.38235	10.0711	12.61	12.4947
ENSG00000090020	1.91522	1.98e-29	1.3e-28	up	SLC9A1	protein_coding	1.87178	2.25362	2.78315	8.29802	9.68991	8.39484
ENSG00000186501	1.09368	4.51e-10	1.54e-09	up	TMEM222	protein_coding	1.66548	1.77098	1.65591	3.19476	3.36051	4.39556
ENSG00000181773	2.21161	2.77e-17	1.27e-16	up	GPR3	protein_coding	1.37071	1.24931	0.710354	4.73277	4.74126	5.95839
ENSG00000235912	-3.91274	5.54e-25	3.25e-24	down	AL031729.1	processed_pseudogene	69.0249	72.7418	52.6883	6.20648	2.374	4.01849
ENSG00000231344	3.0312	4.74e-13	1.86e-12	up	AL020997.1	processed_pseudogene	1.18668	1.08158	3.73089	15.0236	16.5431	19.5283
ENSG00000228589	1.13339	4.42e-18	2.08e-17	up	SPCS2P4	processed_pseudogene	18.0924	18.4763	17.7964	37.7966	40.1592	42.4863
ENSG00000130770	1.13311	4.38e-138	1.29e-136	up	ATPIF1	protein_coding	52.583	49.3681	49.9674	112.363	108.779	115.472
ENSG00000130766	1.94341	1.54e-88	2.74e-87	up	SESN2	protein_coding	5.3073	4.99214	4.7861	19.4639	20.6805	18.5458
ENSG00000204138	-1.0714	3.96e-70	5.64e-69	down	PHACTR4	protein_coding	17.4636	17.8889	17.4138	8.12115	8.81899	8.46507
ENSG00000197989	2.01906	6.69e-167	2.6e-165	up	SNHG12	antisense_RNA	8.61534	8.79313	9.19443	35.1106	36.173	37.736
ENSG00000221539	1.04265	0.0162879	0.0303221	up	SNORD99	snoRNA	12.5924	20.4038	17.5957	22.5446	41.0637	41.7054
ENSG00000198492	-1.39532	6.14e-242	3.78e-240	down	YTHDF2	protein_coding	91.9736	88.8493	90.7902	34.8322	32.7179	36.5882
ENSG00000159023	-2.37964	5.27e-34	3.87e-33	down	EPB41	protein_coding	1.8704	1.93323	2.01458	0.366182	0.367849	0.395151
ENSG00000225616	1.68666	4.52e-114	1.08e-112	up	AL138785.1	processed_pseudogene	101.348	106.057	93.5028	317.532	343.347	316.235
ENSG00000116353	-1.69725	1.08e-55	1.21e-54	down	MECR	protein_coding	14.0971	13.0572	12.8967	4.28409	4.41628	3.80333
ENSG00000186056	2.02175	0.00163576	0.00351229	up	MATN1-AS1	antisense_RNA	0.0771899	0.156342	0.0746719	0.533042	0.339816	0.351518
ENSG00000162512	2.08818	4.33e-24	2.47e-23	up	SDC3	protein_coding	0.52743	0.587545	0.481879	2.39442	2.47242	1.96518
ENSG00000215900	3.33815	1.89e-48	1.87e-47	up	SELENOWP1	processed_pseudogene	7.39553	10.4853	8.34666	85.5903	83.2029	95.9335
ENSG00000084623	-1.21696	4.64e-211	2.46e-209	down	EIF3I	protein_coding	224.661	242.821	230.223	103.483	100.41	98.8479
ENSG00000175130	1.16585	1.16e-268	8.35e-267	up	MARCKSL1	protein_coding	128.949	129.082	127.868	287.285	290.368	296.843
ENSG00000225828	2.90735	5.34e-10	1.82e-09	up	FAM229A	protein_coding	0.109178	0.265357	0.246439	1.88485	1.38852	1.35598
ENSG00000160058	1.46883	2.35e-176	9.85e-175	up	BSDC1	protein_coding	11.3923	11.8179	11.6755	31.7151	32.1994	33.568
ENSG00000162522	1.62301	1.08e-63	1.4e-62	up	KIAA1522	protein_coding	3.50621	3.10077	3.25751	10.6679	10.4177	9.67941
ENSG00000160097	4.16342	0.0219938	0.039926	up	FNDC5	protein_coding	0	0	0	0.0759251	0.19361	0.0819317
ENSG00000121900	3.50696	8.19e-44	7.31e-43	up	TMEM54	protein_coding	1.24216	0.799162	1.55506	15.3896	12.8668	13.7939
ENSG00000279179	1.65248	0.00436929	0.00888422	up	AL662907.2	TEC	0.18017	0.109475	0.174292	0.518407	0.528779	0.447535
ENSG00000225313	3.0824	0.00504165	0.0101584	up	AL513327.1	antisense_RNA	0.0515753	0.0313384	0	0.267118	0.340578	0.0960835
ENSG00000163866	1.39987	6.34e-54	6.91e-53	up	SMIM12	protein_coding	3.31432	3.23462	2.7358	8.61589	8.18736	7.86713
ENSG00000241014	1.47233	1.4e-07	4.19e-07	up	AC114490.1	processed_transcript	0.742647	0.601667	0.898027	2.06561	2.54286	1.76785
ENSG00000163867	-1.68508	3.21e-25	1.89e-24	down	ZMYM6	protein_coding	2.58007	2.30893	2.8092	0.8076	0.617818	0.978751
ENSG00000228348	2.43114	3.64e-05	9.18e-05	up	EFCAB14P1	processed_pseudogene	1.34174	0	1.29797	5.14749	5.25048	4.72151
ENSG00000229994	1.36625	1.89e-23	1.05e-22	up	RPL5P4	processed_pseudogene	11.9197	12.4972	10.8525	32.0103	29.8384	29.608
ENSG00000020129	1.02159	1.6e-74	2.44e-73	up	NCDN	protein_coding	16.2981	15.7631	14.3609	32.3297	31.9816	30.7815
ENSG00000116819	1.87511	0.0202199	0.036995	up	TFAP2E	protein_coding	0	0.22992	0.183024	0.707692	0.485861	0.293723
ENSG00000116863	1.04305	5.23e-18	2.46e-17	up	ADPRHL2	protein_coding	8.25568	9.8064	10.6885	19.2178	19.4019	21.2007
ENSG00000054116	1.26983	1.34e-129	3.68e-128	up	TRAPPC3	protein_coding	21.5471	21.0122	22.2641	54.5312	52.3396	51.1523
ENSG00000214193	1.55848	2.66e-07	7.82e-07	up	SH3D21	protein_coding	0.416556	0.506219	0.425355	1.19857	1.35839	1.4371
ENSG00000142694	2.16256	7.53e-17	3.4e-16	up	EVA1B	protein_coding	1.45346	1.87021	2.31584	8.46254	8.15509	8.91966
ENSG00000163874	1.57268	1.96e-14	8.16e-14	up	ZC3H12A	protein_coding	1.2938	1.37072	1.54043	4.61996	4.23531	3.79059
ENSG00000163879	-2.14847	0.0077546	0.0152385	down	DNALI1	protein_coding	0.232355	0.310606	0.247253	0.0534849	0.102291	0.0288581
ENSG00000116922	1.14514	3.05e-26	1.84e-25	up	C1orf109	protein_coding	4.22649	3.88765	5.12772	10.1319	9.42317	10.1505
ENSG00000185090	2.37851	3.04e-19	1.5e-18	up	MANEAL	protein_coding	0.891972	0.667057	0.862876	3.11928	5.89015	3.91996
ENSG00000196449	1.45187	1.29e-150	4.35e-149	up	YRDC	protein_coding	36.686	33.6954	33.6243	96.9761	97.0192	93.7325
ENSG00000188786	1.54196	3.81e-78	6.03e-77	up	MTF1	protein_coding	3.84523	3.15186	3.95697	11.2125	10.3954	10.7694
ENSG00000204084	1.19449	0.00103011	0.00227054	up	INPP5B	protein_coding	0.162321	0.23953	0.157026	0.533771	0.391324	0.345599
ENSG00000168653	1.25777	6.71e-225	3.83e-223	up	NDUFS5	protein_coding	252.609	259.454	257.162	623.221	608.02	625.125
ENSG00000090621	-1.37849	6.3e-307	5.37e-305	down	PABPC4	protein_coding	68.1649	69.1084	67.0342	26.6899	27.5778	25.1799
ENSG00000228060	3.54076	0.0374086	0.064735	up	AL365277.2	antisense_RNA	0	0	0.181778	1.29762	0	1.16689
ENSG00000163909	1.39444	3.14e-06	8.62e-06	up	HEYL	protein_coding	0.622186	1.06543	0.519814	2.14828	1.24503	2.31823
ENSG00000116983	2.11981	1.4e-09	4.67e-09	up	HPCAL4	protein_coding	0.250393	0.355004	0.181669	1.03266	1.25541	1.11436
ENSG00000225333	-1.08639	0.036916	0.0639582	down	AL035404.1	processed_pseudogene	2.18741	3.76585	3.87943	1.04898	1.60495	2.03755
ENSG00000198754	2.41431	0.0496087	0.0835684	up	OXCT2	protein_coding	0.113404	0.0689067	0	0.13052	0.499241	0.352113
ENSG00000116990	1.19716	7.23e-06	1.93e-05	up	MYCL	protein_coding	0.715743	0.422477	0.692395	1.62401	1.50045	1.16832
ENSG00000168389	1.13319	2.18e-11	7.9e-11	up	MFSD2A	protein_coding	1.88626	2.22947	2.37464	5.50173	3.678	5.10259
ENSG00000228477	-4.16315	0.00374825	0.00769459	down	AL663070.1	processed_pseudogene	0.428431	2.4297	0.690758	0.164365	0	0
ENSG00000226745	1.77398	0.000337824	0.000781007	up	AL512599.1	processed_pseudogene	1.36035	0.734737	1.02353	3.65322	2.88345	4.31768
ENSG00000227311	-3.87961	0.0338988	0.0591774	down	AL031985.2	processed_pseudogene	0.431406	0.524265	1.252	0	0	0
ENSG00000187801	-1.18936	4.22e-07	1.23e-06	down	ZFP69B	protein_coding	3.64507	3.69139	4.32375	2.14756	1.59195	1.40125
ENSG00000164002	1.33478	0.00147197	0.00318368	up	EXO5	protein_coding	0.334856	0.406933	0.388719	1.23327	0.786213	0.831771
ENSG00000238186	-1.31174	0.0146195	0.0274462	down	AL603839.2	antisense_RNA	3.22369	2.76536	4.03575	1.52775	1.39135	1.17758
ENSG00000117013	-1.22015	1.41e-08	4.48e-08	down	KCNQ4	protein_coding	2.40094	2.55678	3.37618	1.28195	1.23495	1.10669
ENSG00000171793	-1.1234	2.13e-217	1.15e-215	down	CTPS1	protein_coding	76.1081	78.5073	77.513	36.238	36.3288	35.0555
ENSG00000204060	1.31621	0.0437868	0.0747034	up	FOXO6	protein_coding	0.215883	0.104941	0.292377	0.646012	0.380156	0.536246
ENSG00000127124	-1.28925	1.95e-09	6.48e-09	down	HIVEP3	protein_coding	0.728214	0.805314	0.831261	0.276581	0.363329	0.343683
ENSG00000227527	2.42867	0.0262312	0.0468853	up	AC096540.1	sense_overlapping	0.62655	0	0	1.80279	0.919429	0.778165
ENSG00000236876	4.12992	0.00498837	0.0100619	up	TMSB4XP1	processed_pseudogene	0	0	0.741925	7.9443	4.5018	2.85759
ENSG00000234917	1.73413	0.00437723	0.00889858	up	AC098484.2	lincRNA	0.689101	0.628072	1.4999	1.78449	2.02244	5.777
ENSG00000164008	-2.17995	6.24e-05	0.000154655	down	C1orf50	protein_coding	2.65306	0.909369	2.23748	0.156589	0.399305	0.760398
ENSG00000164010	-1.82523	3.27e-06	8.96e-06	down	ERMAP	protein_coding	1.11787	0.815096	0.843498	0.257319	0.164042	0.360979
ENSG00000225099	-1.33783	1.77e-07	5.29e-07	down	ATP6V1E1P1	processed_pseudogene	11.0987	12.5639	11.6191	5.42452	3.79281	4.7207
ENSG00000117395	-2.3962	0	0	down	EBNA1BP2	protein_coding	424.064	419.271	421.622	78.8071	83.2852	80.9973
ENSG00000243710	-3.68066	0.0143214	0.0269162	down	CFAP57	protein_coding	0.0718511	0.0654877	0.173768	0	0	0.0223095
ENSG00000142949	-1.62772	3.17e-98	6.3e-97	down	PTPRF	protein_coding	8.83432	9.39684	9.05105	3.03696	2.95021	2.91708
ENSG00000236200	1.15645	0.0127848	0.0242311	up	KDM4A-AS1	antisense_RNA	0.697041	0.456119	0.518695	1.41936	1.73101	0.665933
ENSG00000126091	-2.53977	3.88e-06	1.06e-05	down	ST3GAL3	protein_coding	0.489373	0.707988	0.856646	0.160924	0.170983	0.0289426
ENSG00000117410	1.2762	1.54e-221	8.62e-220	up	ATP6V0B	protein_coding	37.3145	37.3022	36.9756	89.7694	91.9351	91.3784
ENSG00000233514	2.90251	3.72e-287	2.88e-285	up	AL356653.1	processed_pseudogene	54.0695	58.0187	50.9146	399.532	422.466	405.421
ENSG00000187147	1.53163	5.12e-76	7.98e-75	up	RNF220	protein_coding	3.21717	2.77963	2.71932	8.45112	8.20299	8.81438
ENSG00000225721	2.97832	0.030335	0.0535691	up	AL592166.1	antisense_RNA	0	0.164475	0.130928	0.778852	1.19165	0.336188
ENSG00000173846	1.60807	3.29e-09	1.08e-08	up	PLK3	protein_coding	0.684496	0.976499	0.604587	2.70595	1.92158	2.21774
ENSG00000117425	1.1666	0.0207503	0.0378697	up	PTCH2	protein_coding	0.140758	0.171056	0.175071	0.324005	0.354094	0.42456
ENSG00000070785	-1.03897	1.13e-23	6.35e-23	down	EIF2B3	protein_coding	12.4755	12.8	13.3605	6.49797	6.81506	5.73027
ENSG00000162415	-1.14591	1.99e-05	5.15e-05	down	ZSWIM5	protein_coding	1.13025	1.1238	1.04368	0.53216	0.502599	0.467916
ENSG00000234315	4.69382	3.06e-41	2.61e-40	up	OSTCP5	processed_pseudogene	0.914238	3.33308	1.10552	51.0329	39.2417	41.7284
ENSG00000070759	-1.22503	0.0138918	0.0261666	down	TESK2	protein_coding	0.685678	0.757518	0.482408	0.394584	0.228681	0.193546
ENSG00000159588	2.22967	0.00286873	0.00597456	up	CCDC17	protein_coding	0.0623156	0.189322	0.0602828	0.537907	0.0914449	0.77395
ENSG00000159596	-1.71467	5.14e-87	8.96e-86	down	TMEM69	protein_coding	34.5974	35.2863	31.7851	10.5533	10.4654	10.2283
ENSG00000171357	-1.0756	0.0390169	0.0672392	down	LURAP1	protein_coding	0.893527	1.08586	1.02645	0.192823	0.573651	0.693591
ENSG00000142961	1.55362	1.52e-09	5.05e-09	up	MOB3C	protein_coding	0.385028	0.552978	0.558701	1.71213	1.20706	1.47807
ENSG00000237424	1.83822	3.38e-27	2.1e-26	up	FOXD2-AS1	antisense_RNA	2.02205	2.65789	2.3553	7.93163	8.53843	8.81538
ENSG00000186564	3.12735	6.4e-61	7.9e-60	up	FOXD2	protein_coding	0.730852	0.861253	0.728436	7.31555	7.60491	5.47374
ENSG00000132122	-1.72248	1.4e-21	7.41e-21	down	SPATA6	protein_coding	3.12059	3.19909	3.15371	1.04337	0.767481	1.06095
ENSG00000224986	-3.23976	0.000206239	0.000487273	down	PPP1R8P1	processed_pseudogene	1.38843	1.56677	1.7269	0.228284	0	0.246344
ENSG00000235105	-2.24144	3.18e-56	3.62e-55	down	AL356968.2	processed_pseudogene	29.4056	30.8303	31.4743	6.16204	5.43923	7.87714
ENSG00000185104	-3.24715	8.97e-191	4.13e-189	down	FAF1	protein_coding	13.6129	12.7908	13.8326	1.38986	1.59084	1.32938
ENSG00000213478	2.56531	1.96e-07	5.82e-07	up	CFL1P2	processed_pseudogene	1.05959	0.919764	0.585731	6.62025	3.99831	4.51199
ENSG00000085831	-1.21923	3.91e-17	1.78e-16	down	TTC39A	protein_coding	2.95284	3.01052	2.55696	1.22194	0.95751	1.48343
ENSG00000117859	-1.03306	1.69e-23	9.45e-23	down	OSBPL9	protein_coding	4.60988	4.33374	4.91176	2.26491	2.2496	2.33607
ENSG00000169213	-1.17172	1.35e-12	5.19e-12	down	RAB3B	protein_coding	1.45907	1.3127	1.52845	0.732948	0.555978	0.630744
ENSG00000198841	1.67647	8.92e-33	6.34e-32	up	KTI12	protein_coding	4.65133	5.65252	6.01895	17.6591	18.9698	16.1302
ENSG00000213735	-4.03209	7.5e-25	4.37e-24	down	ANAPC10P1	processed_pseudogene	21.4151	21.4986	22.3378	1.92892	1.63959	0.46256
ENSG00000134744	-1.61586	1.67e-118	4.17e-117	down	ZCCHC11	protein_coding	7.24807	7.29356	7.23422	2.37608	2.48552	2.32591
ENSG00000162377	1.29445	3.43e-58	4.04e-57	up	COA7	protein_coding	7.93	7.40139	7.67131	18.3396	18.4585	20.2536
ENSG00000228929	-1.70549	0	0	down	RPS13P2	processed_pseudogene	4119.88	4010.59	3994.73	1240.1	1238.86	1276.03
ENSG00000121310	-1.11157	8.54e-05	0.000209162	down	ECHDC2	protein_coding	0.527887	0.456671	0.675119	0.236846	0.34137	0.211134
ENSG00000116171	-1.43455	2.36e-112	5.53e-111	down	SCP2	protein_coding	17.678	17.3472	18.6571	7.23165	6.00059	6.75087
ENSG00000162385	1.06255	2.26e-116	5.55e-115	up	MAGOH	protein_coding	71.7614	73.7053	69.1466	149.139	150.378	152.675
ENSG00000157193	-1.63315	6.43e-33	4.58e-32	down	LRP8	protein_coding	2.96744	3.09101	2.98781	0.952572	0.962743	1.02793
ENSG00000081870	1.29638	3.37e-37	2.64e-36	up	HSPB11	protein_coding	6.17513	5.44355	6.19035	15.0613	14.602	14.6633
ENSG00000116212	-1.55622	4.6e-161	1.72e-159	down	LRRC42	protein_coding	75.5381	71.6532	75.8573	24.3667	26.2154	26.241
ENSG00000219102	-1.56832	5.87e-05	0.000146077	down	HNRNPA3P12	processed_pseudogene	4.18825	4.49793	2.63827	1.23312	1.00052	1.57262
ENSG00000157216	-1.54104	3.48e-51	3.62e-50	down	SSBP3	protein_coding	10.0229	10.1824	10.6541	3.76165	3.5753	3.3704
ENSG00000162390	-1.38055	0.0389028	0.0670537	down	ACOT11	protein_coding	0.137795	0.141693	0.102539	0.0487979	0.0311089	0.065823
ENSG00000243725	1.99109	1.15e-10	4.04e-10	up	TTC4	protein_coding	0.557758	0.32107	0.567961	1.68932	2.19697	2.04172
ENSG00000162396	-1.12114	4.41e-06	1.2e-05	down	PARS2	protein_coding	3.83799	3.21663	3.84082	1.21855	1.74788	2.1368
ENSG00000116133	-1.38213	7.77e-143	2.42e-141	down	DHCR24	protein_coding	42.1702	43.461	43.8583	16.3185	16.5878	17.2767
ENSG00000233203	-1.5003	1.06e-07	3.21e-07	down	AC096536.1	antisense_RNA	10.1507	9.70405	8.37939	2.80387	4.568	2.85759
ENSG00000229887	-4.84027	0.000940093	0.00208245	down	HNRNPA1P6	transcribed_unprocessed_pseudogene	0.429319	0.521729	0.484533	0	0	0
ENSG00000223416	1.23644	0.00624406	0.0124207	up	RPS26P15	processed_pseudogene	2.08265	2.8925	4.60505	6.84853	5.23916	10.716
ENSG00000162600	-2.89337	2.27e-160	8.38e-159	down	OMA1	protein_coding	26.3995	23.52	24.2722	3.46147	2.98314	3.59697
ENSG00000185839	2.45816	7.43e-46	6.96e-45	up	AL035411.1	processed_pseudogene	6.75244	6.01765	7.40313	35.7493	37.4334	39.5093
ENSG00000177606	1.1604	1.39e-74	2.12e-73	up	JUN	protein_coding	15.5306	16.1367	15.6182	35.5137	37.941	33.383
ENSG00000172456	-4.84151	5.66e-08	1.73e-07	down	FGGY	protein_coding	0.297668	0.36174	0.271503	0	0.0249607	0.0105628
ENSG00000162599	-2.30556	1.08e-210	5.67e-209	down	NFIA	protein_coding	13.1517	12.8925	12.649	2.59768	2.52947	2.7677
ENSG00000162604	-1.45072	5.73e-46	5.39e-45	down	TM2D1	protein_coding	9.53535	9.37519	9.33325	3.26212	3.69097	3.52019
ENSG00000132849	-1.06636	8.17e-09	2.62e-08	down	PATJ	protein_coding	1.0557	1.24053	1.20695	0.562333	0.524932	0.595984
ENSG00000125703	-1.93404	1.5e-26	9.13e-26	down	ATG4C	protein_coding	6.42531	7.2824	6.98865	1.3794	2.4427	1.73661
ENSG00000230798	1.88783	3.67e-11	1.32e-10	up	FOXD3-AS1	antisense_RNA	1.7142	1.66654	1.8241	6.90522	7.54647	5.10961
ENSG00000187140	1.02771	0.000936559	0.00207575	up	FOXD3	protein_coding	1.04232	1.20636	1.29641	3.08479	1.67523	2.46581
ENSG00000236674	-1.45962	0.0137006	0.0258348	down	AL049636.1	processed_pseudogene	0.839286	1.20539	1.62382	0.614702	0.335893	0.379047
ENSG00000142856	-1.00534	2.02e-16	9.01e-16	down	ITGB3BP	protein_coding	5.59508	5.37038	5.541	2.75045	2.81105	2.75604
ENSG00000203965	-1.56874	3.28e-12	1.23e-11	down	EFCAB7	protein_coding	1.81517	2.05147	2.30031	0.814764	0.719191	0.563603
ENSG00000079739	-1.51115	4.66e-44	4.18e-43	down	PGM1	protein_coding	11.9233	12.3363	11.2404	4.04984	3.8634	4.62176
ENSG00000185483	-4.33638	8.16e-08	2.48e-07	down	ROR1	protein_coding	0.493402	0.73077	0.35798	0	0	0.0765997
ENSG00000158966	-3.15348	1.07e-58	1.26e-57	down	CACHD1	protein_coding	4.8138	4.83861	4.62519	0.563425	0.50286	0.547199
ENSG00000162437	-1.30598	5.45e-37	4.26e-36	down	RAVER2	protein_coding	7.79516	8.04276	8.53092	3.33739	3.10379	3.49549
ENSG00000162434	-1.10212	1.02e-69	1.44e-68	down	JAK1	protein_coding	18.898	19.5398	19.0743	8.94158	8.82704	9.26219
ENSG00000116675	-2.83996	3.05e-43	2.7e-42	down	DNAJC6	protein_coding	3.36489	3.1664	3.77364	0.531219	0.393276	0.517769
ENSG00000184588	-2.0886	9.85e-16	4.28e-15	down	PDE4B	protein_coding	1.07802	1.35373	1.3557	0.372217	0.298809	0.223146
ENSG00000081985	4.15318	0.023978	0.043198	up	IL12RB2	protein_coding	0	0	0	0.0844539	0.143573	0.0303784
ENSG00000172380	-2.11012	4.47e-79	7.15e-78	down	GNG12	protein_coding	11.9449	11.6928	12.3822	2.87569	2.99111	2.58599
ENSG00000234383	2.68773	0.0187775	0.0346132	up	CTBP2P8	processed_pseudogene	0.0778477	0.0946043	0.0753082	0.358389	0.571187	0.676799
ENSG00000024526	-1.66372	4.43e-140	1.33e-138	down	DEPDC1	protein_coding	23.9378	22.6755	24.0051	7.22576	7.90045	7.47069
ENSG00000066557	1.15697	1.67e-21	8.79e-21	up	LRRC40	protein_coding	6.17491	4.66822	5.00105	12.2305	12.4857	11.147
ENSG00000197568	1.02737	0.0109544	0.0210133	up	HHLA3	protein_coding	0.677823	1.33855	1.47535	2.14535	2.73534	2.31507
ENSG00000116761	2.46924	4.38e-22	2.35e-21	up	CTH	protein_coding	1.02937	0.83396	0.788334	5.28194	4.53164	5.0073
ENSG00000233020	3.78863	2.3e-11	8.36e-11	up	AL354872.1	processed_pseudogene	0.321212	0.130118	0.51789	5.05247	5.02786	3.9894
ENSG00000227207	2.84685	0.0027372	0.00571459	up	RPL31P12	processed_pseudogene	0.289211	0.702926	0.279776	2.33003	3.39521	3.23275
ENSG00000162620	-4.98697	4.12e-13	1.62e-12	down	LRRIQ3	protein_coding	0.86291	0.660793	0.834761	0.0136048	0.0346925	0.0293622
ENSG00000116791	-1.2199	5.96e-47	5.71e-46	down	CRYZ	protein_coding	16.6775	17.064	16.82	6.94275	7.77345	7.27165
ENSG00000230863	-1.2135	0.000225989	0.000531662	down	AL096829.2	processed_pseudogene	5.44199	6.78295	6.88431	3.53318	2.45718	2.25296
ENSG00000117054	-1.47836	1.65e-70	2.36e-69	down	ACADM	protein_coding	16.4084	17.1518	17.9463	6.1538	5.8449	6.64064
ENSG00000142892	-1.32887	5.77e-36	4.42e-35	down	PIGK	protein_coding	8.73298	8.76406	9.26566	3.89073	2.92131	3.87198
ENSG00000180488	-1.14913	9.25e-29	5.97e-28	down	MIGA1	protein_coding	5.01823	4.5115	4.93805	2.24815	2.04291	2.29197
ENSG00000219201	1.19455	6.45e-09	2.08e-08	up	AC138392.1	processed_pseudogene	5.84576	7.5139	4.89381	16.5614	13.6924	11.449
ENSG00000162614	-1.63008	5.11e-47	4.91e-46	down	NEXN	protein_coding	10.8532	12.9057	10.5443	3.97573	3.49356	3.65252
ENSG00000273338	-3.73886	1.36e-05	3.55e-05	down	AC103591.3	antisense_RNA	17.8342	7.82635	7.18851	1.71049	0	0.615272
ENSG00000137959	-4.1888	0.00261037	0.00546768	down	IFI44L	protein_coding	0.0707775	0.0614373	0.117375	0	0.0148375	0
ENSG00000162618	-4.37765	0.00621584	0.0123718	down	ADGRL4	protein_coding	0.168949	0.102657	0.136198	0	0	0
ENSG00000230787	-3.54111	2.89e-14	1.19e-13	down	PSAT1P3	processed_pseudogene	5.49839	5.88914	6.31071	0.750811	0.273512	0.462977
ENSG00000117114	-2.0783	0.0420782	0.0719986	down	ADGRL2	protein_coding	0.0667639	0.129815	0.0904204	0.0153681	0.0195945	0.0331678
ENSG00000213540	-3.26649	0.00842352	0.0164552	down	AL359504.1	processed_pseudogene	1.47011	2.29698	1.42215	0	0.308186	0.260835
ENSG00000226970	3.3112	2.6e-19	1.29e-18	up	AL450063.1	processed_pseudogene	3.819	4.64104	2.05246	36.14	34.8705	32.1479
ENSG00000203943	-1.85581	0.0380893	0.0658025	down	SAMD13	protein_coding	0.0899022	0.473432	0.260909	0.103471	0.0439756	0.0744381
ENSG00000240520	-3.88331	0.0319999	0.0561839	down	UOX	transcribed_unitary_pseudogene	0.128778	0.104331	0.207628	0	0	0
ENSG00000174021	-2.59989	0	0	down	GNG5	protein_coding	702.323	670.645	683.375	118.093	117.641	107.198
ENSG00000117151	-2.02814	4.07e-07	1.18e-06	down	CTBS	protein_coding	0.68637	0.562118	0.649546	0.206078	0.0875836	0.166786
ENSG00000171517	-1.20357	0.00867134	0.0169035	down	LPAR3	protein_coding	0.672131	0.710266	0.650206	0.26907	0.214417	0.399241
ENSG00000282057	-1.02729	5.76e-05	0.000143491	down	AC092807.3	lincRNA	1.98062	1.98834	1.86047	0.958073	0.926694	0.998217
ENSG00000122417	-1.21651	9.3e-47	8.89e-46	down	ODF2L	protein_coding	6.67891	6.24616	6.34156	2.63522	2.84409	2.91449
ENSG00000261737	2.24951	0.0232669	0.0420207	up	AL049597.2	antisense_RNA	0.215478	0	0.312674	1.364	0.316203	0.936672
ENSG00000183291	-1.88463	1.31e-220	7.24e-219	down	SELENOF	protein_coding	87.9797	85.9765	88.5865	23.6289	23.6971	24.5199
ENSG00000153936	-2.07102	2.17e-245	1.37e-243	down	HS2ST1	protein_coding	26.2432	24.66	26.614	6.12745	6.21732	6.31794
ENSG00000267272	1.17747	0.0347312	0.0605117	up	LINC01140	lincRNA	0.169557	0.0561964	0.0894685	0.212889	0.294054	0.229731
ENSG00000137944	1.68816	1.32e-138	3.91e-137	up	KYAT3	protein_coding	19.6209	18.1697	16.2011	57.4635	59.1007	59.0541
ENSG00000117226	-1.22049	5.16e-07	1.49e-06	down	GBP3	protein_coding	2.16857	1.87403	2.19107	1.19248	0.671812	0.808
ENSG00000117228	-1.20352	7.26e-47	6.96e-46	down	GBP1	protein_coding	14.2696	14.3921	15.4694	6.06325	6.39153	6.92932
ENSG00000234518	-1.55873	6.32e-114	1.5e-112	down	PTGES3P1	processed_pseudogene	251.234	245.656	254.236	88.0781	80.2145	88.6564
ENSG00000162645	-2.21555	3.34e-59	4e-58	down	GBP2	protein_coding	7.30833	6.8766	6.17621	1.23418	1.67042	1.5572
ENSG00000171492	-1.27343	9.53e-28	5.98e-27	down	LRRC8D	protein_coding	8.40761	7.7019	7.74113	3.4875	2.84958	3.57788
ENSG00000232882	2.20057	0.0261845	0.0468101	up	PHKA1P1	processed_pseudogene	0	0.202615	0.645153	0.959456	0.978652	2.07072
ENSG00000069702	-1.22179	2.53e-06	7e-06	down	TGFBR3	protein_coding	0.820687	0.809434	1.01253	0.465433	0.366531	0.310216
ENSG00000230667	1.36124	5.73e-06	1.54e-05	up	SETSIP	protein_coding	2.05025	2.21472	3.74636	8.7833	5.85011	6.22446
ENSG00000154511	-2.61587	4.3e-91	7.91e-90	down	FAM69A	protein_coding	17.8871	16.8932	17.012	2.85285	3.09672	2.62093
ENSG00000229052	-1.60342	0.0315594	0.0554964	down	AL449283.1	transcribed_processed_pseudogene	0.334679	0.369743	0.323761	0.245122	0.0446476	0.0377878
ENSG00000122483	-1.87471	1.24e-45	1.15e-44	down	CCDC18	protein_coding	6.70889	6.16498	6.88122	1.88277	1.78018	1.78061
ENSG00000223745	-1.30434	1.54e-05	4.01e-05	down	CCDC18-AS1	processed_transcript	1.12494	1.0516	1.77885	0.473072	0.53968	0.617971
ENSG00000229567	-4.25155	0.000187217	0.000443973	down	AL139421.1	processed_pseudogene	10.415	7.44519	11.2606	0.705115	0	0.760898
ENSG00000230439	-3.56284	0.000306124	0.000710453	down	MIG7	sense_intronic	0.92942	0.903581	0.899102	0.21394	0	0
ENSG00000260464	1.30451	0.0397312	0.0683606	up	AL049796.1	lincRNA	0.234513	0.356239	0.283579	0.742247	0.68827	0.728153
ENSG00000152078	-1.11532	1.2e-45	1.12e-44	down	TMEM56	protein_coding	11.442	10.5731	10.8522	4.70089	5.52158	5.17703
ENSG00000271092	-2.84356	0.0312931	0.0550944	down	TMEM56-RWDD3	protein_coding	0.263991	0.513304	0.204304	0	0.0774787	0.0655746
ENSG00000122481	-1.77502	4.61e-08	1.42e-07	down	RWDD3	protein_coding	2.5597	3.42809	3.08262	0.781603	0.996551	0.908317
ENSG00000228852	-2.37624	9e-05	0.000219944	down	AC092802.2	antisense_RNA	1.97145	1.50846	1.34206	0.084037	0.428592	0.453426
ENSG00000234422	-1.52341	0.00244798	0.00515129	down	UBE2WP1	processed_pseudogene	5.48139	7.40139	7.07011	2.45339	2.68122	1.89106
ENSG00000228502	1.94574	8.81e-25	5.12e-24	up	EEF1A1P11	processed_pseudogene	3.20526	3.62343	2.95648	12.354	13.345	12.2204
ENSG00000137970	-2.94025	0	0	down	RPL7P9	processed_pseudogene	302.989	315.486	313.218	42.5929	37.4246	42.0032
ENSG00000162627	-1.42277	2.19e-16	9.73e-16	down	SNX7	protein_coding	9.76768	8.03518	11.0966	3.63201	4.18981	3.1728
ENSG00000227034	1.51318	1.63e-23	9.17e-23	up	AL445433.1	processed_pseudogene	33.4382	29.3752	30.7885	92.735	86.9048	90.5646
ENSG00000099260	-5.37733	8.9e-05	0.00021759	down	PALMD	protein_coding	0.100473	0.183149	0.085046	0	0	0
ENSG00000156869	-3.39934	6.83e-05	0.000168924	down	FRRS1	protein_coding	0.374748	0.585529	0.491996	0	0.117841	0.033245
ENSG00000162688	-1.37337	1.56e-52	1.67e-51	down	AGL	protein_coding	8.21277	8.14557	7.39858	3.15078	3.06249	3.03412
ENSG00000137992	-1.15697	2.88e-19	1.42e-18	down	DBT	protein_coding	3.16942	2.70505	2.68499	1.10699	1.31732	1.4676
ENSG00000224616	3.09518	0.000951411	0.00210569	up	RTCA-AS1	antisense_RNA	0.734308	0.297455	0	2.53541	4.31023	2.128
ENSG00000079335	-2.73775	5.1e-28	3.23e-27	down	CDC14A	protein_coding	2.858	2.50339	3.01611	0.555346	0.354035	0.345739
ENSG00000162695	-1.08578	6.37e-41	5.4e-40	down	SLC30A7	protein_coding	8.38089	9.41875	9.31526	4.41034	4.33532	4.14515
ENSG00000233184	-2.59209	2.98e-21	1.56e-20	down	AC093157.1	antisense_RNA	4.37482	3.89876	4.16157	0.713308	0.588483	0.769739
ENSG00000183298	1.76999	0.0309436	0.0545591	up	RPSAP19	processed_pseudogene	0.470625	0	0.455272	0.947899	1.38123	1.02289
ENSG00000118733	-2.44825	0.000669224	0.00150478	down	OLFM3	protein_coding	0.392625	0.308735	0.402159	0.106326	0.067783	0.0286843
ENSG00000185946	1.09305	9.48e-07	2.69e-06	up	RNPC3	protein_coding	0.527714	0.659626	0.904313	1.42296	1.37178	1.7228
ENSG00000227850	2.29934	3.28e-06	9e-06	up	SEPT2P1	processed_pseudogene	4.02645	2.79608	3.33866	12.5785	18.5699	20.0032
ENSG00000237897	-3.71618	2.67e-15	1.15e-14	down	AL512844.2	processed_pseudogene	16.4123	11.8822	9.28971	1.20571	1.02486	0.650548
ENSG00000232952	-1.46998	6.23e-38	4.97e-37	down	AL512844.1	processed_pseudogene	24.7349	23.5522	24.2658	8.03807	10.2486	8.38485
ENSG00000198890	1.84907	1.48e-80	2.42e-79	up	PRMT6	protein_coding	7.75739	5.86792	8.27009	26.8302	26.4261	27.134
ENSG00000224550	1.09239	1.29e-121	3.27e-120	up	AC114491.1	processed_pseudogene	428.039	426.061	404.711	920.86	906.673	881.324
ENSG00000085491	-1.24159	2.14e-63	2.75e-62	down	SLC25A24	protein_coding	13.7091	14.2195	13.6902	5.96914	6.03288	5.77367
ENSG00000162636	-2.10828	4.85e-38	3.89e-37	down	FAM102B	protein_coding	2.89971	2.97242	2.74088	0.738807	0.714609	0.563577
ENSG00000143107	3.39032	0.0444374	0.0756807	up	FNDC7	protein_coding	0.0310737	0	0	0.0357636	0.227995	0.115779
ENSG00000121957	-1.9415	2.35e-56	2.67e-55	down	GPSM2	protein_coding	5.6633	6.66482	5.9485	1.69205	1.87598	1.25432
ENSG00000244716	1.45643	9.91e-05	0.000241343	up	BX679664.3	processed_pseudogene	3.35797	1.81367	2.52656	8.58843	7.66522	5.32903
ENSG00000197780	1.15257	2.07e-76	3.22e-75	up	TAF13	protein_coding	37.3474	39.0952	39.0624	88.1817	86.8204	84.2276
ENSG00000179902	2.86951	0.0439921	0.0750285	up	C1orf194	protein_coding	0.167672	0	0	0.482447	0.492099	0.312369
ENSG00000143126	-1.95731	3.69e-58	4.33e-57	down	CELSR2	protein_coding	3.63039	3.57633	4.07161	0.936023	0.996582	1.01007
ENSG00000143028	-1.68425	1.64e-31	1.13e-30	down	SYPL2	protein_coding	8.12519	7.84215	6.87446	2.3454	2.76038	2.10913
ENSG00000162650	1.43233	1.31e-10	4.59e-10	up	ATXN7L2	protein_coding	0.653046	0.673368	1.07205	1.95874	2.23606	2.40864
ENSG00000174151	1.55797	8.95e-33	6.36e-32	up	CYB561D1	protein_coding	1.96521	1.65848	2.16514	5.98964	5.90119	5.4465
ENSG00000184371	1.82482	4.44e-13	1.74e-12	up	CSF1	protein_coding	0.439528	0.464465	0.554595	1.67156	1.73865	1.82753
ENSG00000168710	-1.70724	6.66e-271	4.86e-269	down	AHCYL1	protein_coding	56.254	56.329	55.2613	17.5262	15.7195	18.4852
ENSG00000116396	1.13406	6.7e-07	1.92e-06	up	KCNC4	protein_coding	0.157113	0.145711	0.187985	0.352135	0.339765	0.400533
ENSG00000162775	2.07333	7.82e-166	3.02e-164	up	RBM15	protein_coding	5.58703	5.87357	6.15544	25.2363	25.572	24.1488
ENSG00000134248	-1.83626	3.84e-117	9.49e-116	down	LAMTOR5	protein_coding	41.8832	41.5724	42.7819	12.7747	10.9434	11.8468
ENSG00000121931	-1.09381	5.38e-23	2.97e-22	down	LRIF1	protein_coding	10.4938	10.633	11.7835	5.43003	4.78339	5.32692
ENSG00000085465	3.25892	0.000517972	0.00117685	up	OVGP1	protein_coding	0.080668	0.0490158	0.0390183	0.974855	0.236752	0.400753
ENSG00000260948	2.99515	0.00222922	0.00471424	up	AL390195.2	sense_overlapping	0.10236	0	0.0990212	1.00138	0.300417	0.381389
ENSG00000116455	-1.04933	4.75e-67	6.49e-66	down	WDR77	protein_coding	45.3645	44.5878	44.0989	22.261	21.8831	21.2715
ENSG00000116473	-2.30353	5.24e-207	2.71e-205	down	RAP1A	protein_coding	25.1731	24.769	24.8589	5.38523	4.66903	5.18365
ENSG00000197852	1.97206	3.47e-11	1.25e-10	up	FAM212B	protein_coding	0.183167	0.140585	0.223821	0.532578	0.848803	0.826148
ENSG00000155367	-2.45347	0.000174071	0.000414047	down	PPM1J	protein_coding	0.468332	0.6567	1.08036	0.207315	0.0528656	0.134229
ENSG00000228040	3.32343	0.0104417	0.0200902	up	AL390729.2	processed_pseudogene	0	0.806562	0.642051	4.58325	2.92184	6.59445
ENSG00000233839	1.61461	0.00392506	0.00803208	up	AL357055.1	processed_pseudogene	2.5253	1.22755	0.732878	4.35967	5.55862	4.0773
ENSG00000081026	-1.50144	9.16e-18	4.27e-17	down	MAGI3	protein_coding	2.16441	2.2919	2.37543	0.874067	0.928702	0.644531
ENSG00000232499	-1.10634	0.0217622	0.0395478	down	AL391058.1	processed_pseudogene	1.81115	2.07872	2.14142	0.810642	1.03358	0.999741
ENSG00000236480	-1.00481	4.08e-08	1.26e-07	down	PKMP1	processed_pseudogene	8.83773	8.67465	9.86473	4.92932	3.89067	4.89713
ENSG00000116752	-1.34693	7.46e-95	1.43e-93	down	BCAS2	protein_coding	94.5307	93.1812	93.6831	38.2537	37.8962	35.6374
ENSG00000175984	-1.37021	4.57e-13	1.79e-12	down	DENND2C	protein_coding	1.96935	1.86707	2.24289	0.868053	0.799338	0.711218
ENSG00000116748	4.11904	0.0264953	0.0472995	up	AMPD1	protein_coding	0	0	0	0.154659	0.147893	0.0417235
ENSG00000232185	2.45583	0.0206846	0.037781	up	CNOT7P2	processed_pseudogene	0	0.302461	0.842692	2.57808	2.92184	0.927344
ENSG00000143061	-1.65971	7.13e-21	3.68e-20	down	IGSF3	protein_coding	2.91024	2.78852	2.66642	0.692442	0.78021	1.19903
ENSG00000134247	-1.18535	2.25e-72	3.33e-71	down	PTGFRN	protein_coding	19.6578	18.3823	19.7103	9.24875	7.89338	8.44187
ENSG00000116830	-1.02106	5.35e-27	3.3e-26	down	TTF2	protein_coding	5.00348	5.00526	4.85994	2.38774	2.46237	2.55137
ENSG00000271427	-1.892	0.0458141	0.0777918	down	AL358072.1	lincRNA	0.900325	1.53177	1.74191	0.621727	0.264236	0.223638
ENSG00000226755	5.44789	2.03e-15	8.77e-15	up	VPS25P1	processed_pseudogene	0.203814	0.495369	0.39433	13.6054	14.3561	19.2381
ENSG00000228217	3.64437	2.24e-290	1.76e-288	up	PNRC2P1	processed_pseudogene	27.8565	18.8735	29.0941	320.042	324.491	327.909
ENSG00000229911	-2.1422	0.00950156	0.0183947	down	AL139148.1	processed_pseudogene	0.913565	1.85035	2.3567	0.175242	0.44687	0.567317
ENSG00000092607	-1.73762	1.12e-08	3.56e-08	down	TBX15	protein_coding	2.09469	1.45461	1.81583	0.469644	0.598801	0.574372
ENSG00000143067	1.18574	7.09e-11	2.51e-10	up	ZNF697	protein_coding	1.12965	1.3728	1.43057	3.26219	3.19484	2.57643
ENSG00000265808	-1.13514	3.48e-32	2.44e-31	down	SEC22B	protein_coding	5.5929	5.90538	5.93154	2.55899	2.89273	2.59062
ENSG00000270392	2.24407	0.0103219	0.0198777	up	PFN1P2	transcribed_processed_pseudogene	0.223986	0.0680496	0.0541698	0.451136	0.90389	0.347733
ENSG00000188610	-2.19748	7.33e-07	2.1e-06	down	FAM72B	protein_coding	1.09238	1.32752	1.35396	0.196446	0.350659	0.296783
ENSG00000171943	-1.89055	2.1e-13	8.38e-13	down	SRGAP2C	protein_coding	1.50116	1.3596	1.34259	0.293388	0.561108	0.316598
ENSG00000233432	-1.10186	2.54e-07	7.48e-07	down	AL592494.2	processed_pseudogene	6.48781	7.23405	6.53498	3.54106	2.84634	3.07358
ENSG00000242352	5.41741	2.6e-05	6.63e-05	up	FAM91A3P	transcribed_processed_pseudogene	0.0406987	0	0	0.655779	0.895847	0.454924
ENSG00000263513	2.63704	0.000515504	0.00117138	up	FAM72C	protein_coding	0.225375	0.0547774	0.0436047	0.466905	0.595307	1.00768
ENSG00000207205	1.78518	0.0364758	0.0632707	up	RNVU1-15	snRNA	2.51	1.52514	0.60703	5.05546	6.44576	4.67606
ENSG00000266338	1.11746	0.00942794	0.0182668	up	NBPF15	protein_coding	0.331726	0.142281	0.245398	0.516544	0.343616	0.727055
ENSG00000277918	3.91949	6.77e-05	0.000167328	up	U1	snRNA	0.631326	0	1.22146	6.53951	12.0437	11.7614
ENSG00000215784	-1.35377	2.5e-09	8.27e-09	down	FAM72D	protein_coding	4.14668	5.03925	3.92784	1.88913	1.58464	1.66306
ENSG00000223612	4.20853	0.00400246	0.00818475	up	AC241585.1	processed_pseudogene	0	0	0.192986	0.918416	2.63472	0.743305
ENSG00000162825	-1.86077	4.72e-48	4.64e-47	down	NBPF20	protein_coding	2.19666	2.41778	2.05646	0.708901	0.615901	0.521272
ENSG00000270722	1.17673	0.0303023	0.0535161	up	U1	snRNA	4.41928	5.37052	3.66439	12.3524	10.1908	7.84096
ENSG00000117262	-1.07094	1.06e-18	5.12e-18	down	GPR89A	protein_coding	5.64546	5.57002	6.18227	2.6805	2.73413	2.96198
ENSG00000174827	-2.36165	6.6e-45	6.03e-44	down	PDZK1	protein_coding	11.2722	11.9735	10.8641	2.30641	2.08299	2.28147
ENSG00000117281	-4.17241	4.57e-303	3.83e-301	down	CD160	protein_coding	39.9444	40.0823	39.7512	2.10061	2.29568	2.33156
ENSG00000265491	-1.06569	6.37e-60	7.7e-59	down	RNF115	protein_coding	9.79015	10.5071	10.3326	4.74888	4.9815	5.05469
ENSG00000131788	-1.71961	1.26e-32	8.93e-32	down	PIAS3	protein_coding	6.65828	6.17989	7.48333	2.50481	1.58102	2.08744
ENSG00000131779	-1.10635	1.58e-38	1.28e-37	down	PEX11B	protein_coding	34.9819	35.5976	37.0014	15.8843	17.3594	17.3508
ENSG00000211451	1.88242	0.00321461	0.00664816	up	GNRHR2	transcribed_unitary_pseudogene	0.123701	0.300654	0.119665	0.379656	0.726096	0.870593
ENSG00000272031	-1.08102	7.84e-15	3.31e-14	down	ANKRD34A	protein_coding	6.64532	6.22788	6.86437	3.04636	3.26432	3.14747
ENSG00000271425	-3.63899	0.0161473	0.0300822	down	NBPF10	protein_coding	0.0156295	0.0569811	0.0604785	0	0.0114677	0
ENSG00000274428	-1.01506	0.00259902	0.00544613	down	U1	snRNA	23.943	25.9511	28.17	8.93733	16.1432	14.4666
ENSG00000225603	-1.32785	0.00167933	0.0036013	down	AC244394.1	processed_pseudogene	1.43025	2.04038	1.86484	0.715702	0.730021	0.695091
ENSG00000230832	1.06327	5.15e-10	1.76e-09	up	AC241584.1	processed_pseudogene	6.2573	5.98195	6.53743	13.0591	15.4262	11.3981
ENSG00000237188	1.56089	0.0119097	0.0227178	up	AC242426.3	antisense_RNA	0.114469	0.173886	0.138419	0.230556	0.545927	0.497591
ENSG00000226015	-1.09083	0	0	down	CCT8P1	processed_pseudogene	630.847	641.268	662.917	306.865	298.92	311.507
ENSG00000131778	-1.58742	1.58e-231	9.34e-230	down	CHD1L	protein_coding	73.3594	74.801	71.7971	24.3553	25.1126	24.4919
ENSG00000162836	-1.57983	1.09e-47	1.06e-46	down	ACP6	protein_coding	4.82193	4.32387	4.29616	1.51446	1.79122	1.26871
ENSG00000206585	3.9284	0.0425888	0.072781	up	RNVU1-7	snRNA	0	0	0	1.45322	1.85287	2.35229
ENSG00000263956	-1.13074	1.98e-13	7.91e-13	down	NBPF11	protein_coding	4.49179	3.49099	3.94105	1.46275	2.24825	1.85957
ENSG00000231551	-2.13419	0.021037	0.0383151	down	AC245100.4	transcribed_unprocessed_pseudogene	0.4042	0.226709	0.210546	0.107355	0	0.0772323
ENSG00000225871	6.12785	3.03e-06	8.33e-06	up	AC245100.2	processed_pseudogene	0	0	0	0.851681	1.0859	0.612706
ENSG00000280649	-2.35441	0.0168235	0.0312224	down	AC245100.8	TEC	1.07648	0.59463	0.852022	0.225264	0.287213	0
ENSG00000270629	1.17291	0.0141864	0.0266722	up	NBPF14	protein_coding	0.0598186	0.0830793	0.099201	0.1672	0.263342	0.127361
ENSG00000271383	-1.08988	0.000795444	0.00177569	down	NBPF19	protein_coding	0.369284	0.274622	0.191949	0.164933	0.0889695	0.136909
ENSG00000277147	1.13355	1.46e-05	3.8e-05	up	LINC00869	lincRNA	0.365383	0.310822	0.412375	0.855079	0.750653	0.81684
ENSG00000275557	-3.01943	0.0214993	0.0391048	down	AC242842.1	lincRNA	1.38976	1.68891	1.5685	0.533174	0	0
ENSG00000203814	-1.97047	0.000695537	0.00156137	down	HIST2H2BF	protein_coding	0.809898	0.787382	0.501426	0.0372855	0.142618	0.362117
ENSG00000261716	1.55519	1e-05	2.65e-05	up	AC239868.2	sense_overlapping	0.320195	0.416911	0.2655	1.05292	1.00686	0.880571
ENSG00000143368	1.59395	7.23e-136	2.09e-134	up	SF3B4	protein_coding	20.2002	21.0734	19.9428	59.0249	63.8198	63.7517
ENSG00000023902	1.66866	7.62e-176	3.16e-174	up	PLEKHO1	protein_coding	7.83825	8.10715	8.1318	26.8279	25.7816	24.6606
ENSG00000118298	-2.42294	5.12e-19	2.51e-18	down	CA14	protein_coding	2.56615	3.28264	3.34476	0.528514	0.832416	0.402583
ENSG00000118292	-2.99756	1.82e-32	1.28e-31	down	C1orf54	protein_coding	11.8788	12.0143	13.8637	1.41127	1.462	1.90365
ENSG00000266472	1.4769	2.58e-256	1.76e-254	up	MRPS21	protein_coding	63.7881	66.4772	65.4915	187.787	180.082	181.799
ENSG00000163125	-1.04825	1.2e-63	1.54e-62	down	RPRD2	protein_coding	15.4868	14.8172	14.8555	7.71882	6.55525	7.69667
ENSG00000143369	1.34175	0.0058407	0.0116626	up	ECM1	protein_coding	0.277332	0.14979	0.327905	0.56745	0.678284	0.727156
ENSG00000143382	1.88821	0.00027806	0.000647972	up	ADAMTSL4	protein_coding	0.0965834	0.0391243	0.155721	0.389063	0.330706	0.39985
ENSG00000143457	-1.15006	4.89e-29	3.18e-28	down	GOLPH3L	protein_coding	14.5867	14.6271	13.2684	5.94211	6.57217	6.83711
ENSG00000143387	2.43806	4.72e-46	4.44e-45	up	CTSK	protein_coding	2.30449	3.06724	2.60087	15.977	12.9632	14.2425
ENSG00000143409	-1.20612	1.55e-06	4.35e-06	down	MINDY1	protein_coding	2.53929	2.52178	1.74329	0.974182	1.20202	0.813872
ENSG00000163141	1.23897	0.0162157	0.0301987	up	BNIPL	protein_coding	0.358013	0.17403	0.277068	0.700482	0.630439	0.622505
ENSG00000143434	1.11912	0.0199246	0.0365234	up	SEMA6C	protein_coding	0.160413	0.151621	0.172422	0.307706	0.313863	0.442733
ENSG00000163155	1.21997	6.39e-08	1.95e-07	up	LYSMD1	protein_coding	1.48618	1.65557	2.11662	4.22872	4.90701	3.33272
ENSG00000163159	1.6251	1.48e-174	6.05e-173	up	VPS72	protein_coding	12.2104	11.9595	12.8478	38.6727	39.9479	37.0073
ENSG00000232671	2.13782	0.00753705	0.0148439	up	AL391069.2	antisense_RNA	0.499377	0.606867	0.161029	2.29899	1.95416	1.24043
ENSG00000143393	1.68296	5.01e-81	8.22e-80	up	PI4KB	protein_coding	4.23183	4.22026	3.85513	13.4104	13.2832	13.1514
ENSG00000237976	-1.61074	0.0295998	0.0524205	down	AL391069.3	antisense_RNA	2.01044	2.44318	1.62071	0	1.72095	0.416155
ENSG00000238711	-3.86266	0.0364689	0.0632642	down	RNY4P25	misc_RNA	5.39257	1.31066	4.17333	0	0	0
ENSG00000182134	-2.68742	5.37e-32	3.75e-31	down	TDRKH	protein_coding	3.721	3.36057	3.52094	0.397839	0.716115	0.580835
ENSG00000203288	3.42209	0.00104232	0.00229669	up	TDRKH-AS1	antisense_RNA	0.181485	0	0.0877826	1.3577	0.665801	1.01431
ENSG00000163191	-2.28197	0	0	down	S100A11	protein_coding	2866.46	2793.1	2837.62	576.195	584.059	604.949
ENSG00000237975	-1.29155	9.71e-06	2.57e-05	down	FLG-AS1	antisense_RNA	0.901964	0.981591	0.625104	0.30988	0.335835	0.384555
ENSG00000143631	-1.53974	0.0216896	0.0394263	down	FLG	protein_coding	0.105592	0.0690959	0.157151	0.00934843	0.071516	0.040352
ENSG00000183586	-3.71498	2.29e-22	1.24e-21	down	HMGN3P1	processed_pseudogene	56.8651	64.5417	47.7446	4.32203	3.14893	5.33023
ENSG00000237008	-3.04631	3.51e-64	4.56e-63	down	LAPTM4BP1	processed_pseudogene	54.9198	45.953	50.3703	5.69917	5.50492	7.26823
ENSG00000197956	-3.75777	0.0124236	0.0236055	down	S100A6	protein_coding	0.319889	0.388745	1.23782	0	0	0.132432
ENSG00000196420	-3.22084	0.00139338	0.00302331	down	S100A5	protein_coding	1.84888	1.4444	1.40531	0.151995	0.387591	0
ENSG00000196154	-1.48828	1.9e-64	2.48e-63	down	S100A4	protein_coding	73.3348	68.6199	71.9197	26.8556	26.9778	23.3347
ENSG00000188643	-1.89028	0.000121484	0.000293299	down	S100A16	protein_coding	2.00866	1.03559	2.00202	0.560444	0.357286	0.453586
ENSG00000189334	4.17558	1.1e-05	2.9e-05	up	S100A14	protein_coding	0	0.197061	0.0784338	1.21311	1.90366	1.61117
ENSG00000160679	1.17468	9.79e-127	2.59e-125	up	CHTOP	protein_coding	18.6091	18.9015	20.2279	43.6618	41.5966	46.3845
ENSG00000284738	3.44776	0.0360369	0.0625784	up	AL358472.5	antisense_RNA	0	0	0.0790528	0.470262	0.239835	0.304479
ENSG00000160741	1.42429	8.72e-39	7.1e-38	up	CRTC2	protein_coding	4.55771	4.14535	4.54768	12.4377	12.1565	11.428
ENSG00000273026	-1.16183	0.00716606	0.0141514	down	AL358472.3	antisense_RNA	8.73207	5.45741	5.55103	2.58429	3.6611	2.78874
ENSG00000143552	1.83145	0.0016773	0.00359733	up	NUP210L	protein_coding	0.0527445	0.128195	0.0850399	0.364232	0.309599	0.262031
ENSG00000160712	1.54607	1.42e-33	1.03e-32	up	IL6R	protein_coding	1.8612	1.65737	1.75392	5.11522	5.62725	4.88222
ENSG00000160714	-1.07985	1.31e-148	4.34e-147	down	UBE2Q1	protein_coding	72.9564	74.9922	77.8219	35.483	35.7474	36.6831
ENSG00000232093	-1.09847	0.00907467	0.0176409	down	DCST1-AS1	antisense_RNA	4.03065	4.43903	2.43698	1.44969	1.10902	2.503
ENSG00000143590	1.06488	8.04e-34	5.87e-33	up	EFNA3	protein_coding	14.8608	15.2913	17.2617	35.3311	33.905	31.1207
ENSG00000169241	1.19132	1.83e-45	1.7e-44	up	SLC50A1	protein_coding	13.451	11.722	12.7126	29.6893	29.7378	28.2462
ENSG00000179085	3.00388	2.94e-43	2.6e-42	up	DPM3	protein_coding	14.3155	7.48469	10.1448	85.4459	84.7616	90.5517
ENSG00000163463	1.0765	4.71e-05	0.000118037	up	KRTCAP2	protein_coding	1.08246	0.493297	1.07333	1.99334	1.78701	1.94938
ENSG00000169231	-1.30507	1.24e-05	3.25e-05	down	THBS3	protein_coding	1.32137	1.22476	1.3216	0.412423	0.755899	0.44505
ENSG00000177628	1.16258	4.03e-05	0.000101496	up	GBA	protein_coding	0.823077	0.724314	0.658947	1.86194	1.33277	1.7625
ENSG00000160767	1.67573	1.56e-190	7.14e-189	up	FAM189B	protein_coding	12.4208	13.0386	12.1501	39.2592	40.5683	41.3577
ENSG00000116521	2.16475	0	0	up	SCAMP3	protein_coding	26.2023	26.4322	26.291	119.164	117.716	120.43
ENSG00000143630	1.22968	1.15e-06	3.24e-06	up	HCN3	protein_coding	0.904476	0.977034	0.704838	2.16873	1.47475	2.40271
ENSG00000116539	-1.19452	3.12e-94	5.98e-93	down	ASH1L	protein_coding	11.0655	10.7597	11.2544	4.83971	4.90226	4.87442
ENSG00000246203	4.02026	0.00731112	0.0144184	up	AL353807.3	unprocessed_pseudogene	0	0.050229	0	0.142712	0.485224	0.154002
ENSG00000163374	2.36396	0	0	up	YY1AP1	protein_coding	9.19228	9.88776	8.71217	46.1074	50.0984	47.9808
ENSG00000132718	-2.79076	5.22e-06	1.41e-05	down	SYT11	protein_coding	0.553253	0.528267	0.458748	0.0682239	0	0.147242
ENSG00000143622	1.49537	2.17e-86	3.75e-85	up	RIT1	protein_coding	8.69196	9.24655	8.40843	25.937	25.7814	23.1655
ENSG00000160785	1.89898	4.88e-222	2.74e-220	up	SLC25A44	protein_coding	6.21821	7.28062	6.52351	25.3263	25.3539	24.4559
ENSG00000160781	1.54246	5.93e-11	2.11e-10	up	PAQR6	protein_coding	1.27352	1.59923	1.31411	4.59264	3.98683	3.6379
ENSG00000198952	1.27128	3.24e-58	3.82e-57	up	SMG5	protein_coding	6.40277	6.38133	5.77846	14.6934	14.9243	15.5648
ENSG00000198715	1.463	0.0335575	0.0586317	up	GLMP	protein_coding	0.149146	0.2175	0.0288562	0.274652	0.350183	0.44457
ENSG00000163467	-2.28881	0.000123666	0.000298355	down	TSACC	protein_coding	3.52863	5.52947	5.74909	0.53437	0.545061	1.96059
ENSG00000125462	2.14425	3.17e-05	8.04e-05	up	C1orf61	protein_coding	0.0420405	0.0510897	0.048803	0.232252	0.222092	0.177526
ENSG00000116604	1.48757	5.05e-109	1.15e-107	up	MEF2D	protein_coding	7.76531	7.78534	7.08945	19.8856	23.0278	21.2578
ENSG00000183856	1.46561	7.58e-24	4.29e-23	up	IQGAP3	protein_coding	5.5439	4.94561	3.84773	12.9381	13.2059	13.809
ENSG00000187862	3.57015	0.0275154	0.0489538	up	TTC24	protein_coding	0	0.0444764	0	0.294857	0.107413	0.0909097
ENSG00000132688	-1.29704	5.91e-129	1.61e-127	down	NES	protein_coding	31.7244	32.0332	32.2213	12.9713	13.5589	12.9795
ENSG00000231700	-2.68354	5.94e-12	2.21e-11	down	AL356276.2	processed_pseudogene	11.8753	11.2745	10.2314	1.06778	2.99515	1.38271
ENSG00000231434	-1.82621	3.12e-64	4.07e-63	down	AL365440.1	processed_pseudogene	26.3741	24.3286	25.56	7.47871	6.45043	7.71432
ENSG00000260766	-1.14196	0.000263638	0.000615837	down	AL513302.2	sense_overlapping	3.31634	3.14218	2.66441	1.68202	1.89713	0.628298
ENSG00000162734	2.92091	0	0	up	PEA15	protein_coding	22.6926	23.6312	23.4159	175.477	179.984	177.856
ENSG00000122218	-1.25832	3.97e-127	1.06e-125	down	COPA	protein_coding	29.4397	29.8407	30.0866	12.8687	12.0681	12.7312
ENSG00000235082	-3.9868	2.93e-80	4.77e-79	down	SUMO1P3	processed_pseudogene	135.893	127.893	143.65	7.83976	5.99746	11.844
ENSG00000162736	-1.00997	1.29e-46	1.23e-45	down	NCSTN	protein_coding	22.0962	22.6031	22.383	11.7024	11.5362	10.4105
ENSG00000171786	1.93365	0.0231877	0.0418887	up	NHLH1	protein_coding	0.121191	0.147277	0.0390792	0.139482	0.533524	0.501724
ENSG00000117090	-5.86118	7.38e-06	1.97e-05	down	SLAMF1	protein_coding	0.412306	0.265264	0.305008	0	0	0
ENSG00000228863	-4.29581	0.0084385	0.0164795	down	AL121985.1	antisense_RNA	0.150746	0.122129	0.0729143	0	0	0
ENSG00000158769	2.05843	3.22e-63	4.13e-62	up	F11R	protein_coding	2.18683	2.3595	1.99687	9.94997	8.2176	9.16337
ENSG00000215845	1.92706	0.0366344	0.0635135	up	TSTD1	protein_coding	0	0.207973	0.331107	0.590898	0.627833	0.850193
ENSG00000158773	1.11695	3.37e-17	1.54e-16	up	USF1	protein_coding	4.74251	5.92492	5.48822	12.651	11.3822	11.1747
ENSG00000158793	1.10069	2.24e-13	8.91e-13	up	NIT1	protein_coding	2.7024	2.65381	2.48221	5.5608	6.44916	5.01755
ENSG00000143258	1.09359	3.25e-14	1.34e-13	up	USP21	protein_coding	2.83325	2.67425	2.60778	5.88857	5.6108	5.97863
ENSG00000158850	1.66213	1.53e-183	6.66e-182	up	B4GALT3	protein_coding	13.7606	14.7819	15.6291	48.4929	47.1821	45.5526
ENSG00000158869	2.95736	1.14e-23	6.43e-23	up	FCER1G	protein_coding	1.07404	2.08836	1.3507	11.9906	11.0327	11.6053
ENSG00000236484	2.10392	0.000766888	0.00171476	up	RRM2P2	processed_pseudogene	1.1116	0.578943	0.307239	2.01044	4.42757	2.36672
ENSG00000213075	-3.61614	1.91e-72	2.83e-71	down	RPL31P11	transcribed_processed_pseudogene	23.06	22.4512	25.3936	1.68268	2.34047	1.89834
ENSG00000162746	-1.55686	5e-07	1.44e-06	down	FCRLB	protein_coding	2.3967	2.62133	1.97074	0.873505	0.82064	0.694554
ENSG00000118217	-1.84767	8.03e-55	8.87e-54	down	ATF6	protein_coding	6.07577	5.70911	5.86488	1.60094	1.44426	1.89058
ENSG00000239887	-3.92626	0.00101866	0.00224627	down	C1orf226	protein_coding	0.276407	0.13996	0.44565	0.0530209	0	0
ENSG00000162733	-2.53555	4.67e-172	1.88e-170	down	DDR2	protein_coding	9.47565	9.96739	10.0347	1.81023	1.68503	1.62987
ENSG00000132196	-1.00733	5.11e-05	0.000127704	down	HSD17B7	protein_coding	2.13402	1.67806	2.33156	0.780174	0.884204	1.43434
ENSG00000232995	-2.55984	3.97e-05	9.99e-05	down	RGS5	antisense_RNA	0.542529	0.728708	0.635322	0.164319	0.0838035	0.0709276
ENSG00000213070	3.40551	4.93e-82	8.21e-81	up	HMGB3P6	processed_pseudogene	6.05988	4.41856	7.20214	60.7778	63.2642	68.1665
ENSG00000225487	2.2165	0	0	up	AL390119.1	processed_pseudogene	194.796	230.677	202.888	955.225	1017.77	966.499
ENSG00000143157	1.05132	7.17e-103	1.5e-101	up	POGK	protein_coding	11.7779	10.9172	11.5241	24.5579	23.9378	23.2433
ENSG00000143162	-1.25872	1.22e-93	2.32e-92	down	CREG1	protein_coding	53.0783	52.1925	52.0548	23.496	20.0094	22.6279
ENSG00000143199	3.29812	0.011831	0.022576	up	ADCY10	protein_coding	0.0168655	0.0204958	0	0.155288	0.0494985	0.146627
ENSG00000250762	2.20829	0.0124181	0.0235995	up	Z99943.2	unprocessed_pseudogene	1.16772	1.41906	0	4.47987	1.71356	5.3177
ENSG00000143178	1.11381	0.00218952	0.00463462	up	TBX19	protein_coding	0.567795	0.276005	0.549273	0.816866	1.16649	1.12831
ENSG00000143156	-2.90797	3.29e-50	3.36e-49	down	NME7	protein_coding	4.56597	4.7373	4.73128	0.560823	0.741537	0.60519
ENSG00000117475	-1.84668	3.45e-32	2.42e-31	down	BLZF1	protein_coding	17.5092	16.3373	17.2527	5.08476	5.64787	3.66924
ENSG00000117479	-1.11011	5.56e-35	4.16e-34	down	SLC19A2	protein_coding	15.6251	16.5548	16.3432	7.98541	7.6568	7.04084
ENSG00000075945	-1.01224	1.72e-12	6.59e-12	down	KIFAP3	protein_coding	4.2014	4.85298	5.15085	2.39382	2.1365	2.55737
ENSG00000233328	-2.22803	1.63e-141	5.01e-140	down	PFN1P1	processed_pseudogene	235.958	236.477	250.518	45.3557	59.2657	52.5919
ENSG00000197959	-1.15835	1.05e-07	3.17e-07	down	DNM3	protein_coding	0.932193	0.977357	0.848738	0.368149	0.388925	0.488079
ENSG00000230630	-1.33453	7.58e-55	8.38e-54	down	DNM3OS	antisense_RNA	16.5118	17.6118	16.4328	6.26174	6.65895	7.31775
ENSG00000229785	1.04787	0.0211629	0.0385305	up	SLC25A38P1	processed_pseudogene	0.988162	1.33429	1.27457	2.40098	1.6112	3.40911
ENSG00000117586	-6.42053	3.77e-07	1.1e-06	down	TNFSF4	protein_coding	0.65663	0.5107	0.406535	0	0	0
ENSG00000183831	-1.35653	0.00334785	0.00690971	down	ANKRD45	protein_coding	0.711353	1.03736	1.13544	0.163744	0.313162	0.662616
ENSG00000117593	-1.56926	1e-65	1.34e-64	down	DARS2	protein_coding	18.1029	19.305	20.0374	6.1052	7.08402	6.44876
ENSG00000152061	-1.98802	3.75e-10	1.29e-09	down	RABGAP1L	protein_coding	1.10167	0.884704	1.2527	0.177957	0.274167	0.376069
ENSG00000223828	-2.21864	9.12e-18	4.25e-17	down	BANF1P4	processed_pseudogene	41.0315	47.5334	38.2092	8.38564	10.6918	8.57278
ENSG00000231378	-2.59379	3.64e-07	1.06e-06	down	NDUFAF4P4	processed_pseudogene	6.18749	7.51934	6.78374	0.949517	1.21064	1.28079
ENSG00000116161	-1.76698	0	0	down	CACYBP	protein_coding	189.723	190.562	191.594	57.1123	55.5402	56.9555
ENSG00000120333	1.5277	3.39e-48	3.33e-47	up	MRPS14	protein_coding	6.34636	6.59677	6.40962	18.8807	17.9816	19.383
ENSG00000181101	-3.33727	4.43e-23	2.45e-22	down	SDCCAG3P2	processed_pseudogene	12.4488	10.3316	10.672	0.815397	0.742599	1.75981
ENSG00000227740	1.55464	0.0463747	0.0786653	up	AL513329.1	lincRNA	0.945547	0.383025	0.304901	1.99514	0.462514	2.34871
ENSG00000230777	1.38842	1.74e-16	7.78e-16	up	RPS29P5	processed_pseudogene	47.2276	40.4696	36.3153	98.9553	114.618	115.056
ENSG00000143207	-1.4417	2.73e-69	3.84e-68	down	RFWD2	protein_coding	18.7374	18.995	18.8018	6.54171	7.56321	6.99941
ENSG00000237514	2.46699	9.99e-12	3.68e-11	up	PTP4A1P7	processed_pseudogene	2.01435	2.20314	2.1435	11.5919	9.45903	14.2602
ENSG00000075391	-2.25217	9.39e-75	1.44e-73	down	RASAL2	protein_coding	3.12342	3.00364	3.21506	0.64618	0.719715	0.625166
ENSG00000116191	-1.92249	1.2e-89	2.18e-88	down	RALGPS2	protein_coding	7.70495	8.14331	7.63913	2.11634	2.15206	1.98954
ENSG00000143337	-1.14855	7.83e-111	1.81e-109	down	TOR1AIP1	protein_coding	21.5689	21.4221	21.5112	10.6337	9.65499	9.05425
ENSG00000260360	2.58373	0.0098765	0.0190691	up	AL353708.1	lincRNA	0.164737	0.200197	0	0.474003	0.846102	0.818404
ENSG00000230124	-1.84266	5.54e-107	1.22e-105	down	ACBD6	protein_coding	12.2806	12.8638	13.36	3.22023	3.70131	3.9543
ENSG00000143333	1.16934	2.3e-05	5.89e-05	up	RGS16	protein_coding	1.32248	1.39977	0.86665	2.50407	2.44149	3.12605
ENSG00000224040	-2.96025	3.3e-15	1.41e-14	down	HMGN1P4	processed_pseudogene	24.9918	26.4664	25.5581	3.28729	2.61958	3.99078
ENSG00000135862	-1.22125	2.56e-146	8.3e-145	down	LAMC1	protein_coding	27.9967	28.3051	29.4546	12.8294	12.4896	11.8404
ENSG00000143344	-2.98633	3.92e-05	9.88e-05	down	RGL1	protein_coding	0.292754	0.474359	0.415366	0.0449253	0.0859203	0.0242397
ENSG00000198756	-2.19578	2.29e-45	2.12e-44	down	COLGALT2	protein_coding	4.05631	4.66535	4.48456	1.08377	0.829088	0.97159
ENSG00000198860	-1.12339	5.46e-44	4.89e-43	down	TSEN15	protein_coding	30.0907	32.8079	32.758	14.487	13.7445	16.0016
ENSG00000116667	-1.74931	5.78e-08	1.77e-07	down	C1orf21	protein_coding	0.528493	0.481688	0.620807	0.18465	0.152337	0.152374
ENSG00000116406	-1.26907	5.3e-71	7.67e-70	down	EDEM3	protein_coding	13.3601	12.9951	13.412	5.75666	4.98405	5.86605
ENSG00000135842	-1.45874	7.97e-23	4.37e-22	down	FAM129A	protein_coding	3.15361	2.9457	3.87623	1.3522	1.16148	1.15198
ENSG00000121486	-2.10553	1.23e-203	6.18e-202	down	TRMT1L	protein_coding	29.7526	30.3045	29.734	6.81972	6.94388	7.30724
ENSG00000116711	-3.00366	6.12e-19	2.99e-18	down	PLA2G4A	protein_coding	3.56529	3.06353	3.20512	0.373036	0.475625	0.402548
ENSG00000225462	1.68256	1.15e-18	5.56e-18	up	FDPSP1	processed_pseudogene	4.44698	4.6993	4.30192	15.0207	13.7607	14.6482
ENSG00000230987	-1.21795	0.00677147	0.013415	down	AL359976.1	processed_pseudogene	0.792378	0.570629	0.76653	0.371544	0.258394	0.291591
ENSG00000236792	-1.12974	3.94e-13	1.55e-12	down	AL513175.2	processed_pseudogene	50.717	43.456	47.9321	25.0165	17.4915	22.6414
ENSG00000231767	1.12039	2.24e-07	6.64e-07	up	AL136454.1	processed_pseudogene	11.5535	8.37024	9.45716	20.9688	22.1709	21.7999
ENSG00000238754	2.50828	0.0129865	0.0245882	up	SCARNA18B	snoRNA	0.766944	0.932027	1.48385	7.0616	5.62725	5.71519
ENSG00000272579	-4.15295	1.59e-63	2.05e-62	down	AL136370.1	antisense_RNA	44.8013	48.982	47.5434	2.24188	2.63854	3.16362
ENSG00000134371	-1.14378	2.44e-132	6.82e-131	down	CDC73	protein_coding	42.9278	43.5399	44.0913	19.4822	19.4178	20.7592
ENSG00000228167	-4.521	0.00359234	0.00739565	down	AL353072.1	processed_pseudogene	1.17124	1.70801	0.906425	0	0	0
ENSG00000162687	-4.30986	2.86e-06	7.86e-06	down	KCNT2	protein_coding	0.466647	0.283546	0.352676	0	0.0641982	0
ENSG00000066279	-1.49631	0	0	down	ASPM	protein_coding	37.8696	36.9832	38.1982	13.0909	13.5789	13.8549
ENSG00000213047	-1.7326	1.31e-18	6.3e-18	down	DENND1B	protein_coding	1.37234	1.31513	1.13792	0.451278	0.264676	0.428542
ENSG00000233040	-1.59765	0.0101252	0.0195165	down	FAM204BP	processed_pseudogene	2.21549	2.33339	2.14322	1.18994	0.433483	0.550321
ENSG00000118193	-1.72562	7.42e-191	3.43e-189	down	KIF14	protein_coding	25.9804	26.4892	25.5596	7.38535	7.78783	8.65878
ENSG00000231333	1.72858	0.000652666	0.00146965	up	RPL34P6	processed_pseudogene	2.40087	1.82353	2.03223	4.49025	10.129	6.70913
ENSG00000163362	1.615	2.52e-11	9.14e-11	up	INAVA	protein_coding	0.573826	0.464894	0.684633	1.65109	1.99288	1.75795
ENSG00000134369	-1.87679	4.19e-19	2.06e-18	down	NAV1	protein_coding	0.668638	0.728503	0.736044	0.153911	0.14887	0.28063
ENSG00000198892	1.52397	1.03e-07	3.11e-07	up	SHISA4	protein_coding	1.186	1.51334	1.26204	3.9585	4.26395	3.24057
ENSG00000163435	3.34226	0.0461228	0.0782771	up	ELF3	protein_coding	0.0143982	0	0	0.0331427	0.0633858	0.0715293
ENSG00000232296	1.5375	8.36e-42	7.19e-41	up	AL691482.1	processed_pseudogene	160.661	173.55	179.597	495.834	550.112	464.113
ENSG00000143862	2.26704	5.06e-33	3.62e-32	up	ARL8A	protein_coding	1.93969	1.91125	2.33284	9.71416	10.1547	10.3524
ENSG00000077157	-1.22916	1.14e-08	3.63e-08	down	PPP1R12B	protein_coding	0.52582	0.48373	0.570468	0.254516	0.252397	0.176998
ENSG00000236439	1.23386	1.52e-06	4.27e-06	up	AC099336.2	processed_pseudogene	13.8593	13.375	10.6469	27.6799	26.9177	34.9324
ENSG00000235449	4.95462	0	0	up	AC098934.3	processed_pseudogene	53.9484	46.3561	48.4985	1494.57	1509.76	1671.69
ENSG00000183155	-1.32999	1.45e-65	1.93e-64	down	RABIF	protein_coding	35.8333	34.7439	35.3239	13.4366	14.2557	14.923
ENSG00000159348	1.43086	7.07e-87	1.23e-85	up	CYB5R1	protein_coding	8.20667	9.60998	8.16134	24.3673	22.9725	23.0118
ENSG00000163444	1.78979	5.94e-109	1.35e-107	up	TMEM183A	protein_coding	7.56085	6.7506	6.26933	25.0109	22.9828	23.7955
ENSG00000159388	1.0535	1.37e-25	8.16e-25	up	BTG2	protein_coding	8.5624	7.66717	7.66549	17.1161	15.5408	17.3974
ENSG00000058668	-2.83305	3.03e-97	5.97e-96	down	ATP2B4	protein_coding	5.47456	5.70808	6.02752	0.723249	0.703334	1.00535
ENSG00000236035	-4.2112	9.71e-73	1.45e-71	down	AL513343.1	processed_pseudogene	158.705	111.684	111.668	6.62025	7.09801	7.14399
ENSG00000223505	2.25563	0.00739787	0.0145782	up	AC114402.1	processed_pseudogene	0.315663	1.15083	0.610731	2.90645	3.70575	3.13638
ENSG00000232917	1.4215	8.2e-05	0.00020137	up	HSPE1P6	processed_pseudogene	6.04858	4.32384	4.81869	13.923	15.1414	12.3731
ENSG00000143845	1.93654	2.52e-07	7.43e-07	up	ETNK2	protein_coding	0.254676	0.506446	0.134383	1.30569	1.0872	0.94891
ENSG00000133056	-1.15684	1.79e-12	6.82e-12	down	PIK3C2B	protein_coding	2.03467	1.75089	2.27685	0.974682	0.919942	0.860557
ENSG00000198625	-1.13214	1.96e-62	2.48e-61	down	MDM4	protein_coding	9.49971	9.63566	9.18982	4.44918	4.40293	4.19372
ENSG00000163545	1.61377	5.68e-11	2.02e-10	up	NUAK2	protein_coding	0.932769	1.46264	0.611264	3.28992	3.00251	2.80278
ENSG00000235363	-1.41256	1.92e-05	4.98e-05	down	SNRPGP10	processed_pseudogene	21.6278	27.9608	18.6965	8.47391	7.42797	9.71582
ENSG00000174514	-1.41085	2.97e-05	7.57e-05	down	MFSD4A	protein_coding	1.1981	0.630205	1.05523	0.411622	0.183687	0.488604
ENSG00000236942	3.17483	3.72e-06	1.02e-05	up	AC096533.1	processed_pseudogene	0.879921	0.712882	0.567478	4.72607	8.17784	6.92137
ENSG00000276600	-2.10084	2.9e-07	8.53e-07	down	RAB7B	protein_coding	1.0674	1.0582	1.35865	0.29096	0.288538	0.244206
ENSG00000266028	-1.36862	8.72e-33	6.2e-32	down	SRGAP2	protein_coding	2.49018	2.52049	2.77956	1.0263	0.959594	1.05827
ENSG00000263528	-1.33794	8.47e-28	5.32e-27	down	IKBKE	protein_coding	9.6136	9.92384	9.27358	4.36926	3.92764	3.18851
ENSG00000266094	-1.82258	1.22e-12	4.71e-12	down	RASSF5	protein_coding	1.30609	1.4249	1.37835	0.409969	0.413816	0.350236
ENSG00000237605	2.42352	0.0188257	0.0346957	up	AL591846.2	antisense_RNA	0.578421	0.351463	0.279776	2.99575	2.12201	1.43678
ENSG00000162889	1.06735	1.1e-33	7.99e-33	up	MAPKAPK2	protein_coding	6.63923	8.00832	7.25831	15.7371	16.3344	14.1926
ENSG00000180667	1.52785	4.89e-124	1.26e-122	up	YOD1	protein_coding	7.03375	6.59894	6.75822	19.9917	19.3385	20.0943
ENSG00000203709	2.11069	0.000862514	0.00191808	up	C1orf132	lincRNA	0.0252146	0.0229815	0.0243921	0.137846	0.0832524	0.0939483
ENSG00000143469	-1.96296	0.000908395	0.00201551	down	SYT14	protein_coding	0.148697	0.171668	0.115077	0.0513418	0.0109102	0.0461697
ENSG00000228110	-4.21896	5.22e-53	5.64e-52	down	ST13P19	processed_pseudogene	25.7001	21.8288	25.9311	0.848145	1.48692	1.71608
ENSG00000054392	-2.6203	0.000282214	0.000657577	down	HHAT	protein_coding	0.218269	0.37893	0.241313	0.0897187	0	0.0387266
ENSG00000224668	3.24045	2.76e-07	8.12e-07	up	IPO8P1	processed_pseudogene	0.0999074	0.121412	0.0644323	0.804906	0.928523	0.951306
ENSG00000226986	-1.72252	4.29e-07	1.25e-06	down	AC092017.1	processed_pseudogene	8.4841	8.40097	7.4474	1.62744	2.76666	3.12211
ENSG00000236809	-2.97444	4.03e-05	0.000101496	down	SNX25P1	unprocessed_pseudogene	2.85535	2.26302	2.28182	0.142883	0.364354	0.46256
ENSG00000224763	1.02857	0.00645914	0.0128248	up	FDPSP8	processed_pseudogene	1.14091	1.61757	1.56356	2.51679	3.06941	3.30631
ENSG00000162772	2.08837	9.84e-44	8.77e-43	up	ATF3	protein_coding	2.1015	1.93096	1.36356	7.55101	7.40875	8.08473
ENSG00000123685	4.06455	6.95e-23	3.81e-22	up	BATF3	protein_coding	0.190817	0.23189	0.221511	3.25034	3.9762	3.64967
ENSG00000203705	-1.34028	6.25e-35	4.67e-34	down	TATDN3	protein_coding	11.7805	12.7219	12.0573	4.62439	4.33185	5.56733
ENSG00000143494	-2.17421	6.36e-25	3.71e-24	down	VASH2	protein_coding	1.62952	2.00797	1.95117	0.393455	0.418049	0.438735
ENSG00000136643	-1.02086	6.22e-21	3.22e-20	down	RPS6KC1	protein_coding	6.03829	6.48429	6.53709	3.27269	2.89635	3.28231
ENSG00000213036	-3.69579	1.17e-16	5.27e-16	down	AL445305.1	processed_pseudogene	12.7846	15.7553	12.8901	1.4507	1.84965	0
ENSG00000117724	-1.89476	0	0	down	CENPF	protein_coding	53.7704	54.5164	52.4876	15.2702	13.452	14.7952
ENSG00000136636	-1.08147	3.44e-103	7.26e-102	down	KCTD3	protein_coding	39.5118	38.3674	38.1213	18.3014	18.8956	18.2361
ENSG00000162814	-5.83464	7.96e-06	2.12e-05	down	SPATA17	protein_coding	0.206598	0.212442	0.215232	0	0	0
ENSG00000228247	1.42076	0.0351136	0.0611206	up	UBBP2	processed_pseudogene	1.34464	2.72346	1.73437	5.15863	5.26184	5.01007
ENSG00000136628	-2.037	0	0	down	EPRS	protein_coding	99.054	100.174	104.166	26.0194	23.78	24.7274
ENSG00000067704	-2.90973	0	0	down	IARS2	protein_coding	127.725	133.92	130.629	17.4527	18.2031	17.1353
ENSG00000233012	-1.35177	0.000247732	0.00058054	down	HDAC1P2	transcribed_processed_pseudogene	2.68392	1.50537	1.94728	0.712848	0.984628	0.769243
ENSG00000162817	1.3147	4.02e-07	1.17e-06	up	C1orf115	protein_coding	0.728069	0.958516	0.968438	2.3393	1.91422	2.37365
ENSG00000117791	-1.34201	7.04e-14	2.86e-13	down	MARC2	protein_coding	6.41876	6.97675	5.86227	2.5237	2.22316	2.8719
ENSG00000136630	1.59333	0.01344	0.0253857	up	HLX	protein_coding	0.0548785	0.133382	0.0707844	0.315807	0.322125	0.136316
ENSG00000225265	-1.55379	0.0116918	0.022323	down	TAF1A-AS1	antisense_RNA	1.21389	0.867749	1.10521	0.246547	0.523916	0.354736
ENSG00000229399	3.36904	6.51e-19	3.17e-18	up	AL592148.1	processed_pseudogene	2.09402	0.848249	2.25079	19.8161	20.4857	15.6044
ENSG00000272750	-1.8026	1.02e-05	2.7e-05	down	AL592148.3	antisense_RNA	1.29128	1.61678	1.40057	0.405321	0.344525	0.485985
ENSG00000162909	-1.49403	2.01e-137	5.86e-136	down	CAPN2	protein_coding	17.7822	18.2467	18.9566	6.37025	6.46314	6.88884
ENSG00000227621	-1.9527	1.09e-10	3.82e-10	down	PHBP11	processed_pseudogene	9.85461	7.77649	9.78076	2.06218	2.44149	2.70218
ENSG00000188460	3.50359	1.19e-08	3.79e-08	up	ACTBP11	processed_pseudogene	0.275855	0.335232	0.177904	3.38656	2.96855	2.51245
ENSG00000143771	-1.076	3.84e-39	3.15e-38	down	CNIH4	protein_coding	14.2166	13.1056	13.8904	6.70855	6.37784	6.65913
ENSG00000185842	-1.76163	2.67e-37	2.1e-36	down	DNAH14	protein_coding	1.54573	1.80177	1.67332	0.496191	0.486058	0.509326
ENSG00000143815	-1.33054	5.38e-119	1.35e-117	down	LBR	protein_coding	32.9106	31.2824	32.8849	13.8273	11.9653	13.0867
ENSG00000163041	-2.03735	1.01e-69	1.43e-68	down	H3F3A	protein_coding	16.3896	17.5177	18.4974	3.6363	4.63631	4.70059
ENSG00000270598	3.16873	1.48e-98	2.97e-97	up	AL512343.1	processed_pseudogene	32.4703	32.0143	27.2625	279.931	264.314	285.337
ENSG00000177770	1.86555	3.77e-09	1.23e-08	up	CDKN2AIPNLP1	processed_pseudogene	5.14259	4.99962	7.62807	27.2263	16.0991	22.1416
ENSG00000163050	1.05447	2.24e-07	6.62e-07	up	COQ8A	protein_coding	0.730352	0.597085	0.886371	1.77287	1.26662	1.61626
ENSG00000232864	-1.01725	1.99e-12	7.58e-12	down	NUCKS1P1	processed_pseudogene	36.8198	33.6484	30.9171	18.8154	13.6159	17.7431
ENSG00000224834	4.4842	5.24e-306	4.45e-304	up	BTF3P9	processed_pseudogene	20.8538	27.5656	22.2971	523.818	501.978	555.262
ENSG00000181450	-1.49502	5.09e-07	1.47e-06	down	ZNF678	protein_coding	0.766514	0.748026	0.730274	0.387635	0.153384	0.245211
ENSG00000143816	2.50129	6.71e-10	2.27e-09	up	WNT9A	protein_coding	0.338954	0.158428	0.151337	1.17034	1.14784	1.42484
ENSG00000143793	1.55303	1.03e-50	1.06e-49	up	C1orf35	protein_coding	4.59045	4.03056	3.81296	13.0284	12.2734	11.5518
ENSG00000162910	1.20268	5.89e-23	3.25e-22	up	MRPL55	protein_coding	8.78366	6.93831	9.13442	19.2078	21.6706	17.4547
ENSG00000181873	2.08609	1.66e-31	1.14e-30	up	IBA57	protein_coding	0.486329	0.517134	0.441061	1.93574	2.00717	2.2273
ENSG00000154370	1.18967	6.94e-25	4.05e-24	up	TRIM11	protein_coding	1.92616	2.01484	1.73361	4.51795	4.54394	3.98206
ENSG00000234975	1.44098	0.00125653	0.00274005	up	FTH1P2	processed_pseudogene	3.26696	2.13778	1.70175	6.65238	6.63797	6.24232
ENSG00000177788	1.62571	0.00732469	0.0144395	up	AL162595.1	bidirectional_promoter_lncRNA	0.358571	0.653629	0.346874	1.34124	1.84164	1.00201
ENSG00000237481	3.71905	0.0175728	0.0325098	up	AL117350.1	antisense_RNA	0.161777	0	0	0.744778	0.474799	1.20555
ENSG00000069248	-1.09978	8.88e-48	8.68e-47	down	NUP133	protein_coding	14.5089	13.3067	14.052	6.6834	6.22237	6.81029
ENSG00000213028	-1.98832	0.016758	0.0311179	down	AL354983.1	processed_pseudogene	1.02852	1.38878	1.10552	0.131528	0.670798	0.141933
ENSG00000143641	-1.56202	3.3e-45	3.05e-44	down	GALNT2	protein_coding	6.19112	5.7525	5.96329	1.96991	2.0211	2.14237
ENSG00000119280	1.10683	1.87e-29	1.22e-28	up	C1orf198	protein_coding	4.07248	4.6809	4.90999	9.32812	10.4215	10.0163
ENSG00000143643	-1.18555	6.09e-16	2.67e-15	down	TTC13	protein_coding	5.82582	5.61606	6.94366	2.43308	3.35471	2.47292
ENSG00000010072	-1.23299	1e-23	5.65e-23	down	SPRTN	protein_coding	6.08322	5.45392	5.5456	2.54228	2.57257	2.24263
ENSG00000233461	1.07204	4.02e-07	1.17e-06	up	AL445524.1	antisense_RNA	4.76617	3.94354	5.98409	11.2045	10.5656	9.69791
ENSG00000116918	-1.60519	1.1e-87	1.93e-86	down	TSNAX	protein_coding	13.753	14.7779	14.5722	4.9453	4.82026	4.53296
ENSG00000225486	-1.23082	0.000239555	0.000562476	down	AL663058.1	processed_pseudogene	14.372	13.1883	10.7821	5.06364	6.02578	5.46424
ENSG00000231663	-1.08278	0.00692089	0.0136897	down	AL355472.1	antisense_RNA	4.86176	5.25177	5.74831	1.86518	2.11389	3.57821
ENSG00000168264	1.11017	2.12e-45	1.97e-44	up	IRF2BP2	protein_coding	7.60531	7.93723	7.65405	16.0181	16.3707	18.1291
ENSG00000116957	-1.09273	1.69e-46	1.61e-45	down	TBCE	protein_coding	30.7629	30.9659	31.2805	14.7563	14.6729	14.6218
ENSG00000143669	-1.52725	4.25e-08	1.31e-07	down	LYST	protein_coding	0.401185	0.378485	0.352352	0.157962	0.147179	0.0917857
ENSG00000235674	-1.55918	0.00072518	0.0016247	down	LDHAP2	processed_pseudogene	2.2074	2.93801	3.4573	1.20979	1.234	0.5222
ENSG00000237922	-2.8514	9.41e-10	3.17e-09	down	AL450309.1	processed_pseudogene	7.26025	6.13774	7.93951	1.27157	0.463219	1.17614
ENSG00000273058	1.75033	2.53e-06	6.99e-06	up	AL359921.2	antisense_RNA	2.09744	1.62204	3.50468	7.9004	10.3529	6.8677
ENSG00000119285	-1.39551	2.95e-57	3.42e-56	down	HEATR1	protein_coding	8.39833	8.14816	8.20185	2.73911	3.25732	3.53844
ENSG00000077522	1.82466	7.02e-08	2.14e-07	up	ACTN2	protein_coding	0.280843	0.182023	0.34413	1.05589	1.04404	0.837125
ENSG00000116984	-1.47912	4.96e-47	4.77e-46	down	MTR	protein_coding	5.14319	4.9117	4.63198	1.94871	1.85678	1.51497
ENSG00000237991	1.90597	1.37e-19	6.83e-19	up	RPL35P1	processed_pseudogene	10.3537	7.48141	13.5351	39.2921	43.9382	37.5349
ENSG00000133019	-3.95844	0.0260342	0.0465495	down	CHRM3	protein_coding	0.0170152	0.0516942	0.0246902	0	0	0
ENSG00000155816	-4.45224	0.00110042	0.0024169	down	FMN2	protein_coding	0.085471	0.0649178	0.165366	0.0122964	0	0
ENSG00000174371	1.37891	2e-72	2.97e-71	up	EXO1	protein_coding	8.0279	8.9353	8.17731	22.4225	20.5884	22.7365
ENSG00000054282	-1.58789	1.11e-09	3.73e-09	down	SDCCAG8	protein_coding	1.4591	1.67859	1.67498	0.447818	0.599521	0.579895
ENSG00000117020	-1.7729	5.79e-45	5.31e-44	down	AKT3	protein_coding	4.2617	4.1565	4.74637	1.15706	1.21869	1.52003
ENSG00000279774	-4.15145	0.0182441	0.0336785	down	AL590483.3	TEC	0.0289211	0.28117	0.0559553	0	0	0
ENSG00000203667	1.93373	1.25e-08	3.97e-08	up	COX20	protein_coding	0.276724	0.362157	0.288289	1.51895	1.06205	0.951748
ENSG00000203666	-1.49715	2.49e-14	1.03e-13	down	EFCAB2	protein_coding	1.92471	1.78349	1.68737	0.789168	0.423662	0.687257
ENSG00000185420	-2.76559	5.45e-36	4.17e-35	down	SMYD3	protein_coding	3.31828	3.41049	3.27833	0.487546	0.569824	0.438431
ENSG00000162851	1.2013	7.93e-56	8.94e-55	up	TFB2M	protein_coding	18.769	20.4259	20.7583	45.6539	44.5612	48.8482
ENSG00000153207	-1.66958	8.24e-117	2.03e-115	down	AHCTF1	protein_coding	11.831	12.4396	11.7161	4.08004	3.58928	3.70693
ENSG00000197472	1.09477	1.08e-10	3.81e-10	up	ZNF695	protein_coding	2.06744	2.14396	1.76	4.37825	4.12605	4.31378
ENSG00000135747	2.7088	1.17e-05	3.07e-05	up	ZNF670-ZNF695	protein_coding	0.226701	0.0787136	0.0313294	0.596381	0.807916	0.844675
ENSG00000215796	-3.66703	3.13e-29	2.04e-28	down	AL512637.1	processed_pseudogene	11.1864	13.3898	10.5774	0.968029	0.987397	0.83569
ENSG00000188295	2.35351	3.72e-19	1.83e-18	up	ZNF669	protein_coding	0.993541	0.889662	1.26465	5.05546	5.37146	5.97497
ENSG00000196418	1.54306	1.49e-09	4.97e-09	up	ZNF124	protein_coding	0.710573	0.473545	0.864786	1.9786	2.48909	1.67964
ENSG00000232908	-3.44681	0.0245835	0.0441799	down	HSD17B7P1	processed_pseudogene	0.407227	0.618602	0.492428	0	0.149396	0
ENSG00000175137	1.26633	5.88e-18	2.76e-17	up	SH3BP5L	protein_coding	1.65544	1.7188	1.27493	3.7551	3.46702	3.99229
ENSG00000185220	1.02146	4.58e-06	1.24e-05	up	PGBD2	protein_coding	1.19106	1.2062	1.23451	2.61111	2.20559	2.60635
ENSG00000171853	-1.88195	1.77e-32	1.25e-31	down	TRAPPC12	protein_coding	2.73682	2.75107	2.96351	0.855526	0.67762	0.76934
ENSG00000171865	2.63343	3.99e-17	1.82e-16	up	RNASEH1	protein_coding	1.40941	1.62495	0.699197	8.02748	8.43203	6.73255
ENSG00000188765	6.18516	2.89e-65	3.83e-64	up	TMSB4XP2	unprocessed_pseudogene	2.46518	4.79328	1.90781	217.901	227.18	203.297
ENSG00000134326	-1.67665	5.44e-09	1.76e-08	down	CMPK2	protein_coding	1.66064	1.55013	1.83929	0.470896	0.635714	0.50815
ENSG00000213774	-3.30265	4.61e-07	1.34e-06	down	AC010904.1	processed_pseudogene	9.20333	7.9888	11.4469	0	0.964671	2.04114
ENSG00000235092	1.90534	5.17e-09	1.68e-08	up	ID2-AS1	antisense_RNA	0.753913	0.488636	1.02105	2.89234	3.09772	2.74662
ENSG00000115738	-1.57091	1.58e-266	1.11e-264	down	ID2	protein_coding	140.304	142.828	137.226	45.7202	47.1311	50.0371
ENSG00000143797	-2.24357	1.88e-94	3.6e-93	down	MBOAT2	protein_coding	7.42579	7.66555	7.12663	1.47635	1.45062	1.79777
ENSG00000269973	1.61254	0.0091715	0.0178155	up	AC010969.2	lincRNA	0.25636	0.0778853	0.123999	0.442579	0.611317	0.397994
ENSG00000260077	2.57669	0.0105648	0.0203078	up	AC104794.2	lincRNA	0.526908	0	0.25486	1.7435	0.676558	2.37224
ENSG00000172059	1.40278	5.51e-07	1.59e-06	up	KLF11	protein_coding	0.54149	0.548371	0.523826	1.35031	1.32435	1.62526
ENSG00000284681	-4.16396	0.0129381	0.0244988	down	AC007240.1	protein_coding	0.259362	0.189114	0.200721	0	0	0
ENSG00000206647	3.68787	0.00295373	0.00614031	up	SNORA2	snoRNA	0	1.86405	0	4.4135	5.62725	11.4304
ENSG00000115758	1.99753	0	0	up	ODC1	protein_coding	102.316	104.33	105.289	415.229	420.843	422.256
ENSG00000206633	2.50524	0.00489521	0.00988277	up	SNORA80B	snoRNA	0.761304	2.77552	0.73647	7.00967	7.82022	8.50975
ENSG00000134324	-1.4021	5.97e-69	8.37e-68	down	LPIN1	protein_coding	6.87863	7.256	7.22847	2.7729	2.53632	2.82965
ENSG00000151779	-1.3605	2.32e-17	1.07e-16	down	NBAS	protein_coding	2.21006	2.44673	2.18274	0.865633	0.933892	0.891002
ENSG00000079785	-1.0668	2.95e-72	4.36e-71	down	DDX1	protein_coding	43.6516	41.0002	46.5131	20.239	20.2158	22.8466
ENSG00000163029	-1.15996	2.65e-128	7.15e-127	down	SMC6	protein_coding	22.8807	23.1565	21.7774	10.0557	10.3775	10.2229
ENSG00000240857	-1.28116	2.28e-44	2.06e-43	down	RDH14	protein_coding	37.4483	38.2149	39.9504	17.0449	15.8925	15.0712
ENSG00000183891	-1.32761	4.51e-10	1.54e-09	down	TTC32	protein_coding	5.2655	6.20882	6.00153	2.46009	2.06559	2.46047
ENSG00000115884	1.02882	6.41e-60	7.74e-59	up	SDC1	protein_coding	17.2514	18.2348	16.4379	34.5395	38.4171	34.0527
ENSG00000143878	2.37383	0	0	up	RHOB	protein_coding	26.2336	24.6661	28.2914	135.843	142.52	138.025
ENSG00000279307	-3.30838	2.81e-98	5.59e-97	down	AC012065.5	processed_pseudogene	97.853	100.166	99.178	9.57989	12.2144	8.82492
ENSG00000119771	-4.01565	1.1e-13	4.43e-13	down	KLHL29	protein_coding	0.57048	0.636449	0.515682	0.0538183	0.054895	0
ENSG00000163026	1.08515	4.74e-28	3.01e-27	up	WDCP	protein_coding	6.05561	5.75642	5.64978	11.7709	13.3492	12.4012
ENSG00000084676	-1.05551	1.92e-18	9.18e-18	down	NCOA1	protein_coding	3.78986	3.59996	4.16511	2.02909	1.81274	1.77255
ENSG00000184924	-1.20108	1.51e-36	1.17e-35	down	PTRHD1	protein_coding	31.0558	30.9801	30.8787	15.7891	11.73	13.0135
ENSG00000237953	-3.37054	0.03785	0.0654212	down	AC013267.1	processed_pseudogene	1.16334	0.47125	3.75131	0	0	0.481617
ENSG00000084710	-1.80391	7.95e-14	3.22e-13	down	EFR3B	protein_coding	0.987374	1.0217	1.04028	0.292538	0.243878	0.339965
ENSG00000229593	-3.0804	0.0188984	0.0348202	down	SUCLA2P3	processed_pseudogene	0.305195	0.278166	1.03334	0.0878146	0.111964	0
ENSG00000218682	2.36952	3.85e-05	9.7e-05	up	AC064847.1	processed_pseudogene	1.22772	1.24332	0.395889	7.06508	4.50402	3.04961
ENSG00000217718	-4.3611	0.00714179	0.0141048	down	NDUFB4P4	processed_pseudogene	2.98256	1.03559	2.0609	0	0	0
ENSG00000268412	3.52484	6.75e-199	3.3e-197	up	TRMT112P6	processed_pseudogene	19.2045	23.6765	21.2705	256.268	244.649	240.245
ENSG00000214465	-2.287	9.85e-15	4.14e-14	down	SMARCE1P6	processed_pseudogene	7.40769	7.24314	7.24842	1.76395	0.999577	1.692
ENSG00000213699	-1.03182	2.4e-25	1.42e-24	down	SLC35F6	protein_coding	12.71	12.8984	12.8601	6.84081	6.85307	5.33877
ENSG00000115163	-1.18482	4.95e-39	4.05e-38	down	CENPA	protein_coding	30.2833	29.6317	28.9923	13.2806	13.2551	12.9694
ENSG00000228474	1.67013	1.54e-104	3.29e-103	up	OST4	protein_coding	42.1926	38.6746	43.6023	131.76	134.819	135.03
ENSG00000115194	2.62945	5.62e-33	4.01e-32	up	SLC30A3	protein_coding	0.329075	0.547242	0.536152	2.93027	2.82115	3.01152
ENSG00000163794	4.54668	0.00588993	0.0117563	up	UCN	protein_coding	0	0	0	0.749462	0.382228	0.647003
ENSG00000163795	1.93407	0.000302141	0.000702167	up	ZNF513	protein_coding	0.481569	0.159607	0.127053	1.00773	0.899408	1.08746
ENSG00000213453	5.23395	1.83e-06	5.1e-06	up	FTH1P3	processed_pseudogene	0	0	0.343013	4.69312	5.7236	3.74325
ENSG00000157992	1.16507	0.011759	0.0224407	up	KRTCAP3	protein_coding	0.737972	0.896819	0.571119	2.12339	1.51611	1.28317
ENSG00000119760	1.40916	3.74e-81	6.15e-80	up	SUPT7L	protein_coding	6.65026	7.22852	6.77292	17.5301	19.3175	18.5294
ENSG00000163798	1.75333	2.49e-96	4.85e-95	up	SLC4A1AP	protein_coding	5.15003	4.27709	4.96279	16.2258	17.0698	16.003
ENSG00000158019	-2.00611	7.14e-91	1.31e-89	down	BABAM2	protein_coding	19.7185	20.9582	20.6698	5.37505	4.83758	5.1558
ENSG00000163806	1.70581	0.00228131	0.00481844	up	SPDYA	protein_coding	0.208086	0.108375	0.172541	0.444771	0.567087	0.627637
ENSG00000273233	3.75452	0.0182622	0.0337073	up	AC097724.1	lincRNA	0	0.295361	0	0.279729	1.06997	2.41487
ENSG00000172954	-1.16972	4.8e-24	2.73e-23	down	LCLAT1	protein_coding	5.31667	5.69111	4.74351	2.1084	2.56696	2.41206
ENSG00000158089	-1.51994	1.15e-29	7.56e-29	down	GALNT14	protein_coding	6.52918	6.6948	7.14958	2.55706	2.2955	2.30885
ENSG00000162959	-2.59678	1.25e-22	6.85e-22	down	MEMO1	protein_coding	2.57852	2.28989	2.39847	0.319598	0.436597	0.468054
ENSG00000021574	-1.34802	1.78e-58	2.1e-57	down	SPAST	protein_coding	14.5783	14.8198	13.949	6.08052	5.62509	5.45152
ENSG00000152683	-1.24543	3.11e-46	2.94e-45	down	SLC30A6	protein_coding	12.7269	13.3731	12.1266	5.35249	5.95386	5.01532
ENSG00000091106	-1.96424	0.0207259	0.0378402	down	NLRC4	protein_coding	0.399979	0.277756	0.165828	0.098646	0.0838497	0.0354834
ENSG00000276334	-2.22508	1.63e-06	4.55e-06	down	AL133243.2	sense_intronic	2.93814	1.94053	1.85367	0.588103	0.374918	0.475972
ENSG00000279897	-3.33627	0.0358984	0.0623698	down	BIRC6-AS2	antisense_RNA	1.2305	0.85449	0.340102	0	0	0.218322
ENSG00000018699	-1.04757	1.01e-30	6.82e-30	down	TTC27	protein_coding	17.7493	17.5403	18.5225	9.35357	8.87285	8.07484
ENSG00000049323	-3.87674	4.81e-10	1.64e-09	down	LTBP1	protein_coding	0.522702	0.669549	0.628647	0.0812965	0	0.0350912
ENSG00000237133	2.62425	0.00323022	0.00667773	up	AC020594.1	antisense_RNA	0.306324	0.372259	0.888994	2.4679	4.94465	2.66314
ENSG00000119812	-1.43472	6.48e-150	2.18e-148	down	FAM98A	protein_coding	38.0612	39.1713	37.5523	13.8513	15.4375	13.7189
ENSG00000238038	2.65803	2.6e-20	1.32e-19	up	ATP6V0E1P3	processed_pseudogene	7.99679	6.13774	5.70016	40.2059	37.6751	48.614
ENSG00000150938	-1.53667	1.62e-35	1.23e-34	down	CRIM1	protein_coding	5.0155	5.49441	5.03472	1.85724	1.74933	1.7875
ENSG00000171055	-2.12719	1.18e-101	2.44e-100	down	FEZ2	protein_coding	8.03927	8.08042	8.102	1.90652	1.71688	1.95664
ENSG00000115808	-1.5336	1.72e-43	1.53e-42	down	STRN	protein_coding	5.33506	5.48829	5.83316	2.042	2.00275	1.77209
ENSG00000008869	-1.55935	4.62e-33	3.31e-32	down	HEATR5B	protein_coding	4.22679	3.98661	4.30861	1.43764	1.222	1.61406
ENSG00000218739	-1.00267	4.37e-45	4.01e-44	down	CEBPZOS	protein_coding	20.1213	19.7922	20.9786	9.56258	10.0902	11.0855
ENSG00000115841	-2.85194	9.51e-59	1.13e-57	down	RMDN2	protein_coding	5.12596	5.43229	5.45963	0.83429	0.734478	0.664501
ENSG00000213553	1.71751	1.96e-191	9.14e-190	up	RPLP0P6	processed_pseudogene	60.1255	58.1638	57.2193	201.355	182.195	198.549
ENSG00000143889	-1.36233	2.34e-95	4.51e-94	down	HNRNPLL	protein_coding	20.4523	21.1583	21.0365	8.67126	7.64424	8.2066
ENSG00000143891	-2.4326	5.9e-56	6.67e-55	down	GALM	protein_coding	12.0979	13.9353	12.7803	1.8793	2.61395	2.8115
ENSG00000115875	-1.39612	2.89e-282	2.2e-280	down	SRSF7	protein_coding	100.696	107.16	105.335	39.1225	40.7165	40.4055
ENSG00000188010	-1.04905	3.62e-10	1.24e-09	down	MORN2	protein_coding	12.9042	13.5602	12.7036	4.97975	6.46061	7.73059
ENSG00000011566	-1.12452	2.16e-24	1.24e-23	down	MAP4K3	protein_coding	6.96279	6.36688	6.63661	3.14263	2.72968	3.34885
ENSG00000231312	-1.6823	4.12e-05	0.000103483	down	AC007388.1	antisense_RNA	0.506859	0.615959	0.490325	0.194453	0.112695	0.190761
ENSG00000183023	-2.40938	0.0367572	0.0637103	down	SLC8A1	protein_coding	0.0330609	0.0229584	0.0365514	0.0108717	0	0.00586588
ENSG00000236090	-1.61208	8.09e-16	3.53e-15	down	LDHAP3	processed_pseudogene	14.2775	14.2301	15.0041	4.25587	4.37117	5.7407
ENSG00000171126	-1.34127	1.29e-14	5.41e-14	down	KCNG3	protein_coding	4.92777	5.03426	4.26937	2.11903	1.47009	2.01765
ENSG00000236913	-2.25226	1.48e-05	3.87e-05	down	AC025750.2	processed_pseudogene	4.60166	7.54942	7.34506	1.05924	1.68817	1.4288
ENSG00000232202	6.52899	1.02e-07	3.07e-07	up	AC098824.1	processed_pseudogene	0	0	0.102204	3.2831	3.56584	4.33013
ENSG00000115970	-2.05334	2.12e-48	2.09e-47	down	THADA	protein_coding	2.71585	2.49524	2.4723	0.544704	0.75861	0.587796
ENSG00000138036	-1.03436	6.36e-13	2.48e-12	down	DYNC2LI1	protein_coding	5.04459	4.52289	4.92341	2.47722	2.30305	2.36689
ENSG00000224637	-2.23859	0.00553932	0.0110987	down	PDSS1P2	unprocessed_pseudogene	1.06897	2.04139	2.36366	0.351517	0.448188	0.379327
ENSG00000138078	-1.28384	1e-26	6.12e-26	down	PREPL	protein_coding	4.11457	4.39835	4.48404	1.73931	1.86356	1.79804
ENSG00000143919	-1.4251	1.65e-10	5.73e-10	down	CAMKMT	protein_coding	2.59427	2.61673	3.43821	1.22419	1.02788	0.998833
ENSG00000259439	-2.0188	4.94e-07	1.43e-06	down	LINC01833	lincRNA	1.17656	1.49481	0.879504	0.400087	0.196198	0.265685
ENSG00000225156	-1.10324	0.000347482	0.00080261	down	AC012354.1	lincRNA	2.35225	1.54644	1.90248	0.976394	0.792216	0.957853
ENSG00000231848	1.18261	2.52e-29	1.64e-28	up	AC012354.2	processed_pseudogene	42.2235	39.8487	44.9742	92.0229	94.589	105.44
ENSG00000068784	-1.61694	6.5e-28	4.1e-27	down	SRBD1	protein_coding	6.05422	5.2624	5.38025	1.5117	1.98766	2.03912
ENSG00000171132	-2.94028	1.44e-22	7.88e-22	down	PRKCE	protein_coding	1.13904	1.07943	1.30406	0.180406	0.122677	0.155743
ENSG00000232696	-4.22229	0.011211	0.0214752	down	AC017006.2	antisense_RNA	0.669423	1.62703	0.647586	0	0	0
ENSG00000116016	-2.16603	8.49e-09	2.72e-08	down	EPAS1	protein_coding	0.83658	0.689256	0.699556	0.179514	0.0624222	0.246547
ENSG00000119878	1.08865	6.86e-16	3e-15	up	CRIPT	protein_coding	4.73014	4.22524	4.77138	9.44568	10.0262	10.1427
ENSG00000236824	-4.40611	3.41e-25	2e-24	down	BCYRN1	scRNA	76.6177	59.7662	57.592	2.38329	4.55807	2.57183
ENSG00000119888	1.23277	0.000155736	0.000372037	up	EPCAM	protein_coding	1.06867	0.749248	0.67595	1.84494	1.5079	2.55244
ENSG00000095002	-1.17623	1.2e-93	2.28e-92	down	MSH2	protein_coding	32.8445	33.1697	34.5895	14.5291	15.287	15.2265
ENSG00000224058	-5.46995	6.28e-05	0.000155814	down	AC006509.1	processed_pseudogene	2.12301	2.18306	0.789905	0	0	0
ENSG00000236549	2.26809	0.00940913	0.0182321	up	RPS27AP7	processed_pseudogene	0.682664	0	0.660395	3.1428	1.66962	1.97833
ENSG00000170634	-1.61334	3.74e-12	1.41e-11	down	ACYP2	protein_coding	2.21091	2.63611	1.93702	0.768183	0.703973	0.751241
ENSG00000143947	2.86129	0	0	up	RPS27A	protein_coding	97.4839	91.5337	97.3119	693.857	694.293	716.622
ENSG00000115355	-1.53662	5.77e-193	2.72e-191	down	CCDC88A	protein_coding	16.9512	16.0125	15.4749	5.55778	5.81112	5.51979
ENSG00000115380	-5.42175	1.77e-05	4.59e-05	down	EFEMP1	protein_coding	0.627183	0.412849	0.480323	0.0300768	0	0
ENSG00000028116	1.70047	8.21e-31	5.57e-30	up	VRK2	protein_coding	2.68507	2.36659	2.19787	8.18428	6.97112	8.57523
ENSG00000173163	-2.48268	1.02e-11	3.75e-11	down	COMMD1	protein_coding	8.22413	8.73191	8.58394	1.04618	1.07981	2.47292
ENSG00000170340	1.21197	1.18e-28	7.6e-28	up	B3GNT2	protein_coding	5.53695	6.81673	6.4416	15.1194	13.8606	14.7874
ENSG00000186889	-1.23448	0.000433808	0.000992137	down	TMEM17	protein_coding	1.52771	1.39241	1.37712	0.879147	0.56046	0.388104
ENSG00000230595	-2.81779	0.000127088	0.000306285	down	RSL24D1P2	processed_pseudogene	4.80911	4.81293	5.47322	0.651172	0.83025	0.702687
ENSG00000115504	-1.94016	1.08e-60	1.32e-59	down	EHBP1	protein_coding	6.16009	5.97046	6.19069	1.94282	1.33099	1.50198
ENSG00000143951	-1.41368	0.000260613	0.000609051	down	WDPCP	protein_coding	0.298936	0.320543	0.29769	0.13155	0.129021	0.0873585
ENSG00000014641	-1.67216	0	0	down	MDH1	protein_coding	155.078	147.055	150.4	48.6926	47.9861	46.7981
ENSG00000179833	1.20079	1.5e-105	3.24e-104	up	SERTAD2	protein_coding	13.2516	13.1359	11.7018	28.0532	30.3678	29.9651
ENSG00000138069	-1.26012	4.14e-252	2.74e-250	down	RAB1A	protein_coding	154.973	149.658	145.369	63.7213	64.1003	62.0082
ENSG00000198369	-1.86684	4.08e-99	8.2e-98	down	SPRED2	protein_coding	15.7697	15.966	15.6439	4.41607	4.18604	4.49098
ENSG00000143995	-1.74736	4.7e-59	5.61e-58	down	MEIS1	protein_coding	4.68731	5.15539	4.85502	1.52579	1.55632	1.34072
ENSG00000143971	-2.43964	8.6e-116	2.09e-114	down	ETAA1	protein_coding	22.4836	20.5375	21.0031	4.4097	3.53035	3.91013
ENSG00000237013	-4.01163	0.0237958	0.0428925	down	LINC01812	lincRNA	0.28562	0.3471	0.967061	0	0	0
ENSG00000197223	-2.26704	0	0	down	C1D	protein_coding	128.345	127.51	126.004	26.1889	27.4511	26.6089
ENSG00000243667	-1.40198	2.02e-14	8.38e-14	down	WDR92	protein_coding	4.28973	3.7016	3.97791	1.75285	1.52718	1.29254
ENSG00000273064	2.43257	0.0421174	0.0720537	up	AC017083.1	antisense_RNA	0.105758	0.257045	0	0.730323	0.465584	0.656751
ENSG00000169621	-1.97186	1.61e-07	4.81e-07	down	APLF	protein_coding	0.711049	0.723023	0.589589	0.133611	0.212944	0.180227
ENSG00000169604	-3.69521	7.71e-08	2.34e-07	down	ANTXR1	protein_coding	0.543935	0.368939	0.318162	0.0582355	0.0185627	0.0157107
ENSG00000198380	-1.16189	3.09e-105	6.67e-104	down	GFPT1	protein_coding	19.222	19.7549	19.0582	8.8708	8.63699	8.65884
ENSG00000115977	-1.54247	8.48e-56	9.56e-55	down	AAK1	protein_coding	2.49107	2.80342	2.60922	0.943907	0.798036	0.980452
ENSG00000196975	-1.5581	5.24e-40	4.37e-39	down	ANXA4	protein_coding	4.24533	3.92914	3.80767	1.26197	1.66403	1.22213
ENSG00000059728	1.62958	1.96e-13	7.83e-13	up	MXD1	protein_coding	0.440168	0.752842	0.630829	1.7262	2.00954	1.92351
ENSG00000116005	-2.08066	5.93e-189	2.69e-187	down	PCYOX1	protein_coding	23.6707	23.3213	23.6493	5.66386	5.74612	5.47665
ENSG00000143977	-1.54839	2.99e-106	6.52e-105	down	SNRPG	protein_coding	62.9877	63.7179	61.6583	22.7043	20.7377	21.42
ENSG00000075340	-1.0109	1.8e-08	5.68e-08	down	ADD2	protein_coding	1.12745	1.2212	1.3831	0.658211	0.455579	0.740724
ENSG00000231386	2.46296	7.66e-08	2.33e-07	up	AC007395.1	processed_pseudogene	0.764678	0.929274	1.33152	7.04073	4.4885	5.31842
ENSG00000116035	1.49241	0.00378276	0.0077572	up	VAX2	protein_coding	0.722144	0.219396	1.04788	1.87006	1.4571	2.46645
ENSG00000258881	1.03269	0.000498453	0.0011349	up	AC007040.2	protein_coding	0.58154	0.678447	0.56257	0.883493	1.57022	1.32896
ENSG00000233971	-5.79601	7.72e-146	2.48e-144	down	RPS20P10	processed_pseudogene	416.605	420.738	424.393	7.06508	9.00804	7.11575
ENSG00000003137	1.2567	2.45e-20	1.25e-19	up	CYP26B1	protein_coding	2.45682	2.08243	2.29679	5.25131	6.21073	5.15393
ENSG00000144036	-2.64598	1.67e-34	1.24e-33	down	EXOC6B	protein_coding	2.02059	1.83855	1.89574	0.373959	0.298001	0.252215
ENSG00000272702	2.27336	0.01944	0.0357023	up	AC010913.1	processed_transcript	0.107478	0.0870752	0	0.453567	0.105146	0.355963
ENSG00000135617	-1.0877	5.89e-17	2.67e-16	down	PRADC1	protein_coding	20.3101	19.8528	19.5764	10.1633	9.82669	8.40827
ENSG00000163013	1.16734	0.00597006	0.0119046	up	FBXO41	protein_coding	0.0904708	0.188476	0.175039	0.357002	0.360352	0.304986
ENSG00000273245	3.00109	0.0267877	0.0477797	up	AC092653.1	lincRNA	0	0.473912	0	1.34649	0.858394	1.21085
ENSG00000114956	-1.33333	1.49e-99	3.01e-98	down	DGUOK	protein_coding	89.8036	88.4657	90.7291	36.036	34.6685	37.0309
ENSG00000163170	-1.303	1.66e-97	3.28e-96	down	BOLA3	protein_coding	43.3702	41.3831	44.2405	18.1616	17.3792	17.276
ENSG00000114978	-1.57294	0	0	down	MOB1A	protein_coding	56.2221	57.1872	55.99	19.3735	18.8268	19.2488
ENSG00000065911	-1.00898	2.26e-57	2.62e-56	down	MTHFD2	protein_coding	24.6831	24.6222	25.4205	13.1888	11.325	12.8592
ENSG00000229798	-3.70152	0.0120807	0.0230182	down	KRT18P26	processed_pseudogene	0.565778	0.392892	0.469133	0	0.118607	0
ENSG00000233155	1.8564	0.00475889	0.00962658	up	HMGA1P8	processed_pseudogene	2.25783	1.17592	0.624049	7.42457	2.83992	4.40657
ENSG00000239779	2.75291	6.54e-08	2e-07	up	WBP1	protein_coding	0.169873	0.361266	0.123248	1.71073	1.2464	1.31862
ENSG00000135637	2.19767	3.7e-20	1.87e-19	up	CCDC142	protein_coding	0.69772	0.436799	0.511333	2.82276	2.32697	2.52089
ENSG00000257702	1.83078	0.0012788	0.00278444	up	LBX2-AS1	antisense_RNA	0.298092	0.483008	0.0961228	1.4867	0.801964	0.740452
ENSG00000144045	3.34613	0.0103335	0.019895	up	DQX1	protein_coding	0.0352168	0	0.034068	0.283725	0.155036	0.306171
ENSG00000115307	1.12297	8.86e-113	2.09e-111	up	AUP1	protein_coding	33.7656	33.4383	32.1318	72.5211	71.8147	74.011
ENSG00000115318	1.37931	0.0077455	0.0152221	up	LOXL3	protein_coding	0.118654	0.346066	0.114783	0.628187	0.487531	0.353679
ENSG00000272711	1.49885	9.52e-11	3.35e-10	up	AC019069.1	lincRNA	2.71854	2.171	2.93041	7.33044	7.97862	7.23509
ENSG00000226247	-2.73232	9.67e-33	6.87e-32	down	SUPT4H1P1	processed_pseudogene	51.7687	54.4002	58.9176	11.9164	7.14991	5.67317
ENSG00000005436	-1.48667	4.25e-36	3.26e-35	down	GCFC2	protein_coding	7.25614	7.1373	6.89115	2.63841	2.52994	2.49419
ENSG00000270696	-1.35089	5.12e-16	2.25e-15	down	AC005034.3	antisense_RNA	12.031	11.3076	11.1225	5.38866	4.87029	3.38593
ENSG00000237077	1.01033	2.23e-07	6.6e-07	up	AC105399.1	transcribed_processed_pseudogene	15.3572	14.7497	12.4601	30.5038	25.4438	30.1483
ENSG00000182814	3.82809	6.43e-06	1.73e-05	up	FUNDC2P2	transcribed_processed_pseudogene	0.169317	0.205762	0	1.36411	2.23618	1.57717
ENSG00000235847	-2.2367	9.51e-05	0.000231868	down	LDHAP7	processed_pseudogene	5.04275	4.17239	6.74652	1.60532	1.57446	0.266511
ENSG00000186854	-1.03406	2.1e-15	9.04e-15	down	TRABD2A	protein_coding	3.19902	3.24206	3.01473	1.45372	1.7669	1.4661
ENSG00000225787	1.54775	3.89e-56	4.41e-55	up	LSM3P3	processed_pseudogene	61.2427	64.9678	61.2089	182.251	177.755	192.047
ENSG00000270532	1.29837	1.15e-06	3.25e-06	up	PEBP1P2	processed_pseudogene	5.56653	4.96079	4.84645	11.7456	11.436	14.9793
ENSG00000115459	1.28901	4.69e-11	1.68e-10	up	ELMOD3	protein_coding	0.727429	0.728006	0.676104	1.74011	1.80004	1.71834
ENSG00000118640	1.67748	1.53e-106	3.36e-105	up	VAMP8	protein_coding	33.885	34.4426	28.6316	103.517	107.736	101.185
ENSG00000168899	2.71079	0.000869273	0.00193228	up	VAMP5	protein_coding	0.505677	0.307262	0	1.0185	2.7827	1.57011
ENSG00000168887	-1.07724	2.47e-10	8.56e-10	down	C2orf68	protein_coding	4.03545	3.42145	3.67684	1.86321	1.68703	1.7775
ENSG00000115525	-4.17978	6.15e-21	3.19e-20	down	ST3GAL5	protein_coding	0.716983	0.586015	0.576972	0.0438158	0.0279328	0.0315214
ENSG00000208772	4.07088	0.0305128	0.0538413	up	SNORD94	snoRNA	0	0	0	3.47925	1.10902	2.81588
ENSG00000273080	3.73833	0.00277938	0.00579851	up	AC009309.1	antisense_RNA	0	0.27353	0.217739	2.59053	0.66059	3.07502
ENSG00000239305	1.17038	5.38e-19	2.63e-18	up	RNF103	protein_coding	1.53964	1.60612	1.95074	3.81063	3.57896	4.21363
ENSG00000233671	-4.62136	3.25e-09	1.07e-08	down	AC083899.2	processed_pseudogene	3.31079	3.2919	2.76604	0.173204	0.220837	0
ENSG00000222041	1.65265	6.67e-49	6.65e-48	up	CYTOR	lincRNA	4.34402	4.76936	3.76759	12.8957	14.5957	13.2833
ENSG00000222724	-5.85392	7.73e-06	2.06e-05	down	RNU2-63P	snRNA	7.47177	9.08006	5.16288	0	0	0
ENSG00000172086	-2.33137	6.13e-53	6.6e-52	down	KRCC1	protein_coding	21.6171	18.8054	22.8545	5.30224	3.46687	3.81447
ENSG00000144115	1.2164	8.72e-05	0.000213412	up	THNSL2	protein_coding	0.257596	0.489129	0.358215	0.648539	0.945021	0.979785
ENSG00000153574	1.07739	4.76e-51	4.95e-50	up	RPIA	protein_coding	23.083	23.8983	22.5468	47.137	51.714	49.4048
ENSG00000261600	-1.37982	0.000215743	0.000508902	down	AC233266.2	lincRNA	8.03984	6.43416	8.34666	3.61104	1.43878	3.65317
ENSG00000143429	-4.50433	0.00372529	0.00765091	down	AC116050.1	transcribed_unprocessed_pseudogene	0.169345	0.205796	0.163821	0	0	0
ENSG00000232531	5.92597	1.93e-35	1.46e-34	up	AC027612.3	processed_pseudogene	0.593338	0.360526	0.0956637	20.0315	20.0259	23.7041
ENSG00000275111	1.32483	9.75e-12	3.6e-11	up	ZNF2	protein_coding	1.24369	1.54288	1.40364	3.90654	3.76417	2.89621
ENSG00000233757	-1.48559	0.0126407	0.0239823	down	AC092835.1	protein_coding	0.853824	0.928386	0.434722	0.310324	0.131889	0.334874
ENSG00000232931	-1.21696	0.000132586	0.000319083	down	LINC00342	lincRNA	1.74012	1.82632	2.1042	0.728278	0.754455	0.982366
ENSG00000158050	2.03623	7.21e-202	3.6e-200	up	DUSP2	protein_coding	19.9894	18.8214	17.2117	76.8524	75.8106	79.1385
ENSG00000230747	-1.86791	0.0342324	0.0596986	down	AC021188.1	antisense_RNA	0.699577	1.70032	1.62422	0.161033	1.02659	0
ENSG00000198885	1.18946	8.03e-15	3.39e-14	up	ITPRIPL1	protein_coding	1.6915	2.02854	2.10999	4.25221	4.80106	4.39512
ENSG00000196843	3.53732	2.2e-23	1.23e-22	up	ARID5A	protein_coding	0.348513	0.141177	0.224763	3.14206	2.77022	2.63316
ENSG00000114982	1.47861	4.22e-56	4.78e-55	up	KANSL3	protein_coding	2.50373	2.2471	2.32207	6.6621	6.79202	6.50447
ENSG00000163126	1.98499	0.0312719	0.0550619	up	ANKRD23	protein_coding	0.0251549	0.122278	0.0243343	0.318467	0.0738269	0.249935
ENSG00000168758	1.58896	5.06e-75	7.79e-74	up	SEMA4C	protein_coding	3.93499	4.0463	3.93677	12.0577	11.4254	12.6566
ENSG00000230606	-2.80934	0.00871636	0.0169831	down	AC092683.1	lincRNA	0.156934	0.262232	0.113861	0.0225776	0.0575732	0
ENSG00000196912	1.61633	5.79e-05	0.000144042	up	ANKRD36B	protein_coding	0.152913	0.241575	0.133132	0.668771	0.493662	0.436806
ENSG00000235833	3.95453	0.0081322	0.0159239	up	AC017099.1	processed_pseudogene	0	0	0.0974318	0.695512	0.591189	0.500357
ENSG00000115073	-1.08853	1.76e-29	1.16e-28	down	ACTR1B	protein_coding	17.113	20.5355	19.7411	9.14748	8.98375	9.07079
ENSG00000228486	1.36036	3.8e-05	9.59e-05	up	C2orf92	protein_coding	0.254822	0.348381	0.24651	0.623226	0.794618	0.771432
ENSG00000075568	-1.86085	3.89e-176	1.62e-174	down	TMEM131	protein_coding	11.171	11.4147	11.3389	3.15692	3.10073	3.16899
ENSG00000040933	-1.60678	1.56e-26	9.53e-26	down	INPP4A	protein_coding	1.8451	2.48079	2.11151	0.75003	0.679776	0.69235
ENSG00000115446	1.40424	5.96e-74	9.03e-73	up	UNC50	protein_coding	14.3931	15.6292	14.9117	42.1083	39.8576	37.8856
ENSG00000196872	-2.67392	3.77e-05	9.51e-05	down	KIAA1211L	protein_coding	0.462122	0.427881	0.532199	0.0253272	0.0968772	0.109323
ENSG00000135951	-1.3403	0.000488808	0.00111356	down	TSGA10	protein_coding	0.744065	0.392399	0.461754	0.274684	0.206014	0.156926
ENSG00000241962	1.26747	0.00297734	0.00618688	up	AC079447.1	protein_coding	0.571456	0.568195	0.552815	1.13604	1.37222	1.61304
ENSG00000273045	-1.33588	0.0301294	0.0532476	down	C2orf15	protein_coding	0.493505	0.899597	0.811591	0.454392	0.362096	0.0612925
ENSG00000185674	-2.33779	0.0401934	0.0690512	down	LYG2	protein_coding	0.42926	0.73032	0.498308	0.0988096	0.125983	0.106627
ENSG00000115514	-1.47098	4.57e-40	3.81e-39	down	TXNDC9	protein_coding	15.185	16.3535	16.7882	5.58583	5.66522	6.34739
ENSG00000158417	-1.06533	3.32e-74	5.06e-73	down	EIF5B	protein_coding	77.8468	79.1206	80.6819	35.4939	38.7019	40.553
ENSG00000115526	-1.10203	1.28e-23	7.2e-23	down	CHST10	protein_coding	9.18384	9.5903	8.57174	4.143	4.84217	3.92625
ENSG00000238029	-4.56477	1.19e-14	4.97e-14	down	AC012493.1	processed_pseudogene	9.53634	9.10566	9.75242	0.627181	0.399831	0.1692
ENSG00000204637	-4.21024	4.49e-12	1.68e-11	down	AC068538.1	processed_pseudogene	18.4888	18.7238	13.1162	1.41862	0.45219	0.765427
ENSG00000170485	-1.7776	4.26e-07	1.24e-06	down	NPAS2	protein_coding	0.356425	0.423072	0.50517	0.10494	0.0851453	0.185306
ENSG00000071082	-1.01053	6.05e-71	8.74e-70	down	RPL31	protein_coding	229.835	255.71	259.091	127.91	123.758	121.641
ENSG00000196460	-6.37199	5.22e-07	1.5e-06	down	RFX8	protein_coding	0.771153	0.542556	1.02084	0	0	0
ENSG00000115604	-1.3674	0.0207517	0.0378697	down	IL18R1	protein_coding	0.332994	0.404671	0.36815	0.0547505	0.244326	0.147705
ENSG00000115616	-1.85842	1.21e-16	5.4e-16	down	SLC9A2	protein_coding	2.14549	2.31294	2.02529	0.716898	0.558587	0.515742
ENSG00000236596	3.31372	0.0481314	0.0813683	up	AC092568.1	processed_pseudogene	0	0.0979935	0	0.278422	0.23666	0.400597
ENSG00000135974	1.26506	3.51e-28	2.23e-27	up	C2orf49	protein_coding	3.10525	3.19309	3.69718	8.44748	7.48844	8.33365
ENSG00000115641	1.16051	1.04e-64	1.37e-63	up	FHL2	protein_coding	7.48482	7.12102	6.86275	15.3047	16.9913	16.2632
ENSG00000214199	-2.89006	3.04e-22	1.64e-21	down	EEF1A1P12	processed_pseudogene	8.99991	9.34797	7.59013	1.32798	1.24167	0.955362
ENSG00000169756	-1.77928	3.7e-297	3.02e-295	down	LIMS1	protein_coding	40.477	37.8394	37.7001	11.5776	11.0467	11.4841
ENSG00000233648	-4.22646	0.000191004	0.00045269	down	AC010095.1	processed_pseudogene	12.2232	11.3591	10.4333	0.827531	1.05511	0
ENSG00000163006	-1.96082	6.54e-128	1.76e-126	down	CCDC138	protein_coding	16.9168	17.6926	18.335	4.62595	4.56122	4.54819
ENSG00000259863	3.45684	0.0382083	0.0659903	up	SH3RF3-AS1	lincRNA	0.0645495	0	0	0.445752	0.284169	0.0801694
ENSG00000172985	-4.67502	2.28e-05	5.86e-05	down	SH3RF3	protein_coding	0.303315	0.477015	0.379721	0	0.0261823	0.0221595
ENSG00000228551	4.48854	0.00747766	0.0147283	up	SNRPGP9	processed_pseudogene	0	0	0	1.05924	3.37635	1.71456
ENSG00000186522	-1.3637	1.01e-40	8.57e-40	down	SEPT10	protein_coding	12.3814	12.7012	11.6865	5.04812	4.67098	4.66927
ENSG00000198142	1.60129	2.38e-145	7.63e-144	up	SOWAHC	protein_coding	10.4271	10.7532	10.4956	34.0324	32.3642	30.5671
ENSG00000144061	-2.31295	5.7e-11	2.03e-10	down	NPHP1	protein_coding	0.519315	0.673883	0.468316	0.101304	0.0904148	0.142114
ENSG00000233370	-1.46223	0.0324394	0.0569019	down	AC140479.3	processed_pseudogene	1.47122	0.670464	1.33428	0.21166	0.269868	0.799416
ENSG00000169679	-1.38296	9.99e-97	1.95e-95	down	BUB1	protein_coding	20.7693	21.798	22.2172	9.14674	7.85874	7.99435
ENSG00000236330	-1.11791	0.00502257	0.0101239	down	RPL5P9	processed_pseudogene	2.92148	3.97637	3.61751	2.01746	1.20039	1.59651
ENSG00000153094	1.94215	1.18e-36	9.18e-36	up	BCL2L11	protein_coding	0.995253	1.13389	0.962787	3.86595	4.13042	3.95934
ENSG00000172965	1.35421	1.03e-38	8.41e-38	up	MIR4435-2HG	lincRNA	2.85032	2.1464	2.15638	6.0143	6.32767	6.20266
ENSG00000226928	-3.67992	0.000130159	0.000313465	down	RPS14P4	processed_pseudogene	4.95394	3.31115	3.83387	0	0.726965	0.307636
ENSG00000224959	3.44794	0.0351531	0.0611684	up	AC017002.1	lincRNA	0	0.142819	0	0.676302	0.344916	0.437883
ENSG00000236307	1.352	0.0427512	0.0730462	up	EEF1E1P1	processed_pseudogene	0.481569	2.04829	0.93172	2.21701	3.18005	3.28956
ENSG00000225496	1.15161	8.56e-26	5.11e-25	up	AC104651.1	processed_pseudogene	27.0465	24.8224	23.5751	51.8811	61.8079	56.1605
ENSG00000144152	-1.43063	0.00827808	0.016194	down	FBLN7	protein_coding	0.251839	0.325175	0.319757	0.181156	0.0461951	0.0977438
ENSG00000188177	-2.73608	2.08e-28	1.33e-27	down	ZC3H6	protein_coding	1.41231	1.17263	1.4511	0.18173	0.167344	0.261476
ENSG00000114999	-1.09405	4e-80	6.5e-79	down	TTL	protein_coding	9.5495	8.90971	9.37806	4.34028	4.40393	4.4466
ENSG00000125611	2.11582	1.69e-64	2.22e-63	up	CHCHD5	protein_coding	2.56158	2.34309	3.06422	11.4441	11.6407	12.0416
ENSG00000231747	1.0725	0.00240164	0.00505794	up	AC079922.1	processed_pseudogene	5.19129	5.95822	3.90596	12.2816	8.46438	10.7458
ENSG00000237753	3.28475	8.09e-14	3.28e-13	up	AC079922.2	lincRNA	1.07531	0.684501	0.247675	6.247	7.21356	6.23244
ENSG00000125637	1.64263	3.41e-06	9.33e-06	up	PSD4	protein_coding	0.115538	0.0936049	0.111769	0.283683	0.395607	0.344391
ENSG00000240356	2.79212	1.28e-08	4.05e-08	up	RPL23AP7	transcribed_processed_pseudogene	0.243274	0.354766	0.188271	2.18393	1.35657	1.81285
ENSG00000144134	1.00457	5.29e-06	1.43e-05	up	RABL2A	protein_coding	0.637631	0.900536	0.983595	1.56691	1.49204	2.03332
ENSG00000144158	-3.12569	8.59e-10	2.9e-09	down	AL078621.1	processed_pseudogene	4.7185	6.06182	6.91208	1.08613	0.395666	0.502312
ENSG00000270019	2.08514	0.00294383	0.00612096	up	AC110769.2	lincRNA	0.133769	0.243844	0.258811	0.923755	0.785197	0.996835
ENSG00000115091	-1.57139	2.72e-284	2.07e-282	down	ACTR3	protein_coding	32.0692	32.2574	34.1902	10.879	12.055	10.6617
ENSG00000236255	2.23136	1.12e-10	3.93e-10	up	AC009404.1	lincRNA	0.280658	0.310063	0.320867	1.40953	1.42276	1.48936
ENSG00000115107	-1.60241	3.59e-24	2.05e-23	down	STEAP3	protein_coding	5.01573	5.07487	5.15949	1.4889	1.93167	1.69125
ENSG00000186132	-1.39692	7.02e-09	2.27e-08	down	C2orf76	protein_coding	7.55796	5.6897	7.50553	3.69502	1.57039	2.57516
ENSG00000088179	-1.7095	2.97e-23	1.65e-22	down	PTPN4	protein_coding	1.49261	1.89451	1.76479	0.49628	0.584087	0.514944
ENSG00000226479	1.18367	3.07e-26	1.85e-25	up	TMEM185B	protein_coding	7.62805	7.971	8.03724	17.2232	17.6819	19.3099
ENSG00000163083	2.83785	8.74e-05	0.000213911	up	INHBB	protein_coding	0.0969451	0	0.125044	0.557886	0.616468	0.521752
ENSG00000074047	-2.68416	3.61e-30	2.42e-29	down	GLI2	protein_coding	2.20022	2.34816	2.29218	0.422051	0.269059	0.367855
ENSG00000115112	1.39836	2.19e-09	7.26e-09	up	TFCP2L1	protein_coding	0.463996	0.335637	0.341989	1.04263	1.02133	0.987901
ENSG00000236859	1.70522	2.2e-10	7.62e-10	up	NIFK-AS1	antisense_RNA	1.09585	1.18376	0.706734	3.2699	2.85884	3.57899
ENSG00000213236	-3.40884	2.36e-10	8.17e-10	down	YWHAZP2	processed_pseudogene	5.40443	6.56772	7.0167	0.818437	0.417406	0.529911
ENSG00000272789	1.16593	1.64e-05	4.26e-05	up	AC010976.2	antisense_RNA	4.49634	4.43041	2.46873	10.0702	6.77647	8.60297
ENSG00000274010	-1.41947	8.24e-08	2.5e-07	down	AC006011.2	processed_pseudogene	6.52697	8.04055	6.48704	2.88135	1.70567	3.22035
ENSG00000144233	1.20882	8.45e-50	8.56e-49	up	AMMECR1L	protein_coding	7.39398	7.00342	8.96201	17.4704	19.2752	18.1233
ENSG00000272667	1.74389	5.11e-05	0.000127737	up	AC012306.2	lincRNA	2.13649	1.19832	1.27187	4.35045	4.82336	6.53164
ENSG00000136731	-1.45077	1.18e-65	1.58e-64	down	UGGT1	protein_coding	6.51385	7.05118	6.61908	2.5305	2.53025	2.39077
ENSG00000229758	2.37687	0.0216661	0.0393872	up	DYNLT3P2	processed_pseudogene	0.701949	0.426521	0.339525	2.01974	3.60525	2.17952
ENSG00000223760	1.85602	0.0111727	0.021406	up	MED15P9	transcribed_unprocessed_pseudogene	0.0919515	0.055872	0.311332	0.31749	0.809604	0.628112
ENSG00000136710	2.18485	9.03e-93	1.69e-91	up	CCDC115	protein_coding	3.31254	3.52652	3.60173	16.2268	16.5113	15.2324
ENSG00000136002	-2.43933	0.00108269	0.00238129	down	ARHGEF4	protein_coding	0.165878	0.201583	0.0943926	0.0561514	0	0.0242374
ENSG00000230450	-2.09761	4.17e-16	1.83e-15	down	NEK2P4	processed_pseudogene	7.79063	9.6569	7.46112	2.15195	2.05782	1.64489
ENSG00000236956	2.24996	0.0189059	0.0348279	up	NF1P8	unprocessed_pseudogene	0.141735	0.172243	0.0685557	0.326254	0.415977	1.0562
ENSG00000233087	2.94493	0.00813483	0.015926	up	WTH3DI	protein_coding	0.0682964	0	0.0330343	0.314418	0.300664	0.212058
ENSG00000217950	1.49487	0.00051869	0.00117835	up	NOC2LP2	processed_pseudogene	0.5326	0.258896	1.03045	1.28727	2.501	1.58755
ENSG00000204434	1.95137	0.000685368	0.00153972	up	POTEKP	unprocessed_pseudogene	0.192592	0.140428	0.260833	0.398988	1.07395	0.908945
ENSG00000197927	1.53463	0.001573	0.00338466	up	C2orf27A	transcribed_unprocessed_pseudogene	0.322798	0.39228	0.234201	0.743036	1.0658	0.95216
ENSG00000183840	-3.35868	2.43e-08	7.62e-08	down	GPR39	protein_coding	1.06992	1.15162	0.975872	0.0703658	0.224292	0.0379663
ENSG00000152127	-2.01121	4.63e-99	9.29e-98	down	MGAT5	protein_coding	9.0043	8.61022	9.27104	2.18102	2.09005	2.4585
ENSG00000224043	-5.36619	9.31e-05	0.000227196	down	CCNT2-AS1	antisense_RNA	0.682664	1.52095	1.10066	0	0	0
ENSG00000121988	-2.47352	6.49e-19	3.16e-18	down	ZRANB3	protein_coding	1.15862	1.14573	1.32961	0.261469	0.13335	0.253939
ENSG00000048991	-1.15328	3.88e-89	6.94e-88	down	R3HDM1	protein_coding	19.0872	18.6872	18.3377	8.44924	8.19506	8.80832
ENSG00000115850	4.11742	0.0252535	0.0452844	up	LCT	protein_coding	0	0	0	0.0361872	0.046139	0.0781001
ENSG00000115866	-1.41658	1.5e-122	3.82e-121	down	DARS	protein_coding	36.7566	37.3647	37.5288	13.4186	14.3457	14.5443
ENSG00000230037	2.32807	0.0268689	0.0479079	up	UBBP1	processed_pseudogene	0	0.532024	0.423509	2.01547	1.60609	1.08746
ENSG00000233045	3.70438	1.62e-05	4.21e-05	up	AC097523.1	processed_pseudogene	0.162539	0.197525	0.314474	2.24486	3.33925	3.4318
ENSG00000144228	-1.62267	8.6e-68	1.19e-66	down	SPOPL	protein_coding	11.5575	10.2713	10.8863	3.64789	3.21818	3.83708
ENSG00000236440	1.69829	5.01e-07	1.45e-06	up	AC117947.1	processed_pseudogene	3.32729	3.09207	2.4614	9.9116	8.04196	10.9388
ENSG00000121964	-1.84399	6.49e-28	4.09e-27	down	GTDC1	protein_coding	1.63765	1.60811	1.5135	0.488034	0.407679	0.435843
ENSG00000115947	-1.13861	1.49e-37	1.18e-36	down	ORC4	protein_coding	7.49093	6.61933	7.21286	3.24812	3.44263	3.13005
ENSG00000204406	-1.2024	4.44e-14	1.82e-13	down	MBD5	protein_coding	0.879317	0.7366	0.904313	0.334069	0.369567	0.408211
ENSG00000281469	3.90083	0.049041	0.0827212	up	AC019226.1	TEC	0	0	0	0.462774	0.295021	0.998771
ENSG00000135999	1.4761	1.25e-36	9.73e-36	up	EPC2	protein_coding	2.55969	2.61475	2.45824	7.25831	7.70294	6.49639
ENSG00000226340	-2.66524	1.91e-05	4.94e-05	down	AC105402.1	processed_pseudogene	3.60956	6.6952	3.67559	0.437301	1.39391	0.471896
ENSG00000123609	-1.55474	1.36e-52	1.45e-51	down	NMI	protein_coding	18.4761	16.7765	16.607	5.10216	6.02504	6.76215
ENSG00000182389	-2.07048	6.12e-12	2.28e-11	down	CACNB4	protein_coding	0.20269	0.23938	0.207125	0.0591419	0.0377032	0.0567296
ENSG00000157827	-1.86666	5.3e-28	3.35e-27	down	FMNL2	protein_coding	3.60531	3.24258	4.10227	0.84086	1.09541	1.12436
ENSG00000226338	1.02882	0.00196638	0.00418222	up	AC079150.2	processed_pseudogene	25.2207	16.1312	50.08	54.999	70.1242	67.5931
ENSG00000228837	-3.38249	0.0317079	0.0557432	down	CBX3P6	processed_pseudogene	0.589397	1.67128	0.57017	0	0	0.244007
ENSG00000227682	1.29567	7.32e-14	2.97e-13	up	ATP5A1P2	transcribed_processed_pseudogene	12.9937	12.2816	14.166	31.5715	33.898	32.7883
ENSG00000153234	1.48595	1.73e-22	9.46e-22	up	NR4A2	protein_coding	2.29677	2.41054	1.81788	6.21806	6.70248	5.4782
ENSG00000115159	-1.94915	7.6e-153	2.6e-151	down	GPD2	protein_coding	16.6846	16.671	17.1483	4.34688	4.41686	4.45713
ENSG00000115170	-1.12495	3.11e-13	1.23e-12	down	ACVR1	protein_coding	5.03415	5.42398	6.20038	2.95671	2.05627	2.64274
ENSG00000153237	-3.3138	1.67e-09	5.54e-09	down	CCDC148	protein_coding	0.928832	1.06236	1.40065	0.188651	0.0400886	0.101788
ENSG00000144283	-1.27858	6.75e-53	7.25e-52	down	PKP4	protein_coding	8.58735	7.64849	8.72785	3.30283	3.74854	3.40211
ENSG00000115183	-2.73825	2.13e-59	2.55e-58	down	TANC1	protein_coding	2.35123	2.10495	2.32163	0.312242	0.326656	0.388782
ENSG00000196151	-2.11047	5.64e-38	4.51e-37	down	WDSUB1	protein_coding	11.8813	13.7316	12.8542	2.79074	3.62938	2.65013
ENSG00000123636	-2.11935	8.13e-105	1.75e-103	down	BAZ2B	protein_coding	3.86296	3.57025	3.86479	0.818999	0.895056	0.921669
ENSG00000224152	1.03867	0.019045	0.0350651	up	AC009506.1	antisense_RNA	0.762324	0.673755	0.804497	1.51548	1.42376	1.72144
ENSG00000227403	-1.37731	2.2e-06	6.1e-06	down	LINC01806	lincRNA	2.61348	2.64669	2.57036	1.10291	0.894867	1.02787
ENSG00000115233	-1.16111	8.61e-176	3.55e-174	down	PSMD14	protein_coding	42.4748	40.2087	42.1432	18.7617	18.9081	18.7759
ENSG00000226121	-1.08266	8.47e-12	3.13e-11	down	AC009487.2	processed_pseudogene	2.67154	2.78542	2.7606	1.43256	1.24738	1.2254
ENSG00000115271	-1.60809	0.00596903	0.0119037	down	GCA	protein_coding	0.452128	0.515108	0.464716	0.0975691	0.248803	0.140384
ENSG00000277998	-1.20127	2.45e-89	4.4e-88	down	AC107075.1	unprocessed_pseudogene	520.984	567.809	609.253	240.985	247.742	257.593
ENSG00000236283	-5.38151	8.67e-05	0.000212264	down	AC019197.1	antisense_RNA	0.0980335	0.119135	0.189671	0	0	0
ENSG00000178662	-2.34427	0.00877926	0.0170992	down	CSRNP3	protein_coding	0.115362	0.120166	0.0318854	0.0189677	0.024184	0.0102341
ENSG00000198648	-2.99398	1.98e-121	5.01e-120	down	STK39	protein_coding	28.9378	28.8266	29.0787	2.86197	3.93523	4.26923
ENSG00000172292	-1.59665	3.08e-23	1.71e-22	down	CERS6	protein_coding	3.00274	2.95402	3.2506	1.03678	1.07012	0.976736
ENSG00000163093	1.60524	8.35e-10	2.82e-09	up	BBS5	protein_coding	0.499961	0.745663	0.747462	1.8832	1.56738	2.6249
ENSG00000138399	-1.03695	9.23e-32	6.4e-31	down	FASTKD1	protein_coding	13.4685	14.6149	13.5242	7.30889	6.17847	6.87595
ENSG00000144362	-2.73246	3.58e-30	2.4e-29	down	PHOSPHO2	protein_coding	10.646	12.1765	11.1064	1.92201	2.14425	1.12345
ENSG00000231550	2.11609	0.00271433	0.00566916	up	PTCHD3P2	processed_pseudogene	0.171846	0.208836	0.415601	1.08781	1.51305	0.960436
ENSG00000239467	-1.14013	0.000800803	0.00178668	down	AC007405.3	lincRNA	4.3899	4.94447	4.2467	1.35554	2.98529	1.9947
ENSG00000123600	-1.15577	2.11e-23	1.18e-22	down	METTL8	protein_coding	3.97746	3.98429	3.43013	1.83348	1.76459	1.5573
ENSG00000228507	3.30396	2.32e-78	3.69e-77	up	DAP3P2	processed_pseudogene	5.68441	8.88167	8.64125	74.7698	87.8844	68.078
ENSG00000233762	-1.59967	0	0	down	AC007969.1	processed_pseudogene	5096.03	4887.98	5037.35	1686.43	1643.08	1676.01
ENSG00000115840	-1.69145	1.34e-53	1.45e-52	down	SLC25A12	protein_coding	9.83495	10.0046	10.1923	2.62812	3.52724	3.30871
ENSG00000128708	1.13187	5.2e-171	2.06e-169	up	HAT1	protein_coding	21.2717	21.9589	21.6546	46.174	48.333	49.1262
ENSG00000091409	-1.58524	3.72e-35	2.79e-34	down	ITGA6	protein_coding	5.49938	5.18086	5.73394	1.65987	1.81402	2.06676
ENSG00000226963	4.06962	0.00540705	0.0108518	up	AC078883.2	antisense_RNA	0	0.22549	0	1.06778	1.36143	1.15226
ENSG00000152256	-1.49781	9.07e-17	4.09e-16	down	PDK1	protein_coding	1.32178	1.05677	1.54113	0.432364	0.449182	0.527051
ENSG00000091428	-1.35928	0.0331117	0.057927	down	RAPGEF4	protein_coding	0.174281	0.211795	0.182645	0.0835772	0.106562	0.0360757
ENSG00000238133	1.42075	5.44e-05	0.000135617	up	MAP3K20-AS1	antisense_RNA	0.679157	0.453939	0.492751	1.28974	1.99325	1.1809
ENSG00000144354	-1.54452	2.41e-159	8.75e-158	down	CDCA7	protein_coding	49.5579	47.9435	49.2907	18.8107	15.6416	16.1802
ENSG00000138430	-1.03694	3.02e-65	4e-64	down	OLA1	protein_coding	22.3709	22.2357	21.3948	10.9397	9.88827	11.5522
ENSG00000144306	-3.5123	1.22e-55	1.37e-54	down	SCRN3	protein_coding	6.621	6.52801	6.98509	0.575118	0.696616	0.527524
ENSG00000179997	-1.45611	0.0141816	0.0266657	down	AC010894.1	processed_pseudogene	4.30211	3.13688	6.38138	0.990286	1.6835	2.49347
ENSG00000115935	-1.49532	0.0076716	0.0150899	down	WIPF1	protein_coding	0.181625	0.275899	0.153737	0.0653242	0.0666312	0.0845906
ENSG00000115966	-2.67245	3.1e-146	1e-144	down	ATF2	protein_coding	14.2587	15.0962	15.2391	2.32071	2.40413	2.34779
ENSG00000237380	-1.89685	2.14e-07	6.34e-07	down	HOXD-AS2	antisense_RNA	3.55027	3.43396	3.22418	1.00068	0.956908	0.809885
ENSG00000218175	1.22002	0	0	up	AC016739.1	processed_pseudogene	1205.24	1157.58	1187.69	2781.19	2807.95	2772.74
ENSG00000128654	-3.46006	0	0	down	MTX2	protein_coding	154.914	158.287	161.761	15.8932	14.3352	13.2561
ENSG00000280374	-4.47025	0.00117555	0.00257114	down	AC019080.5	sense_intronic	1.77805	1.99456	0.396935	0	0.200708	0
ENSG00000128655	-4.77406	0.000284006	0.000661527	down	PDE11A	protein_coding	0.109993	0.133669	0.0736651	0.00973804	0	0
ENSG00000079156	-2.03	1.35e-100	2.75e-99	down	OSBPL6	protein_coding	6.54433	6.5289	6.42677	1.59771	1.6138	1.61215
ENSG00000223960	-2.06872	1.35e-14	5.65e-14	down	AC009948.1	antisense_RNA	2.53603	2.23281	2.60351	0.506322	0.531642	0.739218
ENSG00000238082	1.17368	8.32e-28	5.23e-27	up	AC009948.2	processed_pseudogene	26.5741	25.5883	24.162	58.8301	60.5186	54.647
ENSG00000079150	-1.40082	0.00366027	0.00752716	down	FKBP7	protein_coding	0.941249	0.612778	0.812987	0.154759	0.443968	0.334005
ENSG00000270956	2.02471	0.00898325	0.0174715	up	AC009948.4	antisense_RNA	0.306778	0.186405	0.741925	2.29502	1.57563	1.33354
ENSG00000270277	-1.73395	0.00130664	0.00284265	down	AC009948.3	antisense_RNA	1.78513	1.18966	0.891301	0.530209	0.507016	0.143039
ENSG00000279598	-2.2476	0.00175129	0.00374737	down	AC009948.5	TEC	0.258491	0.314131	0.545583	0.0270459	0.0344838	0.175114
ENSG00000226564	-2.53485	0	0	down	FTH1P20	processed_pseudogene	369.372	372.879	373.224	64.8011	64.6004	64.9998
ENSG00000077232	-1.98174	7.69e-176	3.18e-174	down	DNAJC10	protein_coding	6.30186	6.33296	6.30271	1.7082	1.48909	1.62543
ENSG00000162998	2.94013	0.00197865	0.00420744	up	FRZB	protein_coding	0.0654886	0.0397924	0.0316761	0.489923	0.240253	0.325343
ENSG00000162999	-1.97593	7.81e-08	2.37e-07	down	DUSP19	protein_coding	0.866664	1.07662	0.912916	0.33249	0.169571	0.215276
ENSG00000163002	-1.44094	7.61e-33	5.42e-32	down	NUP35	protein_coding	8.93093	9.45388	9.25848	3.12195	3.49234	3.68676
ENSG00000272800	-1.67894	0.0120822	0.0230189	down	AC021851.1	lincRNA	1.62674	1.62803	0.925693	0.881068	0.140421	0.237693
ENSG00000177855	1.15713	7.74e-30	5.13e-29	up	CACYBPP2	processed_pseudogene	79.1038	66.0667	79.0348	182.438	157.762	165.576
ENSG00000283839	-1.99071	0.0312295	0.055011	down	AC096667.1	antisense_RNA	0.209166	0.363127	0.202343	0	0.131546	0.0742232
ENSG00000170396	-3.94604	5.73e-52	6.05e-51	down	ZNF804A	protein_coding	5.42612	5.73632	5.6332	0.228479	0.614993	0.301344
ENSG00000188738	-3.89028	0.0314117	0.0552794	down	FSIP2	protein_coding	0.0220349	0.0107111	0.0127896	0	0	0
ENSG00000065548	-1.39488	0	0	down	ZC3H15	protein_coding	155.422	158.8	156.987	59.4869	60.8715	60.6953
ENSG00000138448	-1.43069	0	0	down	ITGAV	protein_coding	105.706	106.853	109.687	40.9986	40.209	39.5281
ENSG00000064989	-2.23786	8.88e-54	9.66e-53	down	CALCRL	protein_coding	5.71276	6.16421	5.81984	1.2219	1.48375	1.10927
ENSG00000144366	-1.89139	1.66e-47	1.62e-46	down	GULP1	protein_coding	3.24986	3.23514	3.19401	0.746083	0.900529	0.998333
ENSG00000168542	-2.73357	0	0	down	COL3A1	protein_coding	36.7116	35.6725	36.014	5.65117	6.00069	4.87104
ENSG00000204262	-1.79823	0	0	down	COL5A2	protein_coding	93.2068	92.6622	88.7387	27.543	27.1344	25.0678
ENSG00000204253	-2.10971	0	0	down	HNRNPCP2	processed_pseudogene	402.162	389.611	387.338	93.1944	92.6101	90.204
ENSG00000213110	-4.71925	1.08e-13	4.35e-13	down	AC019178.1	processed_pseudogene	13.8834	16.5858	16.3898	0.812485	0.345308	0.584508
ENSG00000198130	-2.24192	3.6e-56	4.08e-55	down	HIBCH	protein_coding	12.194	10.9618	11.6885	2.1308	3.06404	2.29937
ENSG00000151690	-1.13708	1.32e-07	3.96e-07	down	MFSD6	protein_coding	1.9056	2.37836	1.5445	0.889139	0.755774	1.00212
ENSG00000189362	-1.3023	1.19e-07	3.58e-07	down	NEMP2	protein_coding	1.4131	1.35066	1.22877	0.657862	0.535887	0.433832
ENSG00000138386	1.02282	1.18e-43	1.05e-42	up	NAB1	protein_coding	8.17791	8.21317	9.07936	17.5077	18.0942	16.814
ENSG00000235852	3.88789	0.0496979	0.0836981	up	AC005540.1	antisense_RNA	0	0	0	0.389002	0.165327	0.419777
ENSG00000115415	-1.21241	7.11e-65	9.37e-64	down	STAT1	protein_coding	17.9262	17.856	17.5565	8.46534	6.65174	7.98786
ENSG00000229023	-1.46395	5.29e-13	2.07e-12	down	AC067945.1	processed_pseudogene	21.1096	26.2642	20.7451	7.90573	9.83403	7.2827
ENSG00000128641	-1.67495	2.96e-37	2.32e-36	down	MYO1B	protein_coding	3.83391	3.95962	3.6248	1.37502	0.940334	1.25449
ENSG00000168497	-1.58268	1.3e-07	3.9e-07	down	CAVIN2	protein_coding	1.95596	2.26007	2.32642	0.479758	0.564642	1.1549
ENSG00000213946	-4.12851	0.00325667	0.00672833	down	DNAJB1P1	processed_pseudogene	0.606665	0.614373	1.17375	0	0.148375	0
ENSG00000144339	-4.14746	0.0150936	0.0282661	down	TMEFF2	protein_coding	0.109283	0.0379444	0.0453076	0	0	0
ENSG00000224219	-3.963	0.00540261	0.0108439	down	AC074290.1	processed_pseudogene	6.13555	6.52419	3.70963	0	1.12545	0
ENSG00000196950	-2.34805	2.71e-106	5.92e-105	down	SLC39A10	protein_coding	9.86427	10.2049	9.64385	1.92951	1.911	2.04498
ENSG00000118997	-1.64169	0.0482479	0.081545	down	DNAH7	protein_coding	0.0291326	0.041304	0.0610617	0.0223531	0.0071251	0.0120608
ENSG00000138411	-3.75624	1.57e-17	7.28e-17	down	HECW2	protein_coding	0.571038	0.703867	0.670784	0.0563336	0.0359129	0.0506586
ENSG00000065413	-2.46631	3.42e-07	9.98e-07	down	ANKRD44	protein_coding	0.305674	0.336644	0.360387	0.0329821	0.0700875	0.0830466
ENSG00000213104	-1.06939	0.00618723	0.0123196	down	NPM1P46	processed_pseudogene	2.99241	3.92744	4.2843	1.23986	2.45907	1.78393
ENSG00000144381	-1.02595	2.34e-266	1.64e-264	down	HSPD1	protein_coding	187.343	183.356	193.831	92.5524	92.772	94.8459
ENSG00000115541	-1.04488	4.74e-41	4.04e-40	down	HSPE1	protein_coding	40.1162	38.8863	38.8075	19.4087	20.5962	17.822
ENSG00000213938	1.49891	0.00566155	0.0113259	up	SEPHS1P6	processed_pseudogene	0.526908	0.426883	0.679626	1.41501	1.67529	1.63603
ENSG00000226124	-1.23378	0.00152337	0.00328825	down	FTCDNL1	protein_coding	1.37642	1.5333	0.961654	0.48405	0.44885	0.712288
ENSG00000162971	-1.0142	3.49e-22	1.88e-21	down	TYW5	protein_coding	3.98524	4.15976	3.9793	1.83924	2.20029	2.046
ENSG00000196141	-1.26153	1.97e-30	1.33e-29	down	SPATS2L	protein_coding	4.93035	4.93072	3.99219	1.84963	1.87791	2.09453
ENSG00000155729	-1.37547	2.09e-21	1.1e-20	down	KCTD18	protein_coding	5.68771	5.27359	5.27801	2.37602	1.60746	2.27619
ENSG00000163535	-2.49446	1.64e-64	2.15e-63	down	SGO2	protein_coding	19.6002	17.6345	18.0794	2.6714	3.3556	3.90772
ENSG00000240344	-1.62268	1.98e-56	2.26e-55	down	PPIL3	protein_coding	19.5065	19.4306	19.7983	5.9296	5.94395	7.36953
ENSG00000196290	-1.01266	3.21e-36	2.47e-35	down	NIF3L1	protein_coding	35.2079	37.7788	39.7108	18.7301	18.0639	19.5641
ENSG00000225695	-3.22873	1.8e-10	6.25e-10	down	HNRNPA1P35	processed_pseudogene	6.55844	4.57303	4.05632	0.742457	0.47332	0.400597
ENSG00000119013	-1.89506	4.72e-83	7.91e-82	down	NDUFB3	protein_coding	59.0435	63.6533	65.0177	16.2055	17.494	17.371
ENSG00000273975	4.409	0.00163286	0.00350681	up	Metazoa_SRP	misc_RNA	0	0.361562	0	2.05456	2.61958	2.58662
ENSG00000155760	1.20508	5.18e-49	5.17e-48	up	FZD7	protein_coding	7.99537	8.28173	8.64298	18.9601	20.8277	18.3941
ENSG00000227890	2.8991	0	0	up	PSMA2P3	processed_pseudogene	35.4328	32.621	32.9415	262.338	239.721	258.898
ENSG00000273456	1.10364	0.00375539	0.00770635	up	AC064836.3	lincRNA	2.46151	2.80439	1.63709	4.78074	4.06366	5.92325
ENSG00000204217	-1.69551	1.58e-141	4.83e-140	down	BMPR2	protein_coding	11.537	11.0915	11.1691	3.65504	3.48558	3.39309
ENSG00000138439	-2.18297	7.13e-20	3.58e-19	down	FAM117B	protein_coding	2.21396	2.05993	2.17521	0.398144	0.5584	0.494088
ENSG00000138380	-2.42424	4.84e-08	1.49e-07	down	CARF	protein_coding	0.527518	0.509938	0.487114	0.179381	0.0527799	0.0446706
ENSG00000173166	-2.17245	6.77e-06	1.81e-05	down	RAPH1	protein_coding	0.256697	0.236652	0.351078	0.0713132	0.0259786	0.0879485
ENSG00000116117	-3.45122	5.75e-07	1.66e-06	down	PARD3B	protein_coding	0.279238	0.254508	0.289424	0.034434	0.0292691	0.012386
ENSG00000159186	-2.70603	4.89e-08	1.51e-07	down	AC007383.1	processed_pseudogene	5.37222	6.52859	6.77182	1.68629	0.95557	0.202188
ENSG00000114948	-1.89892	8.72e-08	2.64e-07	down	ADAM23	protein_coding	0.83849	0.803422	0.77994	0.25982	0.212961	0.180241
ENSG00000118246	-1.36426	4.81e-118	1.2e-116	down	FASTKD2	protein_coding	29.3291	27.2594	30.4319	10.8403	11.1971	12.1632
ENSG00000118260	-1.19694	9.72e-56	1.09e-54	down	CREB1	protein_coding	8.73715	9.04091	8.81826	4.10697	3.87178	3.7201
ENSG00000144401	-1.09932	6.97e-13	2.71e-12	down	METTL21A	protein_coding	3.00042	3.12801	3.59503	1.26211	1.58685	1.7592
ENSG00000163249	-1.98316	8.19e-20	4.1e-19	down	CCNYL1	protein_coding	3.07951	2.94043	3.06417	0.734176	0.677852	0.901536
ENSG00000178385	-1.15142	0.00731481	0.0144242	down	PLEKHM3	protein_coding	0.186298	0.258741	0.257459	0.0714721	0.130182	0.121199
ENSG00000229670	1.89033	2.06e-05	5.32e-05	up	PKP4P1	unprocessed_pseudogene	0.383827	0.40814	0.371307	1.3805	1.47852	1.48971
ENSG00000078018	-2.55768	6.37e-60	7.7e-59	down	MAP2	protein_coding	3.07235	3.20029	3.21475	0.412369	0.709796	0.533991
ENSG00000197713	-1.58099	2.5e-60	3.04e-59	down	RPE	protein_coding	17.6972	17.7911	19.0821	5.54883	6.16888	6.75454
ENSG00000272807	-2.12021	3.55e-07	1.04e-06	down	AC007038.2	antisense_RNA	4.75712	7.31138	5.5494	1.77136	0.821274	1.39018
ENSG00000115365	-2.03301	2.11e-104	4.51e-103	down	LANCL1	protein_coding	16.4548	15.3508	15.1746	3.58355	4.45339	3.64678
ENSG00000021826	-3.00744	0.0224858	0.040754	down	CPS1	protein_coding	0.0594815	0.0602373	0.0767215	0.0228197	0	0
ENSG00000144451	-1.94082	4.35e-24	2.48e-23	down	SPAG16	protein_coding	2.94675	2.43815	2.03789	0.649437	0.736033	0.576226
ENSG00000230076	1.32476	2.43e-05	6.23e-05	up	RPL10P6	processed_pseudogene	6.51179	4.35239	8.50415	16.1134	16.2447	17.3882
ENSG00000163449	1.01563	0.0206962	0.0377987	up	TMEM169	protein_coding	0.285384	0.450857	0.276075	0.525532	0.62818	0.886106
ENSG00000079246	-1.04273	1.72e-203	8.64e-202	down	XRCC5	protein_coding	85.2293	87.5445	86.6476	43.8659	42.2739	40.9573
ENSG00000138375	-1.05086	7.87e-09	2.53e-08	down	SMARCAL1	protein_coding	2.806	2.91579	2.81282	1.33393	1.13385	1.66674
ENSG00000236295	-3.7331	0.000124022	0.000299109	down	AC007557.3	lincRNA	0.726578	0.280946	0.638979	0.038011	0.0484643	0.0410181
ENSG00000079308	-1.92221	0.0173103	0.0320531	down	TNS1	protein_coding	0.046474	0.0645456	0.115606	0.0152824	0.0487129	0
ENSG00000261338	2.29113	0.00331933	0.00685362	up	AC021016.2	sense_overlapping	0.101111	0.122875	0.146719	0.465486	0.890248	0.502312
ENSG00000179921	4.43439	0.00960683	0.0185782	up	GPBAR1	protein_coding	0	0	0	0.0885323	0.112879	0.286609
ENSG00000127837	1.26466	2.16e-223	1.21e-221	up	AAMP	protein_coding	47.8119	46.683	46.316	110.929	118.113	113.112
ENSG00000135926	1.90393	6.84e-200	3.37e-198	up	TMBIM1	protein_coding	8.26593	8.21877	8.13382	31.9299	31.4124	29.7138
ENSG00000230580	4.15644	6.37e-41	5.4e-40	up	AC021016.1	processed_pseudogene	1.87116	1.51595	2.61462	34.6965	36.0008	39.2489
ENSG00000144579	1.52359	1.32e-52	1.41e-51	up	CTDSP1	protein_coding	4.20545	4.01933	3.66568	11.8736	11.539	11.0719
ENSG00000135913	-1.05333	9.19e-11	3.24e-10	down	USP37	protein_coding	2.07298	2.31602	1.7466	1.06466	0.915866	0.982779
ENSG00000273466	2.173	0.000274641	0.000640516	up	AC012510.1	antisense_RNA	0.409239	0.497327	0.791778	2.51203	2.40215	2.88018
ENSG00000163481	2.0592	2.28e-111	5.31e-110	up	RNF25	protein_coding	7.79985	7.74549	10.0031	35.6519	35.7111	36.7563
ENSG00000272644	-1.59195	7.87e-05	0.000193363	down	AC097468.3	lincRNA	8.40106	7.17416	7.68771	2.61325	2.66554	2.538
ENSG00000187736	5.03805	0.000773109	0.0017281	up	NHEJ1	protein_coding	0	0	0	0.229973	0.293218	0.124083
ENSG00000213901	2.15626	0.0127384	0.0241542	up	SLC23A3	protein_coding	0.0862572	0.0698826	0.0278145	0.198552	0.379734	0.24997
ENSG00000198925	1.39527	1.24e-61	1.55e-60	up	ATG9A	protein_coding	3.60141	3.20127	3.27465	8.75864	9.01978	9.05642
ENSG00000127824	2.32462	2.48e-41	2.12e-40	up	TUBA4A	protein_coding	1.16762	1.23387	1.25231	6.36868	5.43825	6.62032
ENSG00000188760	2.46989	5.79e-10	1.97e-09	up	TMEM198	protein_coding	0.20081	0.43926	0.42737	1.5716	2.12168	2.24462
ENSG00000144589	1.44322	1.3e-15	5.65e-15	up	STK11IP	protein_coding	1.1092	1.08278	1.00265	2.59508	2.85513	3.31981
ENSG00000114923	1.85011	2.2e-18	1.05e-17	up	SLC4A3	protein_coding	0.833831	0.741448	0.629566	2.62157	2.80533	2.60164
ENSG00000116120	-1.3057	3.91e-104	8.32e-103	down	FARSB	protein_coding	42.6566	42.9496	41.8597	18.0038	16.2804	17.6341
ENSG00000235225	7.15914	1.81e-274	1.33e-272	up	AC016712.1	processed_pseudogene	5.75208	3.66154	5.56444	714.671	730.336	755.902
ENSG00000123983	-2.66745	0	0	down	ACSL3	protein_coding	39.4558	36.8608	39.8565	6.12281	6.29568	6.09212
ENSG00000171951	-1.83028	0.000498405	0.0011349	down	SCG2	protein_coding	0.761584	0.97179	0.847252	0.175306	0.279396	0.283763
ENSG00000226539	1.37039	5.45e-18	2.56e-17	up	AC012512.1	processed_pseudogene	10.3826	9.98879	12.1364	29.0443	26.8744	29.1928
ENSG00000168958	-1.28964	8.37e-91	1.53e-89	down	MFF	protein_coding	22.0038	22.6483	21.2535	9.74629	8.20206	9.13733
ENSG00000123977	-3.73431	0.0489792	0.0826647	down	DAW1	protein_coding	0.0706017	0.0857986	0.170747	0	0	0
ENSG00000235993	3.85108	3.67e-07	1.07e-06	up	AC007559.1	processed_pseudogene	0.874964	0.354433	0.282141	6.37781	6.84781	9.05576
ENSG00000153832	-1.78412	0.000121701	0.000293752	down	FBXO36	protein_coding	0.787357	0.733573	0.761673	0.120826	0.192567	0.358557
ENSG00000163053	1.1372	9.34e-25	5.43e-24	up	SLC16A14	protein_coding	3.32844	3.48521	3.66538	7.56523	7.52613	8.18973
ENSG00000199400	4.95281	0.00109183	0.0023988	up	RNY4P19	misc_RNA	0	0	0	4.96518	9.49598	5.35799
ENSG00000235013	3.84506	3.33e-63	4.27e-62	up	COX20P2	processed_pseudogene	6.36263	5.6234	4.7562	77.8896	73.4214	90.8763
ENSG00000135914	-2.40633	3.35e-14	1.38e-13	down	HTR2B	protein_coding	3.2269	4.42568	3.4784	0.795844	0.676472	0.62979
ENSG00000135931	-2.58503	1.6e-73	2.41e-72	down	ARMC9	protein_coding	4.74765	4.42812	4.34396	0.814083	0.691975	0.758693
ENSG00000207280	4.44551	0.00953777	0.0184604	up	SNORD20	snoRNA	0	0	0	7.44778	7.59678	1.6074
ENSG00000187514	-1.02581	2.11e-254	1.42e-252	down	PTMA	protein_coding	197.328	195.701	197.118	98.1748	93.8691	100.422
ENSG00000163273	3.83289	1.74e-24	1.01e-23	up	NPPC	protein_coding	0.386694	0.939859	0.74816	9.90255	9.78857	9.60536
ENSG00000144535	-1.87194	1.88e-16	8.4e-16	down	DIS3L2	protein_coding	1.05939	1.13205	1.10435	0.304822	0.348446	0.260881
ENSG00000171551	1.04577	0.0389092	0.0670591	up	ECEL1	protein_coding	0.313539	0.381027	0.235908	0.882105	0.408979	0.605748
ENSG00000237126	2.61618	0.00315444	0.00653164	up	AC073254.1	antisense_RNA	0.0277953	0.101334	0.0268886	0.223933	0.244729	0.448777
ENSG00000077044	1.20881	6.23e-10	2.11e-09	up	DGKD	protein_coding	0.635784	0.502213	0.55354	1.47568	1.22842	1.25025
ENSG00000188042	2.25648	1.63e-06	4.55e-06	up	ARL4C	protein_coding	0.129003	0.250832	0.149753	0.950227	0.605774	0.92927
ENSG00000157985	-2.272	4.73e-34	3.47e-33	down	AGAP1	protein_coding	1.55567	1.60106	1.80014	0.436908	0.262146	0.323559
ENSG00000235529	3.63985	2.11e-06	5.87e-06	up	AGAP1-IT1	sense_intronic	0.31186	0.378987	0.150843	3.0509	3.43228	3.87325
ENSG00000198612	1.00641	1.09e-44	9.96e-44	up	COPS8	protein_coding	9.71414	9.12573	9.14384	18.5166	18.2912	19.9815
ENSG00000178752	3.96056	5.48e-27	3.38e-26	up	ERFE	protein_coding	0.289858	0.1409	0.196282	3.96992	2.84986	3.16799
ENSG00000225057	2.70495	7.65e-14	3.1e-13	up	AC012485.1	processed_transcript	0.372628	0.226418	0.180236	1.62358	1.64044	1.88425
ENSG00000144485	2.68906	2.39e-134	6.8e-133	up	HES6	protein_coding	5.33698	5.37391	5.65459	36.2115	33.49	36.8668
ENSG00000132326	1.41046	3.65e-15	1.56e-14	up	PER2	protein_coding	0.888281	1.0063	0.801046	2.61652	2.14305	2.41215
ENSG00000233608	-2.12367	4.84e-115	1.17e-113	down	TWIST2	protein_coding	43.113	44.7552	43.7333	9.58138	10.1938	10.7502
ENSG00000068024	-2.95679	1.5e-17	6.94e-17	down	HDAC4	protein_coding	0.751281	0.743572	0.576924	0.0445708	0.159119	0.076955
ENSG00000222020	2.11433	0.000264572	0.000617879	up	AC062017.1	antisense_RNA	0.168903	0.615777	1.63393	3.49912	3.71784	3.56617
ENSG00000142327	1.46961	8.42e-23	4.62e-22	up	RNPEPL1	protein_coding	1.19765	1.24752	1.10765	2.92344	3.92055	3.12203
ENSG00000260942	1.88395	4.03e-05	0.000101417	up	CAPN10-AS1	antisense_RNA	0.258844	0.220191	0.1252	0.80436	0.721695	0.707255
ENSG00000115694	2.34799	3.59e-149	1.19e-147	up	STK25	protein_coding	2.51198	2.37247	2.43004	11.6745	12.8015	13.2254
ENSG00000176720	1.95101	4.07e-50	4.15e-49	up	BOK	protein_coding	3.36086	3.66657	3.62068	14.6373	12.5539	14.23
ENSG00000168397	1.52856	1.55e-59	1.86e-58	up	ATG4B	protein_coding	3.07274	3.43087	3.01777	9.04774	9.47595	9.14361
ENSG00000168395	2.17315	1.76e-107	3.93e-106	up	ING5	protein_coding	1.69551	1.59441	1.38636	7.36429	7.13842	6.75611
ENSG00000180902	1.16743	0.000461782	0.00105434	up	D2HGDH	protein_coding	0.235357	0.405191	0.493305	0.812639	0.805872	0.950005
ENSG00000220804	2.01698	4.91e-06	1.33e-05	up	LINC01881	transcribed_unprocessed_pseudogene	0.804278	0.19548	0.363086	1.91305	1.49497	2.26417
ENSG00000150995	-1.29808	7.13e-10	2.41e-09	down	ITPR1	protein_coding	0.843073	0.907453	0.916547	0.351163	0.377041	0.368972
ENSG00000134107	-1.34686	4.01e-20	2.02e-19	down	BHLHE40	protein_coding	6.69202	6.78799	6.16048	2.17397	2.81142	2.84866
ENSG00000071282	-1.00436	2.25e-06	6.23e-06	down	LMCD1	protein_coding	1.46291	1.28166	0.987338	0.704806	0.649013	0.521128
ENSG00000196220	-4.52986	0.000787536	0.00175881	down	SRGAP3	protein_coding	0.0328273	0.05984	0.0793912	0	0	0.00679517
ENSG00000254485	-1.68765	1.91e-21	1e-20	down	AC026191.1	antisense_RNA	11.7414	10.6061	12.5124	3.54097	3.68552	3.74312
ENSG00000134072	1.02904	0.000405229	0.000929272	up	CAMK1	protein_coding	1.33228	1.01769	0.73647	2.40957	1.73162	2.17471
ENSG00000163701	1.67161	0.013691	0.025824	up	IL17RE	protein_coding	0.110712	0.0807252	0.06426	0.254843	0.324927	0.247503
ENSG00000269894	-1.69215	0.0275694	0.0490413	down	AC018809.1	sense_intronic	1.49783	1.5927	2.89794	0.861949	0.274748	0.697604
ENSG00000269982	1.47659	0.0142499	0.0267867	up	AC018809.2	antisense_RNA	0.135414	0.131649	0.157196	0.529897	0.357683	0.302727
ENSG00000180385	2.51947	2.41e-21	1.26e-20	up	EMC3-AS1	transcribed_unprocessed_pseudogene	0.446042	0.711442	0.485428	3.17643	3.51817	2.70063
ENSG00000232901	1.50957	0.0363133	0.063021	up	CYCSP10	processed_pseudogene	0	1.28391	3.06612	3.24257	4.65109	4.81126
ENSG00000197548	-1.52225	5.46e-08	1.68e-07	down	ATG7	protein_coding	0.750186	0.840439	0.884465	0.269816	0.37842	0.23293
ENSG00000132170	-1.2362	1.01e-10	3.55e-10	down	PPARG	protein_coding	3.78733	3.23422	3.24294	1.41372	1.57719	1.43021
ENSG00000144713	1.18941	0	0	up	RPL32	protein_coding	99.5295	100.05	98.706	225.419	233.744	228.181
ENSG00000132182	-1.59298	1.5e-71	2.19e-70	down	NUP210	protein_coding	9.68053	9.1346	8.76491	3.26238	2.82256	3.11185
ENSG00000163517	3.77922	1.02e-32	7.23e-32	up	HDAC11	protein_coding	0.196056	0.214432	0.189661	2.88829	2.27285	3.09244
ENSG00000170860	1.24658	9.95e-66	1.33e-64	up	LSM3	protein_coding	13.5426	11.9392	10.8693	29.5178	27.2011	30.2688
ENSG00000144597	1.04886	4.46e-44	4e-43	up	EAF1	protein_coding	7.83765	8.62107	8.3013	16.6997	18.874	16.2237
ENSG00000206560	-1.66261	1.16e-50	1.2e-49	down	ANKRD28	protein_coding	4.44414	4.69774	4.17481	1.24702	1.49564	1.51673
ENSG00000271964	-4.43518	0.001059	0.0023317	down	AC090948.1	antisense_RNA	2.45171	1.8335	1.27708	0	0.27675	0
ENSG00000272529	-2.08352	0.0124865	0.0237118	down	AC090948.3	antisense_RNA	1.12745	2.51191	2.36312	0.648808	0.275745	0.466758
ENSG00000131374	-2.70608	1.59e-114	3.82e-113	down	TBC1D5	protein_coding	5.80669	6.48714	6.33721	1.17377	0.808957	0.867244
ENSG00000233133	-2.69995	0.00485276	0.00980289	down	AC104451.1	unprocessed_pseudogene	9.41249	4.28944	5.12182	2.03121	0	0.730635
ENSG00000213383	1.29066	1.23e-35	9.36e-35	up	AC104297.1	processed_pseudogene	22.1356	20.1029	21.4135	51.09	53.7887	52.9148
ENSG00000236570	-2.14456	2.01e-06	5.6e-06	down	RAD23BP1	processed_pseudogene	3.54407	2.35855	3.02031	0.485593	0.742962	0.838414
ENSG00000144566	-1.52693	8.07e-126	2.12e-124	down	RAB5A	protein_coding	35.3696	36.1681	36.5445	12.6563	13.0059	12.2646
ENSG00000114166	-1.37105	4.95e-16	2.17e-15	down	KAT2B	protein_coding	3.28953	3.12661	3.34222	1.33251	1.32141	1.16404
ENSG00000129810	-1.0462	1.23e-14	5.17e-14	down	SGO1	protein_coding	7.16756	6.34377	7.61404	3.89121	3.01649	3.39283
ENSG00000132967	3.10267	4.36e-157	1.56e-155	up	HMGB1P5	transcribed_processed_pseudogene	7.73502	7.70118	8.11377	68.7528	65.7795	69.9095
ENSG00000182247	-2.36213	1.56e-87	2.73e-86	down	UBE2E2	protein_coding	17.5198	16.4485	17.2542	3.38494	3.52691	3.18141
ENSG00000224074	1.39953	0.00656823	0.0130325	up	LINC00691	lincRNA	0.300457	0.219078	0.145328	0.622449	0.705447	0.447795
ENSG00000233544	2.53658	4.01e-06	1.09e-05	up	EIF3KP2	processed_pseudogene	0.992371	0.200996	0.959999	4.5686	4.85418	3.69753
ENSG00000213871	-1.57839	0.0484475	0.0818553	down	TAF9BP1	processed_pseudogene	1.3879	1.68664	1.0741	0.319476	0	1.03425
ENSG00000224237	-1.39221	0.000552291	0.00125204	down	MINOS1P3	processed_pseudogene	18.3613	13.6361	16.7756	6.45719	6.73607	5.70111
ENSG00000033867	-1.15625	4.34e-66	5.86e-65	down	SLC4A7	protein_coding	11.0471	11.0567	10.7701	4.90735	4.96129	5.02813
ENSG00000230807	1.66392	0.00309252	0.00641058	up	AC099535.1	processed_pseudogene	1.39538	1.69574	1.61984	3.53318	5.32389	6.23895
ENSG00000213846	1.36508	5.82e-58	6.82e-57	up	AC098614.1	transcribed_processed_pseudogene	11.3587	10.1603	11.7643	29.1107	29.4949	28.372
ENSG00000163512	-1.35411	6.7e-27	4.12e-26	down	AZI2	protein_coding	5.08799	5.17246	5.22176	2.06459	1.84266	2.18742
ENSG00000144642	-2.11232	1.66e-51	1.74e-50	down	RBMS3	protein_coding	1.94214	1.96224	2.02625	0.474344	0.414242	0.490835
ENSG00000152642	-3.27198	1.88e-38	1.52e-37	down	GPD1L	protein_coding	3.9026	4.4806	3.94216	0.595574	0.316401	0.348124
ENSG00000234737	1.65023	1.53e-05	4e-05	up	KRT18P15	processed_pseudogene	0.641595	1.07208	1.31891	3.50755	2.35377	3.68543
ENSG00000153551	1.02092	2.84e-65	3.76e-64	up	CMTM7	protein_coding	17.7209	18.7511	16.2082	35.6763	36.7789	35.2762
ENSG00000231552	-2.62963	4.19e-08	1.3e-07	down	IGBP1P3	processed_pseudogene	3.3132	4.7813	4.0064	0.953315	0.455807	0.514367
ENSG00000182973	-1.27594	1.29e-25	7.67e-25	down	CNOT10	protein_coding	7.32838	8.59423	7.19267	2.87706	3.63693	3.15774
ENSG00000170266	-1.33741	2.85e-42	2.47e-41	down	GLB1	protein_coding	12.3135	13.753	13.3807	5.13357	4.73493	5.83436
ENSG00000188167	1.26846	0.00104375	0.0022996	up	TMPPE	protein_coding	0.234956	0.412433	0.479838	1.20186	0.84281	0.680894
ENSG00000170275	-1.51697	0	0	down	CRTAP	protein_coding	69.3755	68.6533	68.3092	24.3313	24.5775	23.9513
ENSG00000173705	-1.58467	0.00479927	0.00970251	down	SUSD5	protein_coding	0.413488	0.452242	0.3	0.214153	0.0910158	0.0770318
ENSG00000271324	1.56066	0.0337378	0.0589165	up	AC112220.3	lincRNA	0.20625	1.25322	0.798087	2.37379	2.11863	2.04927
ENSG00000271643	2.15618	1.48e-12	5.67e-12	up	AC112220.4	lincRNA	1.63955	2.09208	0.872335	4.81187	7.57874	8.04335
ENSG00000230067	1.404	1.52e-31	1.05e-30	up	HSPD1P6	transcribed_processed_pseudogene	6.31963	6.40956	7.07877	19.3594	15.4795	17.9993
ENSG00000168016	-3.11054	2.77e-06	7.64e-06	down	TRANK1	protein_coding	0.203796	0.247662	0.250915	0.0426463	0.0135936	0.0230101
ENSG00000225558	-1.07409	5.7e-05	0.000142103	down	UBE2D3P2	processed_pseudogene	19.3115	13.8547	15.0803	8.03356	9.90143	5.49043
ENSG00000198590	2.53281	0.0120215	0.0229204	up	C3orf35	protein_coding	0.0337036	0.122875	0	0.349115	0.247291	0.251156
ENSG00000231668	6.34018	1.08e-06	3.05e-06	up	PPP2R2DP1	processed_pseudogene	0	0	0	2.80607	3.57776	1.4131
ENSG00000172936	2.08017	2.8e-05	7.14e-05	up	MYD88	protein_coding	0.103823	0.157713	0.225981	0.567592	0.723685	0.805915
ENSG00000157036	1.5206	6.64e-32	4.62e-31	up	EXOG	protein_coding	2.25986	1.85495	2.28203	6.13732	6.07975	6.42589
ENSG00000230757	2.9328	0.00871592	0.0169831	up	NFU1P1	processed_pseudogene	0.267539	0	0.129406	1.38563	0.981497	0.830696
ENSG00000223797	-1.24482	0.0221196	0.0401223	down	ENTPD3-AS1	antisense_RNA	0.559473	0.594911	0.608875	0.281713	0.153937	0.303999
ENSG00000234287	1.13814	2.27e-38	1.83e-37	up	AC099560.2	processed_pseudogene	117.342	101.152	119.799	263.096	238.33	252.645
ENSG00000168036	-1.14442	4.32e-152	1.48e-150	down	CTNNB1	protein_coding	41.0925	41.9856	40.176	19.2962	18.745	18.2175
ENSG00000235787	2.00851	1.02e-08	3.27e-08	up	AC092047.1	processed_pseudogene	6.90249	6.81545	5.84266	20.3573	41.1492	18.753
ENSG00000093183	1.13342	5.6e-49	5.59e-48	up	SEC22C	protein_coding	4.4288	4.10211	4.50529	9.66869	9.85096	9.45643
ENSG00000114853	1.97774	0.00016803	0.000400096	up	ZBTB47	protein_coding	0.164302	0.133112	0.185432	0.409716	0.723312	0.81624
ENSG00000225611	4.31571	0.0132213	0.0250073	up	LINC02158	antisense_RNA	0	0	0	0.398543	0.677528	0.286715
ENSG00000144647	1.0421	3.15e-24	1.8e-23	up	POMGNT2	protein_coding	8.11069	7.35701	8.37169	17.1511	15.3758	17.1102
ENSG00000011198	1.84665	3.15e-72	4.65e-71	up	ABHD5	protein_coding	4.79823	5.07737	4.86275	18.1076	17.4831	17.8374
ENSG00000225873	3.95509	0.0395685	0.0680979	up	LINC00694	protein_coding	0	0	0	0.197948	0.378577	0.213608
ENSG00000163808	-1.95243	6.51e-97	1.27e-95	down	KIF15	protein_coding	14.5952	14.5703	14.138	3.65272	3.56481	4.06335
ENSG00000224094	1.03447	6.66e-24	3.77e-23	up	RPS24P8	processed_pseudogene	55.632	59.1559	48.3359	106.122	115.653	114.837
ENSG00000249992	1.52477	6.98e-33	4.98e-32	up	TMEM158	protein_coding	6.39613	8.6057	5.85601	20.6385	20.1966	19.1505
ENSG00000011376	-2.07404	2.25e-33	1.63e-32	down	LARS2	protein_coding	4.22367	4.64285	4.29018	1.1269	1.01422	1.00146
ENSG00000144791	1.33349	8.59e-21	4.43e-20	up	LIMD1	protein_coding	0.808822	0.873707	0.790341	2.38837	1.83431	2.02938
ENSG00000163818	-1.29933	5.48e-14	2.24e-13	down	LZTFL1	protein_coding	2.25738	2.34139	2.62883	0.943254	1.03386	1.00002
ENSG00000163823	-1.91023	8.41e-61	1.03e-59	down	CCR1	protein_coding	19.4109	17.5996	17.7875	5.10518	5.34084	4.33191
ENSG00000178038	1.56404	2.04e-06	5.68e-06	up	ALS2CL	protein_coding	0.228635	0.152817	0.199059	0.657858	0.654244	0.44014
ENSG00000160796	-1.65154	1.74e-17	8.07e-17	down	NBEAL2	protein_coding	1.66605	1.60179	1.5505	0.49758	0.618946	0.445271
ENSG00000260236	2.6717	5.11e-10	1.74e-09	up	AC099778.1	antisense_RNA	0.379258	0.658418	0.209649	1.87071	3.33925	2.62432
ENSG00000076201	1.37792	1.29e-60	1.58e-59	up	PTPN23	protein_coding	4.81247	4.33367	4.62199	11.9145	12.3459	11.997
ENSG00000114650	1.02514	2.19e-18	1.05e-17	up	SCAP	protein_coding	2.43192	2.97536	2.47976	5.63577	5.16017	5.30612
ENSG00000114646	1.59318	1.54e-20	7.86e-20	up	CSPG5	protein_coding	1.42287	1.26804	1.6288	4.25782	4.14117	4.83029
ENSG00000173473	-1.15898	1.55e-89	2.81e-88	down	SMARCC1	protein_coding	21.5607	22.0541	22.364	10.6928	8.76437	10.2436
ENSG00000132153	1.60228	4.05e-101	8.33e-100	up	DHX30	protein_coding	4.11797	4.48442	4.20351	13.4799	13.4003	12.3212
ENSG00000236768	-4.74313	0.00148299	0.0032055	down	AC124916.1	processed_pseudogene	1.51426	0.9201	1.09865	0	0	0
ENSG00000164045	1.25098	6.57e-239	4.01e-237	up	CDC25A	protein_coding	39.9362	42.8785	41.0906	99.4822	102.004	96.1705
ENSG00000231884	1.58613	9.68e-81	1.58e-79	up	NDUFB1P1	processed_pseudogene	177.164	154.484	147.458	464.741	471.845	517.225
ENSG00000228638	1.26815	0.00447199	0.00908308	up	FCF1P2	processed_pseudogene	2.13113	1.51075	1.71801	3.67918	3.90915	5.51423
ENSG00000164050	1.4681	8.91e-09	2.86e-08	up	PLXNB1	protein_coding	0.329771	0.297333	0.26756	0.906007	0.780518	0.805928
ENSG00000164051	-1.51572	3.8e-26	2.3e-25	down	CCDC51	protein_coding	10.6115	11.6948	12.6343	4.35123	3.84568	4.10853
ENSG00000114268	1.29756	0.000867146	0.00192776	up	PFKFB4	protein_coding	0.203447	0.329651	0.164008	0.448793	0.671731	0.589581
ENSG00000114270	3.26409	8.62e-06	2.29e-05	up	COL7A1	protein_coding	0.0187043	0.0340955	0.00904705	0.247564	0.150961	0.174228
ENSG00000010256	1.089	1.75e-62	2.22e-61	up	UQCRC1	protein_coding	15.3898	16.6806	16.2497	33.4367	34.2278	36.0422
ENSG00000008300	2.69364	7.95e-24	4.5e-23	up	CELSR3	protein_coding	0.171654	0.117906	0.115516	0.78166	1.01853	0.871306
ENSG00000271973	4.48023	0.00768126	0.0151075	up	AC141002.1	lincRNA	0	0	0	1.28134	2.72286	0.921805
ENSG00000213672	1.86988	1e-72	1.49e-71	up	NCKIPSD	protein_coding	4.10408	4.76744	5.22548	17.6784	16.4734	17.8402
ENSG00000068745	1.45402	2.09e-111	4.87e-110	up	IP6K2	protein_coding	8.02673	7.96466	7.99641	22.7777	22.1798	21.4243
ENSG00000178537	-1.00034	3.46e-06	9.47e-06	down	SLC25A20	protein_coding	5.69404	4.63427	4.8008	2.64543	2.68302	2.33567
ENSG00000221883	5.00525	0.0299903	0.0530337	up	ARIH2OS	protein_coding	0	0	0	1.04399	0.0950787	0.0804704
ENSG00000178252	1.82511	4.14e-22	2.23e-21	up	WDR6	protein_coding	0.858908	0.996341	0.887541	3.28017	3.63798	2.88507
ENSG00000207605	2.67895	0.0199665	0.0365805	up	MIR191	miRNA	2.25081	1.36765	0	6.47633	8.25737	8.38642
ENSG00000272434	2.70349	0.000820863	0.00182944	up	AC137630.3	antisense_RNA	0.794405	0	0.768491	4.26676	4.27441	2.30215
ENSG00000270441	2.24426	0.0159508	0.0297378	up	AC135506.1	unprocessed_pseudogene	0.115106	0.139882	0.0556753	0.529914	0.422278	0.500357
ENSG00000185909	1.28914	1.33e-17	6.19e-17	up	KLHDC8B	protein_coding	4.65391	4.19801	3.75948	10.4366	11.2649	9.47455
ENSG00000188315	2.52888	1.61e-38	1.31e-37	up	C3orf62	protein_coding	0.731409	0.836559	0.70755	4.08521	4.35635	4.75573
ENSG00000233276	4.0712	2.85e-05	7.25e-05	up	GPX1	protein_coding	0	0	0.210863	1.00349	1.70594	1.17312
ENSG00000173531	1.72949	0.0299685	0.0530089	up	MST1	protein_coding	0.0814614	0.0494979	0.039402	0.187513	0.209195	0.177054
ENSG00000164077	1.29078	4.39e-18	2.07e-17	up	MON1A	protein_coding	2.01044	1.94344	2.03326	4.89068	4.59294	5.30597
ENSG00000003756	1.54333	5.5e-85	9.43e-84	up	RBM5	protein_coding	3.00586	2.82763	3.10102	9.24076	8.19175	8.88037
ENSG00000281691	2.25096	0.0179542	0.0331733	up	RBM5-AS1	antisense_RNA	0.0747023	0.0907819	0.216796	0.859772	0.438487	0.556674
ENSG00000114353	1.13472	1.89e-64	2.47e-63	up	GNAI2	protein_coding	6.9837	6.34875	6.14052	13.9103	14.697	14.641
ENSG00000186792	1.69573	0.000321212	0.00074378	up	HYAL3	protein_coding	0.204015	0.309911	0.789438	1.11533	1.79628	1.45695
ENSG00000068001	1.56783	4.6e-50	4.67e-49	up	HYAL2	protein_coding	3.71322	3.34976	3.65821	10.9595	10.7976	10.4401
ENSG00000114383	1.18564	1.62e-48	1.6e-47	up	TUSC2	protein_coding	16.0083	13.1262	14.3205	32.8866	35.6158	31.854
ENSG00000068028	1.05373	1.01e-30	6.85e-30	up	RASSF1	protein_coding	6.99995	6.79851	7.31551	14.6893	15.47	14.2453
ENSG00000126062	1.1297	1.07e-14	4.48e-14	up	TMEM115	protein_coding	6.78625	5.38344	4.60453	13.2887	10.2351	13.4035
ENSG00000145050	-1.01559	2.7e-78	4.3e-77	down	MANF	protein_coding	74.0113	76.1141	77.6228	39.2887	37.2822	37.0973
ENSG00000164082	4.03904	2.58e-05	6.6e-05	up	GRM2	protein_coding	0.014591	0.0177316	0.014115	0.218311	0.256937	0.289948
ENSG00000114767	1.38087	2.7e-85	4.65e-84	up	RRP9	protein_coding	25.5235	25.675	23.231	65.0194	65.6655	64.7848
ENSG00000280422	2.74177	0.00171666	0.00367828	up	AC115284.2	TEC	0.0504077	0.0612579	0.14629	0.812221	0.517794	0.438239
ENSG00000248487	1.35054	1.38e-24	8.01e-24	up	ABHD14A	protein_coding	4.96353	4.76204	4.5489	11.5256	13.0979	12.2211
ENSG00000162244	-1.7342	0	0	down	RPL29	protein_coding	247.039	245.461	243.275	77.0331	73.1071	72.9718
ENSG00000242849	2.54727	1.86e-07	5.54e-07	up	ALDOAP1	processed_pseudogene	0.864413	0.466878	0.371651	3.64789	4.36921	2.14717
ENSG00000164088	-1.64766	0.0154524	0.0288745	down	PPM1M	protein_coding	0.463903	0.352349	0.336578	0.03337	0.127641	0.21606
ENSG00000239557	-1.66034	1.79e-53	1.94e-52	down	AC092045.1	processed_pseudogene	94.4537	95.3643	95.2781	34.4618	31.103	25.4885
ENSG00000010327	3.44246	0.0495163	0.0834267	up	STAB1	protein_coding	0	0.0118836	0	0	0.100449	0.0242901
ENSG00000168273	1.94874	1.24e-61	1.54e-60	up	SMIM4	protein_coding	4.88069	4.5625	4.51971	18.0043	17.7524	18.7033
ENSG00000163939	-1.83527	7.45e-113	1.76e-111	down	PBRM1	protein_coding	10.2744	10.4788	9.75247	2.67855	2.95876	3.01033
ENSG00000163938	1.15232	1.22e-101	2.52e-100	up	GNL3	protein_coding	21.188	21.9186	22.0364	48.8797	48.4472	48.8711
ENSG00000163932	1.2608	4.34e-15	1.85e-14	up	PRKCD	protein_coding	2.59148	2.14893	2.7429	6.00033	5.23453	6.92941
ENSG00000113811	1.38931	4.68e-60	5.67e-59	up	SELENOK	protein_coding	14.0122	12.4371	12.2135	35.6668	32.4223	34.1525
ENSG00000229806	-4.13989	4.49e-55	5e-54	down	RPS15P5	processed_pseudogene	70.7026	66.1157	60.5133	2.48259	3.51703	5.35799
ENSG00000163946	-1.81137	2.18e-154	7.56e-153	down	FAM208A	protein_coding	14.9762	14.3063	14.5285	4.69428	3.83551	4.01849
ENSG00000144730	-1.64875	8.79e-10	2.96e-09	down	IL17RD	protein_coding	0.747211	1.06597	0.974257	0.373908	0.317824	0.201744
ENSG00000163666	-1.32452	0.0473146	0.0801599	down	HESX1	protein_coding	0.995552	1.10902	0.802564	0.381937	0.486973	0.309115
ENSG00000239831	2.34507	5.07e-41	4.31e-40	up	RNF7P1	processed_pseudogene	13.0179	12.1409	19.0362	85.3663	71.081	72.1919
ENSG00000136068	-1.68686	2.29e-78	3.66e-77	down	FLNB	protein_coding	5.52862	5.75369	5.24059	1.87049	1.54636	1.73274
ENSG00000273493	2.14793	0.0349865	0.0609304	up	AC098479.1	lincRNA	0	0.817037	2.60156	6.19036	7.89276	1.67002
ENSG00000144724	-3.25277	3.69e-50	3.77e-49	down	PTPRG	protein_coding	1.70569	1.66859	1.89653	0.162915	0.197333	0.202174
ENSG00000241472	1.76858	2.32e-05	5.96e-05	up	PTPRG-AS1	processed_transcript	0.18423	0.307843	0.245053	0.503586	1.14898	0.886642
ENSG00000163634	-2.58118	0	0	down	THOC7	protein_coding	172.253	167.859	167.644	30.1251	26.4014	28.8322
ENSG00000239653	4.09188	7.26e-07	2.08e-06	up	PSMD6-AS2	antisense_RNA	0.0843139	0.0512311	0.0407817	1.06743	0.927946	1.04716
ENSG00000272181	-3.25878	0.00924112	0.0179406	down	AC012557.2	antisense_RNA	2.97237	1.20405	1.91694	0	0.726965	0
ENSG00000151276	-2.95982	5.53e-43	4.87e-42	down	MAGI1	protein_coding	2.17758	2.06304	1.77982	0.296658	0.273899	0.209738
ENSG00000163376	1.04237	2.56e-07	7.53e-07	up	KBTBD8	protein_coding	0.98378	1.40808	1.14203	2.26453	2.69481	2.36222
ENSG00000172340	-1.51007	8.04e-46	7.53e-45	down	SUCLG2	protein_coding	15.7819	15.6363	16.4664	5.82325	5.99876	5.20193
ENSG00000241506	1.33325	2.24e-171	8.94e-170	up	PSMC1P1	processed_pseudogene	71.8487	70.7282	71.7054	183.622	173.345	188.017
ENSG00000144747	-1.32235	1.21e-44	1.1e-43	down	TMF1	protein_coding	8.69838	8.41341	8.37171	3.76273	3.4299	3.08664
ENSG00000144744	-1.17997	4.29e-67	5.87e-66	down	UBA3	protein_coding	26.5526	26.1392	25.1741	12.0732	10.953	11.5877
ENSG00000163380	-4.84693	0.0012244	0.00267398	down	LMOD3	protein_coding	0.0484272	0.205979	0.234237	0	0	0
ENSG00000187098	-1.85983	0.000785318	0.00175405	down	MITF	protein_coding	0.417432	0.227403	0.278493	0.0828336	0.126736	0.053632
ENSG00000170837	1.02204	3.19e-16	1.41e-15	up	GPR27	protein_coding	5.289	6.06751	5.81231	11.9798	11.2384	11.8765
ENSG00000242609	-2.18927	0.00619813	0.012338	down	AC105265.2	processed_pseudogene	1.48264	1.35133	1.43427	0.284402	0.362615	0.306902
ENSG00000240135	-1.00478	5e-44	4.49e-43	down	PSMD12P	unprocessed_pseudogene	68.5196	65.1225	68.1909	35.854	30.5873	34.8309
ENSG00000271266	-3.52599	0.0201478	0.0368895	down	LAPTM4BP2	processed_pseudogene	1.16073	1.12846	1.34744	0	0	0.288322
ENSG00000172986	-1.17866	1.19e-11	4.36e-11	down	GXYLT2	protein_coding	4.03759	5.00961	4.5341	1.98228	2.03023	2.0339
ENSG00000242364	2.44214	7.28e-05	0.000179471	up	AC108725.1	processed_pseudogene	1.51889	0.615275	0.734669	3.20491	5.94369	6.91692
ENSG00000227124	-1.44132	0.0488878	0.0825341	down	ZNF717	protein_coding	0.150688	0.146498	0.174926	0.0346862	0.110563	0.0374303
ENSG00000169855	-4.17905	9.5e-78	1.5e-76	down	ROBO1	protein_coding	3.62738	3.84124	3.61957	0.197238	0.139711	0.271964
ENSG00000114480	-1.69956	6.87e-45	6.27e-44	down	GBE1	protein_coding	8.32945	8.88138	8.44512	2.4197	2.26243	3.25769
ENSG00000222389	-2.49728	0.0354178	0.0615923	down	RNU2-28P	snRNA	2.73908	7.9888	1.05989	0.6305	0	1.36076
ENSG00000241293	3.79936	4.35e-64	5.65e-63	up	PPATP1	processed_pseudogene	0.736207	1.54535	1.81285	20.5668	17.2855	19.3677
ENSG00000163320	-1.03365	3.89e-60	4.72e-59	down	CGGBP1	protein_coding	18.2826	17.6812	18.7356	9.12553	8.54492	9.29269
ENSG00000241535	2.80996	1.08e-08	3.45e-08	up	CBX5P1	processed_pseudogene	2.95294	2.69142	0.714153	12.1076	14.0832	18.3375
ENSG00000242705	2.65917	1.11e-07	3.34e-07	up	ICE2P2	processed_pseudogene	0.11145	0.316026	0.179691	0.940659	1.3629	1.47648
ENSG00000184500	-1.37285	1.9e-38	1.54e-37	down	PROS1	protein_coding	11.8756	10.1704	11.3977	4.17035	4.3224	4.58738
ENSG00000178700	-1.01745	0.0237852	0.0428771	down	DHFR2	protein_coding	0.577801	0.702171	0.451461	0.511545	0.130445	0.193205
ENSG00000178660	-3.19501	6.36e-25	3.71e-24	down	ARMC10P1	processed_pseudogene	12.8362	16.4822	15.3461	2.36935	1.24392	1.2032
ENSG00000234629	-1.46591	0.000104321	0.000253419	down	WDR82P1	processed_pseudogene	5.29265	3.34994	4.58666	1.90359	0.809029	2.05418
ENSG00000269028	-2.87835	0	0	down	MTRNR2L12	protein_coding	820.107	832.907	830.879	114.621	118.768	108.365
ENSG00000080819	-2.0689	4.28e-89	7.65e-88	down	CPOX	protein_coding	18.4142	17.9503	17.349	4.16068	4.68323	4.13907
ENSG00000057019	-1.13192	2.59e-22	1.41e-21	down	DCBLD2	protein_coding	3.01226	3.15843	3.13611	1.47978	1.36114	1.43716
ENSG00000184220	-1.36382	2.55e-19	1.26e-18	down	CMSS1	protein_coding	3.38902	3.49025	3.59798	1.75193	1.22223	1.10578
ENSG00000181458	-2.74849	1.98e-18	9.48e-18	down	TMEM45A	protein_coding	1.77591	1.59244	1.58455	0.198442	0.151809	0.385454
ENSG00000243495	1.22877	3.22e-08	1e-07	up	GMFBP1	processed_pseudogene	10.9114	7.95606	10.5555	24.0003	21.3493	24.6944
ENSG00000282978	1.29037	8.57e-56	9.65e-55	up	AC110994.2	processed_pseudogene	61.449	67.0037	64.5339	150.893	154.406	170.672
ENSG00000242299	-2.93203	0	0	down	AC073861.1	processed_pseudogene	4316.31	4257.45	4280.69	580.505	548.16	570.118
ENSG00000244119	-1.2312	6.57e-06	1.76e-05	down	PDCL3P4	processed_pseudogene	9.92233	8.21349	10.1551	4.63417	3.37635	4.10779
ENSG00000144802	1.22391	5.83e-06	1.57e-05	up	NFKBIZ	protein_coding	0.701711	0.596927	0.373351	1.65562	1.20993	1.04582
ENSG00000170017	-1.98213	2.45e-173	9.95e-172	down	ALCAM	protein_coding	20.97	21.9433	19.2814	5.1789	5.37563	5.33784
ENSG00000114423	-2.29087	9.2e-15	3.87e-14	down	CBLB	protein_coding	0.734556	0.839533	0.710594	0.11071	0.205318	0.162912
ENSG00000242759	-2.36813	0.00684508	0.0135489	down	LINC00882	lincRNA	0.346725	0.356533	0.180608	0.0613933	0.117416	0
ENSG00000243701	-1.62233	3.96e-08	1.23e-07	down	DUBR	lincRNA	1.37853	2.03424	1.76221	0.7083	0.614101	0.366881
ENSG00000114439	-1.85397	6.4e-167	2.5e-165	down	BBX	protein_coding	11.6553	11.7168	11.9834	3.30093	3.31324	3.26974
ENSG00000114446	-2.4798	1.19e-170	4.73e-169	down	IFT57	protein_coding	30.4069	28.2318	28.6171	5.18932	4.67991	5.87302
ENSG00000198919	-2.2958	1.87e-59	2.24e-58	down	DZIP3	protein_coding	5.30161	6.04574	5.58838	1.16225	1.08961	1.21731
ENSG00000163530	1.58116	0.00427639	0.00870398	up	DPPA2	protein_coding	0.299457	0.545873	0.506956	1.03396	1.75775	1.30172
ENSG00000279349	4.42696	0.00916905	0.0178125	up	AC092692.1	TEC	0	0	0	0.229604	0.175648	0.0991073
ENSG00000144848	-1.78041	1.18e-98	2.36e-97	down	ATG3	protein_coding	15.9432	17.213	14.9478	4.992	5.02226	4.12436
ENSG00000138459	-1.55473	2.75e-37	2.16e-36	down	SLC35A5	protein_coding	7.87251	8.32256	7.73954	2.43092	2.84899	2.96771
ENSG00000091986	-3.00274	1.09e-23	6.17e-23	down	CCDC80	protein_coding	1.10896	0.924112	0.842904	0.100284	0.0813671	0.177083
ENSG00000144857	1.43862	2.25e-06	6.23e-06	up	BOC	protein_coding	0.20046	0.207067	0.213313	0.565252	0.441246	0.684661
ENSG00000206530	-1.941	1.75e-07	5.21e-07	down	CFAP44	protein_coding	0.375166	0.393749	0.428915	0.117761	0.125122	0.0741285
ENSG00000176542	-1.29392	2.35e-33	1.69e-32	down	USF3	protein_coding	3.34624	3.08652	3.27353	1.37918	1.3935	1.23556
ENSG00000178075	-1.27815	2.42e-08	7.58e-08	down	GRAMD1C	protein_coding	1.16602	1.20768	1.43562	0.533754	0.602765	0.460784
ENSG00000241889	-1.32242	1.28e-08	4.08e-08	down	AC079944.2	processed_pseudogene	12.9774	13.7138	17.3301	4.38343	5.58892	7.88369
ENSG00000240375	-1.22113	0.000396274	0.000909858	down	VPS26AP1	processed_pseudogene	5.28792	4.11272	4.70619	0.973764	2.63831	2.627
ENSG00000163617	-1.30681	0.0037539	0.00770421	down	CCDC191	protein_coding	0.624778	0.37963	0.547735	0.269654	0.0859527	0.266738
ENSG00000151576	1.25352	2.06e-44	1.86e-43	up	QTRT2	protein_coding	3.26527	2.93703	3.43235	7.59019	7.60244	8.09486
ENSG00000240912	2.06592	1.88e-06	5.24e-06	up	AC092896.1	processed_pseudogene	2.4522	1.65557	2.89937	13.798	7.19695	8.79838
ENSG00000244157	1.07709	0.00121406	0.00265224	up	EIF4E2P2	processed_pseudogene	2.81352	3.24817	2.31348	5.50488	7.63807	4.71736
ENSG00000198406	-1.05051	1.02e-18	4.92e-18	down	BZW1P2	processed_pseudogene	41.8662	42.3474	46.3209	17.7448	22.2569	23.9747
ENSG00000243014	-2.99836	0.00115715	0.00253307	down	PTMAP8	processed_pseudogene	3.33015	28.6966	26.9436	1.74217	3.10979	2.63199
ENSG00000031081	-2.7418	3.91e-11	1.4e-10	down	ARHGAP31	protein_coding	0.65097	0.576558	0.544347	0.0634934	0.0971456	0.109626
ENSG00000240471	-1.16233	0.0128857	0.0244042	down	PHBP8	processed_pseudogene	2.8562	3.471	3.45379	1.47928	2.30523	0.709472
ENSG00000163430	-1.5462	5.73e-47	5.49e-46	down	FSTL1	protein_coding	5.8727	6.44473	5.45158	2.0482	1.9499	2.12183
ENSG00000065518	-1.21467	7.41e-209	3.87e-207	down	NDUFB4	protein_coding	240.893	230.266	219.726	99.9871	97.8051	102.656
ENSG00000213371	-1.82184	0	0	down	NAP1L1P3	processed_pseudogene	1103.03	1039.62	1068.64	309.828	293.857	313.004
ENSG00000173226	-1.34822	5.79e-34	4.24e-33	down	IQCB1	protein_coding	14.0246	13.288	14.2898	5.62797	5.7306	5.18753
ENSG00000121552	-4.8056	0.00122973	0.00268447	down	CSTA	protein_coding	0.678687	0.274924	0.510648	0	0	0
ENSG00000160124	-2.70955	2.72e-71	3.96e-70	down	CCDC58	protein_coding	22.6525	23.4928	24.2656	4.095	3.91587	2.87232
ENSG00000272758	-1.34177	0.00658862	0.0130704	down	AC083798.2	antisense_RNA	0.895343	0.826928	0.588972	0.206096	0.367883	0.35584
ENSG00000163840	-1.41368	9.93e-89	1.77e-87	down	DTX3L	protein_coding	21.0851	19.0408	18.9123	7.22947	7.63821	7.56035
ENSG00000065534	-1.50588	9.3e-07	2.64e-06	down	MYLK	protein_coding	0.23821	0.295161	0.271106	0.0913879	0.0891038	0.104419
ENSG00000242199	5.12866	0.000487532	0.00111103	up	AC022336.1	processed_pseudogene	0	0	0	2.12162	2.70509	1.52631
ENSG00000082781	-1.23901	6.94e-49	6.92e-48	down	ITGB5	protein_coding	12.7354	12.1003	10.9528	4.89818	5.06688	5.34552
ENSG00000173706	-2.1686	4.24e-30	2.83e-29	down	HEG1	protein_coding	2.29504	1.93965	2.0587	0.540292	0.367401	0.492341
ENSG00000114544	-1.22707	1.04e-07	3.13e-07	down	SLC41A3	protein_coding	1.35076	1.37429	1.61058	0.705008	0.553164	0.604725
ENSG00000070476	1.07173	1.31e-13	5.28e-13	up	ZXDC	protein_coding	1.30882	1.3511	1.53841	3.04512	2.87061	3.00636
ENSG00000159685	-2.30737	1.92e-30	1.29e-29	down	CHCHD6	protein_coding	6.37038	7.55944	7.43134	1.25073	1.64968	1.4893
ENSG00000073111	1.76234	4.07e-294	3.23e-292	up	MCM2	protein_coding	15.6299	15.8627	16.5707	54.2585	56.6892	54.0127
ENSG00000114626	1.0713	0.0314786	0.0553829	up	ABTB1	protein_coding	0.168381	0.184162	0.0977329	0.251933	0.296508	0.39734
ENSG00000175792	-1.77177	2.06e-242	1.27e-240	down	RUVBL1	protein_coding	32.2988	31.9145	32.3403	9.25869	9.45722	9.85995
ENSG00000132394	-2.56511	2.53e-07	7.46e-07	down	EEFSEC	protein_coding	1.66789	1.24732	1.53074	0.196885	0.188272	0.371806
ENSG00000179348	1.18702	8.75e-74	1.32e-72	up	GATA2	protein_coding	10.5418	10.7228	10.8493	24.6934	24.908	24.2822
ENSG00000261159	1.45067	0.0214334	0.0389918	up	AC112484.4	lincRNA	0.255333	0.620585	1.11152	1.32242	1.49875	2.69551
ENSG00000114656	-4.05	0.00423597	0.00862771	down	KIAA1257	protein_coding	0.0927873	0.144977	0.0641147	0.015256	0	0
ENSG00000169714	-1.58494	0	0	down	CNBP	protein_coding	250.542	252.561	248.087	86.6988	83.5765	82.4135
ENSG00000184897	2.17669	8.7e-70	1.23e-68	up	H1FX	protein_coding	6.93914	8.01531	5.71583	32.5785	30.3468	30.548
ENSG00000244932	3.3331	0.0462831	0.0785165	up	AL449212.1	unprocessed_pseudogene	0	0	0.193733	0.691476	0.881638	0.74618
ENSG00000172765	-1.30014	5.79e-17	2.63e-16	down	TMCC1	protein_coding	2.67484	2.96094	2.9975	1.38687	0.932717	1.18412
ENSG00000203644	-1.07859	5.62e-12	2.1e-11	down	AC083799.1	sense_intronic	26.5101	22.5376	21.2427	10.6069	13.6909	9.60905
ENSG00000271270	-1.69737	0.000727695	0.00162998	down	TMCC1-AS1	antisense_RNA	0.5823	0.43547	0.606636	0.180435	0.0657303	0.250341
ENSG00000248459	4.85019	0.00175025	0.00374553	up	AC083906.1	processed_pseudogene	0	0	0	1.17403	2.24536	0.950185
ENSG00000232829	1.32456	3.72e-70	5.31e-69	up	GSTO3P	processed_pseudogene	49.6057	57.4793	50.7775	138.251	125.696	133.248
ENSG00000249098	-2.27713	4.78e-57	5.53e-56	down	AC055733.1	processed_pseudogene	221.918	231.85	235.166	50.624	55.515	37.7682
ENSG00000114670	-2.06654	2e-05	5.15e-05	down	NEK11	protein_coding	0.560707	0.563916	0.598528	0.133518	0.0567454	0.216121
ENSG00000261167	-1.26135	0.0438836	0.074856	down	AC107027.3	sense_overlapping	0.357745	0.39852	0.403754	0.20587	0.0874954	0.185131
ENSG00000248530	3.40705	0.000153961	0.000367969	up	BCL2L12P1	processed_pseudogene	0.423755	0.171656	0	2.92628	1.45095	1.92975
ENSG00000240854	1.64881	9.04e-30	5.97e-29	up	AC117409.1	processed_pseudogene	5.4535	8.26018	6.7283	21.8317	21.1086	21.2029
ENSG00000240890	-1.30751	2.08e-17	9.59e-17	down	AC020633.1	processed_pseudogene	10.1833	9.18339	10.386	4.24261	3.38086	4.4638
ENSG00000242222	2.54709	0.0330454	0.0578259	up	AC092989.1	processed_pseudogene	0.373781	0.908474	0	1.29059	1.64551	4.17807
ENSG00000073711	-1.44031	1.66e-20	8.49e-20	down	PPP2R3A	protein_coding	2.88008	2.74542	3.02895	1.06438	0.969349	1.1814
ENSG00000227267	1.23757	0.00237833	0.00501195	up	AC072039.1	processed_pseudogene	2.31667	2.16564	2.06871	4.71735	4.18412	6.63985
ENSG00000240695	2.57484	2.21e-43	1.95e-42	up	AC117382.1	processed_pseudogene	5.24779	5.17084	5.48822	32.4845	29.7627	33.4691
ENSG00000273486	1.33355	0.0122499	0.0233037	up	AC096992.2	antisense_RNA	0.491864	0.448303	0.356864	0.849153	0.992454	1.45086
ENSG00000174564	2.33219	0.0166244	0.0309034	up	IL20RB	protein_coding	0.125601	0.050879	0.0405014	0.0963724	0.675816	0.363988
ENSG00000181322	-1.75458	0.0312323	0.0550111	down	NME9	protein_coding	0.221589	0.370268	0.241156	0.127517	0.121939	0
ENSG00000114107	-2.88763	3.88e-99	7.82e-98	down	CEP70	protein_coding	12.4854	12.4685	12.7353	2.15682	1.37498	1.54194
ENSG00000051382	-1.36659	4.99e-51	5.17e-50	down	PIK3CB	protein_coding	9.68108	9.63312	8.16591	3.4459	3.73549	3.58746
ENSG00000241429	1.86224	0.0128288	0.0243054	up	EEF1A1P25	processed_pseudogene	0.326874	0.0993083	0.316211	0.752419	0.719506	1.31941
ENSG00000244578	2.18628	1.24e-05	3.25e-05	up	LINC01391	lincRNA	0.319478	0.0970612	0.077264	0.796677	0.742293	0.760507
ENSG00000183770	1.72874	3.99e-75	6.16e-74	up	FOXL2	protein_coding	7.02791	6.21138	6.66131	22.4276	21.8242	22.5267
ENSG00000206262	-1.39955	3.82e-11	1.37e-10	down	FOXL2NB	protein_coding	3.01521	2.53466	2.43437	1.06979	1.03131	0.957329
ENSG00000184432	-1.10918	4.77e-101	9.78e-100	down	COPB2	protein_coding	21.5254	22.2042	21.6317	10.3323	9.88502	10.332
ENSG00000283418	4.07088	0.0305128	0.0538413	up	U6	snRNA	0	0	0	5.41656	1.72654	4.38381
ENSG00000114120	1.25682	2.14e-140	6.47e-139	up	SLC25A36	protein_coding	9.86602	9.18213	9.82489	22.5818	23.0925	24.1603
ENSG00000175093	-1.33309	7.38e-05	0.000181778	down	SPSB4	protein_coding	1.32882	1.48028	1.15157	0.414208	0.365621	0.790805
ENSG00000114127	-1.12912	1.87e-53	2.03e-52	down	XRN1	protein_coding	7.37948	7.46625	7.54	3.26205	3.65193	3.45573
ENSG00000120756	-1.24377	1.17e-41	1.01e-40	down	PLS1	protein_coding	10.7957	11.3607	11.5787	4.5919	4.99373	4.83373
ENSG00000144935	-1.00926	3.36e-12	1.26e-11	down	TRPC1	protein_coding	5.51563	4.45977	4.62147	2.54924	2.19873	2.56213
ENSG00000188582	1.56011	6.63e-06	1.78e-05	up	PAQR9	protein_coding	0.347691	0.482892	0.336349	1.17192	1.42132	0.863653
ENSG00000268129	1.37437	0.0257035	0.0460307	up	AC026304.1	lincRNA	1.10735	1.12142	0.714153	2.12414	3.79162	1.83375
ENSG00000152952	-1.96113	0.000211811	0.000499859	down	PLOD2	protein_coding	0.379159	0.394947	0.235794	0.0935112	0.139099	0.0336363
ENSG00000188313	-1.00421	4.23e-22	2.27e-21	down	PLSCR1	protein_coding	9.73347	10.7559	9.73905	5.21688	4.58608	5.3333
ENSG00000071794	-1.77212	5.77e-307	4.93e-305	down	HLTF	protein_coding	53.6078	50.3796	50.6619	15.0736	14.7799	15.8605
ENSG00000047457	-2.26798	4.72e-183	2.04e-181	down	CP	protein_coding	17.5117	18.5562	17.9563	3.3319	3.70676	4.30049
ENSG00000169908	1.14311	1.03e-178	4.38e-177	up	TM4SF1	protein_coding	49.2847	44.5597	47.2674	107.274	100.738	107.031
ENSG00000082996	-2.07408	2.55e-41	2.17e-40	down	RNF13	protein_coding	8.51656	8.27286	8.73472	1.73747	1.75552	2.61782
ENSG00000240477	-1.50271	1.98e-07	5.89e-07	down	AC022494.1	processed_pseudogene	11.6622	7.60473	9.63076	2.94637	3.75665	3.70938
ENSG00000271711	-1.39928	1.75e-06	4.9e-06	down	AC069236.1	processed_pseudogene	9.58057	12.8683	9.10545	3.67553	4.19303	4.17506
ENSG00000144893	-1.13699	3.35e-05	8.48e-05	down	MED12L	protein_coding	0.607161	0.438723	0.579418	0.311627	0.252845	0.183426
ENSG00000169860	1.88169	0.0451674	0.0767894	up	P2RY1	protein_coding	0.0460371	0	0.0445353	0.141295	0.135114	0.0762364
ENSG00000174953	1.20211	2.77e-85	4.77e-84	up	DHX36	protein_coding	5.2053	5.1821	5.78466	12.6814	12.7165	12.2723
ENSG00000240048	-3.49044	4.85e-09	1.58e-08	down	DDX50P2	processed_pseudogene	1.69966	1.95075	1.68988	0.217354	0.0692821	0.175912
ENSG00000114805	-2.98074	5.12e-08	1.57e-07	down	PLCH1	protein_coding	0.375292	0.719193	0.488721	0.0996775	0.0423632	0.0537816
ENSG00000163655	-1.78639	4.7e-138	1.38e-136	down	GMPS	protein_coding	13.5059	13.9206	13.4937	3.92968	3.91596	4.12478
ENSG00000242537	1.85061	1.98e-07	5.9e-07	up	MRE11P1	processed_pseudogene	0.730165	0.473244	0.659257	2.57713	2.21439	2.05553
ENSG00000230457	-1.76806	4.71e-179	2e-177	down	PA2G4P4	processed_pseudogene	150.313	143.175	151.087	47.9884	43.8325	39.9265
ENSG00000243176	-1.60639	0.00794656	0.0155933	down	AC092944.1	processed_transcript	1.20704	1.22238	0.908186	0.617432	0.393616	0.0832848
ENSG00000168779	1.16161	1.45e-56	1.67e-55	up	SHOX2	protein_coding	8.02441	8.00583	8.87443	19.2269	17.4975	19.55
ENSG00000174891	-2.45729	2.8e-87	4.88e-86	down	RSRC1	protein_coding	12.0595	11.016	11.118	2.65483	1.87062	1.70886
ENSG00000178053	-1.49049	9.07e-47	8.68e-46	down	MLF1	protein_coding	14.5341	14.5601	15.379	5.47575	4.59766	5.83689
ENSG00000168827	-1.03642	1.37e-53	1.48e-52	down	GFM1	protein_coding	11.578	11.4372	12.143	5.85795	6.08954	5.41019
ENSG00000168811	1.4612	0.0252593	0.0452907	up	IL12A	protein_coding	0.406029	0.0616783	0.24549	0.934623	0.521348	0.567317
ENSG00000068885	-1.71731	9.21e-11	3.25e-10	down	IFT80	protein_coding	1.25544	1.13987	1.18656	0.398599	0.359987	0.340522
ENSG00000163590	-2.53632	6.32e-14	2.57e-13	down	PPM1L	protein_coding	0.590597	0.687395	0.555237	0.0957375	0.10986	0.113643
ENSG00000169251	-1.47821	5.43e-105	1.17e-103	down	NMD3	protein_coding	24.6244	23.9037	24.0063	8.68831	8.92454	8.7154
ENSG00000244429	4.31571	0.0132213	0.0250073	up	AC104629.2	processed_pseudogene	0	0	0	0.597815	1.01629	0.430073
ENSG00000114209	-1.88172	1.21e-141	3.71e-140	down	PDCD10	protein_coding	36.8309	41.0704	37.5562	9.9334	10.8095	10.9156
ENSG00000085276	-2.77026	0.00991879	0.0191453	down	MECOM	protein_coding	0.0682439	0.0967555	0.132036	0.0130907	0.0333815	0
ENSG00000184378	1.10708	0.00314607	0.00651562	up	ACTRT3	protein_coding	1.18771	0.564795	0.649416	1.54527	1.81868	1.92407
ENSG00000173890	1.18688	3.11e-06	8.54e-06	up	GPR160	protein_coding	0.743203	0.790279	0.651556	1.8444	1.46551	1.67302
ENSG00000136603	1.28498	1.33e-171	5.32e-170	up	SKIL	protein_coding	13.1717	12.7893	13.7717	31.7894	32.8784	33.3294
ENSG00000013297	1.92369	0.0360786	0.0626402	up	CLDN11	protein_coding	0.0686588	0.0208594	0.0166048	0.177798	0.125941	0.106591
ENSG00000163584	-2.17677	0	0	down	RPL22L1	protein_coding	127.085	124.688	124.36	28.8433	29.1983	26.0943
ENSG00000163577	-1.33743	3.28e-49	3.29e-48	down	EIF5A2	protein_coding	11.2738	11.3383	11.2642	4.23989	4.48228	4.82823
ENSG00000154310	-4.45121	2.09e-36	1.62e-35	down	TNIK	protein_coding	2.23523	2.43587	2.03305	0.139815	0.0713062	0.0905257
ENSG00000279673	-3.86685	5.43e-05	0.000135438	down	AC092919.2	TEC	1.06999	0.841374	1.52219	0.0724404	0	0.156343
ENSG00000240497	-1.89375	0.0101264	0.0195165	down	AC092919.1	lincRNA	5.42554	8.24172	3.49904	1.04074	1.32695	2.24614
ENSG00000075651	-2.61309	4.41e-31	3.02e-30	down	PLD1	protein_coding	1.22387	1.63407	1.44877	0.222408	0.271757	0.220003
ENSG00000236686	1.22012	1.32e-08	4.18e-08	up	BZW1P1	processed_pseudogene	4.1749	4.1603	3.71561	10.8593	6.86161	10.3703
ENSG00000121858	-1.52074	1.73e-05	4.48e-05	down	TNFSF10	protein_coding	1.2223	1.34048	1.32662	0.514675	0.524972	0.333235
ENSG00000224611	5.40455	2.58e-05	6.58e-05	up	AC007919.1	processed_pseudogene	0	0.579833	0	6.58974	7.70181	8.88883
ENSG00000224426	-3.33242	0.000843205	0.00187719	down	SLC31A1P1	processed_pseudogene	1.64345	2.88485	2.47308	0.210167	0.267964	0.226793
ENSG00000114346	-1.63167	1.83e-261	1.27e-259	down	ECT2	protein_coding	48.9727	51.2996	49.9798	16.3393	15.9423	16.6264
ENSG00000227440	4.86372	0.000283539	0.000660588	up	ATP5G1P4	processed_pseudogene	0	0	0.22712	1.8915	2.7562	3.2075
ENSG00000169760	-3.33518	1.79e-56	2.04e-55	down	NLGN1	protein_coding	3.08123	2.83934	2.64514	0.317052	0.284468	0.253433
ENSG00000228213	-2.75567	0.000986646	0.00218014	down	NLGN1-AS1	antisense_RNA	1.39744	1.38946	2.7037	0.146214	0.745697	0
ENSG00000177694	-4.05303	0.0045661	0.00926243	down	NAALADL2	protein_coding	0.0914103	0.0277716	0.0515833	0	0	0.00946084
ENSG00000226782	-1.7943	0.000473778	0.00108077	down	AC117465.1	lincRNA	5.35538	4.33875	4.2213	0.913137	1.45532	1.72441
ENSG00000172667	1.23158	3.11e-46	2.94e-45	up	ZMAT3	protein_coding	2.7371	2.92188	3.26044	7.30108	6.836	7.02549
ENSG00000121879	-1.18596	7.33e-15	3.1e-14	down	PIK3CA	protein_coding	2.09033	2.68734	2.77779	1.0383	1.09782	1.21609
ENSG00000171121	1.10083	0.0450604	0.0766203	up	KCNMB3	protein_coding	0.0807174	0.0980917	0.0669295	0.159258	0.152291	0.214821
ENSG00000260743	-2.30746	0.0134595	0.0254203	down	AC007823.1	lincRNA	0.264463	0.723125	1.02335	0.304379	0	0.0821148
ENSG00000181260	1.28405	3.79e-17	1.73e-16	up	MTHFD2P7	processed_pseudogene	8.21558	8.44798	11.8195	23.7601	24.2664	22.5003
ENSG00000136522	-2.92031	0	0	down	MRPL47	protein_coding	403.72	382.89	396.253	53.0586	52.1239	52.6569
ENSG00000136521	-1.99228	0	0	down	NDUFB5	protein_coding	43.7711	41.7483	43.998	11.3258	10.7915	10.7543
ENSG00000058056	-1.61007	2.65e-84	4.51e-83	down	USP13	protein_coding	10.1697	11.0319	9.98039	3.51563	3.22233	3.53475
ENSG00000242808	4.15318	0.023978	0.043198	up	SOX2-OT	sense_overlapping	0	0	0	0.0301072	0.0511826	0.0108297
ENSG00000242140	-3.1931	0.00185964	0.00396634	down	AC083904.1	processed_pseudogene	7.17142	2.72346	5.63671	0.515863	1.31546	0
ENSG00000206932	4.11904	0.0264953	0.0472995	up	RNU6-4P	snRNA	0	0	0	4.45474	4.25988	1.20179
ENSG00000213155	1.53379	0.0215227	0.0391368	up	AC007547.1	processed_pseudogene	1.26781	0.770349	0.613224	2.91831	2.48058	2.36189
ENSG00000244346	4.67357	0.00392374	0.00803018	up	AC092953.1	processed_pseudogene	0	0	0	1.53619	0.839424	0.473634
ENSG00000078070	-2.33895	8.47e-63	1.08e-61	down	MCCC1	protein_coding	9.84815	9.49283	9.01694	1.68226	2.21522	1.81534
ENSG00000176597	-1.23577	5.66e-15	2.4e-14	down	B3GNT5	protein_coding	2.42944	2.56594	2.53476	0.92228	1.06392	1.248
ENSG00000228205	-1.9508	1.58e-140	4.79e-139	down	AC131235.1	processed_pseudogene	155.165	148.341	156.671	41.1866	41.3049	37.9451
ENSG00000161204	1.38185	9.86e-45	8.98e-44	up	ABCF3	protein_coding	3.9172	4.59122	3.8856	10.6417	10.1543	11.6318
ENSG00000145198	5.61023	7.4e-05	0.000182357	up	VWA5B2	protein_coding	0	0	0	0.0415932	0.212127	0.269302
ENSG00000145194	2.6965	1.3e-50	1.34e-49	up	ECE2	protein_coding	0.632097	0.633727	0.580903	3.91031	4.33638	3.84676
ENSG00000090534	3.45021	0.00651564	0.0129307	up	THPO	protein_coding	0	0.131409	0	0.560042	0.317359	0.402898
ENSG00000090539	3.79539	5.44e-07	1.57e-06	up	CHRD	protein_coding	0.0156401	0.0570198	0.0151299	0.396015	0.45902	0.310796
ENSG00000182580	1.9989	0.0428588	0.0732117	up	EPHB3	protein_coding	0.0228459	0.0832902	0.0221006	0.210352	0.201151	0.0851225
ENSG00000163900	1.30272	5.3e-88	9.36e-87	up	TMEM41A	protein_coding	5.72155	6.72085	5.99712	15.0537	14.5485	16.1407
ENSG00000163915	2.50493	0.0058	0.0115847	up	IGF2BP2-AS1	antisense_RNA	0.0606368	0.0368444	0.0586588	0.418733	0.177963	0.30124
ENSG00000136527	-1.33924	0	0	down	TRA2B	protein_coding	46.7497	47.2868	47.1736	18.7419	18.758	18.8697
ENSG00000213139	1.87471	3.12e-06	8.56e-06	up	CRYGS	protein_coding	0.770153	0.409468	0.325951	1.88358	2.18968	1.55434
ENSG00000226652	-4.04672	0.000552913	0.00125331	down	PSMD10P2	transcribed_processed_pseudogene	1.23826	0.810272	1.84287	0.219254	0	0
ENSG00000263826	3.2397	0.000380715	0.000876171	up	AC112907.3	antisense_RNA	0.0431406	0.104853	0.0417333	0.496518	0.379839	0.857278
ENSG00000163918	-1.00566	7.22e-84	1.22e-82	down	RFC4	protein_coding	59.8354	62.8489	58.6188	30.3378	31.5836	29.3054
ENSG00000231724	3.95509	0.0395685	0.0680979	up	AC112907.1	antisense_RNA	0	0	0	0.44135	0.844087	0.476266
ENSG00000232233	2.40036	0.034193	0.05964	up	LINC02043	lincRNA	0.226064	0	0	0.780553	0.165869	0.280768
ENSG00000073849	-2.38914	5.96e-18	2.79e-17	down	ST6GAL1	protein_coding	1.12012	1.11373	1.26965	0.19533	0.182635	0.295096
ENSG00000163923	-2.07254	6.49e-147	2.11e-145	down	RPL39L	protein_coding	113.891	109.443	103.562	23.608	27.2338	27.902
ENSG00000157005	-3.94804	0.0056671	0.0113348	down	SST	protein_coding	1.00522	1.22159	1.29657	0.192823	0	0
ENSG00000145012	-1.99906	2e-207	1.04e-205	down	LPP	protein_coding	6.35375	6.18894	6.26024	1.54001	1.61248	1.60645
ENSG00000230077	2.62395	5.17e-11	1.84e-10	up	MTAPP2	processed_pseudogene	1.24444	0.907382	0.842692	6.15874	6.20891	6.33685
ENSG00000196083	-2.5961	9.85e-06	2.61e-05	down	IL1RAP	protein_coding	0.250826	0.185067	0.242644	0.0515506	0.0394365	0.0222516
ENSG00000214147	-2.86595	9.85e-09	3.15e-08	down	AC092952.1	processed_pseudogene	3.16864	3.53847	3.4795	0.788516	0.377012	0.212724
ENSG00000152492	-1.29655	2.29e-60	2.79e-59	down	CCDC50	protein_coding	9.18132	9.10656	10.0682	3.6648	3.94617	4.0805
ENSG00000114279	-3.20673	4.63e-11	1.66e-10	down	FGF12	protein_coding	0.675703	0.752718	0.680897	0.145816	0	0.0699343
ENSG00000180611	-1.36121	1.09e-07	3.3e-07	down	MB21D2	protein_coding	2.45932	2.6151	2.11145	0.955297	0.902231	0.954511
ENSG00000198836	-1.06531	2.17e-92	4.05e-91	down	OPA1	protein_coding	20.406	20.0621	20.7244	9.93037	9.7118	9.89401
ENSG00000229334	1.46162	0.0490396	0.0827212	up	AC046143.1	antisense_RNA	0.74564	0.388345	0.103045	0.612986	1.2505	1.58755
ENSG00000272707	3.32502	0.00969171	0.0187284	up	AC046143.2	lincRNA	0	1.5728	0	3.72389	5.69759	4.82219
ENSG00000185112	1.397	4.01e-17	1.83e-16	up	FAM43A	protein_coding	3.27965	2.67388	2.57026	7.50153	7.91966	7.32158
ENSG00000173950	-1.62955	8.24e-15	3.47e-14	down	XXYLT1	protein_coding	2.45014	2.30293	2.72204	0.727015	0.95504	0.784531
ENSG00000229178	3.03657	0.0241466	0.0434748	up	AC233280.1	lincRNA	0.061483	0.0747171	0	0.424576	0.270669	0.381804
ENSG00000061938	3.3609	1.16e-83	1.96e-82	up	TNK2	protein_coding	0.224051	0.397944	0.33345	3.25309	3.13608	3.39272
ENSG00000185485	2.14893	3.19e-14	1.31e-13	up	SDHAP1	transcribed_unprocessed_pseudogene	0.370548	0.750514	0.657178	2.70101	2.80943	2.37778
ENSG00000231464	-4.99649	0.000118383	0.000286116	down	AC024937.2	processed_pseudogene	0.750271	1.51961	1.37095	0.0959456	0	0
ENSG00000163959	1.16806	0.0154977	0.0289537	up	SLC51A	protein_coding	0.234734	0.213945	0.132462	0.225136	0.487985	0.607367
ENSG00000185798	1.39552	2.05e-29	1.34e-28	up	WDR53	protein_coding	7.49019	6.86184	6.74421	19.8939	18.0936	18.0329
ENSG00000232065	1.6606	0.0064942	0.0128919	up	LINC01063	antisense_RNA	1.19009	1.08469	2.01471	6.16368	3.92937	3.69517
ENSG00000174007	-1.25122	1.23e-14	5.15e-14	down	CEP19	protein_coding	8.60852	8.63216	8.69175	4.06058	3.52055	3.38861
ENSG00000230732	1.40689	0.0374838	0.0648486	up	AC016949.1	sense_intronic	0.2931	0.62333	0.141769	1.34935	0.537635	0.819056
ENSG00000270170	1.33335	1.83e-19	9.08e-19	up	NCBP2-AS2	protein_coding	9.92515	10.0056	9.27407	24.2742	25.8191	24.2335
ENSG00000075711	-2.98205	4e-245	2.51e-243	down	DLG1	protein_coding	11.8775	12.4897	12.6372	1.68981	1.45016	1.56634
ENSG00000227375	-4.04868	0.0201521	0.0368942	down	DLG1-AS1	antisense_RNA	0.36672	0.222828	0.118253	0	0	0
ENSG00000234742	1.67532	2.19e-247	1.4e-245	up	AC144530.1	processed_pseudogene	143.646	142.827	133.186	439.513	445.404	467.333
ENSG00000114473	-1.09874	1.44e-05	3.76e-05	down	IQCG	protein_coding	1.03898	0.909082	1.00508	0.430484	0.487886	0.481746
ENSG00000185621	-1.04847	6.41e-09	2.07e-08	down	LMLN	protein_coding	2.13221	1.72262	1.59021	0.754032	0.908957	1.00601
ENSG00000182903	1.16397	4.02e-28	2.56e-27	up	ZNF721	protein_coding	3.32162	2.85515	2.89978	6.93727	7.27579	6.3994
ENSG00000169020	-1.27846	1.94e-83	3.26e-82	down	ATP5I	protein_coding	135.92	123.013	134.257	54.0043	54.4706	55.5407
ENSG00000215375	-1.12678	0.00680006	0.0134703	down	MYL5	protein_coding	0.529111	0.847593	0.628181	0.276805	0.317636	0.328574
ENSG00000169026	1.97529	0.00663381	0.0131563	up	MFSD7	protein_coding	0.156638	0.142765	0.0757639	0.270419	0.689572	0.534988
ENSG00000127415	3.80813	2.89e-09	9.51e-09	up	IDUA	protein_coding	0.0776531	0.0314559	0.07512	1.04269	0.759678	0.867994
ENSG00000127418	1.01325	2.68e-10	9.25e-10	up	FGFRL1	protein_coding	2.14818	1.9124	2.17476	4.62858	4.06872	4.03303
ENSG00000196810	1.54852	2.4e-25	1.42e-24	up	CTBP1-AS2	antisense_RNA	1.08569	1.09412	1.01185	3.35245	2.9338	3.10791
ENSG00000244459	2.38106	0.0110751	0.0212328	up	AC147067.1	lincRNA	0.178821	0.217312	0.518963	2.05811	0.787232	1.99884
ENSG00000185049	1.74395	6.33e-81	1.04e-79	up	NELFA	protein_coding	3.43671	3.60405	3.56087	11.4044	12.7232	11.7867
ENSG00000243449	2.1282	9.36e-35	6.97e-34	up	C4orf48	protein_coding	8.62812	8.85426	10.7579	41.9282	41.0789	42.1495
ENSG00000185818	1.97849	1.2e-67	1.66e-66	up	NAT8L	protein_coding	2.16915	1.95026	2.09839	8.36242	8.35892	8.10406
ENSG00000123933	1.21725	8.07e-14	3.27e-13	up	MXD4	protein_coding	1.3496	1.08745	1.17785	3.34295	2.4971	2.6418
ENSG00000159733	-1.62665	3.74e-09	1.22e-08	down	ZFYVE28	protein_coding	0.817627	0.705993	0.905436	0.235258	0.315743	0.25387
ENSG00000125386	1.11565	2.67e-18	1.27e-17	up	FAM193A	protein_coding	2.05319	1.80807	1.77032	3.97272	4.32293	4.06527
ENSG00000248840	2.86652	0.0049437	0.00997574	up	AL645949.1	transcribed_processed_pseudogene	0.189282	0	0.549323	3.04991	2.22209	0.470171
ENSG00000184160	2.06097	7.16e-28	4.51e-27	up	ADRA2C	protein_coding	1.99567	1.96329	2.11444	8.20315	8.15809	9.26522
ENSG00000168826	1.12238	6.74e-05	0.000166727	up	ZBTB49	protein_coding	0.967639	0.783948	1.07475	2.26862	1.73551	2.22554
ENSG00000168824	3.4285	2.25e-06	6.24e-06	up	NSG1	protein_coding	0.0237744	0.0577835	0.0689965	0.465165	0.767528	0.413383
ENSG00000163132	2.08353	0.000158793	0.000379029	up	MSX1	protein_coding	0.195354	0.118702	0.425207	1.01177	1.29002	0.970504
ENSG00000152969	-3.98068	0.00536911	0.0107799	down	JAKMIP1	protein_coding	0.108644	0.297065	0.183924	0	0.0398572	0
ENSG00000074211	-2.0443	1.28e-104	2.74e-103	down	PPP2R2C	protein_coding	8.48741	8.38551	8.43922	1.94332	2.18042	2.09706
ENSG00000173013	1.36237	4.46e-06	1.21e-05	up	CCDC96	protein_coding	1.5845	0.722087	1.19751	2.45054	3.70575	3.13638
ENSG00000196526	-2.60667	4.97e-36	3.81e-35	down	AFAP1	protein_coding	1.84667	2.2567	2.23553	0.368085	0.31792	0.358765
ENSG00000170801	4.97215	0.00139539	0.00302735	up	HTRA3	protein_coding	0	0	0	0.0358821	0.2745	0.271046
ENSG00000215612	1.2879	5.13e-14	2.1e-13	up	HMX1	protein_coding	4.00821	4.10805	2.66283	8.55939	8.07867	9.71635
ENSG00000284636	1.0002	0.0408451	0.0700647	up	AC073648.6	unprocessed_pseudogene	4.27448	4.61738	4.13504	7.65276	11.1512	7.66832
ENSG00000157869	-2.57208	1.91e-44	1.73e-43	down	RAB28	protein_coding	12.6333	11.0471	11.5899	1.82422	1.98385	2.20013
ENSG00000224569	2.90108	0.00241996	0.00509391	up	AC095052.1	processed_pseudogene	0.119974	0.145798	0.23212	1.10465	0.880276	1.78807
ENSG00000048342	-1.13362	0.000239335	0.000562024	down	CC2D2A	protein_coding	0.68063	0.595537	0.711101	0.32901	0.299637	0.287413
ENSG00000118564	-1.17173	1.54e-73	2.32e-72	down	FBXL5	protein_coding	25.3806	26.0287	24.9688	11.1008	11.695	11.4729
ENSG00000214846	2.10007	0.0162836	0.0303196	up	AC114744.1	processed_pseudogene	0.155462	0.566773	0.300781	1.96818	1.14066	1.15848
ENSG00000263327	-1.8672	5.62e-16	2.46e-15	down	TAPT1-AS1	antisense_RNA	4.6841	4.4628	4.93006	0.905701	1.92463	1.16352
ENSG00000151552	1.06943	3.75e-25	2.2e-24	up	QDPR	protein_coding	7.04014	7.36268	7.13791	14.2966	14.2548	17.0251
ENSG00000002549	-1.88286	1.21e-164	4.66e-163	down	LAP3	protein_coding	36.4911	36.7997	38.1851	9.8228	9.67411	11.0076
ENSG00000047662	4.12978	0.0236614	0.0426803	up	FAM184B	protein_coding	0	0	0	0.0539857	0.0688322	0.0388377
ENSG00000178177	-1.22293	1.19e-16	5.35e-16	down	LCORL	protein_coding	1.50519	1.67675	1.65158	0.585476	0.705584	0.804888
ENSG00000185774	-2.30168	3.92e-08	1.21e-07	down	KCNIP4	protein_coding	0.900325	1.12451	1.23385	0.230269	0.183497	0.248486
ENSG00000244538	-4.54394	0.000835662	0.00186141	down	AC098583.1	processed_pseudogene	1.62412	5.42769	5.89176	0	0	0.504281
ENSG00000249256	4.7596	1.75e-21	9.22e-21	up	ATP5LP3	processed_pseudogene	0.681167	1.24168	1.64737	35.6709	27.9882	33.8399
ENSG00000281501	1.53577	3.45e-07	1.01e-06	up	SEPSECS-AS1	antisense_RNA	0.617992	0.519933	0.39089	1.09426	1.77886	1.62363
ENSG00000168228	-1.02526	2.13e-11	7.74e-11	down	ZCCHC4	protein_coding	4.42387	4.31804	4.62102	2.38329	2.03732	2.1919
ENSG00000242640	1.54757	1.51e-07	4.53e-07	up	RPS29P11	processed_pseudogene	17.559	11.0372	9.95742	39.0246	40.8716	34.5919
ENSG00000091490	-1.93876	1.29e-45	1.21e-44	down	SEL1L3	protein_coding	4.79737	4.73792	4.56063	1.22522	1.15641	1.32215
ENSG00000109680	-1.63684	4.16e-05	0.000104443	down	TBC1D19	protein_coding	1.11557	0.916014	1.25419	0.451118	0.353956	0.262126
ENSG00000240005	5.84473	1.44e-05	3.76e-05	up	AC106047.1	antisense_RNA	0	0	0	1.41622	2.83751	1.74658
ENSG00000169851	-1.67091	0.0204629	0.037396	down	PCDH7	protein_coding	0.135244	0.102722	0.0654159	0.0486425	0.0248079	0.0209963
ENSG00000250076	1.424	1.34e-05	3.51e-05	up	AC017013.1	processed_pseudogene	2.98043	2.36215	1.75499	6.4131	5.13425	7.56422
ENSG00000169299	-1.53224	4.09e-100	8.31e-99	down	PGM2	protein_coding	30.3568	31.354	33.9635	11.0671	10.501	11.8038
ENSG00000174130	-1.27957	0.000181528	0.000430982	down	TLR6	protein_coding	0.634778	0.959054	0.829826	0.236947	0.251758	0.511384
ENSG00000197712	-1.38963	9.79e-46	9.14e-45	down	FAM114A1	protein_coding	11.1381	12.2698	11.9057	4.18335	4.52282	4.9103
ENSG00000157796	-1.83956	2.9e-25	1.71e-24	down	WDR19	protein_coding	2.75384	2.55249	2.22377	0.60435	0.599318	0.913026
ENSG00000134962	1.76119	0.0122102	0.023239	up	KLB	protein_coding	0.0851179	0.103439	0.0164683	0.0979648	0.274793	0.317145
ENSG00000163682	-1.27147	4.52e-92	8.42e-91	down	RPL9	protein_coding	39.6803	40.7315	41.5822	17.2585	16.0374	17.6375
ENSG00000121897	-1.83292	2.37e-26	1.44e-25	down	LIAS	protein_coding	1.94105	1.9407	1.68996	0.487422	0.60852	0.493109
ENSG00000231707	1.9832	1.03e-05	2.73e-05	up	PABPC1P1	processed_pseudogene	1.40152	0.638699	2.0337	6.04896	5.65581	5.00442
ENSG00000078177	-1.51239	9.06e-26	5.41e-25	down	N4BP2	protein_coding	3.20034	2.90412	2.6173	1.07836	1.12774	0.889094
ENSG00000260296	-5.7794	1.55e-05	4.03e-05	down	AC095057.3	sense_overlapping	1.96873	0.761249	0.692549	0	0	0
ENSG00000163697	-1.01641	1.82e-13	7.28e-13	down	APBB2	protein_coding	2.06979	2.09771	2.76762	1.24168	1.24307	0.992527
ENSG00000064042	-2.9733	1.11e-37	8.77e-37	down	LIMCH1	protein_coding	1.95408	1.77233	1.75202	0.241357	0.279756	0.189419
ENSG00000014824	-1.34512	1.02e-86	1.76e-85	down	SLC30A9	protein_coding	15.9498	15.691	16.1504	6.53137	6.7083	5.8022
ENSG00000249212	-3.81222	2.44e-07	7.19e-07	down	ATP1B1P1	unprocessed_pseudogene	2.71574	3.43781	3.83125	0.390703	0.16605	0.140537
ENSG00000178343	-2.57978	0.00034386	0.000794603	down	SHISA3	protein_coding	1.31326	0.76605	0.660619	0.241835	0.0770856	0.130484
ENSG00000124406	-2.62935	3.12e-13	1.23e-12	down	ATP8A1	protein_coding	0.684148	0.595469	0.608168	0.0638438	0.162803	0.0918594
ENSG00000215203	-4.36341	0.00733725	0.0144629	down	GRXCR1	protein_coding	0.835822	0.253933	0.404278	0	0	0
ENSG00000124399	1.6209	1.2e-57	1.4e-56	up	NDUFB4P12	processed_pseudogene	42.4769	49.6842	44.1731	142.081	135.184	144.089
ENSG00000151806	-1.00178	1.94e-27	1.21e-26	down	GUF1	protein_coding	12.7155	13.6728	13.0653	5.75221	6.85655	7.33325
ENSG00000249936	1.00216	7.17e-129	1.95e-127	up	RAC1P2	processed_pseudogene	239.263	240.999	236.647	480.568	472.077	496.6
ENSG00000145246	-1.05147	7.32e-13	2.84e-12	down	ATP10D	protein_coding	2.61281	2.6697	2.85453	1.34649	1.2399	1.37229
ENSG00000163293	-1.31544	4.31e-08	1.33e-07	down	NIPAL1	protein_coding	1.71322	1.43005	1.40622	0.617432	0.55868	0.666278
ENSG00000074966	-1.71095	1.98e-05	5.12e-05	down	TXK	protein_coding	1.07354	1.1959	1.06737	0.411859	0.437603	0.185184
ENSG00000135605	-1.23189	5.72e-06	1.54e-05	down	TEC	protein_coding	1.72134	1.62353	2.01314	0.650525	1.09333	0.606264
ENSG00000075539	-1.3127	1.03e-55	1.15e-54	down	FRYL	protein_coding	4.44115	4.36479	4.36245	1.87661	1.49752	1.94718
ENSG00000250753	5.57545	5.45e-05	0.0001359	up	AC119751.4	processed_pseudogene	0	0	0	3.00415	2.97913	2.16121
ENSG00000188993	2.23677	0.00240599	0.00506659	up	LRRC66	protein_coding	0.124481	0.037819	0.0903155	0.322356	0.411007	0.502462
ENSG00000226950	2.61705	0	0	up	DANCR	processed_transcript	14.8623	16.7398	14.5528	92.046	99.606	93.419
ENSG00000128045	1.60117	2.41e-13	9.58e-13	up	RASL11B	protein_coding	1.54971	2.03598	1.3776	4.33851	5.90042	4.88982
ENSG00000184178	-2.74738	4.56e-19	2.24e-18	down	SCFD2	protein_coding	2.73066	3.63447	3.30198	0.486385	0.524739	0.444116
ENSG00000109220	1.28845	6.2e-14	2.53e-13	up	CHIC2	protein_coding	5.97029	5.05968	4.71162	13.2003	13.718	12.0006
ENSG00000242670	-3.98039	7.71e-80	1.25e-78	down	RPL22P13	processed_pseudogene	113.682	120.747	116.035	8.58533	7.44354	6.29988
ENSG00000244422	-2.41251	5.2e-36	3.98e-35	down	RPL38P3	processed_pseudogene	112.773	101.013	100.16	17.9026	24.2526	18.1115
ENSG00000249700	1.47705	0.0123369	0.0234496	up	SRD5A3-AS1	processed_transcript	0.0603365	0.122206	0.155649	0.231477	0.295135	0.424643
ENSG00000134851	-1.14046	9.23e-100	1.87e-98	down	TMEM165	protein_coding	23.8525	25.0576	25.3634	11.1637	11.1714	11.6819
ENSG00000239040	-4.047	0.0042434	0.00864113	down	Y_RNA	misc_RNA	5.02609	10.9943	6.80699	0	0	1.24846
ENSG00000134852	-1.05961	1.11e-32	7.88e-32	down	CLOCK	protein_coding	5.32564	5.0599	4.87941	2.41125	2.38974	2.59108
ENSG00000272969	3.43325	0.000106618	0.000258661	up	AC024243.1	antisense_RNA	0.133082	0.161727	0.257481	2.45068	2.14819	1.48757
ENSG00000109255	-1.84244	3.47e-31	2.38e-30	down	NMU	protein_coding	26.2295	25.1647	25.7848	7.82208	7.01242	6.85823
ENSG00000109265	-1.04077	0.0294708	0.05221	down	KIAA1211	protein_coding	0.38294	0.252074	0.401319	0.0734563	0.187315	0.257619
ENSG00000157426	-1.12449	7.06e-13	2.75e-12	down	AASDH	protein_coding	4.60512	4.0283	4.39034	2.09959	2.28524	1.68545
ENSG00000196503	4.06927	0.00593603	0.011846	up	ARL9	protein_coding	0	0.0714096	0	0.202891	0.344916	0.583844
ENSG00000248590	-2.69774	4.26e-11	1.53e-10	down	GLDCP1	transcribed_processed_pseudogene	1.81712	2.34921	2.20666	0.311483	0.510613	0.192071
ENSG00000227040	-1.10391	0.0125295	0.0237868	down	AC022483.1	processed_pseudogene	3.46951	4.43822	5.82941	2.94233	1.87575	1.58755
ENSG00000225405	-2.46916	0.0135435	0.0255717	down	RPS15AP17	processed_pseudogene	3.45125	2.90362	1.02728	0.30555	0	0.989167
ENSG00000180673	1.19066	1.11e-08	3.55e-08	up	EXOC5P1	processed_pseudogene	2.2611	2.49219	2.44168	5.32578	5.71013	5.55119
ENSG00000231442	-1.17088	0.0127564	0.0241816	down	LARP1BP1	processed_pseudogene	1.29517	2.03688	1.84253	0.789168	0.447198	1.04085
ENSG00000145242	-1.96427	2.22e-37	1.75e-36	down	EPHA5	protein_coding	3.04305	2.78954	2.88267	0.654417	0.834387	0.784654
ENSG00000243199	-1.53847	1.99e-106	4.36e-105	down	AC115223.1	processed_pseudogene	141.144	133.2	144.599	50.5422	51.1691	44.342
ENSG00000145241	-1.16313	5.12e-09	1.66e-08	down	CENPC	protein_coding	1.43051	1.88451	1.50013	0.913137	0.63505	0.597198
ENSG00000279464	-2.01813	1.29e-06	3.63e-06	down	AC096720.2	TEC	1.39005	1.9452	1.67069	0.242401	0.556315	0.47084
ENSG00000248122	-1.97	2.65e-66	3.59e-65	down	APOOP4	processed_pseudogene	86.3679	82.6179	85.2282	22.3558	21.8869	21.3243
ENSG00000162840	-1.79707	8.47e-25	4.93e-24	down	MT2P1	processed_pseudogene	112.024	110.697	109.464	33.8609	33.21	29.5129
ENSG00000272986	3.42902	0.0400859	0.068907	up	AC009570.1	antisense_RNA	0	0	0.134443	0.799761	0.203941	0.690425
ENSG00000173542	-1.07538	1.73e-28	1.11e-27	down	MOB1B	protein_coding	5.78802	5.7472	6.12272	3.10063	2.83121	2.52771
ENSG00000163626	-2.44965	2.37e-58	2.8e-57	down	COX18	protein_coding	5.38763	5.10437	5.05394	0.819939	0.93653	1.12444
ENSG00000248641	-2.309	5.61e-06	1.51e-05	down	HMGA1P2	processed_pseudogene	9.26724	10.097	8.6558	1.83896	1.87575	1.98444
ENSG00000221639	2.2893	0.01501	0.0281301	up	SNORA3	snoRNA	1.6566	2.01318	0.80128	5.71989	12.1549	4.11494
ENSG00000163735	3.67616	0.00426235	0.00867713	up	CXCL5	protein_coding	0.0407949	0	0.0394641	0.0939042	0.718372	0.303999
ENSG00000174796	-1.53939	5.53e-27	3.41e-26	down	THAP6	protein_coding	3.84978	3.9193	3.79447	1.42121	1.42833	1.17279
ENSG00000138769	3.76209	0.0148978	0.0279326	up	CDKL2	protein_coding	0	0	0.0264903	0.126067	0.20092	0.10203
ENSG00000138768	-1.67528	1.33e-155	4.7e-154	down	USO1	protein_coding	33.4669	35.6244	34.4273	11.4022	11.3919	9.94988
ENSG00000156219	-3.76632	4.09e-07	1.19e-06	down	ART3	protein_coding	1.01074	0.614148	1.06943	0.0727056	0.0927002	0.0392287
ENSG00000169248	-1.51325	5.86e-06	1.58e-05	down	CXCL11	protein_coding	2.98457	2.24214	2.72973	1.06174	0.87594	0.876149
ENSG00000249858	-1.99421	3.6e-67	4.93e-66	down	SNX5P1	processed_pseudogene	49.4314	59.4671	54.554	14.1944	15.6168	11.7351
ENSG00000138771	-1.05203	1.74e-62	2.21e-61	down	SHROOM3	protein_coding	9.15856	8.97853	9.75796	4.54598	4.67619	4.39747
ENSG00000234036	2.82911	0	0	up	TXNP6	processed_pseudogene	296.585	281.683	264.939	2016.19	2021.23	2012.25
ENSG00000118816	-1.38148	1.55e-108	3.49e-107	down	CCNI	protein_coding	98.7217	100.867	104.042	39.1163	36.4304	42.0389
ENSG00000236530	1.3921	7.82e-08	2.38e-07	up	KPNA2P1	processed_pseudogene	2.34277	2.21437	1.38499	6.21662	4.67935	4.68782
ENSG00000138675	-2.12776	0.0378737	0.0654566	down	FGF5	protein_coding	0.069048	0.188798	0.133591	0	0.0506621	0.0428782
ENSG00000273156	-3.30227	0.00830836	0.0162502	down	AC124016.2	lincRNA	0.778477	1.13525	1.95801	0.179195	0.228475	0
ENSG00000227304	2.24185	5.98e-227	3.45e-225	up	AC067942.1	transcribed_processed_pseudogene	19.903	20.9004	22.2727	100.967	96.6771	103.7
ENSG00000145284	-1.32233	7.74e-26	4.63e-25	down	SCD5	protein_coding	7.93658	7.24102	7.561	2.97078	3.22138	3.02604
ENSG00000138674	-2.00837	0	0	down	SEC31A	protein_coding	30.7272	31.934	30.8749	8.58714	7.24374	7.53692
ENSG00000168152	1.55921	2.86e-13	1.13e-12	up	THAP9	protein_coding	0.908223	0.813265	1.08668	2.86083	3.01627	2.55284
ENSG00000163319	2.02611	1.67e-59	2.01e-58	up	MRPS18C	protein_coding	2.00011	2.06862	2.16128	8.88958	8.55536	8.19224
ENSG00000163625	-1.03058	3.61e-32	2.53e-31	down	WDFY3	protein_coding	4.10931	3.5233	3.90396	1.96534	1.91993	1.83092
ENSG00000180769	-1.59614	0.000204932	0.00048424	down	WDFY3-AS2	processed_transcript	0.55082	0.649098	0.403675	0.211319	0.220445	0.103653
ENSG00000163629	-1.17916	7.37e-14	2.99e-13	down	PTPN13	protein_coding	2.02801	2.23928	1.99349	0.953717	0.847998	0.975001
ENSG00000172493	-1.40109	2.39e-38	1.92e-37	down	AFF1	protein_coding	4.64003	4.24375	4.71264	1.74311	1.99599	1.49762
ENSG00000118777	-1.59198	0.00207239	0.00439763	down	ABCG2	protein_coding	0.363064	0.519075	0.516501	0.122901	0.250719	0.106099
ENSG00000163644	-1.04408	1.28e-19	6.39e-19	down	PPM1K	protein_coding	3.05941	2.93231	3.10935	1.48811	1.45642	1.51537
ENSG00000138641	-1.15985	9.87e-12	3.64e-11	down	HERC3	protein_coding	1.93068	1.90907	1.94891	0.841908	0.985453	0.804257
ENSG00000207524	4.21117	0.024094	0.0433955	up	RNU6-33P	snRNA	0	0	0	7.7958	1.41996	1.20179
ENSG00000138640	-2.18689	3.94e-40	3.3e-39	down	FAM13A	protein_coding	2.30344	2.26606	1.87966	0.450868	0.49438	0.486537
ENSG00000180346	1.0605	5.34e-10	1.82e-09	up	TIGD2	protein_coding	2.44602	2.11205	2.6153	4.88956	5.76194	4.59685
ENSG00000138722	-2.57134	0.0199729	0.0365889	down	MMRN1	protein_coding	0.0939541	0.137013	0.199956	0	0.0551491	0.0233379
ENSG00000187653	3.26783	0	0	up	TMSB4XP8	processed_pseudogene	2112.16	2086.81	2161.97	20485.7	20550.7	20898.5
ENSG00000248817	-4.03841	1.17e-20	6.02e-20	down	PMPCAP1	processed_pseudogene	5.64988	6.14748	7.30862	0.151224	0.578435	0.489562
ENSG00000163110	-1.24208	4.97e-104	1.06e-102	down	PDLIM5	protein_coding	13.6027	14.2956	13.7551	5.81316	6.02811	5.94838
ENSG00000182168	-3.7932	0.040704	0.0698403	down	UNC5C	protein_coding	0.01938	0.0471029	0.0281216	0	0	0
ENSG00000201744	4.85019	0.00175025	0.00374553	up	RNU6-34P	snRNA	0	0	0	4.45474	8.51976	3.60538
ENSG00000214559	1.25763	0.00729418	0.0143891	up	AC019077.1	antisense_RNA	1.8256	2.53549	3.53209	9.00487	6.50606	3.563
ENSG00000168785	-1.78515	1.07e-12	4.11e-12	down	TSPAN5	protein_coding	1.49105	1.25316	1.36153	0.481148	0.429428	0.294221
ENSG00000151247	-1.57772	5.11e-103	1.07e-101	down	EIF4E	protein_coding	7.53695	7.50452	7.77527	2.71079	2.4518	2.5413
ENSG00000272777	2.25459	2.83e-06	7.8e-06	up	AC019131.2	lincRNA	1.07108	1.30162	0.115126	4.38306	3.49277	3.69517
ENSG00000197894	-1.45132	8.42e-267	5.98e-265	down	ADH5	protein_coding	74.6635	78.2972	78.7941	28.5054	27.2273	29.7299
ENSG00000246090	-2.01974	0.0047119	0.0095372	down	AP002026.1	antisense_RNA	0.191709	0.215053	0.199721	0.0169726	0.0432804	0.0915765
ENSG00000164031	-1.21052	2.12e-44	1.92e-43	down	DNAJB14	protein_coding	5.20141	5.32042	5.59082	2.5422	2.04471	2.40901
ENSG00000164032	-2.12719	0	0	down	H2AFZ	protein_coding	222.001	211.545	210.279	48.6903	52.0527	48.4662
ENSG00000138814	-2.18784	1.54e-24	8.91e-24	down	PPP3CA	protein_coding	3.63463	3.35498	3.05495	0.548618	0.612056	1.0607
ENSG00000109320	-1.66969	1.4e-88	2.5e-87	down	NFKB1	protein_coding	13.3207	13.795	13.3504	4.3613	4.46798	4.02813
ENSG00000251288	1.6182	9.19e-11	3.24e-10	up	AC018797.3	processed_pseudogene	2.00234	2.83889	2.34056	6.43353	7.95795	7.77146
ENSG00000145354	1.15738	9.52e-78	1.5e-76	up	CISD2	protein_coding	22.7965	22.684	20.2471	49.3662	48.2558	50.1148
ENSG00000138778	-1.66443	2.05e-48	2.02e-47	down	CENPE	protein_coding	16.8944	18.1061	16.11	6.0945	4.68163	5.46011
ENSG00000251571	1.58548	2.4e-08	7.52e-08	up	DDX3P3	processed_pseudogene	1.29811	1.13582	1.05484	3.70521	2.81927	3.99834
ENSG00000251259	-3.96945	9.35e-11	3.29e-10	down	AC004069.1	lincRNA	8.86386	9.62585	7.84495	0	1.107	0.702687
ENSG00000138780	-1.64388	4.09e-50	4.16e-49	down	GSTCD	protein_coding	7.76325	7.81526	7.39863	2.29053	2.51014	2.63516
ENSG00000145348	-2.70673	2.22e-34	1.64e-33	down	TBCK	protein_coding	1.66785	1.85701	1.69457	0.235927	0.21877	0.34717
ENSG00000164022	-1.0568	6.2e-41	5.26e-40	down	AIMP1	protein_coding	23.9866	24.5749	24.2876	11.5297	10.5004	13.2147
ENSG00000138801	-1.71573	4.37e-152	1.49e-150	down	PAPSS1	protein_coding	41.9746	41.8568	40.1158	12.0946	13.1491	12.9405
ENSG00000164023	-1.04789	2.37e-25	1.4e-24	down	SGMS2	protein_coding	6.17021	5.85035	6.11323	2.91863	2.74619	3.18321
ENSG00000245293	3.01752	0.0268019	0.0478008	up	AC096564.1	antisense_RNA	0.0334099	0.0406014	0	0.269168	0.0980547	0.207473
ENSG00000250185	1.8502	0.00515663	0.0103747	up	RCC2P8	processed_pseudogene	0.400145	0.607844	0.193546	1.15135	1.90837	1.24243
ENSG00000248785	1.82078	1.47e-11	5.36e-11	up	HIGD1AP14	processed_pseudogene	6.97592	11.1546	8.52425	31.6927	37.7145	25.08
ENSG00000180245	4.28458	0.015369	0.0287265	up	RRH	protein_coding	0	0	0	0.1638	0.208846	0.441896
ENSG00000170522	-2.43437	3.32e-115	8.02e-114	down	ELOVL6	protein_coding	9.97489	9.96657	9.55342	1.86169	1.76984	1.86799
ENSG00000272567	-2.2541	0.00467142	0.00946276	down	AC109347.2	lincRNA	4.45003	1.44211	6.31381	1.70723	0.870692	0
ENSG00000248697	2.54176	2.78e-13	1.1e-12	up	TOX4P1	processed_pseudogene	0.834082	0.473021	0.591707	4.03188	2.77434	4.41991
ENSG00000250966	3.31198	6.07e-06	1.63e-05	up	AC023886.2	processed_pseudogene	0.503832	0.612281	0.487396	3.47925	6.65412	5.94463
ENSG00000145362	-3.37189	9.83e-11	3.46e-10	down	ANK2	protein_coding	0.227255	0.296884	0.285794	0.052311	0.00833712	0.0141124
ENSG00000196656	2.03176	7.41e-114	1.76e-112	up	AC004057.1	transcribed_processed_pseudogene	38.2548	37.1407	42.4372	162.236	165.36	160.869
ENSG00000145349	-2.09769	0.0385728	0.0665355	down	CAMK2D	protein_coding	0.0843711	0.0854432	0.136031	0.0161842	0.0412701	0.0174646
ENSG00000250229	4.2552	0.0168157	0.0312108	up	AC111193.1	processed_pseudogene	0	0	0	3.84401	1.96046	1.65925
ENSG00000251308	4.15318	0.023978	0.043198	up	MRPS33P3	processed_pseudogene	0	0	0	1.11023	1.8874	0.399353
ENSG00000250442	-1.22623	0.00403386	0.00824401	down	EIF3KP3	processed_pseudogene	4.53685	5.71031	3.76188	1.11891	1.90217	3.01859
ENSG00000164100	-3.88331	0.0319999	0.0561839	down	NDST3	protein_coding	0.0443162	0.0359035	0.0714509	0	0	0
ENSG00000150961	-1.31019	1.33e-41	1.14e-40	down	SEC24D	protein_coding	5.39605	5.44137	5.41187	2.25836	2.20552	2.15184
ENSG00000138735	-1.85442	8.47e-09	2.72e-08	down	PDE5A	protein_coding	0.752036	0.592111	0.584053	0.195052	0.18652	0.157862
ENSG00000138738	-2.15075	1.65e-12	6.32e-12	down	PRDM5	protein_coding	0.913853	0.806477	0.768275	0.225382	0.159647	0.175653
ENSG00000173376	-1.83645	0.00100253	0.00221285	down	NDNF	protein_coding	0.611441	0.743053	0.506996	0.201065	0.299086	0.0361619
ENSG00000213480	-3.58265	1.85e-05	4.79e-05	down	AC093816.1	processed_pseudogene	2.04126	2.34283	2.5232	0	0.332827	0.281691
ENSG00000145386	-1.82956	3.21e-304	2.7e-302	down	CCNA2	protein_coding	101.613	105.048	103.811	31.4734	29.3228	27.2993
ENSG00000138688	-1.89342	1.25e-65	1.68e-64	down	KIAA1109	protein_coding	2.89824	2.55704	2.78902	0.721856	0.66059	0.854347
ENSG00000138685	-1.45051	8.75e-63	1.11e-61	down	FGF2	protein_coding	10.6059	11.3473	11.4722	4.46757	3.7227	4.09975
ENSG00000170917	-2.98465	6.02e-22	3.23e-21	down	NUDT6	protein_coding	1.69656	1.69903	1.62602	0.216958	0.23052	0.195102
ENSG00000145375	-1.53295	3.38e-24	1.93e-23	down	SPATA5	protein_coding	3.02565	2.88355	3.09698	0.99701	0.958004	1.18503
ENSG00000196159	-1.35138	0.00342536	0.00706397	down	FAT4	protein_coding	0.176352	0.137772	0.152321	0.0724889	0.0831815	0.0312894
ENSG00000282855	2.41756	0.000704571	0.00158078	up	AC093591.3	processed_pseudogene	1.34464	0.817037	0.650389	6.57726	3.94638	4.59256
ENSG00000138709	-1.04227	5.02e-33	3.6e-32	down	LARP1B	protein_coding	7.14823	7.02678	6.74416	3.34777	3.62904	3.30547
ENSG00000164040	1.1035	5.32e-54	5.82e-53	up	PGRMC2	protein_coding	9.06456	8.78535	8.87712	19.3455	19.0494	19.6251
ENSG00000151466	-2.04095	9.88e-57	1.14e-55	down	SCLT1	protein_coding	5.36916	5.76616	4.97659	1.40836	1.04442	1.45775
ENSG00000248795	4.59347	8.92e-63	1.13e-61	up	AC098859.1	processed_pseudogene	1.58902	0.508173	0.809046	24.3527	22.459	25.7599
ENSG00000109381	1.08442	9.4e-36	7.16e-35	up	ELF2	protein_coding	3.37464	3.82175	3.33476	7.97678	7.2063	7.25582
ENSG00000272717	4.28645	0.00294001	0.00611427	up	AC112236.2	antisense_RNA	0	0.148904	0	0.705115	1.61825	0.456539
ENSG00000178458	1.46575	0.00071223	0.00159674	up	H3F3AP6	processed_pseudogene	7.55748	5.81667	14.1345	27.834	31.0525	18.4596
ENSG00000196782	-2.17216	0.038785	0.0668677	down	MAML3	protein_coding	0.0442972	0.161496	0.128557	0.0509831	0.021668	0
ENSG00000273472	3.19601	0.00249598	0.00524366	up	AC096733.2	lincRNA	0.0742736	0.180522	0	0.68387	0.980933	0.55348
ENSG00000170153	-3.15157	6.56e-05	0.000162364	down	RNF150	protein_coding	0.112878	0.1829	0.236591	0.0108262	0.0414107	0.0116827
ENSG00000109452	-2.45565	6.74e-23	3.7e-22	down	INPP4B	protein_coding	0.892501	0.942366	0.997849	0.185234	0.182499	0.154459
ENSG00000170185	1.03791	3.49e-44	3.14e-43	up	USP38	protein_coding	5.01266	5.05751	5.17071	10.1612	11.024	10.4862
ENSG00000228981	-3.46633	0	0	down	AC097658.1	processed_pseudogene	307.665	290.454	297.153	29.5437	23.6104	28.0675
ENSG00000153147	-1.52202	1.42e-296	1.15e-294	down	SMARCA5	protein_coding	41.3038	41.1459	42.023	14.8369	14.2785	14.6305
ENSG00000164162	-2.78049	2.68e-26	1.62e-25	down	ANAPC10	protein_coding	3.1597	3.4781	3.03448	0.658804	0.235195	0.483428
ENSG00000249193	-1.67557	0.0057114	0.0114176	down	HSPD1P5	processed_pseudogene	0.78255	1.75568	0.69879	0.277127	0.530008	0.224288
ENSG00000164163	-2.1217	0	0	down	ABCE1	protein_coding	49.3145	47.6784	47.7538	11.2222	10.4039	11.8842
ENSG00000278943	4.45272	0.00843445	0.0164731	up	AC079228.1	TEC	0	0	0	0.227196	0.434516	0.612925
ENSG00000151611	-2.37301	1.51e-29	9.96e-29	down	MMAA	protein_coding	2.67037	2.09788	2.51802	0.48119	0.474985	0.469007
ENSG00000151612	-1.41791	1.3e-61	1.62e-60	down	ZNF827	protein_coding	8.93813	9.38493	9.63236	3.92834	3.09889	3.47669
ENSG00000164167	-1.29202	9.6e-76	1.49e-74	down	LSM6	protein_coding	26.9036	28.2133	28.7894	12.1047	12.1945	10.3531
ENSG00000120519	-1.30985	1.29e-07	3.88e-07	down	SLC10A7	protein_coding	1.25415	1.41121	1.49783	0.748453	0.318095	0.596133
ENSG00000251254	-2.12671	0.000242705	0.000569414	down	GTF2F2P1	processed_pseudogene	4.60166	2.42327	3.11609	0.35308	0.90036	1.14304
ENSG00000071205	-1.35339	1.35e-12	5.19e-12	down	ARHGAP10	protein_coding	1.26066	1.53201	1.33125	0.587017	0.466017	0.561745
ENSG00000170390	-1.51057	1.37e-07	4.11e-07	down	DCLK2	protein_coding	4.42833	3.33272	2.63121	1.26771	1.4514	0.977141
ENSG00000198589	-2.55764	9.28e-190	4.23e-188	down	LRBA	protein_coding	7.69821	7.52633	7.94356	1.25319	1.39428	1.34371
ENSG00000109686	-1.95932	6.56e-39	5.35e-38	down	SH3D19	protein_coding	3.66881	4.02235	4.07635	0.841449	1.11187	1.12264
ENSG00000164142	-1.79763	0.000156677	0.000374198	down	FAM160A1	protein_coding	0.440853	0.612281	0.710786	0.120807	0.246449	0.156438
ENSG00000278978	-2.59958	0.00664154	0.013169	down	AC092611.3	TEC	1.87463	1.22669	1.25549	0.497901	0.21161	0
ENSG00000059691	-1.46626	1.29e-21	6.86e-21	down	GATB	protein_coding	1.99026	1.88356	2.19795	0.7399	0.827072	0.667185
ENSG00000137460	1.15109	5.73e-05	0.00014267	up	FHDC1	protein_coding	0.361195	0.534364	0.364605	1.06639	0.714395	0.994719
ENSG00000109654	-3.13156	2.72e-187	1.21e-185	down	TRIM2	protein_coding	10.7327	10.1994	10.9459	1.30227	1.20904	1.15971
ENSG00000121211	-2.68973	3.16e-231	1.86e-229	down	MND1	protein_coding	94.0128	91.1826	87.7642	13.2493	15.4852	14.2123
ENSG00000121210	-1.62645	3.36e-15	1.44e-14	down	TMEM131L	protein_coding	2.29975	2.3421	2.02106	0.671034	0.926872	0.603434
ENSG00000250609	2.3235	0.0166069	0.0308737	up	AC110753.1	processed_pseudogene	0.101309	0	0.392015	0.816195	1.33799	0.503295
ENSG00000171566	1.24942	5.58e-160	2.05e-158	up	PLRG1	protein_coding	19.9323	20.2604	20.3732	49.9882	49.0503	46.4041
ENSG00000171564	-4.17716	0.0132546	0.0250588	down	FGB	protein_coding	0.0764678	0.185855	0.22192	0	0	0
ENSG00000171557	-3.49137	0.00421654	0.00859071	down	FGG	protein_coding	0.373885	0.314559	0.139111	0	0.0422044	0.0357199
ENSG00000164125	-2.00104	6.19e-05	0.000153591	down	FAM198B	protein_coding	0.302203	0.335317	0.419452	0.0907343	0.0771247	0.0979125
ENSG00000164124	-1.81724	2.88e-17	1.32e-16	down	TMEM144	protein_coding	1.55704	1.91941	1.39788	0.515696	0.328758	0.528669
ENSG00000171497	-1.27093	3.57e-91	6.58e-90	down	PPID	protein_coding	54.7605	54.8128	51.4971	23.7949	22.1636	21.3209
ENSG00000248988	1.55672	8.08e-06	2.15e-05	up	AC093700.1	processed_pseudogene	2.45486	1.40389	2.51448	7.14654	5.93333	6.0978
ENSG00000164128	-3.30705	0.0377922	0.0653379	down	NPY1R	protein_coding	0.0743091	0.0903041	0.167732	0.0285082	0	0
ENSG00000250746	2.3203	3.4e-06	9.31e-06	up	AC105250.1	processed_pseudogene	0.402673	0.244674	0.292153	1.33242	2.51133	1.00023
ENSG00000248546	-3.08645	6.08e-130	1.67e-128	down	ANP32C	processed_pseudogene	97.0755	98.6957	101.581	12.8461	13.3617	9.30238
ENSG00000121089	1.37829	7.84e-98	1.55e-96	up	NACA3P	processed_pseudogene	80.2095	73.9797	72.0286	187.022	203.988	204
ENSG00000109466	-1.34088	4.39e-18	2.07e-17	down	KLHL2	protein_coding	5.88281	5.75175	5.32876	2.09276	2.51133	2.1919
ENSG00000109472	-1.66461	4.72e-61	5.84e-60	down	CPE	protein_coding	20.3015	20.0348	19.7069	5.63997	7.08828	6.52088
ENSG00000137628	-1.64183	1.26e-15	5.47e-15	down	DDX60	protein_coding	2.08609	2.34871	1.91417	0.670852	0.607743	0.762025
ENSG00000181381	-1.19343	1.11e-06	3.15e-06	down	DDX60L	protein_coding	0.732496	0.600343	0.72508	0.264679	0.299972	0.349089
ENSG00000154447	-1.41581	1.95e-30	1.31e-29	down	SH3RF1	protein_coding	6.60916	6.24196	6.17985	2.69095	2.26931	2.21789
ENSG00000137601	-2.83607	5.18e-161	1.93e-159	down	NEK1	protein_coding	10.9544	10.6771	11.2722	1.73554	1.33502	1.54781
ENSG00000109572	-1.52319	1.46e-171	5.85e-170	down	CLCN3	protein_coding	23.657	23.0333	23.736	8.20053	8.02418	8.51685
ENSG00000056050	-2.29337	4.51e-97	8.83e-96	down	HPF1	protein_coding	47.8752	43.0219	45.2673	9.70908	9.41663	8.95486
ENSG00000198948	-1.05624	1.81e-24	1.05e-23	down	MFAP3L	protein_coding	5.31842	5.25405	4.81263	2.6584	2.27704	2.50093
ENSG00000181359	-3.27825	4.43e-06	1.2e-05	down	HSP90AA6P	transcribed_processed_pseudogene	2.42761	3.24516	3.17036	0.698502	0.178119	0
ENSG00000109586	-1.63755	2.37e-41	2.03e-40	down	GALNT7	protein_coding	13.3475	12.7565	14.6483	4.56522	3.7403	4.88892
ENSG00000164104	1.43752	0	0	up	HMGB2	protein_coding	117.827	118.75	117.954	329.581	328.017	312.374
ENSG00000164107	1.47582	8.36e-06	2.23e-05	up	HAND2	protein_coding	0.575048	0.384354	0.55629	1.15822	1.89867	1.28556
ENSG00000213370	-2.93619	5.63e-11	2e-10	down	RANP6	processed_pseudogene	9.64634	6.44749	8.55403	1.29527	0.9437	0.998383
ENSG00000164117	-1.01432	3.59e-07	1.05e-06	down	FBXO8	protein_coding	4.6426	4.52249	3.92085	2.3324	1.62209	2.51692
ENSG00000150627	-1.05753	0.000794986	0.00177487	down	WDR17	protein_coding	0.517157	0.644588	0.692704	0.274713	0.369721	0.263508
ENSG00000129128	-1.51314	0	0	down	SPCS3	protein_coding	58.0361	59.624	59.5153	21.422	20.6407	20.5754
ENSG00000038002	-2.05752	4.03e-09	1.31e-08	down	AGA	protein_coding	2.39975	1.97555	2.13425	0.35638	0.567984	0.673004
ENSG00000251359	1.40844	0.00216041	0.0045768	up	WWC2-AS2	lincRNA	0.379432	0.403466	0.5047	0.873399	1.25279	1.35484
ENSG00000213434	-2.91051	1.11e-18	5.36e-18	down	VTI1BP2	processed_pseudogene	13.5372	14.8241	12.6639	2.05456	2.18298	1.29331
ENSG00000251739	-3.09758	0.0143527	0.0269701	down	RNU6-1053P	snRNA	6.15074	8.72045	7.93346	0	3.00863	0
ENSG00000227765	-2.05587	0.0150769	0.0282427	down	MYL12BP2	processed_pseudogene	3.23554	2.21174	0.978124	0.232743	0.593499	0.753467
ENSG00000168310	-2.08923	6.9e-96	1.34e-94	down	IRF2	protein_coding	23.6913	22.4916	22.8542	6.19533	5.31482	4.82838
ENSG00000164306	-1.98859	6.84e-46	6.42e-45	down	PRIMPOL	protein_coding	11.836	13.1002	11.9079	3.3532	3.0462	2.94002
ENSG00000151729	-2.05731	0	0	down	SLC25A4	protein_coding	98.0014	99.6147	98.4851	24.4282	23.0852	24.2105
ENSG00000164323	-1.70612	0	0	down	CFAP97	protein_coding	49.4532	50.5049	50.2545	15.2806	14.9156	16.2467
ENSG00000109762	-1.39011	2.56e-23	1.43e-22	down	SNX25	protein_coding	5.78105	6.22644	6.03109	2.32223	2.02936	2.56226
ENSG00000186352	2.73603	0.000174306	0.000414527	up	ANKRD37	protein_coding	0.0401308	0.0975377	0.155287	0.646629	0.530008	0.797468
ENSG00000109775	-1.4324	4.2e-26	2.54e-25	down	UFSP2	protein_coding	10.2756	11.2658	11.0929	4.11355	3.44191	4.5777
ENSG00000154553	-1.64877	8.02e-32	5.57e-31	down	PDLIM3	protein_coding	3.50917	3.14663	3.37272	1.21556	1.06657	0.945009
ENSG00000164342	-2.94281	2.88e-17	1.32e-16	down	TLR3	protein_coding	1.43203	1.21632	1.22146	0.212667	0.158172	0.13387
ENSG00000145476	-2.25852	7.63e-27	4.68e-26	down	CYP4V2	protein_coding	1.64697	1.84752	1.78729	0.388831	0.309852	0.406479
ENSG00000083857	-1.06329	1.55e-21	8.2e-21	down	FAT1	protein_coding	2.38091	2.55116	2.5509	1.17861	1.4182	1.04133
ENSG00000242169	-2.80074	0.0347162	0.0604907	down	AC093789.1	processed_pseudogene	0.638135	1.35711	0.925978	0	0.468215	0
ENSG00000205100	-2.52996	2.86e-10	9.87e-10	down	HSP90AA4P	transcribed_processed_pseudogene	2.64885	2.5978	2.24775	0.160455	0.477356	0.692595
ENSG00000164366	1.07255	7.09e-34	5.18e-33	up	CCDC127	protein_coding	2.89234	3.03502	2.7154	6.24013	6.26474	5.81917
ENSG00000188242	1.10567	0.000182705	0.000433625	up	PP7080	antisense_RNA	1.0481	0.72783	1.15876	2.75724	2.08733	1.58067
ENSG00000225138	2.1156	8.43e-05	0.000206668	up	SLC9A3-AS1	processed_transcript	0.120336	0.0877431	0.162975	0.553995	0.494444	0.597823
ENSG00000271781	2.3863	0.00884686	0.0172226	up	AC026740.1	antisense_RNA	0.130894	0.477207	0.126624	0.903902	1.34456	1.46312
ENSG00000188818	1.32943	8.14e-05	0.000199905	up	ZDHHC11	protein_coding	0.253148	0.271445	0.230485	0.71982	0.611851	0.573327
ENSG00000215246	-3.4794	0.0244046	0.0438777	down	AC116351.1	antisense_RNA	0.0892051	0.252948	0.11506	0.034223	0	0
ENSG00000272347	4.65798	0.00414879	0.0084645	up	AC116351.2	lincRNA	0	0	0	0.526278	0.191717	0.243391
ENSG00000145506	1.26374	2.67e-05	6.82e-05	up	NKD2	protein_coding	0.861316	0.915874	0.83322	2.51959	2.47521	1.33718
ENSG00000113504	1.31944	8.93e-21	4.6e-20	up	SLC12A7	protein_coding	1.81675	1.99753	1.57337	4.83906	4.74799	3.93254
ENSG00000164362	1.05678	0.0194753	0.0357607	up	TERT	protein_coding	0.224301	0.354356	0.173587	0.671203	0.39498	0.473583
ENSG00000185986	1.11001	0.00368056	0.00756509	up	SDHAP3	transcribed_unprocessed_pseudogene	1.23574	1.17993	1.36621	2.8445	2.20197	3.17917
ENSG00000271119	1.14459	0.0134121	0.0253354	up	AC026412.3	lincRNA	0.872681	0.833269	0.361806	1.65008	2.10387	0.851601
ENSG00000248126	-2.67445	0.0499487	0.084072	down	AC091849.1	unprocessed_pseudogene	3.42272	8.31892	2.4833	0	1.25567	1.06274
ENSG00000145494	1.99264	4.75e-305	4.01e-303	up	NDUFS6	protein_coding	37.9613	40.7561	39.3461	156.942	156.438	160.407
ENSG00000249541	-2.20836	9.63e-16	4.19e-15	down	AC116359.1	processed_pseudogene	7.91369	9.96056	9.56942	2.06017	1.65899	2.22315
ENSG00000133398	1.29848	1.78e-33	1.28e-32	up	MED10	protein_coding	9.91316	9.10214	8.57753	22.2483	22.7904	23.5296
ENSG00000247516	1.58614	5.19e-10	1.77e-09	up	MIR4458HG	lincRNA	0.739723	0.695959	0.692509	1.67528	2.03094	2.75617
ENSG00000271980	2.69227	0.020815	0.0379683	up	AC012640.4	antisense_RNA	0.0406029	0	0.0785568	0.327118	0.23833	0.252141
ENSG00000145491	2.18468	0.00711908	0.0140627	up	ROPN1L	protein_coding	0.0569826	0.069248	0.275619	0.459081	0.668952	0.778486
ENSG00000251548	-1.80179	0.0367807	0.0637455	down	AC106760.2	processed_pseudogene	0.836328	1.82942	1.7799	0.385022	0.490907	0.415482
ENSG00000112977	-1.05502	1.28e-08	4.06e-08	down	DAP	protein_coding	4.15875	3.74364	4.5297	1.77275	2.26028	2.06604
ENSG00000145569	2.69086	0.000662296	0.00149002	up	FAM105A	protein_coding	0.0508284	0.0308846	0.0737555	0.351	0.37294	0.31564
ENSG00000250526	2.22681	1.19e-138	3.54e-137	up	CCT6P2	processed_pseudogene	11.2442	12.0058	12.5121	57.8991	57.3216	53.923
ENSG00000250182	-3.06688	8.11e-35	6.05e-34	down	EEF1A1P13	processed_pseudogene	12.0756	13.6785	12.9076	1.54425	1.64077	1.48126
ENSG00000154122	-1.18371	1.65e-14	6.87e-14	down	ANKH	protein_coding	2.01071	2.18874	2.06496	1.0529	1.06278	0.674618
ENSG00000249485	-2.38731	2.78e-16	1.23e-15	down	RBBP4P1	processed_pseudogene	8.2765	6.60673	7.53554	1.40084	1.42886	1.51166
ENSG00000145555	-1.15025	0.032904	0.0576029	down	MYO10	protein_coding	0.155718	0.108135	0.107599	0.0512058	0.0435252	0.0736757
ENSG00000243538	5.87416	3.03e-06	8.34e-06	up	RPS26P28	processed_pseudogene	0.297521	0	0	4.45154	8.29534	7.39033
ENSG00000240785	3.90805	1.87e-13	7.48e-13	up	RPL36AP21	transcribed_processed_pseudogene	0.646099	3.53327	1.56256	27.8856	31.0508	26.2801
ENSG00000183666	1.02753	0.00280202	0.00584336	up	GUSBP1	transcribed_unprocessed_pseudogene	0.25253	0.347805	0.34201	0.755677	0.4941	0.669095
ENSG00000154162	-4.46307	0.000970604	0.00214631	down	CDH12	protein_coding	0.139727	0.254704	0.135169	0.020102	0	0
ENSG00000213430	-1.11333	3.1e-115	7.5e-114	down	HSPD1P1	processed_pseudogene	149.847	143.903	155.753	69.5931	64.7883	75.2478
ENSG00000250332	1.07075	0.00501649	0.0101136	up	AC010460.3	processed_pseudogene	0.85243	0.956228	1.01492	2.18858	1.82823	1.95453
ENSG00000249744	3.93021	0.00932474	0.0180806	up	AC010374.2	processed_pseudogene	0	0.235184	0	1.7819	0.851976	0.721075
ENSG00000113361	-4.20568	0.000222343	0.000523445	down	CDH6	protein_coding	0.142187	0.132136	0.113276	0.00962634	0	0.0103879
ENSG00000113360	-1.37976	1.85e-42	1.61e-41	down	DROSHA	protein_coding	6.54761	6.85723	7.2352	2.61917	2.94888	2.47928
ENSG00000279923	1.98482	0.0328077	0.0574641	up	AC022417.1	TEC	0.158922	0	0.307475	0.365816	0.816232	0.789512
ENSG00000133401	1.40424	0.0226998	0.0410873	up	PDZD2	protein_coding	0.0264768	0.0804396	0.0128065	0.137128	0.0679932	0.0986511
ENSG00000252373	3.6179	0.023082	0.0417124	up	RNU6-358P	snRNA	0	0	1.33547	7.9443	8.10324	3.42911
ENSG00000214108	4.71013	0.00292257	0.00607925	up	TPT1P5	processed_pseudogene	0	0	0	0.91489	1.16649	0.987269
ENSG00000249774	-2.36699	0	0	down	AC025458.1	processed_pseudogene	2681.37	2585.45	2522.1	472.351	500.656	553.099
ENSG00000272086	2.30453	3.21e-24	1.84e-23	up	AC025181.2	lincRNA	2.71108	3.7653	4.24618	18.2758	18.3763	16.8356
ENSG00000249142	3.53544	0.000560323	0.00126898	up	AC074134.1	processed_pseudogene	0.0934453	0	0.180794	1.29059	0.822756	1.27663
ENSG00000240376	2.31636	0	0	up	AC010343.1	processed_pseudogene	426.166	427.08	432.169	2154.62	2106.81	2204.87
ENSG00000113407	-1.11244	8.83e-109	2e-107	down	TARS	protein_coding	35.8705	36.7701	37.5906	16.8389	16.2617	18.3285
ENSG00000215158	-1.53695	0.0001079	0.000261652	down	AC138409.2	transcribed_unprocessed_pseudogene	0.425431	0.612747	0.685923	0.253889	0.184977	0.156557
ENSG00000113460	1.55965	1.4e-135	4.02e-134	up	BRIX1	protein_coding	9.48387	8.78832	9.55427	27.9897	27.0458	27.9715
ENSG00000168685	2.88726	0.0394535	0.0679316	up	IL7R	protein_coding	0.0170854	0	0.016528	0.0589923	0.100288	0.106099
ENSG00000164187	-2.69357	2.45e-63	3.15e-62	down	LMBRD2	protein_coding	4.26642	4.13884	4.62679	0.707543	0.775826	0.565004
ENSG00000145604	-1.33128	6.32e-108	1.42e-106	down	SKP2	protein_coding	38.3442	39.1539	37.7982	15.7147	16.3538	14.2768
ENSG00000079215	-2.16082	1.12e-05	2.96e-05	down	SLC1A3	protein_coding	0.462737	0.441839	0.671463	0.057062	0.0727545	0.22578
ENSG00000244073	1.09566	5.57e-06	1.5e-05	up	RPS4XP6	processed_pseudogene	3.89727	5.68338	4.77551	11.0642	10.6755	9.0353
ENSG00000228212	-1.52165	2.23e-15	9.6e-15	down	OFD1P17	processed_pseudogene	5.31753	5.16969	4.94494	1.93474	2.11441	1.40607
ENSG00000270558	1.48161	0.000818328	0.00182419	up	AC025449.1	processed_pseudogene	2.74012	0.951408	2.27206	7.4337	3.73377	5.83403
ENSG00000082074	-4.81011	0.00127224	0.00277105	down	FYB1	protein_coding	0.0678934	0.0825073	0.180616	0	0	0
ENSG00000250492	-1.12775	1.05e-12	4.06e-12	down	INTS6P1	processed_pseudogene	9.78081	8.70322	7.8386	5.08686	3.30295	3.65953
ENSG00000113638	-1.63335	3.04e-32	2.13e-31	down	TTC33	protein_coding	4.82699	4.35338	5.22752	1.36268	1.55923	1.79097
ENSG00000251478	-1.79946	1.64e-09	5.45e-09	down	AC008817.1	processed_pseudogene	4.50739	5.6387	3.9115	1.37321	1.45905	1.23488
ENSG00000083720	-1.38996	2.57e-138	7.59e-137	down	OXCT1	protein_coding	42.1161	41.7312	40.4079	16.2523	15.9761	15.6371
ENSG00000112964	-3.37303	2.66e-24	1.53e-23	down	GHR	protein_coding	1.77	1.80836	1.75772	0.144223	0.229857	0.155633
ENSG00000248873	-2.37445	1.01e-105	2.19e-104	down	SERBP1P6	processed_pseudogene	74.0981	76.9522	70.4988	14.448	12.8787	15.5911
ENSG00000249516	4.78018	1.71e-07	5.12e-07	up	PRELID3BP6	processed_pseudogene	0	0.440713	0.175411	6.46952	3.72522	5.63011
ENSG00000177738	-1.10644	3.05e-06	8.36e-06	down	AC025171.1	sense_overlapping	3.42149	2.8925	3.02207	1.75494	1.30979	1.29331
ENSG00000272382	1.5071	0.0141007	0.0265306	up	AC025171.5	lincRNA	0.562703	0.547059	0.544347	1.29527	1.65147	1.81706
ENSG00000215068	-1.04291	0.00450597	0.00914666	down	AC025171.2	antisense_RNA	1.34416	1.27049	1.19195	0.429731	0.712284	0.741965
ENSG00000249855	-1.21708	0.0251084	0.0450676	down	EEF1A1P19	processed_pseudogene	1.57329	1.00149	1.30454	0.862261	0.329817	0.465238
ENSG00000248092	-1.00277	5.66e-20	2.85e-19	down	NNT-AS1	antisense_RNA	6.24686	5.60279	6.28663	2.75273	3.30195	3.14639
ENSG00000112992	-2.00353	1.53e-98	3.05e-97	down	NNT	protein_coding	9.54378	9.30897	10.5323	2.7027	2.43245	2.26147
ENSG00000112996	-1.40686	2.34e-110	5.39e-109	down	MRPS30	protein_coding	23.3051	23.8785	21.802	9.08816	8.77023	8.3765
ENSG00000151883	-2.84093	2.92e-45	2.69e-44	down	PARP8	protein_coding	2.34751	2.45241	2.55978	0.343652	0.423051	0.281326
ENSG00000164171	-2.85606	8.69e-19	4.22e-18	down	ITGA2	protein_coding	1.28276	1.06576	1.34222	0.15065	0.153664	0.211339
ENSG00000185305	-2.8298	4.3e-31	2.94e-30	down	ARL15	protein_coding	4.60833	4.07593	5.46039	0.81598	0.840308	0.372533
ENSG00000178996	1.05621	1.95e-36	1.51e-35	up	SNX18	protein_coding	4.69988	5.08741	5.16381	11.1051	9.56877	10.6306
ENSG00000164294	-1.73974	3.91e-149	1.3e-147	down	GPX8	protein_coding	35.7616	38.4172	39.2561	12.0458	11.1948	11.0041
ENSG00000067113	-3.06801	4.56e-70	6.48e-69	down	PLPP1	protein_coding	18.6429	17.4755	19.6743	2.65992	2.26095	1.786
ENSG00000134352	-1.89273	2.4e-139	7.16e-138	down	IL6ST	protein_coding	12.2235	12.5255	12.6763	3.48824	3.59727	3.11377
ENSG00000264281	1.64168	0.00851066	0.0166125	up	AC016596.1	processed_pseudogene	10.6192	1.61312	6.42051	24.444	19.4789	16.4861
ENSG00000095015	-1.18048	4.78e-13	1.87e-12	down	MAP3K1	protein_coding	2.58978	2.34819	2.28462	1.03474	1.20115	0.999936
ENSG00000250480	-1.7987	0.000316637	0.000733519	down	AC034244.2	processed_pseudogene	3.74086	3.81284	2.10126	0.416659	1.06249	1.34886
ENSG00000062194	-1.33118	6.74e-201	3.34e-199	down	GPBP1	protein_coding	44.0258	43.2956	44.4003	18.265	17.02	17.5244
ENSG00000248586	3.37511	0.00950203	0.0183947	up	AC025470.1	processed_pseudogene	0.101907	0	0	0.351863	0.448629	0.316417
ENSG00000113448	-1.31851	6.74e-43	5.92e-42	down	PDE4D	protein_coding	3.3776	3.47967	3.42711	1.32259	1.50929	1.34837
ENSG00000247345	-3.52143	3.27e-05	8.27e-05	down	AC092343.1	antisense_RNA	2.69851	2.58896	2.88527	0.490389	0.208417	0
ENSG00000035499	-1.75398	2.34e-51	2.45e-50	down	DEPDC1B	protein_coding	11.9424	11.8683	12.0002	3.53799	3.1936	3.95303
ENSG00000215032	3.2258	0.0138523	0.0260945	up	GNL3LP1	processed_pseudogene	0.0630173	0.0765817	0	0.5077	0.277424	0.469599
ENSG00000086189	-1.46029	4.31e-133	1.21e-131	down	DIMT1	protein_coding	46.5032	43.0751	45.0934	16.1395	15.5758	17.6917
ENSG00000086200	-1.01869	2.11e-32	1.49e-31	down	IPO11	protein_coding	8.4313	8.49393	8.54149	4.61486	3.80847	4.21249
ENSG00000153006	1.89022	3.21e-86	5.55e-85	up	SREK1IP1	protein_coding	5.3163	5.90972	6.04654	22.704	19.4128	22.4699
ENSG00000049192	-2.62035	0.0079119	0.0155282	down	ADAMTS6	protein_coding	0.205455	0.117496	0.0467655	0.0278194	0	0.0300203
ENSG00000113597	-1.98614	2.58e-47	2.5e-46	down	TRAPPC13	protein_coding	4.81774	5.46206	5.08686	1.28479	1.33636	1.29522
ENSG00000112851	-1.0853	2.64e-73	3.96e-72	down	ERBIN	protein_coding	14.3712	14.3855	15.1083	6.69542	6.49921	7.66566
ENSG00000250669	-5.08181	1.42e-13	5.7e-13	down	AC112206.4	processed_pseudogene	16.3615	16.4658	21.5158	0.882699	0.37515	0.31751
ENSG00000145675	-1.35948	3.57e-19	1.76e-18	down	PIK3R1	protein_coding	2.27903	2.29047	2.04655	0.730459	0.874897	1.00322
ENSG00000134057	-1.53828	0	0	down	CCNB1	protein_coding	155.67	162.371	151.728	54.3181	55.6543	53.3872
ENSG00000280187	2.02096	0.00255061	0.00535053	up	AC022107.1	TEC	0.100392	0.162668	0.0971169	0.539206	0.540172	0.374055
ENSG00000134056	1.32209	2.54e-19	1.26e-18	up	MRPS36	protein_coding	5.81975	5.75664	6.61187	15.8886	14.0019	16.053
ENSG00000183323	-1.67634	3.73e-15	1.59e-14	down	CCDC125	protein_coding	1.8927	1.53869	1.83096	0.661023	0.383096	0.599835
ENSG00000273841	1.10591	1.1e-126	2.91e-125	up	TAF9	protein_coding	42.3069	40.9159	42.0928	93.038	92.7415	86.9753
ENSG00000197822	-1.49802	1.37e-21	7.28e-21	down	OCLN	protein_coding	3.47626	3.72204	3.11102	1.30427	1.07867	1.27432
ENSG00000183474	1.51867	1.16e-06	3.26e-06	up	GTF2H2C	protein_coding	0.385173	0.180031	0.286622	0.818414	0.739135	0.938357
ENSG00000172062	-1.73565	4.07e-46	3.83e-45	down	SMN1	protein_coding	13.5732	13.1633	13.0657	3.65535	4.41531	4.0691
ENSG00000049883	-1.34963	2e-22	1.09e-21	down	PTCD2	protein_coding	2.26475	2.57567	2.28181	1.0623	0.965666	0.785455
ENSG00000226544	-3.98422	0.0255516	0.0457787	down	RPL7P22	processed_pseudogene	0.282503	1.02993	0.273288	0	0	0
ENSG00000242602	2.46612	0.0199526	0.0365659	up	AC008953.1	processed_pseudogene	0.651179	0.395672	0.314968	4.8715	1.43336	1.21313
ENSG00000251467	-4.76835	1.13e-86	1.95e-85	down	AC020893.2	processed_pseudogene	65.8744	67.1756	68.5742	2.96675	2.31161	2.1343
ENSG00000157111	1.00636	3.65e-13	1.44e-12	up	TMEM171	protein_coding	7.55452	7.8691	10.3096	15.5263	18.6084	18.4301
ENSG00000251493	2.0698	3.26e-35	2.45e-34	up	FOXD1	protein_coding	2.13154	2.78222	1.87108	10.131	8.57281	9.65786
ENSG00000145741	1.62948	0	0	up	BTF3	protein_coding	209.719	195.034	194.392	613.646	625.172	634.619
ENSG00000214944	-4.31134	1.26e-20	6.44e-20	down	ARHGEF28	protein_coding	0.609941	0.572036	0.80169	0.0457826	0.0389155	0.0164682
ENSG00000164346	-1.58943	1.79e-52	1.9e-51	down	NSA2	protein_coding	26.8546	29.5668	31.0653	10.2065	10.5638	8.6298
ENSG00000271714	4.08607	0.00532311	0.0106959	up	AC010501.1	antisense_RNA	0.0527714	0	0	0.242945	0.464635	0.327706
ENSG00000242198	4.14052	0.0229302	0.0414602	up	AC008897.1	processed_pseudogene	0	0	0	0.686827	1.31357	1.11174
ENSG00000272040	1.40442	0.0204536	0.0373824	up	AC010245.2	lincRNA	0.443605	0.53909	0.429134	1.32745	1.56232	0.88152
ENSG00000254893	2.64393	1.29e-74	1.98e-73	up	AC113404.3	translated_processed_pseudogene	11.5663	11.1088	11.189	69.1368	71.4508	73.4479
ENSG00000249014	-1.86959	0.0217713	0.0395608	down	HMGN2P4	processed_pseudogene	2.98927	0.990738	4.73197	0.625535	1.19634	0.675022
ENSG00000251235	1.24587	0.00347114	0.00715335	up	SNRPCP2	processed_pseudogene	2.17973	2.38403	2.53036	5.01745	6.07743	5.95583
ENSG00000145703	-4.10648	4.56e-14	1.87e-13	down	IQGAP2	protein_coding	1.08725	0.668597	0.785668	0.0603059	0.0192226	0.0650768
ENSG00000164251	2.09446	0.00880153	0.0171409	up	F2RL1	protein_coding	0.0350025	0.12761	0.101582	0.362569	0.410915	0.34778
ENSG00000164252	-1.05076	5.45e-34	3.99e-33	down	AGGF1	protein_coding	14.4104	12.5799	13.1273	7.03049	6.07622	6.41559
ENSG00000250802	-1.4384	0.0431093	0.0735904	down	ZBED3-AS1	antisense_RNA	0.100473	0.183149	0.291586	0.0578187	0.0982925	0.0623929
ENSG00000244363	-2.04535	4.1e-15	1.75e-14	down	RPL7P23	processed_pseudogene	12.8902	16.507	13.5424	2.55238	4.27128	3.78717
ENSG00000171540	2.86827	0.0450516	0.076618	up	OTP	protein_coding	0	0	0.0450056	0.133863	0.102406	0.115562
ENSG00000132842	-1.2604	3.36e-103	7.1e-102	down	AP3B1	protein_coding	20.7925	20.4485	20.0046	8.93326	8.58405	8.28546
ENSG00000085365	-1.83791	4.94e-116	1.21e-114	down	SCAMP1	protein_coding	20.3384	20.8967	20.5185	5.83453	6.69517	5.0117
ENSG00000145685	-1.09284	2.13e-19	1.06e-18	down	LHFPL2	protein_coding	4.12748	4.38498	3.89239	1.76274	2.05705	2.0634
ENSG00000113273	-1.48327	4.11e-18	1.94e-17	down	ARSB	protein_coding	2.75082	2.41531	2.91187	1.06086	0.866513	0.983801
ENSG00000213757	-1.50876	2.8e-05	7.14e-05	down	AC020898.1	processed_pseudogene	4.86771	6.07535	6.23613	1.66558	3.08891	1.47055
ENSG00000213755	1.92474	0.032664	0.0572418	up	AC093270.1	processed_pseudogene	0.21304	0.517793	0.618271	1.96155	1.87575	1.32296
ENSG00000164329	-1.33927	2.29e-130	6.32e-129	down	PAPD4	protein_coding	36.5238	35.2708	34.3504	15.404	13.1578	13.6576
ENSG00000164300	-1.76463	5.15e-26	3.1e-25	down	SERINC5	protein_coding	2.88866	2.27456	2.2816	0.784468	0.730307	0.698722
ENSG00000039319	-1.29403	1.01e-112	2.38e-111	down	ZFYVE16	protein_coding	13.5328	13.3168	13.3885	5.573	5.54132	5.46411
ENSG00000249042	-2.04469	1.02e-33	7.41e-33	down	AC008771.1	antisense_RNA	17.8173	20.8542	20.3338	4.6305	4.57855	5.20078
ENSG00000152380	-2.14006	3.48e-09	1.14e-08	down	FAM151B	protein_coding	1.86494	1.45695	2.1907	0.383289	0.342087	0.537695
ENSG00000189127	-1.3404	1.92e-18	9.21e-18	down	ANKRD34B	protein_coding	5.71205	5.53449	5.55061	2.22101	2.60526	1.91737
ENSG00000251221	2.88172	0.0431033	0.0735864	up	LINC01337	lincRNA	0.235312	0	0.227636	0.541656	1.03593	2.04578
ENSG00000113319	-1.34823	0.0493524	0.0831984	down	RASGRF2	protein_coding	0.0966104	0.152627	0.102805	0.0333576	0.0992395	0.0119989
ENSG00000247572	1.10711	0.0108771	0.0208788	up	CKMT2-AS1	antisense_RNA	0.346546	0.323954	0.257878	0.920426	0.547657	0.529729
ENSG00000145687	-1.53963	6.82e-19	3.32e-18	down	SSBP2	protein_coding	1.55985	1.7172	1.74863	0.549145	0.65977	0.547005
ENSG00000152348	-1.98596	3.75e-23	2.08e-22	down	ATG10	protein_coding	3.2302	3.16349	2.94101	0.721678	0.94803	0.731574
ENSG00000152422	-2.58428	7.99e-25	4.65e-24	down	XRCC4	protein_coding	5.14592	7.42905	5.05291	0.890616	0.79488	1.2494
ENSG00000038427	-2.20514	4.54e-07	1.32e-06	down	VCAN	protein_coding	0.286227	0.246031	0.27689	0.0401741	0.0409779	0.0953752
ENSG00000145681	-4.17318	0.000274431	0.000640099	down	HAPLN1	protein_coding	0.208385	0.217062	0.244784	0.0342623	0	0
ENSG00000243859	1.45519	2.46e-09	8.14e-09	up	RPL5P17	processed_pseudogene	3.4237	3.73023	5.93879	14.9465	12.3004	9.23749
ENSG00000250359	4.61135	0.00452479	0.00918394	up	PTP4A1P4	processed_pseudogene	0	0	0	1.11023	2.35925	1.19806
ENSG00000127184	1.53125	0	0	up	COX7C	protein_coding	66.8084	64.3323	62.2168	193.964	184.412	185.693
ENSG00000242477	1.60478	0.00140594	0.0030483	up	AC091429.1	processed_pseudogene	1.11331	1.54622	0.923133	4.9423	3.50082	2.37035
ENSG00000247828	-1.65059	2.15e-11	7.83e-11	down	TMEM161B-AS1	antisense_RNA	2.49572	2.2676	2.14354	0.644277	0.547639	1.0139
ENSG00000176055	-1.91644	6.1e-30	4.05e-29	down	MBLAC2	protein_coding	4.43263	4.36703	4.71154	0.797789	1.3384	1.51791
ENSG00000113356	-1.28611	8.4e-32	5.83e-31	down	POLR3G	protein_coding	11.8505	10.0496	11.4889	4.44754	4.91457	4.54343
ENSG00000113369	1.10828	8.01e-34	5.85e-33	up	ARRDC3	protein_coding	5.43498	5.17677	5.25769	10.7475	12.1019	11.8063
ENSG00000249776	-3.55816	0.01866	0.0343997	down	AC124854.1	lincRNA	0.680272	0.992039	0.526465	0	0	0.168977
ENSG00000249958	-4.14583	0.000261471	0.000610986	down	CCT7P2	processed_pseudogene	0.996921	1.12497	1.10217	0	0.20899	0
ENSG00000251361	-3.84681	0.0447894	0.0762293	down	AC012625.1	lincRNA	0.16566	0.201318	1.28205	0	0	0
ENSG00000278905	4.5635	0.00534388	0.0107324	up	AC106818.1	TEC	0	0	0	0.183782	0.140594	0.118993
ENSG00000113391	-1.76119	1.13e-13	4.55e-13	down	FAM172A	protein_coding	2.14384	2.28274	2.11341	0.775473	0.629195	0.532524
ENSG00000185261	-2.13783	2.26e-05	5.81e-05	down	KIAA0825	protein_coding	0.258769	0.253994	0.356235	0.114548	0.02921	0.0494441
ENSG00000251340	1.08358	0.0047956	0.00969605	up	MTCYBP35	processed_pseudogene	1.45699	1.32795	1.23328	2.20093	2.67257	3.73221
ENSG00000175471	-1.75818	2.29e-19	1.14e-18	down	MCTP1	protein_coding	1.42172	1.34265	1.25107	0.433719	0.389611	0.372298
ENSG00000225165	-4.39853	2.72e-08	8.5e-08	down	AC090071.1	processed_pseudogene	5.62703	4.88446	6.53217	0.185038	0.235925	0.399353
ENSG00000198677	-1.75533	9.34e-103	1.96e-101	down	TTC37	protein_coding	11.0933	11.6152	11.7588	3.40175	3.30458	3.59142
ENSG00000164291	-1.05883	1.48e-09	4.95e-09	down	ARSK	protein_coding	3.69605	3.4708	3.94696	1.43638	1.93706	2.05675
ENSG00000175449	-1.55999	3.92e-09	1.28e-08	down	RFESD	protein_coding	1.61585	1.5411	1.64229	0.541442	0.660329	0.45726
ENSG00000173221	-3.4229	2.38e-86	4.11e-85	down	GLRX	protein_coding	6.84098	6.74746	6.63321	0.714108	0.677034	0.513735
ENSG00000251000	-5.71226	2.15e-05	5.53e-05	down	AC008592.3	processed_pseudogene	1.23849	4.81622	3.11502	0	0	0
ENSG00000153113	-2.01912	0	0	down	CAST	protein_coding	22.0333	22.3386	23.3261	5.55233	5.6268	5.70233
ENSG00000164307	-1.07603	2.94e-18	1.39e-17	down	ERAP1	protein_coding	3.87044	3.97505	3.81982	1.87483	2.04621	1.68327
ENSG00000164308	-1.45901	2.19e-37	1.72e-36	down	ERAP2	protein_coding	6.04038	5.67919	6.4776	2.24778	1.88333	2.52956
ENSG00000251193	-1.19772	1.26e-05	3.32e-05	down	AC112203.1	processed_pseudogene	6.69948	7.64811	5.79357	2.21973	3.27704	3.4039
ENSG00000238000	1.05359	2.55e-22	1.38e-21	up	AC116347.1	processed_pseudogene	28.1852	24.99	25.3182	51.4724	57.3979	56.2589
ENSG00000270906	-2.02845	0.0146191	0.0274462	down	MTND4P35	processed_pseudogene	0.677699	0.915081	0.80128	0	0.441995	0.187043
ENSG00000270307	1.65433	0.0420888	0.0720107	up	MTATP6P2	processed_pseudogene	0.45813	0.556742	0.295457	1.58183	1.79275	0.758653
ENSG00000174132	-1.05916	9.06e-16	3.94e-15	down	FAM174A	protein_coding	19.0111	20.1709	18.6739	8.9205	8.58394	10.4435
ENSG00000145730	-2.3673	2.82e-83	4.73e-82	down	PAM	protein_coding	6.16824	6.10201	6.23877	1.38751	0.927484	1.26469
ENSG00000175749	2.35245	9.44e-72	1.38e-70	up	EIF3KP1	processed_pseudogene	12.7843	12.4673	12.6727	64.3052	69.2512	62.5317
ENSG00000145723	-3.46879	1.82e-29	1.19e-28	down	GIN1	protein_coding	3.73844	3.27948	3.35303	0.227957	0.326978	0.399735
ENSG00000251026	-4.28811	0.00863799	0.0168433	down	LINC02163	lincRNA	0.541136	0.87682	1.04697	0	0	0
ENSG00000184349	-1.24406	2.86e-16	1.27e-15	down	EFNA5	protein_coding	4.8292	3.77272	3.82866	1.79697	1.65176	1.84894
ENSG00000145743	-4.00278	4.23e-71	6.14e-70	down	FBXL17	protein_coding	4.74042	4.35156	4.32691	0.190663	0.373996	0.300707
ENSG00000151422	-3.04582	1.92e-19	9.53e-19	down	FER	protein_coding	0.661654	0.739378	0.735713	0.11379	0.089282	0.0566733
ENSG00000249921	1.42385	6.83e-15	2.89e-14	up	AC034207.1	processed_pseudogene	6.77143	6.63627	5.49401	17.221	19.0721	14.921
ENSG00000198961	-2.31916	6.55e-164	2.5e-162	down	PJA2	protein_coding	21.156	20.4521	21.0418	4.49979	4.3976	3.79588
ENSG00000271849	1.37795	0.0478417	0.0809388	up	AC012603.1	lincRNA	0.784374	0.714907	0.948484	2.93397	2.30206	1.21772
ENSG00000112893	-1.66268	3.4e-89	6.1e-88	down	MAN2A1	protein_coding	7.17707	7.53984	7.87546	2.2794	2.57191	2.38355
ENSG00000164209	-2.17097	1.53e-103	3.23e-102	down	SLC25A46	protein_coding	8.48749	9.37259	8.80314	1.94219	2.03608	2.0027
ENSG00000248966	-1.45674	0.000101076	0.000245856	down	BCLAF1P1	processed_pseudogene	1.65539	1.14302	1.60139	0.649515	0.607301	0.373813
ENSG00000214784	-2.26648	0.000555728	0.00125914	down	AC010468.1	processed_pseudogene	2.78803	2.00209	2.08411	0.291712	0.185968	0.94437
ENSG00000152495	-2.63353	7.74e-32	5.37e-31	down	CAMK4	protein_coding	1.2356	1.39302	1.34651	0.145636	0.229378	0.277337
ENSG00000134986	-1.31467	3.02e-34	2.22e-33	down	NREP	protein_coding	4.89022	4.50092	5.00961	2.01649	1.95269	1.8868
ENSG00000129595	1.79473	0.0382908	0.0661048	up	EPB41L4A	protein_coding	0.0361935	0	0.0583547	0.111083	0.035408	0.194791
[truncated: 4,723 more rows]

## Sheet: 10 GO BP pathways
Supplementary Table S1. GO-BP pathways of up regulated genes (siPRMT1 FaDu cells vs. siNC FaDu cells)by Overrepresentation Analysis (ORA)
GO-Term	Pathway name	pathway genes
GO:0097193	intrinsic apoptotic signaling pathway	POU4F1	GPX1	CRIP1	HIC1	HMOX1	BCL2L10	STK25	PPP1R15A	BAK1	CDKN1A	MSX1	SNAI1	CCAR2	MYC	BOK	BCL2L11	RAD9A	PPIF	BNIP3	TRAF2	BRSK2	TMEM161A	AEN	MAPK8IP1	DDIT3	NKX3-1	E2F2	RPS27L	BECN1	CDKN2D	SFN	HRAS	PMAIP1	P4HB	SELENOK	CREB3	CHAC1	NOC2L	MOAP1	TRIAP1	SKIL	PRKCD	CLU	CEBPB	BAD	PDX1	RACK1	PIAS4
GO:0000422	autophagy of mitochondrion	SLC25A4	SLC25A5	BNIP3	BNIP3L	TSPO	LRBA	CSNK2A2	CTSK	MARK2	CTTN	GSK3A	HTT	HIF1A	HK2	PRKN	SREBF1	SREBF2	TAFAZZIN	TP53	TSC2	VDAC1	FZD5	ULK1	BECN1	SQSTM1	ATG12	ATG5	ULK2	ATG13	RB1CC1	MFN2	HDAC6	DNM1L	HUWE1	OPTN	RNF41	HAX1	ATG7	CAMKK2	CERS1	CDC37	WDR45	PARK7	PHB2	GABARAP	GABARAPL2	ATG14	ATG2A
GO:0061726	mitochondrion disassembly	SLC25A4	SLC25A5	BNIP3	BNIP3L	TSPO	LRBA	CSNK2A2	CTSK	MARK2	CTTN	GSK3A	HTT	HIF1A	HK2	PRKN	SREBF1	SREBF2	TAFAZZIN	TP53	TSC2	VDAC1	FZD5	ULK1	BECN1	SQSTM1	ATG12	ATG5	ULK2	ATG13	RB1CC1	MFN2	HDAC6	DNM1L	HUWE1	OPTN	RNF41	HAX1	ATG7	CAMKK2	CERS1	CDC37	WDR45	PARK7	PHB2	GABARAP	GABARAPL2	ATG14	ATG2A
GO:0016236	macroautophagy	IRGM	PGAM5	ATP6V1E2	CHMP4A	CHMP1B	MAP1LC3B2	SEC22B	IKBKG	LIX1L	PIP4K2B	VPS37C	ATG16L2	PAFAH1B2	ATG4B	ADRB2	GABARAP	FEZ2	MTM1	ATP6V0E2	RAB33B	SYNPO2	RAB43	SNX32	RNF213	UBXN2A	ATP2A2	RAB1B	ATG13	NUPR1	CHMP6	TMEM39A	BNIP3	VPS37D	CDK5R1	SMCR8	ULK1	GBA	ERN1	SNX18	PACS2	YOD1	ATG9B	RNF41	EXOC7	TBK1	SESN3	EI24	FEZ1
GO:1905037	autophagosome organization	IRGM	CHMP4A	MAP1LC3B2	SEC22B	PIP4K2B	ATG16L2	ATG4B	GABARAP	FEZ2	MTM1	RAB33B	SYNPO2	RAB43	UBXN2A	ATP2A2	RAB1B	ATG13	NUPR1	TMEM39A	SMCR8	ULK1	GBA	SNX18	PACS2	ATG9B	FEZ1	PIP4K2A	BAG3	TRAPPC8	WIPI2	PINK1	ATP13A2	SNX7	TP53INP1	MOAP1	TMEM41B	PIP4K2C	ATG4D	ARFIP2	TBC1D14	UBQLN1	STX17	RAB1A	GABARAPL1	ULK3	MAP1LC3B	WDR45B	RALB
GO:2001233	regulation of apoptotic signaling pathway	TNF	GPX1	TNFSF12	MIF	INS	TAF9	AATF	PCGF2	NUPR1	SLC25A4	PINK1	UBQLN1	TP53	AKT1	IL4	HTRA2	BECN1	SLC25A5	RB1CC1	GNAI3	PSEN1	SIRT1	HMOX1	HIF1A	HTT	PRKN	LRRK2	SRC	FAF1	MUC1	P4HB	BCAP31	NDUFA13	WWOX	TAF9B	NANOS3	GFRAL	ASAH2	FZD9	NOC2L	PPIA	INCA1	PTPN1	SIAH1	NF1	OPA1	SGMS1	HSPA1B
GO:0001836	release of cytochrome c from mitochondria	PLA2G6	PRKN	PLSCR3	FZD9	OPA1	MLLT11	FIS1	MFF	PRELID1	TRIAP1	BCL2L1	BCL2	PARL	SFN	BNIP3	BOK	BCL2L2	HRK	CIDEB	NOL3	ARRB2	TP53	PMAIP1	AKT1	PDCD5	TIMM50	BBC3	PPIF	SOD2	FAM162A	CLU	TNFSF10	IFI6	BAD	GGCT	PLAUR	BID	IGF1	HGF	BAK1	BAX	DNM1L	BIK	MMP9	AVP	PSMD10	PYCARD	BMF
GO:0016570	histone modification	KDM4E	RBM14	USP51	EID1	KMT2B	EPOP	TAF9	MLLT6	PPP4R3B	UHRF1	TADA2A	PADI6	PCGF2	PAGR1	PINK1	PRKAA2	CDK5	MAP3K7	TP53	MAPK8	UFL1	USP36	ATG5	HUWE1	HDAC6	WAC	SIRT1	HDAC10	MAPK3	LRRK2	EHMT2	PRKD1	H1-5	THAP7	DRD1	NELFA	SMYD3	KPNA7	MUC1	BRCC3	PCGF3	MORF4L1	SETD4	KDM4D	NAP1L2	SIRT7	USP7	TET3
GO:0000045	autophagosome assembly	IRGM	CHMP4A	MAP1LC3B2	SEC22B	PIP4K2B	ATG16L2	ATG4B	GABARAP	FEZ2	MTM1	RAB33B	SYNPO2	RAB43	UBXN2A	ATP2A2	RAB1B	ATG13	NUPR1	TMEM39A	SMCR8	ULK1	SNX18	PACS2	ATG9B	FEZ1	PIP4K2A	BAG3	TRAPPC8	WIPI2	PINK1	SNX7	TP53INP1	MOAP1	TMEM41B	PIP4K2C	ATG4D	ARFIP2	TBC1D14	UBQLN1	STX17	RAB1A	GABARAPL1	MAP1LC3B	WDR45B	RALB	RAB5A	ADPRH	ATG3
GO:0008637	apoptotic mitochondrial changes	PLA2G6	PRKN	PLSCR3	FZD9	BLOC1S2	ATP2A1	OPA1	HSPA1A	MLLT11	SLC35F6	FIS1	RTL10	MFF	SLC25A6	PRELID1	TRIAP1	NAIF1	NPTX1	BCL2L1	BCL2	PARL	SFN	BNIP3	BOK	ERBB4	TMEM102	BCL2L2	ATP5IF1	HIP1R	HRK	CIDEB	NMT1	NOL3	RHOT2	ARRB2	TP53	PMAIP1	AKT1	HSPD1	ATG3	PDCD5	TIMM50	BBC3	GSK3A	MAPK8	PPIF	SOD2	FAM162A
[truncated: 443 more columns]
