# Supplementary material for: PRMT1‐Mediated SWI/SNF Complex Recruitment via SMARCC1 Drives IGF2BP2 Transcription to Enhance Carboplatin Resistance in Head and Neck Squamous Cell Carcinoma
Source: Adv Sci (Weinh). 2025 Apr 24;12(22):2417460. doi: 10.1002/advs.202417460 (PMC12165065; doi:10.1002/advs.202417460)
Supplement: Supplementary file 3 — Supplemental Table 2 [file ADVS-12-2417460-s002.xlsx]

## Sheet: DEGs
Supplementary Table S2. Differentially expressed genes of the RNA-seq (shPRMT1 LIU-LSC-1 cells vs. shSc LIU-LSC-1 cells)
gene_id	gene_name	EntrezID	transcript_id	GO	KEGG	KO_ENTRY	EC	Description	trans_type	DO	Reactome	FPKM.Sh_1	FPKM.Sh_2	FPKM.Sh_3	FPKM.NC_1	FPKM.NC_2	FPKM.NC_3	fc	log2(fc)	pval	qval	regulation	significant
ENSG00000135069	PSAT1	29968	ENST00000376588;ENST00000347159	GO:0003824(catalytic activity);GO:0004648(O-phospho-L-serine:2-oxoglutarate aminotransferase activity);GO:0005515(protein binding);GO:0005737(cytoplasm);GO:0005829(cytosol);GO:0006564(L-serine biosynthetic process);GO:0008483(transaminase activity);GO:0008615(pyridoxine biosynthetic process);GO:0008652(cellular amino acid biosynthetic process);GO:0016740(transferase activity);GO:0030170(pyridoxal…	00260(Glycine, serine and threonine metabolism);00270(Cysteine and methionine metabolism);00750(Vitamin B6 metabolism);01100(Metabolic pathways);01200(Carbon metabolism);01230(Biosynthesis of amino acids);01240(Biosynthesis of cofactors);01240(Biosynthesis of cofactors)	K00831	EC:2.6.1.52	phosphoserine aminotransferase 1 [Source:HGNC Symbol;Acc:HGNC:19129]	protein_coding	DOID:14566(disease_of_cellular_proliferation);DOID:150(disease_of_mental_health);DOID:1561(cognitive_disorder);DOID:162(cancer);DOID:2468(psychotic_disorder);DOID:4(disease);DOID:5419(schizophrenia)	R-HSA-977333(PXLP-K200-PSAT1 dimer transfers amino group from L-Glu to 3POPA)	71.9762	72.311	72.4233	271.252	289.263	280.917	0.25755	-1.95708	0	0	down	yes
ENSG00000072274	TFRC	7037	ENST00000392396;ENST00000698287;ENST00000698286;ENST00000360110;ENST00000698276;ENST00000698280;ENST00000698288;ENST00000475593;ENST00000465288;ENST00000464368;ENST00000698279;ENST00000698277;ENST00000464011;ENST00000463047;ENST00000698283;ENST00000698274;ENST00000698285;ENST00000698289;ENST00000477148;ENST00000483983;ENST00000698293;ENST00000698278;ENST00000698282;ENST00000698292;ENST00000426789…	GO:0001618(virus receptor activity);GO:0001666(response to hypoxia);GO:0001934(positive regulation of protein phosphorylation);GO:0003723(RNA binding);GO:0003725(double-stranded RNA binding);GO:0004998(transferrin receptor activity);GO:0005515(protein binding);GO:0005576(extracellular region);GO:0005615(extracellular space);GO:0005634(nucleus);GO:0005737(cytoplasm);GO:0005739(mitochondrion);GO:00…	04066(HIF-1 signaling pathway);04144(Endocytosis);04145(Phagosome);04216(Ferroptosis);04640(Hematopoietic cell lineage);04640(Hematopoietic cell lineage)	NA	NA	transferrin receptor [Source:HGNC Symbol;Acc:HGNC:11763]	protein_coding;retained_intron;nonsense_mediated_decay;processed_transcript	DOID:0014667(disease_of_metabolism);DOID:0050177(monogenic_disease);DOID:0050686(organ_system_cancer);DOID:0050687(cell_type_cancer);DOID:0050737(autosomal_recessive_disease);DOID:0050739(autosomal_genetic_disease);DOID:0060031(autoimmune_disease_of_gastrointestinal_tract);DOID:0060056(hypersensitivity_reaction_disease);DOID:0060083(immune_system_cancer);DOID:10241(thalassemia);DOID:1036(chronic_…	R-HSA-421831(trans-Golgi Network Coat Assembly);R-HSA-421833(Vamp And trans-Golgi Network AP-1 Binding Coupled With Cargo Capture);R-HSA-421835(trans-Golgi Network Vesicle Scission);R-HSA-421836(trans-Golgi Network Derived Vesicle Uncoating);R-HSA-5691154(HFE binds TFRC dimer);R-HSA-8866277(AP-2 directly binds some endocytic cargo);R-HSA-8867754(F- and N- BAR domain proteins bind the clathrin-coa…	46.1697	44.6603	45.0264	7.29966	6.68828	6.21064	6.72604	2.74976	0	0	up	yes
ENSG00000216490	IFI30	10437	ENST00000407280;ENST00000600463	GO:0002376(immune system process);GO:0005515(protein binding);GO:0005576(extracellular region);GO:0005764(lysosome);GO:0005829(cytosol);GO:0016491(oxidoreductase activity);GO:0016667(oxidoreductase activity, acting on a sulfur group of donors);GO:0016671(oxidoreductase activity, acting on a sulfur group of donors, disulfide as acceptor);GO:0019886(antigen processing and presentation of exogenous …	04612(Antigen processing and presentation);04612(Antigen processing and presentation)	NA	NA	IFI30 lysosomal thiol reductase [Source:HGNC Symbol;Acc:HGNC:5398]	protein_coding;retained_intron	DOID:0050687(cell_type_cancer);DOID:0060056(hypersensitivity_reaction_disease);DOID:12306(vitiligo);DOID:14566(disease_of_cellular_proliferation);DOID:162(cancer);DOID:1909(melanoma);DOID:2914(immune_system_disease);DOID:417(hypersensitivity_reaction_type_II_disease);DOID:4(disease);DOID:7(disease_of_anatomical_entity)	R-HSA-1031716(Expression of IFNG-stimulated genes);R-HSA-2213240(Reduction of disulphide bonds in MHC II antigens)	24.5056	19.8888	24.3475	0.508699	0.44287	0.485599	47.8315	5.57989	0	0	up	yes
ENSG00000128965	CHAC1	79094	ENST00000617768;ENST00000444189;ENST00000487220	GO:0003839(gamma-glutamylcyclotransferase activity);GO:0005112(Notch binding);GO:0005515(protein binding);GO:0005737(cytoplasm);GO:0005794(Golgi apparatus);GO:0005802(trans-Golgi network);GO:0005829(cytosol);GO:0006750(glutathione biosynthetic process);GO:0006751(glutathione catabolic process);GO:0006915(apoptotic process);GO:0006986(response to unfolded protein);GO:0007219(Notch signaling pathwa…	00480(Glutathione metabolism);01100(Metabolic pathways);01100(Metabolic pathways)	K07232	EC:4.3.2.7	ChaC glutathione specific gamma-glutamylcyclotransferase 1 [Source:HGNC Symbol;Acc:HGNC:28680]	protein_coding	NA	R-HSA-6785928(CHAC1,2 cleaves GSH to OPRO and CysGly);R-HSA-9653894(Expression of CHAC1)	4.27267	3.71377	3.97126	49.1214	47.4455	49.4558	0.0818893	-3.61018	0	0	down	yes
ENSG00000126457	PRMT1	3276	ENST00000391851;ENST00000454376;ENST00000534280;ENST00000534676;ENST00000534465;ENST00000530070;ENST00000527866;ENST00000525915;ENST00000529836;ENST00000527412;ENST00000526224;ENST00000610806;ENST00000524771;ENST00000528623;ENST00000525616;ENST00000530361;ENST00000529650;ENST00000528126;ENST00000532489	GO:0001701(in utero embryonic development);GO:0003723(RNA binding);GO:0005515(protein binding);GO:0005634(nucleus);GO:0005654(nucleoplasm);GO:0005737(cytoplasm);GO:0005829(cytosol);GO:0006479(protein methylation);GO:0007166(cell surface receptor signaling pathway);GO:0008168(methyltransferase activity);GO:0008170(N-methyltransferase activity);GO:0008276(protein methyltransferase activity);GO:0008…	04068(FoxO signaling pathway);04922(Glucagon signaling pathway);04922(Glucagon signaling pathway)	K11434	EC:2.1.1.319	protein arginine methyltransferase 1 [Source:HGNC Symbol;Acc:HGNC:5187]	protein_coding;nonsense_mediated_decay;retained_intron;processed_transcript	DOID:14566(disease_of_cellular_proliferation);DOID:162(cancer);DOID:4(disease)	R-HSA-3215144(TP53 in complex with EP300, PRMT1 and CARM1 stimulates GADD45A transcription);R-HSA-3215152(TP53 in complex with EP300, PRMT1 and CARM1 binds the GADD45A promoter);R-HSA-5205798(PRMT1,PRMT6 methylate arginine-4 of histone H4);R-HSA-5205867(PRMT1 methylates arginine-12 of histone H2A (H2AR11));R-HSA-5661126(PRMT1,PRMT6 methylate methyl-lysine-4 of histone H4);R-HSA-8934735(PRMT1 argi…	5.01487	5.00741	5.06775	59.8593	60.2785	53.9867	0.0866623	-3.52845	0	0	down	yes
ENSG00000130766	SESN2	83667	ENST00000253063	GO:0001932(regulation of protein phosphorylation);GO:0005092(GDP-dissociation inhibitor activity);GO:0005515(protein binding);GO:0005634(nucleus);GO:0005737(cytoplasm);GO:0005739(mitochondrion);GO:0005829(cytosol);GO:0006111(regulation of gluconeogenesis);GO:0006635(fatty acid beta-oxidation);GO:0007005(mitochondrion organization);GO:0009749(response to glucose);GO:0016239(positive regulation of …	04115(p53 signaling pathway);04150(mTOR signaling pathway);04211(Longevity regulating pathway)	NA	NA	sestrin 2 [Source:HGNC Symbol;Acc:HGNC:20746]	protein_coding	NA	R-HSA-5629189(TP53 stimulates expression of SESN1,2,3 genes);R-HSA-5631903(SESN1,2,3 bind overoxidized PRDX1);R-HSA-5631941(SESN1,2,3 bind AMPK);R-HSA-9639287(SESN1,2 binds L-leucine and dissociates from GATOR2);R-HSA-9640195(RRAGA,B hydrolyzes GTP);R-HSA-9766645(CUL3:RBX1 ubiquitinates KEAP1);R-HSA-9766656(RBX1:CUL3 dissociates from forming autophagosome);R-HSA-9766677(MAP1LC3B binds KEAP1 and S…	6.84468	6.00667	7.04847	72.2362	76.3625	79.6423	0.0871877	-3.51973	0	0	down	yes
ENSG00000100889	PCK2	5106	ENST00000216780;ENST00000545054;ENST00000559250;ENST00000558674;ENST00000396973;ENST00000558096;ENST00000557969;ENST00000560106;ENST00000559584;ENST00000560736;ENST00000559837;ENST00000561050;ENST00000559171;ENST00000560657;ENST00000561286;ENST00000559503	GO:0000166(nucleotide binding);GO:0004611(phosphoenolpyruvate carboxykinase activity);GO:0004613(phosphoenolpyruvate carboxykinase (GTP) activity);GO:0005515(protein binding);GO:0005525(GTP binding);GO:0005739(mitochondrion);GO:0005759(mitochondrial matrix);GO:0005829(cytosol);GO:0006090(pyruvate metabolic process);GO:0006094(gluconeogenesis);GO:0006107(oxaloacetate metabolic process);GO:0006116(…	00010(Glycolysis / Gluconeogenesis);00020(Citrate cycle (TCA cycle));00620(Pyruvate metabolism);01100(Metabolic pathways);03320(PPAR signaling pathway);04068(FoxO signaling pathway);04151(PI3K-Akt signaling pathway);04152(AMPK signaling pathway);04910(Insulin signaling pathway);04920(Adipocytokine signaling pathway);04922(Glucagon signaling pathway);04931(Insulin resistance);04964(Proximal tubule…	K01596	EC:4.1.1.32	phosphoenolpyruvate carboxykinase 2, mitochondrial [Source:HGNC Symbol;Acc:HGNC:8725]	protein_coding;retained_intron;nonsense_mediated_decay;processed_transcript	DOID:0014667(disease_of_metabolism);DOID:0050013(carbohydrate_metabolism_disease);DOID:0060158(acquired_metabolic_disease);DOID:4194(glucose_metabolism_disease);DOID:4195(hyperglycemia);DOID:4(disease);DOID:9351(diabetes_mellitus)	R-HSA-372819(oxaloacetate + GTP => phosphoenolpyruvate + GDP + CO2 [mitochondrial matrix])	7.18917	7.65157	7.13268	41.7144	46.1714	47.9668	0.161745	-2.62821	0	0	down	yes
ENSG00000146674	IGFBP3	3486	ENST00000613132;ENST00000460209;ENST00000381083;ENST00000417621;ENST00000460477;ENST00000465642;ENST00000428530;ENST00000448817	GO:0000165(MAPK cascade);GO:0001558(regulation of cell growth);GO:0001649(osteoblast differentiation);GO:0001933(negative regulation of protein phosphorylation);GO:0001968(fibronectin binding);GO:0005515(protein binding);GO:0005520(insulin-like growth factor binding);GO:0005576(extracellular region);GO:0005615(extracellular space);GO:0005634(nucleus);GO:0005788(endoplasmic reticulum lumen);GO:000…	04115(p53 signaling pathway);04218(Cellular senescence);04935(Growth hormone synthesis, secretion and action);05202(Transcriptional misregulation in cancer);05202(Transcriptional misregulation in cancer)	NA	NA	insulin like growth factor binding protein 3 [Source:HGNC Symbol;Acc:HGNC:5472]	protein_coding;retained_intron;processed_transcript	DOID:0014667(disease_of_metabolism);DOID:0050013(carbohydrate_metabolism_disease);DOID:0050155(sensory_system_disease);DOID:0050161(lower_respiratory_tract_disease);DOID:0050177(monogenic_disease);DOID:0050615(respiratory_system_cancer);DOID:0050686(organ_system_cancer);DOID:0050687(cell_type_cancer);DOID:0050700(cardiomyopathy);DOID:0050737(autosomal_recessive_disease);DOID:0050739(autosomal_gen…	R-HSA-381435(Matrix metalloproteinase proteolyzes IGF:IGFBP3:ALS);R-HSA-381446(Thrombin proteolyzes IGF:IGFBP3:ALS);R-HSA-381461(Plasmin proteolyzes IGF:IGFBP-3:ALS);R-HSA-381466(Prostate-specific Antigen proteolyzes IGF:IGFBP3:ALS );R-HSA-381496(Formation of the IGF:IGFBP3:ALS complex);R-HSA-381500(Cathepsin G proteolyzes IGF:IGFBP3:ALS);R-HSA-6800035(IGFBP3 binds TMEM219);R-HSA-6800044(TP53 sti…	5.6918	5.50136	6.08351	86.5421	96.4222	98.4815	0.0613854	-4.02596	0	0	down	yes
ENSG00000115902	SLC1A4	6509	ENST00000234256;ENST00000480594;ENST00000493121;ENST00000531327	GO:0005254(chloride channel activity);GO:0005813(centrosome);GO:0005882(intermediate filament);GO:0005886(plasma membrane);GO:0005887(integral component of plasma membrane);GO:0006865(amino acid transport);GO:0006868(glutamine transport);GO:0008514(organic anion transmembrane transporter activity);GO:0009986(cell surface);GO:0015171(amino acid transmembrane transporter activity);GO:0015175(neutra…	NA	NA	NA	solute carrier family 1 member 4 [Source:HGNC Symbol;Acc:HGNC:10942]	protein_coding;retained_intron;processed_transcript	DOID:150(disease_of_mental_health);DOID:1561(cognitive_disorder);DOID:2468(psychotic_disorder);DOID:4(disease);DOID:5419(schizophrenia)	R-HSA-352347(SLC1A4-mediated exchange of extracellular serine for cytosolic alanine, threonine, or cysteine);R-HSA-352354(SLC1A4-mediated exchange of extracellular cysteine for cytosolic alanine, serine, or threonine);R-HSA-352364(SLC1A4-mediated exchange of extracellular alanine for cytosolic serine, threonine, or cysteine);R-HSA-352371(SLC1A4-mediated exchange of extracellular threonine for cyt…	2.33116	2.29539	2.53858	18.5907	18.4175	16.913	0.132882	-2.91179	0	0	down	yes
ENSG00000133636	NTS	4922	ENST00000256010;ENST00000550879;ENST00000551529	GO:0005184(neuropeptide hormone activity);GO:0005515(protein binding);GO:0005576(extracellular region);GO:0007165(signal transduction);GO:0007218(neuropeptide signaling pathway);GO:0010628(positive regulation of gene expression);GO:0010629(negative regulation of gene expression);GO:0030133(transport vesicle);GO:0031410(cytoplasmic vesicle);GO:0043231(intracellular membrane-bounded organelle);GO:0…	04080(Neuroactive ligand-receptor interaction);04080(Neuroactive ligand-receptor interaction)	NA	NA	neurotensin [Source:HGNC Symbol;Acc:HGNC:8038]	protein_coding;retained_intron	DOID:0050686(organ_system_cancer);DOID:0060037(developmental_disorder_of_mental_health);DOID:0060040(pervasive_developmental_disorder);DOID:0060041(autism_spectrum_disorder);DOID:0060072(benign_neoplasm);DOID:0060084(cell_type_benign_neoplasm);DOID:0060100(musculoskeletal_system_cancer);DOID:10652(Alzheimer's_disease);DOID:12849(autistic_disorder);DOID:1289(neurodegenerative_disease);DOID:1307(de…	R-HSA-379048(Liganded Gq/11-activating GPCRs act as GEFs for Gq/11);R-HSA-388900(Neurotensin receptors can bind neurotensins);R-HSA-749448(Liganded Gq-activating GPCRs bind inactive heterotrimeric Gq);R-HSA-749452(The Ligand:GPCR:Gq complex dissociates);R-HSA-8940959(Neurolysin degrades neurotensin)	108.06	111.321	107.93	13.6852	13.432	13.6153	8.03565	3.00642	0	0	up	yes
ENSG00000103257	SLC7A5	8140	ENST00000261622;ENST00000563489;ENST00000565644	GO:0002720(positive regulation of cytokine production involved in immune response);GO:0005515(protein binding);GO:0005737(cytoplasm);GO:0005764(lysosome);GO:0005765(lysosomal membrane);GO:0005829(cytosol);GO:0005886(plasma membrane);GO:0006865(amino acid transport);GO:0009925(basal plasma membrane);GO:0010507(negative regulation of autophagy);GO:0010629(negative regulation of gene expression);GO:…	04150(mTOR signaling pathway);05230(Central carbon metabolism in cancer);05230(Central carbon metabolism in cancer)	NA	NA	solute carrier family 7 member 5 [Source:HGNC Symbol;Acc:HGNC:11063]	protein_coding;retained_intron	DOID:0050615(respiratory_system_cancer);DOID:0050686(organ_system_cancer);DOID:0050687(cell_type_cancer);DOID:0060072(benign_neoplasm);DOID:0060084(cell_type_benign_neoplasm);DOID:127(leiomyoma);DOID:1324(lung_cancer);DOID:14566(disease_of_cellular_proliferation);DOID:162(cancer);DOID:1749(squamous_cell_carcinoma);DOID:305(carcinoma);DOID:3905(lung_carcinoma);DOID:4(disease)	R-HSA-352232(SLC7A5:SLC3A2 transports neutral amino acids from extracellular region to cytosol);R-HSA-375131(Basigin binds CD98 complex)	22.7886	22.2727	22.1625	131.238	128.759	123.191	0.175433	-2.51101	0	0	down	yes
ENSG00000106948	AKNA	80709	ENST00000307564;ENST00000374079;ENST00000312033;ENST00000490767;ENST00000492875;ENST00000223791;ENST00000374075;ENST00000491133	GO:0001650(fibrillar center);GO:0001837(epithelial to mesenchymal transition);GO:0003677(DNA binding);GO:0005515(protein binding);GO:0005634(nucleus);GO:0005654(nucleoplasm);GO:0005737(cytoplasm);GO:0005813(centrosome);GO:0005814(centriole);GO:0005829(cytosol);GO:0005856(cytoskeleton);GO:0005874(microtubule);GO:0007399(nervous system development);GO:0016020(membrane);GO:0021849(neuroblast divisio…	NA	NA	NA	AT-hook transcription factor [Source:HGNC Symbol;Acc:HGNC:24108]	protein_coding;processed_transcript	NA	NA	0.898383	0.979713	0.929129	9.49833	10.6701	12.1017	0.0869915	-3.52298	0	0	down	yes
ENSG00000168209	DDIT4	54541	ENST00000307365;ENST00000471240;ENST00000473155;ENST00000681898;ENST00000491934	GO:0001666(response to hypoxia);GO:0001764(neuron migration);GO:0005515(protein binding);GO:0005737(cytoplasm);GO:0005739(mitochondrion);GO:0005829(cytosol);GO:0006915(apoptotic process);GO:0007420(brain development);GO:0009968(negative regulation of signal transduction);GO:0010801(negative regulation of peptidyl-threonine phosphorylation);GO:0030182(neuron differentiation);GO:0032006(regulation …	04140(Autophagy - animal);04150(mTOR signaling pathway);04151(PI3K-Akt signaling pathway);05206(MicroRNAs in cancer);05206(MicroRNAs in cancer)	NA	NA	DNA damage inducible transcript 4 [Source:HGNC Symbol;Acc:HGNC:24944]	protein_coding;retained_intron;nonsense_mediated_decay	DOID:0050177(monogenic_disease);DOID:0050615(respiratory_system_cancer);DOID:0050686(organ_system_cancer);DOID:0050687(cell_type_cancer);DOID:0050736(autosomal_dominant_disease);DOID:0050739(autosomal_genetic_disease);DOID:10652(Alzheimer's_disease);DOID:1289(neurodegenerative_disease);DOID:1307(dementia);DOID:1324(lung_cancer);DOID:13515(tuberous_sclerosis);DOID:14566(disease_of_cellular_prolife…	R-HSA-5632386(TP63/TP53 stimulates transcription of DDIT4 gene);R-HSA-5632732(p-S939,T1462-TSC2 binding to 14-3-3 dimer is negatively regulated by DDIT4);R-HSA-5632738(DDIT4 binds 14-3-3 dimer)	16.447	16.9644	16.3254	114.931	125.273	121.07	0.13767	-2.86071	0	0	down	yes
ENSG00000167522	ANKRD11	29123	ENST00000378332;ENST00000645278;ENST00000568100;ENST00000623388;ENST00000642600;ENST00000567736;ENST00000644285;ENST00000330736;ENST00000642443;ENST00000646345;ENST00000378330;ENST00000645212;ENST00000566858;ENST00000647238;ENST00000645666;ENST00000643147;ENST00000646838;ENST00000567699;ENST00000644784;ENST00000647539;ENST00000564553;ENST00000645844;ENST00000643964;ENST00000644045;ENST00000562211…	GO:0005515(protein binding);GO:0005634(nucleus);GO:0005654(nucleoplasm);GO:0005829(cytosol);GO:0009653(anatomical structure morphogenesis);GO:0042475(odontogenesis of dentin-containing tooth);GO:0042802(identical protein binding);GO:0048705(skeletal system morphogenesis);GO:0060325(face morphogenesis);GO:0060325(face morphogenesis)	NA	NA	NA	ankyrin repeat domain containing 11 [Source:HGNC Symbol;Acc:HGNC:21316]	nonsense_mediated_decay;retained_intron;protein_coding;processed_transcript	DOID:0060037(developmental_disorder_of_mental_health);DOID:0060040(pervasive_developmental_disorder);DOID:0060041(autism_spectrum_disorder);DOID:12849(autistic_disorder);DOID:150(disease_of_mental_health);DOID:225(syndrome);DOID:4(disease)	NA	7.03083	7.53563	7.19151	28.0488	27.1087	27.7959	0.262292	-1.93076	7e-301	1e-297	down	yes
ENSG00000008710	PKD1	5310	ENST00000568796;ENST00000471603;ENST00000469851;ENST00000423118;ENST00000486339;ENST00000472577;ENST00000472659;ENST00000262304;ENST00000567355;ENST00000483814;ENST00000496574;ENST00000568591;ENST00000480227;ENST00000566784;ENST00000564890;ENST00000469241;ENST00000485120;ENST00000562425;ENST00000474088;ENST00000570150;ENST00000475889;ENST00000473780;ENST00000565639;ENST00000561668;ENST00000569983…	GO:0000139(Golgi membrane);GO:0001502(cartilage condensation);GO:0001568(blood vessel development);GO:0001701(in utero embryonic development);GO:0001822(kidney development);GO:0001889(liver development);GO:0001892(embryonic placenta development);GO:0002133(polycystin complex);GO:0005261(cation channel activity);GO:0005262(calcium channel activity);GO:0005515(protein binding);GO:0005634(nucleus);G…	NA	NA	NA	polycystin 1, transient receptor potential channel interacting [Source:HGNC Symbol;Acc:HGNC:9008]	retained_intron;protein_coding;nonsense_mediated_decay;processed_transcript	DOID:0050177(monogenic_disease);DOID:0050686(organ_system_cancer);DOID:0050736(autosomal_dominant_disease);DOID:0050739(autosomal_genetic_disease);DOID:0080001(bone_disease);DOID:0080006(bone_development_disease);DOID:10534(stomach_cancer);DOID:13515(tuberous_sclerosis);DOID:14566(disease_of_cellular_proliferation);DOID:162(cancer);DOID:17(musculoskeletal_system_disease);DOID:18(urinary_system_di…	R-HSA-5620914(ARF4:GTP binds VxPx-motifs of membrane proteins);R-HSA-5620918(ASAP1 dimer binds membrane proteins);R-HSA-5620921(ASAP1 recruits RAB11FIP3 and RAB11 to the ciliary targeting complex);R-HSA-5623513(ASAP1 stimulates GTPase activity of ARF4);R-HSA-5623519(RAB3IP and RAB8A bind to the ciliary targeting complex);R-HSA-5623521(RAB3IP stimulates nucleotide exchange on RAB8A);R-HSA-5623524(…	2.33235	2.58908	2.36904	11.374	12.5246	12.3135	0.201326	-2.31239	7e-299	1e-295	down	yes
ENSG00000105647	PIK3R2	5296	ENST00000222254;ENST00000426902;ENST00000459743;ENST00000474310;ENST00000617130;ENST00000464016;ENST00000674682;ENST00000600533;ENST00000675271;ENST00000672815;ENST00000617642	GO:0001678(cellular glucose homeostasis);GO:0001784(phosphotyrosine residue binding);GO:0005515(protein binding);GO:0005634(nucleus);GO:0005737(cytoplasm);GO:0005829(cytosol);GO:0005925(focal adhesion);GO:0005942(phosphatidylinositol 3-kinase complex);GO:0005943(phosphatidylinositol 3-kinase complex, class IA);GO:0006955(immune response);GO:0007165(signal transduction);GO:0008286(insulin receptor…	01521(EGFR tyrosine kinase inhibitor resistance);01522(Endocrine resistance);01524(Platinum drug resistance);04012(ErbB signaling pathway);04014(Ras signaling pathway);04015(Rap1 signaling pathway);04024(cAMP signaling pathway);04062(Chemokine signaling pathway);04066(HIF-1 signaling pathway);04068(FoxO signaling pathway);04070(Phosphatidylinositol signaling system);04071(Sphingolipid signaling p…	NA	NA	phosphoinositide-3-kinase regulatory subunit 2 [Source:HGNC Symbol;Acc:HGNC:8980]	protein_coding;nonsense_mediated_decay;retained_intron	DOID:0014667(disease_of_metabolism);DOID:0050013(carbohydrate_metabolism_disease);DOID:0050117(disease_by_infectious_agent);DOID:0060158(acquired_metabolic_disease);DOID:2914(immune_system_disease);DOID:4194(glucose_metabolism_disease);DOID:4195(hyperglycemia);DOID:4961(bone_marrow_disease);DOID:4(disease);DOID:74(hematopoietic_system_disease);DOID:7(disease_of_anatomical_entity);DOID:8432(polycy…	R-HSA-109699(PI3K-containing complexes phosphorylate PIP2 to PIP3);R-HSA-114542(RAC1,RAC2,RHOG activate PI3K);R-HSA-1295516(IL7:p-Y449-IL7R:JAK1:IL2RG:JAK3 binds PI3K regulatory subunits);R-HSA-1433514(Synthesis of PIP3 from PIP2 by PI3K);R-HSA-1562641(Indirect recruitment of PI3K to KIT via p(Y)-GAB2);R-HSA-1676048(PI(4,5)P2 is phosphorylated to PI(3,4,5)P3 by PIK3C[1] at the plasma membrane);R-…	10.9001	10.1213	11.0791	0.0423988	0.0228944	0.0635115	249.218	7.96127	4.46928e-293	9.25588e-290	up	yes
ENSG00000070669	ASNS	440	ENST00000495255;ENST00000462436;ENST00000454046;ENST00000422745;ENST00000444334;ENST00000442734;ENST00000437657;ENST00000394308;ENST00000414884;ENST00000448127;ENST00000451771;ENST00000487714;ENST00000453600;ENST00000455086;ENST00000175506;ENST00000394309	GO:0000166(nucleotide binding);GO:0004066(asparagine synthase (glutamine-hydrolyzing) activity);GO:0005515(protein binding);GO:0005524(ATP binding);GO:0005829(cytosol);GO:0006529(asparagine biosynthetic process);GO:0006541(glutamine metabolic process);GO:0008652(cellular amino acid biosynthetic process);GO:0016874(ligase activity);GO:0042149(cellular response to glucose starvation);GO:0043066(neg…	00250(Alanine, aspartate and glutamate metabolism);01100(Metabolic pathways);01230(Biosynthesis of amino acids);01230(Biosynthesis of amino acids)	K01953	EC:6.3.5.4	asparagine synthetase (glutamine-hydrolyzing) [Source:HGNC Symbol;Acc:HGNC:753]	retained_intron;nonsense_mediated_decay;protein_coding	DOID:0050686(organ_system_cancer);DOID:0060083(immune_system_cancer);DOID:1037(lymphoblastic_leukemia);DOID:1240(leukemia);DOID:14566(disease_of_cellular_proliferation);DOID:162(cancer);DOID:2531(hematologic_cancer);DOID:4(disease);DOID:9952(acute_lymphocytic_leukemia)	R-HSA-1791118(Expression of ASNS (Asparagine Synthetase));R-HSA-70599(aspartate + glutamine + ATP <=> asparagine + glutamate + AMP + pyrophosphate [ASNS])	13.5508	14.3293	13.374	64.2699	70.818	75.0516	0.196318	-2.34874	3.52251e-288	6.866e-285	down	yes
ENSG00000128272	ATF4	468	ENST00000674835;ENST00000337304;ENST00000680748;ENST00000676346;ENST00000404241;ENST00000674920;ENST00000674568;ENST00000680446	GO:0000122(negative regulation of transcription by RNA polymerase II);GO:0000785(chromatin);GO:0000976(transcription cis-regulatory region binding);GO:0000977(RNA polymerase II transcription regulatory region sequence-specific DNA binding);GO:0000978(RNA polymerase II cis-regulatory region sequence-specific DNA binding);GO:0000981(DNA-binding transcription factor activity, RNA polymerase II-speci…	04010(MAPK signaling pathway);04022(cGMP-PKG signaling pathway);04137(Mitophagy - animal);04141(Protein processing in endoplasmic reticulum);04151(PI3K-Akt signaling pathway);04210(Apoptosis);04211(Longevity regulating pathway);04261(Adrenergic signaling in cardiomyocytes);04668(TNF signaling pathway);04720(Long-term potentiation);04722(Neurotrophin signaling pathway);04725(Cholinergic synapse);0…	NA	NA	activating transcription factor 4 [Source:HGNC Symbol;Acc:HGNC:786]	protein_coding	DOID:0050161(lower_respiratory_tract_disease);DOID:0050687(cell_type_cancer);DOID:14566(disease_of_cellular_proliferation);DOID:150(disease_of_mental_health);DOID:1561(cognitive_disorder);DOID:1579(respiratory_system_disease);DOID:162(cancer);DOID:171(neuroectodermal_tumor);DOID:225(syndrome);DOID:2320(obstructive_lung_disease);DOID:2468(psychotic_disorder);DOID:2994(germ_cell_cancer);DOID:3083(c…	R-HSA-1791056(Expression of CCL2);R-HSA-1791095(Expression of HERPUD);R-HSA-1791107(Expression of DDIT3 (CHOP, GADD153) in response to unfolded protein);R-HSA-1791118(Expression of ASNS (Asparagine Synthetase));R-HSA-1791150(Expression of BIP (78 kDa Glucose-regulated protein, GRP78, HSPA5));R-HSA-1791173(Expression of ATF3);R-HSA-1791180(Expression of IGFBP1);R-HSA-381128(Translation of ATF4 );R…	80.7882	80.9015	80.2633	316.689	320.694	298.3	0.258584	-1.95129	5.03323e-284	9.26562e-281	down	yes
ENSG00000110619	CARS1	833	ENST00000526890;ENST00000470221;ENST00000380525;ENST00000484484;ENST00000466442;ENST00000397111;ENST00000524825;ENST00000527330;ENST00000465207;ENST00000465331;ENST00000465240;ENST00000278224;ENST00000531387;ENST00000529772;ENST00000439280	GO:0000049(tRNA binding);GO:0000166(nucleotide binding);GO:0004812(aminoacyl-tRNA ligase activity);GO:0004817(cysteine-tRNA ligase activity);GO:0005515(protein binding);GO:0005524(ATP binding);GO:0005737(cytoplasm);GO:0005829(cytosol);GO:0006399(tRNA metabolic process);GO:0006412(translation);GO:0006418(tRNA aminoacylation for protein translation);GO:0006423(cysteinyl-tRNA aminoacylation);GO:0010…	00970(Aminoacyl-tRNA biosynthesis);00970(Aminoacyl-tRNA biosynthesis)	K01883	EC:6.1.1.16	cysteinyl-tRNA synthetase 1 [Source:HGNC Symbol;Acc:HGNC:1493]	retained_intron;processed_transcript;protein_coding;nonsense_mediated_decay	DOID:0050686(organ_system_cancer);DOID:0060073(lymphatic_system_cancer);DOID:0060083(immune_system_cancer);DOID:14566(disease_of_cellular_proliferation);DOID:162(cancer);DOID:4(disease);DOID:8538(reticulosarcoma)	R-HSA-379887(cysteine + tRNA(Cys) + ATP => Cys-tRNA(Cys) + AMP + pyrophosphate);R-HSA-9700179(Ligand-independent dimerization of ALK fusions);R-HSA-9700181(Autophosphorylation of ALK fusions)	6.18489	6.24901	5.96552	24.8971	25.5178	25.7155	0.241683	-2.04881	1.89345e-278	3.30218e-275	down	yes
ENSG00000047644	WWC3	55841	ENST00000380861;ENST00000466248	GO:0000122(negative regulation of transcription by RNA polymerase II);GO:0005515(protein binding);GO:0005737(cytoplasm);GO:0005829(cytosol);GO:0006355(regulation of DNA-templated transcription);GO:0016477(cell migration);GO:0019900(kinase binding);GO:0035330(regulation of hippo signaling);GO:0035331(negative regulation of hippo signaling);GO:0046621(negative regulation of organ growth);GO:0060090…	NA	NA	NA	WWC family member 3 [Source:HGNC Symbol;Acc:HGNC:29237]	protein_coding;processed_transcript	NA	NA	2.4767	2.67378	2.59262	14.0353	15.0931	15.8083	0.172311	-2.53691	3.75264e-268	6.21737e-265	down	yes
ENSG00000125148	MT2A	4502	ENST00000245185;ENST00000561491;ENST00000562017;ENST00000563985;ENST00000567300	GO:0005515(protein binding);GO:0005634(nucleus);GO:0005737(cytoplasm);GO:0005829(cytosol);GO:0006878(cellular copper ion homeostasis);GO:0006882(cellular zinc ion homeostasis);GO:0008270(zinc ion binding);GO:0010273(detoxification of copper ion);GO:0036016(cellular response to interleukin-3);GO:0036018(cellular response to erythropoietin);GO:0045926(negative regulation of growth);GO:0046872(metal…	04978(Mineral absorption);04978(Mineral absorption)	NA	NA	metallothionein 2A [Source:HGNC Symbol;Acc:HGNC:7406]	protein_coding;retained_intron;processed_transcript	DOID:0050686(organ_system_cancer);DOID:10283(prostate_cancer);DOID:10952(nephritis);DOID:14566(disease_of_cellular_proliferation);DOID:162(cancer);DOID:18(urinary_system_disease);DOID:193(reproductive_organ_cancer);DOID:3093(nervous_system_cancer);DOID:3119(gastrointestinal_system_cancer);DOID:3234(central_nervous_system_lymphoma);DOID:3620(central_nervous_system_cancer);DOID:3856(male_reproducti…	R-HSA-1031716(Expression of IFNG-stimulated genes);R-HSA-5662598(MT2A binds zinc);R-HSA-5662608(MT2A binds cadmium);R-HSA-5662986(MT2A binds copper)	422.535	393.044	399.014	59.4483	48.3717	47.4983	7.82002	2.96717	4.10473e-265	6.47687e-262	up	yes
ENSG00000113739	STC2	8614	ENST00000265087;ENST00000520648;ENST00000519511;ENST00000518455;ENST00000520593	GO:0005179(hormone activity);GO:0005576(extracellular region);GO:0005615(extracellular space);GO:0005783(endoplasmic reticulum);GO:0005788(endoplasmic reticulum lumen);GO:0005794(Golgi apparatus);GO:0006874(cellular calcium ion homeostasis);GO:0006979(response to oxidative stress);GO:0007165(signal transduction);GO:0007566(embryo implantation);GO:0010629(negative regulation of gene expression);GO…	NA	NA	NA	stanniocalcin 2 [Source:HGNC Symbol;Acc:HGNC:11374]	protein_coding;retained_intron;processed_transcript	DOID:0050686(organ_system_cancer);DOID:1107(esophageal_carcinoma);DOID:1192(peripheral_nervous_system_neoplasm);DOID:14566(disease_of_cellular_proliferation);DOID:162(cancer);DOID:2621(autonomic_nervous_system_neoplasm);DOID:3093(nervous_system_cancer);DOID:3119(gastrointestinal_system_cancer);DOID:4(disease);DOID:5041(esophageal_cancer);DOID:769(neuroblastoma)	R-HSA-8952289(FAM20C phosphorylates FAM20C substrates)	6.20336	5.91654	6.21814	28.2616	30.1667	28.8317	0.210154	-2.25048	1.71532e-247	2.58358e-244	down	yes
ENSG00000166986	MARS1	4141	ENST00000547501;ENST00000262027;ENST00000550449;ENST00000545888;ENST00000548202;ENST00000548146;ENST00000551842;ENST00000546481;ENST00000447721;ENST00000537638;ENST00000549048;ENST00000548630;ENST00000551172;ENST00000549827;ENST00000551805;ENST00000553123;ENST00000549603;ENST00000553162;ENST00000552371;ENST00000552914;ENST00000547665;ENST00000548674;ENST00000547062;ENST00000548714;ENST00000549133…	GO:0000049(tRNA binding);GO:0000166(nucleotide binding);GO:0003723(RNA binding);GO:0004812(aminoacyl-tRNA ligase activity);GO:0004825(methionine-tRNA ligase activity);GO:0005524(ATP binding);GO:0005634(nucleus);GO:0005730(nucleolus);GO:0005737(cytoplasm);GO:0005829(cytosol);GO:0006399(tRNA metabolic process);GO:0006412(translation);GO:0006418(tRNA aminoacylation for protein translation);GO:000643…	00450(Selenocompound metabolism);00970(Aminoacyl-tRNA biosynthesis);01100(Metabolic pathways);01100(Metabolic pathways)	K01874	EC:6.1.1.10	methionyl-tRNA synthetase 1 [Source:HGNC Symbol;Acc:HGNC:6898]	nonsense_mediated_decay;protein_coding;retained_intron;processed_transcript	NA	R-HSA-2408546(tRNA(Met) is selenomethionylated to SeMet-tRNA(Met) by multisynthetase complex);R-HSA-379861(glutamate + tRNA(Glu) + ATP => Glu-tRNA(Glu) + AMP + pyrophosphate);R-HSA-379865(proline + tRNA(Pro) + ATP => Pro-tRNA(Pro) + AMP + pyrophosphate);R-HSA-379867(aspartate + tRNA(Asp) + ATP => Asp-tRNA(Asp) + AMP + pyrophosphate);R-HSA-379893(isoleucine + tRNA(Ile) + ATP => Ile-tRNA(Ile) + AMP…	25.5404	25.7067	24.3922	90.8498	100.176	101.258	0.258787	-1.95016	1.56005e-246	2.24755e-243	down	yes
ENSG00000092621	PHGDH	26227	ENST00000469443;ENST00000641573;ENST00000642021;ENST00000641891;ENST00000641455;ENST00000641491;ENST00000641847;ENST00000642041;ENST00000641023;ENST00000462324;ENST00000641314;ENST00000482968;ENST00000641213;ENST00000641570;ENST00000641597;ENST00000641375;ENST00000641756;ENST00000641074;ENST00000641811;ENST00000641115;ENST00000641947;ENST00000641272;ENST00000641711;ENST00000641513;ENST00000369409…	GO:0004617(phosphoglycerate dehydrogenase activity);GO:0005829(cytosol);GO:0006541(glutamine metabolic process);GO:0006544(glycine metabolic process);GO:0006563(L-serine metabolic process);GO:0006564(L-serine biosynthetic process);GO:0006566(threonine metabolic process);GO:0007420(brain development);GO:0008652(cellular amino acid biosynthetic process);GO:0009055(electron transfer activity);GO:000…	00260(Glycine, serine and threonine metabolism);00270(Cysteine and methionine metabolism);01100(Metabolic pathways);01200(Carbon metabolism);01230(Biosynthesis of amino acids);01230(Biosynthesis of amino acids)	K00058	EC:1.1.1.399;EC:1.1.1.95	phosphoglycerate dehydrogenase [Source:HGNC Symbol;Acc:HGNC:8923]	retained_intron;nonsense_mediated_decay;processed_transcript;protein_coding	DOID:0050117(disease_by_infectious_agent);DOID:0050338(primary_bacterial_infectious_disease);DOID:0060031(autoimmune_disease_of_gastrointestinal_tract);DOID:0060056(hypersensitivity_reaction_disease);DOID:104(bacterial_infectious_disease);DOID:150(disease_of_mental_health);DOID:1561(cognitive_disorder);DOID:2048(autoimmune_hepatitis);DOID:2237(hepatitis);DOID:2468(psychotic_disorder);DOID:2914(im…	R-HSA-977348(PHGDH tetramer dehydrogenates 3PG)	7.55895	7.45511	7.58183	28.249	31.2994	29.6355	0.253363	-1.98072	5.13337e-241	7.08747e-238	down	yes
ENSG00000101255	TRIB3	57761	ENST00000217233;ENST00000422053;ENST00000449710;ENST00000615226	GO:0000122(negative regulation of transcription by RNA polymerase II);GO:0003714(transcription corepressor activity);GO:0004672(protein kinase activity);GO:0004860(protein kinase inhibitor activity);GO:0005515(protein binding);GO:0005524(ATP binding);GO:0005634(nucleus);GO:0005654(nucleoplasm);GO:0005829(cytosol);GO:0005886(plasma membrane);GO:0006468(protein phosphorylation);GO:0006469(negative …	04931(Insulin resistance);04931(Insulin resistance)	NA	NA	tribbles pseudokinase 3 [Source:HGNC Symbol;Acc:HGNC:16228]	protein_coding	DOID:0014667(disease_of_metabolism);DOID:0050013(carbohydrate_metabolism_disease);DOID:0050828(artery_disease);DOID:0060158(acquired_metabolic_disease);DOID:0080001(bone_disease);DOID:1287(cardiovascular_system_disease);DOID:14566(disease_of_cellular_proliferation);DOID:162(cancer);DOID:178(vascular_disease);DOID:17(musculoskeletal_system_disease);DOID:1936(atherosclerosis);DOID:2348(arterioscler…	R-HSA-109700(AKT2 binds PIP3);R-HSA-198640(TORC2 (mTOR) phosphorylates AKT at S473);R-HSA-1989767(Expression of TRIB3);R-HSA-199443(THEM4 (CTMP) and/or TRIB3 inhibit AKT phosphorylation);R-HSA-9635912(Expression of TRIB3 in response to stress);R-HSA-9653894(Expression of CHAC1)	12.6132	12.3141	13.051	50.4513	53.1499	53.7097	0.241422	-2.05037	5.59307e-230	7.41328e-227	down	yes
ENSG00000139514	SLC7A1	6541	ENST00000380752;ENST00000473577;ENST00000450494	GO:0000064(L-ornithine transmembrane transporter activity);GO:0005290(L-histidine transmembrane transporter activity);GO:0005515(protein binding);GO:0005886(plasma membrane);GO:0005887(integral component of plasma membrane);GO:0006865(amino acid transport);GO:0009925(basal plasma membrane);GO:0015171(amino acid transmembrane transporter activity);GO:0015174(basic amino acid transmembrane transpor…	05206(MicroRNAs in cancer);05206(MicroRNAs in cancer)	NA	NA	solute carrier family 7 member 1 [Source:HGNC Symbol;Acc:HGNC:11057]	protein_coding;processed_transcript	DOID:0050828(artery_disease);DOID:10763(hypertension);DOID:10825(essential_hypertension);DOID:1287(cardiovascular_system_disease);DOID:178(vascular_disease);DOID:4(disease);DOID:7(disease_of_anatomical_entity)	R-HSA-375776(SLC7A1 (CAT-1)-mediated uptake of cationic amino acids)	12.048	11.9102	11.6613	41.0876	42.2755	40.894	0.286661	-1.80258	2.09197e-226	2.66613e-223	down	yes
ENSG00000130066	SAT1	6303,10861,81539	ENST00000379270;ENST00000379254;ENST00000462639;ENST00000474223;ENST00000379253;ENST00000489394;ENST00000487713;ENST00000379251	GO:0001525(angiogenesis);GO:0004145(diamine N-acetyltransferase activity);GO:0005515(protein binding);GO:0005737(cytoplasm);GO:0005829(cytosol);GO:0006596(polyamine biosynthetic process);GO:0008080(N-acetyltransferase activity);GO:0009447(putrescine catabolic process);GO:0016407(acetyltransferase activity);GO:0016740(transferase activity);GO:0016746(acyltransferase activity);GO:0019809(spermidine…	00330(Arginine and proline metabolism);01100(Metabolic pathways);04216(Ferroptosis);04216(Ferroptosis)	K00657	EC:2.3.1.57	spermidine/spermine N1-acetyltransferase 1 [Source:HGNC Symbol;Acc:HGNC:10540]	protein_coding;retained_intron;nonsense_mediated_decay	DOID:0050117(disease_by_infectious_agent);DOID:0050615(respiratory_system_cancer);DOID:0050686(organ_system_cancer);DOID:10155(intestinal_cancer);DOID:1324(lung_cancer);DOID:14566(disease_of_cellular_proliferation);DOID:150(disease_of_mental_health);DOID:1561(cognitive_disorder);DOID:1612(breast_cancer);DOID:161(keratosis);DOID:162(cancer);DOID:16(integumentary_system_disease);DOID:219(colon_canc…	R-HSA-351207(Spermine => N-acetylated spermine);R-HSA-351208(Spermidine => N-acetylated spermidine)	72.9185	69.9416	72.9571	16.8192	15.7078	17.2592	4.33487	2.11599	3.03068e-211	3.71943e-208	up	yes
ENSG00000146733	PSPH	5723	ENST00000395471;ENST00000421626;ENST00000427797;ENST00000419984;ENST00000275605;ENST00000421312;ENST00000424596;ENST00000437355;ENST00000472276;ENST00000413218;ENST00000459834;ENST00000416592	GO:0000287(magnesium ion binding);GO:0001701(in utero embryonic development);GO:0005737(cytoplasm);GO:0005829(cytosol);GO:0006563(L-serine metabolic process);GO:0006564(L-serine biosynthetic process);GO:0008652(cellular amino acid biosynthetic process);GO:0009612(response to mechanical stimulus);GO:0016311(dephosphorylation);GO:0016787(hydrolase activity);GO:0031667(response to nutrient levels);G…	00260(Glycine, serine and threonine metabolism);01100(Metabolic pathways);01200(Carbon metabolism);01230(Biosynthesis of amino acids);01230(Biosynthesis of amino acids)	K01079	EC:3.1.3.3	phosphoserine phosphatase [Source:HGNC Symbol;Acc:HGNC:9577]	protein_coding;nonsense_mediated_decay;retained_intron;processed_transcript	NA	R-HSA-977324(PSPH:Mg2+ dimer dephosphorylates O-P-Ser)	5.1747	6.10548	5.4143	30.4573	34.2329	35.0141	0.16744	-2.57828	2.9831e-210	3.53029e-207	down	yes
ENSG00000140105	WARS1	7453	ENST00000553808;ENST00000554950;ENST00000358655;ENST00000556435;ENST00000557722;ENST00000556695;ENST00000555031;ENST00000555464;ENST00000355338;ENST00000556783;ENST00000344102;ENST00000553769;ENST00000557094;ENST00000555410;ENST00000553395;ENST00000556645;ENST00000554084;ENST00000557347;ENST00000557614;ENST00000556504;ENST00000556295;ENST00000553413;ENST00000554601;ENST00000553581;ENST00000392882…	GO:0000166(nucleotide binding);GO:0001525(angiogenesis);GO:0001933(negative regulation of protein phosphorylation);GO:0004812(aminoacyl-tRNA ligase activity);GO:0004830(tryptophan-tRNA ligase activity);GO:0005515(protein binding);GO:0005524(ATP binding);GO:0005634(nucleus);GO:0005737(cytoplasm);GO:0005829(cytosol);GO:0006412(translation);GO:0006418(tRNA aminoacylation for protein translation);GO:…	00970(Aminoacyl-tRNA biosynthesis);00970(Aminoacyl-tRNA biosynthesis)	K01867	EC:6.1.1.2	tryptophanyl-tRNA synthetase 1 [Source:HGNC Symbol;Acc:HGNC:12729]	retained_intron;protein_coding;processed_transcript;nonsense_mediated_decay	DOID:14566(disease_of_cellular_proliferation);DOID:162(cancer);DOID:4(disease)	R-HSA-379977(tryptophan + tRNA(Trp) + ATP => Trp-tRNA(Trp) + AMP + pyrophosphate)	19.1573	19.0752	18.9224	63.476	69.4042	73.0805	0.277504	-1.84942	8.86638e-200	1.01309e-196	down	yes
ENSG00000196611	MMP1	4312	ENST00000315274;ENST00000681643;ENST00000681445;ENST00000680179	GO:0004175(endopeptidase activity);GO:0004222(metalloendopeptidase activity);GO:0004252(serine-type endopeptidase activity);GO:0005576(extracellular region);GO:0006508(proteolysis);GO:0008233(peptidase activity);GO:0008237(metallopeptidase activity);GO:0008270(zinc ion binding);GO:0016787(hydrolase activity);GO:0022617(extracellular matrix disassembly);GO:0030198(extracellular matrix organization…	03320(PPAR signaling pathway);04657(IL-17 signaling pathway);04926(Relaxin signaling pathway);05171(Coronavirus disease - COVID-19);05200(Pathways in cancer);05219(Bladder cancer);05323(Rheumatoid arthritis);05323(Rheumatoid arthritis)	K01388	EC:3.4.24.7	matrix metallopeptidase 1 [Source:HGNC Symbol;Acc:HGNC:7155]	protein_coding;retained_intron;processed_transcript	DOID:0014667(disease_of_metabolism);DOID:0050013(carbohydrate_metabolism_disease);DOID:0050117(disease_by_infectious_agent);DOID:0050155(sensory_system_disease);DOID:0050161(lower_respiratory_tract_disease);DOID:0050338(primary_bacterial_infectious_disease);DOID:0050589(inflammatory_bowel_disease);DOID:0050615(respiratory_system_cancer);DOID:0050686(organ_system_cancer);DOID:0050687(cell_type_can…	R-HSA-1454757(Gelatin degradation by MMP1, 2, 3, 7, 8, 9, 12, 13);R-HSA-1454781(MMP1,3,13 (2, 7-12, 19) binding by Alpha-2 macroglubulin);R-HSA-1454822(Collagen type I degradation by MMP1,2,8,13, PRSS2);R-HSA-1474197(Collagen type II degradation by MMP1,3,8,13,PRSS2);R-HSA-1474213(Collagen type III degradation by MMP1,8,9,13);R-HSA-1564120(Collagen type VII degradation by MMP1,2,3);R-HSA-1564143(…	176.212	163.812	155.15	39.9017	37.0216	35.8326	4.39156	2.13474	8.5936e-194	9.49192e-191	up	yes
ENSG00000196365	LONP1	9361	ENST00000590729;ENST00000591321;ENST00000587552;ENST00000589473;ENST00000590728;ENST00000360614;ENST00000593119;ENST00000588589;ENST00000590558;ENST00000590511;ENST00000590206;ENST00000587365;ENST00000540670	GO:0000002(mitochondrial genome maintenance);GO:0000166(nucleotide binding);GO:0001018(mitochondrial promoter sequence-specific DNA binding);GO:0001666(response to hypoxia);GO:0003677(DNA binding);GO:0003697(single-stranded DNA binding);GO:0003727(single-stranded RNA binding);GO:0004176(ATP-dependent peptidase activity);GO:0004252(serine-type endopeptidase activity);GO:0005515(protein binding);GO…	NA	K08675	EC:3.4.21.53	lon peptidase 1, mitochondrial [Source:HGNC Symbol;Acc:HGNC:9479]	protein_coding;retained_intron;processed_transcript;nonsense_mediated_decay	NA	NA	29.0956	29.3964	27.9605	84.0408	87.6658	86.5437	0.334762	-1.57879	3.37082e-189	3.60308e-186	down	yes
ENSG00000177954	RPS27	6232	ENST00000651669;ENST00000493224;ENST00000392558;ENST00000477151;ENST00000643794	GO:0000028(ribosomal small subunit assembly);GO:0002181(cytoplasmic translation);GO:0003677(DNA binding);GO:0003723(RNA binding);GO:0003735(structural constituent of ribosome);GO:0005515(protein binding);GO:0005634(nucleus);GO:0005654(nucleoplasm);GO:0005829(cytosol);GO:0005840(ribosome);GO:0006364(rRNA processing);GO:0006412(translation);GO:0008270(zinc ion binding);GO:0014069(postsynaptic densi…	03010(Ribosome);05171(Coronavirus disease - COVID-19);05171(Coronavirus disease - COVID-19)	NA	NA	ribosomal protein S27 [Source:HGNC Symbol;Acc:HGNC:10416]	protein_coding;retained_intron;nonsense_mediated_decay	DOID:0014667(disease_of_metabolism);DOID:0050686(organ_system_cancer);DOID:10534(stomach_cancer);DOID:12798(mucopolysaccharidosis);DOID:14566(disease_of_cellular_proliferation);DOID:162(cancer);DOID:3119(gastrointestinal_system_cancer);DOID:3211(lysosomal_storage_disease);DOID:4(disease);DOID:655(inherited_metabolic_disorder)	R-HSA-141409(Mad1 binds kinetochore);R-HSA-141422(MAD2 converted to an inhibitory state via interaction with Mad1);R-HSA-141431(MAD2 associates with the Mad1 kinetochore complex);R-HSA-141439(Release of activated MAD2 from kinetochores);R-HSA-141671(Polypeptide release from the eRF3-GDP:eRF1:mRNA:80S Ribosome complex);R-HSA-141673(GTP Hydrolysis by eRF3 bound to the eRF1:mRNA:polypeptide:80S Ribo…	301.163	272.099	308.591	66.6766	57.5306	59.364	4.80388	2.2642	2.78875e-184	2.88775e-181	up	yes
ENSG00000031698	SARS1	6301	ENST00000482384;ENST00000471705;ENST00000468588;ENST00000369923;ENST00000234677;ENST00000477544	GO:0000049(tRNA binding);GO:0000122(negative regulation of transcription by RNA polymerase II);GO:0000166(nucleotide binding);GO:0000978(RNA polymerase II cis-regulatory region sequence-specific DNA binding);GO:0003677(DNA binding);GO:0003723(RNA binding);GO:0004812(aminoacyl-tRNA ligase activity);GO:0004828(serine-tRNA ligase activity);GO:0005515(protein binding);GO:0005524(ATP binding);GO:00056…	00970(Aminoacyl-tRNA biosynthesis);00970(Aminoacyl-tRNA biosynthesis)	K01875	EC:6.1.1.11	seryl-tRNA synthetase 1 [Source:HGNC Symbol;Acc:HGNC:10537]	processed_transcript;protein_coding	DOID:0014667(disease_of_metabolism);DOID:0050828(artery_disease);DOID:0060158(acquired_metabolic_disease);DOID:1074(kidney_failure);DOID:10763(hypertension);DOID:1287(cardiovascular_system_disease);DOID:178(vascular_disease);DOID:18(urinary_system_disease);DOID:1920(hyperuricemia);DOID:225(syndrome);DOID:4(disease);DOID:557(kidney_disease);DOID:6432(pulmonary_hypertension);DOID:7(disease_of_anato…	R-HSA-2408526(tRNA(Sec) is serylated to Ser-tRNA(Sec) by SARS dimer);R-HSA-379992(serine + tRNA(Ser) + ATP => Ser-tRNA(Ser) + AMP + pyrophosphate)	41.3067	40.2549	40.1524	121.517	130.068	135.118	0.314748	-1.66773	5.17788e-179	5.19922e-176	down	yes
ENSG00000066135	KDM4A	9682	ENST00000372396;ENST00000463151;ENST00000481296;ENST00000485249;ENST00000472265	GO:0001650(fibrillar center);GO:0005515(protein binding);GO:0005634(nucleus);GO:0005654(nucleoplasm);GO:0005721(pericentric heterochromatin);GO:0005737(cytoplasm);GO:0005829(cytosol);GO:0006325(chromatin organization);GO:0006338(chromatin remodeling);GO:0008270(zinc ion binding);GO:0010507(negative regulation of autophagy);GO:0010628(positive regulation of gene expression);GO:0010629(negative reg…	NA	K06709	EC:1.14.11.66;EC:1.14.11.69	lysine demethylase 4A [Source:HGNC Symbol;Acc:HGNC:22978]	protein_coding;retained_intron;nonsense_mediated_decay	DOID:0050155(sensory_system_disease);DOID:0050686(organ_system_cancer);DOID:0060116(sensory_system_cancer);DOID:14566(disease_of_cellular_proliferation);DOID:1492(eye_and_adnexa_disease);DOID:162(cancer);DOID:2174(ocular_cancer);DOID:3093(nervous_system_cancer);DOID:4645(retinal_cancer);DOID:4(disease);DOID:5614(eye_disease);DOID:5679(retinal_disease);DOID:768(retinoblastoma);DOID:771(retinal_cel…	R-HSA-4722133(KDM2A, KDM2B, KDM4A demethylate MeK37-histone H3);R-HSA-4724279(KDM4A, KDM4B, KDM4C, KDM4D demethylate Me2K10-histone H3);R-HSA-5661114(KDM2A, KDM2B, KDM4A demethylate Me2K37-histone H3);R-HSA-5661120(KDM4A, KDM4B, KDM4C, KDM4D, MINA demethylate Me3K10-histone H3);R-HSA-5682586(HERC2 and PIAS4 are recruited to DNA DSBs);R-HSA-5682588(RNF8 binds phosphorylated MDC1 at DNA DSBs);R-HSA…	14.6942	14.6356	13.7932	45.5451	46.1182	46.8214	0.311392	-1.6832	9.59951e-173	9.35557e-170	down	yes
ENSG00000205542	TMSB4X	7114	ENST00000451311;ENST00000380635;ENST00000380633;ENST00000380636	GO:0003723(RNA binding);GO:0003779(actin binding);GO:0003785(actin monomer binding);GO:0005515(protein binding);GO:0005576(extracellular region);GO:0005634(nucleus);GO:0005737(cytoplasm);GO:0005829(cytosol);GO:0005856(cytoskeleton);GO:0007015(actin filament organization);GO:0007253(cytoplasmic sequestering of NF-kappaB);GO:0019899(enzyme binding);GO:0030334(regulation of cell migration);GO:003109…	04810(Regulation of actin cytoskeleton);04810(Regulation of actin cytoskeleton)	NA	NA	thymosin beta 4 X-linked [Source:HGNC Symbol;Acc:HGNC:11881]	protein_coding	DOID:0050117(disease_by_infectious_agent);DOID:0050686(organ_system_cancer);DOID:0050687(cell_type_cancer);DOID:0060056(hypersensitivity_reaction_disease);DOID:0060100(musculoskeletal_system_cancer);DOID:10155(intestinal_cancer);DOID:14566(disease_of_cellular_proliferation);DOID:1520(colon_carcinoma);DOID:1575(rheumatic_disease);DOID:162(cancer);DOID:17(musculoskeletal_system_disease);DOID:1909(m…	R-HSA-481007(Exocytosis of platelet alpha granule contents)	2536.88	2430.44	2411.37	729.769	635.086	633.362	3.69263	1.88465	4.09262e-170	3.87466e-167	up	yes
ENSG00000087086	FTL	2512	ENST00000331825	GO:0005506(iron ion binding);GO:0005515(protein binding);GO:0005576(extracellular region);GO:0005737(cytoplasm);GO:0005829(cytosol);GO:0006826(iron ion transport);GO:0006879(cellular iron ion homeostasis);GO:0006880(intracellular sequestering of iron ion);GO:0008043(intracellular ferritin complex);GO:0008198(ferrous iron binding);GO:0008199(ferric iron binding);GO:0016020(membrane);GO:0035578(azu…	04216(Ferroptosis);04217(Necroptosis);04978(Mineral absorption)	NA	NA	ferritin light chain [Source:HGNC Symbol;Acc:HGNC:3999]	protein_coding	DOID:0014667(disease_of_metabolism);DOID:0050155(sensory_system_disease);DOID:0050686(organ_system_cancer);DOID:0050687(cell_type_cancer);DOID:0060100(musculoskeletal_system_cancer);DOID:0080001(bone_disease);DOID:110(lens_disease);DOID:14566(disease_of_cellular_proliferation);DOID:1492(eye_and_adnexa_disease);DOID:150(disease_of_mental_health);DOID:1561(cognitive_disorder);DOID:162(cancer);DOID:…	R-HSA-1562626(Ferritin Complex oxidises 4Fe2+ to Fe(3+)O(OH));R-HSA-2187266(SCARA5 binds ligands);R-HSA-2299677(SCARA5:ligand is endocytosed);R-HSA-434362(Recruitment Of Cytoplasmic Proteins To Vesicles);R-HSA-6798751(Exocytosis of azurophil granule lumen proteins)	4184.49	3730.3	3926.17	1028.13	923.722	850.322	4.22563	2.07917	1.07773e-165	9.91989e-163	up	yes
ENSG00000065060	UHRF1BP1	54887	ENST00000192788	GO:0005515(protein binding);GO:0042802(identical protein binding);GO:0042826(histone deacetylase binding)	NA	NA	NA	UHRF1 binding protein 1 [Source:HGNC Symbol;Acc:HGNC:21216]	protein_coding	NA	NA	8.29769	8.5361	8.17835	24.4157	26.5895	27.1785	0.319915	-1.64424	4.50075e-164	4.03073e-161	down	yes
ENSG00000119655	NPC2	10577	ENST00000555619;ENST00000541064;ENST00000553490;ENST00000557510;ENST00000556009;ENST00000554482;ENST00000434013;ENST00000555592	GO:0005515(protein binding);GO:0005576(extracellular region);GO:0005615(extracellular space);GO:0005764(lysosome);GO:0005783(endoplasmic reticulum);GO:0006629(lipid metabolic process);GO:0006869(lipid transport);GO:0008202(steroid metabolic process);GO:0008203(cholesterol metabolic process);GO:0009615(response to virus);GO:0015485(cholesterol binding);GO:0015914(phospholipid transport);GO:0015918…	04142(Lysosome);04979(Cholesterol metabolism);04979(Cholesterol metabolism)	NA	NA	NPC intracellular cholesterol transporter 2 [Source:HGNC Symbol;Acc:HGNC:14537]	protein_coding;nonsense_mediated_decay	DOID:0014667(disease_of_metabolism);DOID:14504(Niemann_Pick_disease);DOID:1927(sphingolipidosis);DOID:2914(immune_system_disease);DOID:3211(lysosomal_storage_disease);DOID:3405(histiocytosis);DOID:4330(non_langerhans_cell_histiocytosis);DOID:4(disease);DOID:655(inherited_metabolic_disorder);DOID:75(lymphatic_system_disease);DOID:7(disease_of_anatomical_entity);DOID:9455(lipid_storage_disease)	R-HSA-6798751(Exocytosis of azurophil granule lumen proteins);R-HSA-8876472(NPC2 binds CHOL);R-HSA-8876484(NPC2 transfers CHOL to NPC1)	26.043	24.8894	26.407	4.73146	5.05442	4.24745	5.51112	2.46235	1.17414e-162	1.02385e-159	up	yes
ENSG00000106105	GARS1	2617	ENST00000675587;ENST00000675529;ENST00000465748;ENST00000675863;ENST00000676403;ENST00000496643;ENST00000674616;ENST00000676140;ENST00000674643;ENST00000675886;ENST00000454308;ENST00000485784;ENST00000675810;ENST00000674737;ENST00000675025;ENST00000484093;ENST00000444666;ENST00000675051;ENST00000676088;ENST00000478124;ENST00000674734;ENST00000676210;ENST00000674969;ENST00000674807;ENST00000470392…	GO:0000166(nucleotide binding);GO:0004081(bis(5'-nucleosyl)-tetraphosphatase (asymmetrical) activity);GO:0004812(aminoacyl-tRNA ligase activity);GO:0004820(glycine-tRNA ligase activity);GO:0005515(protein binding);GO:0005524(ATP binding);GO:0005576(extracellular region);GO:0005737(cytoplasm);GO:0005739(mitochondrion);GO:0005759(mitochondrial matrix);GO:0005829(cytosol);GO:0006412(translation);GO:…	00970(Aminoacyl-tRNA biosynthesis);00970(Aminoacyl-tRNA biosynthesis)	K01880	EC:6.1.1.14	glycyl-tRNA synthetase 1 [Source:HGNC Symbol;Acc:HGNC:4162]	retained_intron;nonsense_mediated_decay;protein_coding	DOID:0080000(muscular_disease);DOID:10595(Charcot_Marie_Tooth_disease);DOID:12377(spinal_muscular_atrophy);DOID:1289(neurodegenerative_disease);DOID:17(musculoskeletal_system_disease);DOID:231(motor_neuron_disease);DOID:331(central_nervous_system_disease);DOID:423(myopathy);DOID:440(neuromuscular_disease);DOID:4(disease);DOID:66(muscle_tissue_disease);DOID:767(muscular_atrophy);DOID:7(disease_of_…	R-HSA-380048(glycine + tRNA(Gly) + ATP => Gly-tRNA(Gly) + AMP + pyrophosphate);R-HSA-380240(glycine + tRNA(Gly) + ATP => Gly-tRNA(Gly) + AMP + pyrophosphate)	15.637	15.4483	14.8902	47.8603	53.3514	57.4186	0.289828	-1.78673	2.71942e-162	2.31053e-159	down	yes
ENSG00000157514	TSC22D3	1831	ENST00000372397;ENST00000486554;ENST00000503515;ENST00000372383;ENST00000372390	GO:0005515(protein binding);GO:0005634(nucleus);GO:0005737(cytoplasm);GO:0005829(cytosol);GO:0006357(regulation of transcription by RNA polymerase II);GO:0006970(response to osmotic stress);GO:0070236(negative regulation of activation-induced cell death of T cells);GO:0070236(negative regulation of activation-induced cell death of T cells)	NA	NA	NA	TSC22 domain family member 3 [Source:HGNC Symbol;Acc:HGNC:3051]	protein_coding	DOID:0050686(organ_system_cancer);DOID:0080000(muscular_disease);DOID:0080001(bone_disease);DOID:0080005(bone_remodeling_disease);DOID:0080011(bone_resorption_disease);DOID:11476(osteoporosis);DOID:120(female_reproductive_organ_cancer);DOID:14566(disease_of_cellular_proliferation);DOID:162(cancer);DOID:17(musculoskeletal_system_disease);DOID:193(reproductive_organ_cancer);DOID:2151(malignant_ovar…	R-HSA-2682349(RAF1:SGK:TSC22D3:WPP ubiquitinates SCNN channels)	2.7443	2.86406	2.66399	12.8355	13.218	14.65	0.203234	-2.29878	1.08922e-157	9.02308e-155	down	yes
ENSG00000146648	EGFR	1956	ENST00000275493;ENST00000700147;ENST00000700146;ENST00000459688;ENST00000700144;ENST00000344576;ENST00000463948;ENST00000485503;ENST00000420316;ENST00000455089;ENST00000450046	GO:0000139(Golgi membrane);GO:0000165(MAPK cascade);GO:0000166(nucleotide binding);GO:0000902(cell morphogenesis);GO:0001503(ossification);GO:0001618(virus receptor activity);GO:0001892(embryonic placenta development);GO:0001934(positive regulation of protein phosphorylation);GO:0001942(hair follicle development);GO:0003682(chromatin binding);GO:0003690(double-stranded DNA binding);GO:0004672(pro…	01521(EGFR tyrosine kinase inhibitor resistance);01522(Endocrine resistance);04010(MAPK signaling pathway);04012(ErbB signaling pathway);04014(Ras signaling pathway);04015(Rap1 signaling pathway);04020(Calcium signaling pathway);04066(HIF-1 signaling pathway);04068(FoxO signaling pathway);04072(Phospholipase D signaling pathway);04144(Endocytosis);04151(PI3K-Akt signaling pathway);04510(Focal adh…	K04361	EC:2.7.10.1	epidermal growth factor receptor [Source:HGNC Symbol;Acc:HGNC:3236]	protein_coding;retained_intron;processed_transcript	DOID:0014667(disease_of_metabolism);DOID:0050117(disease_by_infectious_agent);DOID:0050155(sensory_system_disease);DOID:0050177(monogenic_disease);DOID:0050567(orofacial_cleft);DOID:0050615(respiratory_system_cancer);DOID:0050686(organ_system_cancer);DOID:0050687(cell_type_cancer);DOID:0050736(autosomal_dominant_disease);DOID:0050739(autosomal_genetic_disease);DOID:0060072(benign_neoplasm);DOID:0…	R-HSA-1169421(Trans-autophosphorylation of activated ligand-responsive EGFR mutant dimers);R-HSA-1218833(Binding of ligand-responsive EGFR mutants to chaperoning proteins HSP90 and CDC37);R-HSA-1220610(Non-covalent tyrosine kinase inhibitors bind and inactivate sensitive ligand-responsive EGFR cancer mutants);R-HSA-1220611(Covalent tyrosine kinase inhibitors bind and inactivate EGFR kinase domain…	1.19564	1.17794	1.22081	4.99611	5.4315	5.88018	0.220409	-2.18174	3.12499e-157	2.5256e-154	down	yes
ENSG00000112306	RPS12	6206,6183	ENST00000230050;ENST00000484616	GO:0002181(cytoplasmic translation);GO:0003723(RNA binding);GO:0003735(structural constituent of ribosome);GO:0005515(protein binding);GO:0005654(nucleoplasm);GO:0005737(cytoplasm);GO:0005794(Golgi apparatus);GO:0005829(cytosol);GO:0005840(ribosome);GO:0006412(translation);GO:0016020(membrane);GO:0022626(cytosolic ribosome);GO:0022627(cytosolic small ribosomal subunit);GO:0043231(intracellular me…	03010(Ribosome);05171(Coronavirus disease - COVID-19);05171(Coronavirus disease - COVID-19)	NA	NA	ribosomal protein S12 [Source:HGNC Symbol;Acc:HGNC:10385]	protein_coding;retained_intron	DOID:0050686(organ_system_cancer);DOID:0050687(cell_type_cancer);DOID:120(female_reproductive_organ_cancer);DOID:14566(disease_of_cellular_proliferation);DOID:162(cancer);DOID:1749(squamous_cell_carcinoma);DOID:193(reproductive_organ_cancer);DOID:2893(cervix_carcinoma);DOID:305(carcinoma);DOID:3744(cervical_squamous_cell_carcinoma);DOID:4362(cervical_cancer);DOID:4(disease)	R-HSA-141671(Polypeptide release from the eRF3-GDP:eRF1:mRNA:80S Ribosome complex);R-HSA-141673(GTP Hydrolysis by eRF3 bound to the eRF1:mRNA:polypeptide:80S Ribosome complex);R-HSA-141691(GTP bound eRF3:eRF1 complex binds the peptidyl tRNA:mRNA:80S Ribosome complex);R-HSA-156808(Formation of translation initiation complexes yielding circularized Ceruloplasmin mRNA in a 'closed-loop' conformation…	1127.65	1060.95	1085.07	362.347	343.371	328.893	3.16415	1.66182	8.75269e-156	6.90545e-153	up	yes
ENSG00000135842	NIBAN1	116496	ENST00000367511;ENST00000487074;ENST00000461167;ENST00000417056;ENST00000496299	GO:0001933(negative regulation of protein phosphorylation);GO:0001934(positive regulation of protein phosphorylation);GO:0003674(molecular_function);GO:0005515(protein binding);GO:0005737(cytoplasm);GO:0005829(cytosol);GO:0005886(plasma membrane);GO:0006417(regulation of translation);GO:0016020(membrane);GO:0034976(response to endoplasmic reticulum stress);GO:0045727(positive regulation of transl…	NA	NA	NA	niban apoptosis regulator 1 [Source:HGNC Symbol;Acc:HGNC:16784]	protein_coding;processed_transcript	DOID:0050687(cell_type_cancer);DOID:14566(disease_of_cellular_proliferation);DOID:162(cancer);DOID:1749(squamous_cell_carcinoma);DOID:305(carcinoma);DOID:4(disease)	NA	6.30338	6.41372	5.43315	28.4964	34.5721	38.5265	0.178653	-2.48477	1.95733e-155	1.50833e-152	down	yes
ENSG00000196517	SLC6A9	6536	ENST00000360584;ENST00000475075;ENST00000372310;ENST00000492434;ENST00000372307;ENST00000466926;ENST00000489764;ENST00000673836;ENST00000533007;ENST00000372306	GO:0003333(amino acid transmembrane transport);GO:0005283(amino acid:sodium symporter activity);GO:0005768(endosome);GO:0005886(plasma membrane);GO:0005887(integral component of plasma membrane);GO:0006836(neurotransmitter transport);GO:0006865(amino acid transport);GO:0009925(basal plasma membrane);GO:0014069(postsynaptic density);GO:0015187(glycine transmembrane transporter activity);GO:0015293…	04721(Synaptic vesicle cycle);04721(Synaptic vesicle cycle)	NA	NA	solute carrier family 6 member 9 [Source:HGNC Symbol;Acc:HGNC:11056]	protein_coding;processed_transcript;retained_intron	DOID:0050828(artery_disease);DOID:10763(hypertension);DOID:10825(essential_hypertension);DOID:1287(cardiovascular_system_disease);DOID:150(disease_of_mental_health);DOID:1561(cognitive_disorder);DOID:178(vascular_disease);DOID:2468(psychotic_disorder);DOID:303(substance_related_disorder);DOID:4(disease);DOID:5419(schizophrenia);DOID:7(disease_of_anatomical_entity);DOID:9973(substance_dependence)	R-HSA-444120(SLC6A5,9 cotransport Gly, Cl-, Na+ from extracellular region to cytosol)	0.936048	0.838882	0.942323	6.61765	7.55152	7.87908	0.123241	-3.02044	6.70079e-155	5.04631e-152	down	yes
ENSG00000072310	SREBF1	6720	ENST00000261646;ENST00000469356;ENST00000471445;ENST00000478616;ENST00000395757;ENST00000584760;ENST00000395751;ENST00000447641;ENST00000581707;ENST00000580540;ENST00000470247;ENST00000423161;ENST00000485080;ENST00000583080;ENST00000395756;ENST00000487401;ENST00000355815;ENST00000476994;ENST00000662439;ENST00000578469;ENST00000486311;ENST00000490796	GO:0000122(negative regulation of transcription by RNA polymerase II);GO:0000139(Golgi membrane);GO:0000785(chromatin);GO:0000977(RNA polymerase II transcription regulatory region sequence-specific DNA binding);GO:0000978(RNA polymerase II cis-regulatory region sequence-specific DNA binding);GO:0000981(DNA-binding transcription factor activity, RNA polymerase II-specific);GO:0001221(transcription…	04152(AMPK signaling pathway);04910(Insulin signaling pathway);04931(Insulin resistance);04932(Non-alcoholic fatty liver disease);04932(Non-alcoholic fatty liver disease)	NA	NA	sterol regulatory element binding transcription factor 1 [Source:HGNC Symbol;Acc:HGNC:11289]	protein_coding;retained_intron;nonsense_mediated_decay	DOID:0014667(disease_of_metabolism);DOID:0050013(carbohydrate_metabolism_disease);DOID:0050117(disease_by_infectious_agent);DOID:0050686(organ_system_cancer);DOID:0050828(artery_disease);DOID:0060158(acquired_metabolic_disease);DOID:0080001(bone_disease);DOID:0080008(ischemic_bone_disease);DOID:10159(osteonecrosis);DOID:1074(kidney_failure);DOID:10763(hypertension);DOID:1287(cardiovascular_system…	R-HSA-1368081(Expression of SREBF1 (SREBP1));R-HSA-1655823(Expression of Isopentenyl-diphosphate Delta-isomerase 1 (IDI1));R-HSA-1655824(Expression of Farnesyl Diphosphate Synthase (FDPS));R-HSA-1655825(SREBP1A,1C,2:SCAP binds CopII Coat Complex);R-HSA-1655826(Expression of 3-Hydroxy-3-methylglutaryl-coenzyme A Reductase (HMGCR));R-HSA-1655827(Expression of 7-Dehydrocholesterol Reductase (DHCR7))…	4.5985	4.52161	4.61215	16.8973	18.1906	15.886	0.269398	-1.89219	1.87937e-154	1.38389e-151	down	yes
ENSG00000189043	NDUFA4	4697,360165	ENST00000339600;ENST00000486007;ENST00000470761;ENST00000492822;ENST00000482299;ENST00000463308	GO:0005515(protein binding);GO:0005739(mitochondrion);GO:0005743(mitochondrial inner membrane);GO:0005747(mitochondrial respiratory chain complex I);GO:0005751(mitochondrial respiratory chain complex IV);GO:0006120(mitochondrial electron transport, NADH to ubiquinone);GO:0006123(mitochondrial electron transport, cytochrome c to oxygen);GO:0008137(NADH dehydrogenase (ubiquinone) activity);GO:00160…	00190(Oxidative phosphorylation);01100(Metabolic pathways);04714(Thermogenesis);04723(Retrograde endocannabinoid signaling);04932(Non-alcoholic fatty liver disease);05010(Alzheimer disease);05012(Parkinson disease);05014(Amyotrophic lateral sclerosis);05016(Huntington disease);05020(Prion disease);05022(Pathways of neurodegeneration - multiple diseases);05022(Pathways of neurodegeneration - multi…	NA	NA	NDUFA4 mitochondrial complex associated [Source:HGNC Symbol;Acc:HGNC:7687]	protein_coding;retained_intron;processed_transcript	NA	R-HSA-163214(Electron transfer from reduced cytochrome c to molecular oxygen);R-HSA-9709406(CO binds to Cytochrome c oxidase)	48.9732	47.5347	49.2545	15.1259	14.246	14.1714	3.34752	1.74309	2.86368e-154	2.06285e-151	up	yes
ENSG00000235385	LINC02154	109729169	ENST00000412485;ENST00000670053;ENST00000443965	NA	NA	NA	NA	long intergenic non-protein coding RNA 2154 [Source:HGNC Symbol;Acc:HGNC:53015]	lncRNA	NA	NA	15.7497	14.3602	12.353	0.691039	0.715965	0.654798	20.5951	4.36423	1.79718e-148	1.26705e-145	up	yes
ENSG00000167972	ABCA3	21	ENST00000382381;ENST00000301732;ENST00000569062;ENST00000563623;ENST00000567910;ENST00000566200	GO:0000166(nucleotide binding);GO:0005319(lipid transporter activity);GO:0005524(ATP binding);GO:0005615(extracellular space);GO:0005764(lysosome);GO:0005765(lysosomal membrane);GO:0005768(endosome);GO:0005770(late endosome);GO:0005886(plasma membrane);GO:0006855(xenobiotic transmembrane transport);GO:0006869(lipid transport);GO:0008559(ABC-type xenobiotic transporter activity);GO:0009410(respons…	02010(ABC transporters);02010(ABC transporters)	NA	NA	ATP binding cassette subfamily A member 3 [Source:HGNC Symbol;Acc:HGNC:33]	protein_coding;retained_intron	DOID:0050161(lower_respiratory_tract_disease);DOID:0050686(organ_system_cancer);DOID:0060083(immune_system_cancer);DOID:11162(respiratory_failure);DOID:1240(leukemia);DOID:12716(newborn_respiratory_distress_syndrome);DOID:14566(disease_of_cellular_proliferation);DOID:1579(respiratory_system_disease);DOID:162(cancer);DOID:225(syndrome);DOID:2531(hematologic_cancer);DOID:4(disease);DOID:552(pneumon…	R-HSA-5683672(Defective ABCA3 does not transport PC, PG from ER membrane to lamellar body);R-HSA-5683714(ABCA3 transports PC, PG from ER membrane to lamellar body);R-HSA-5688397(Defective ABCA3 does not transport PC, PG from ER membrane to lamellar body)	6.16459	6.15161	6.18494	18.1179	19.0537	18.2131	0.334047	-1.58188	2.68429e-144	1.85305e-141	down	yes
ENSG00000213741	RPS29	6235	ENST00000396020;ENST00000245458;ENST00000556230;ENST00000557519;ENST00000557111;ENST00000557367;ENST00000539688;ENST00000554075	GO:0002181(cytoplasmic translation);GO:0003723(RNA binding);GO:0003735(structural constituent of ribosome);GO:0005654(nucleoplasm);GO:0005737(cytoplasm);GO:0005783(endoplasmic reticulum);GO:0005791(rough endoplasmic reticulum);GO:0005829(cytosol);GO:0005840(ribosome);GO:0005925(focal adhesion);GO:0006412(translation);GO:0008270(zinc ion binding);GO:0015935(small ribosomal subunit);GO:0022627(cyto…	03010(Ribosome);05171(Coronavirus disease - COVID-19);05171(Coronavirus disease - COVID-19)	NA	NA	ribosomal protein S29 [Source:HGNC Symbol;Acc:HGNC:10419]	protein_coding;retained_intron;processed_transcript	DOID:0050615(respiratory_system_cancer);DOID:0050686(organ_system_cancer);DOID:1324(lung_cancer);DOID:14566(disease_of_cellular_proliferation);DOID:162(cancer);DOID:4(disease)	R-HSA-141671(Polypeptide release from the eRF3-GDP:eRF1:mRNA:80S Ribosome complex);R-HSA-141673(GTP Hydrolysis by eRF3 bound to the eRF1:mRNA:polypeptide:80S Ribosome complex);R-HSA-141691(GTP bound eRF3:eRF1 complex binds the peptidyl tRNA:mRNA:80S Ribosome complex);R-HSA-156808(Formation of translation initiation complexes yielding circularized Ceruloplasmin mRNA in a 'closed-loop' conformation…	8.13692	7.22031	8.48298	1.64997	1.64516	1.56742	4.90282	2.29361	4.24151e-144	2.8683e-141	up	yes
ENSG00000044574	HSPA5	3309	ENST00000681540;ENST00000680494;ENST00000681544;ENST00000680234;ENST00000680640;ENST00000679475;ENST00000681045;ENST00000679355;ENST00000681424;ENST00000680257;ENST00000324460;ENST00000681774;ENST00000681675	GO:0000166(nucleotide binding);GO:0001554(luteolysis);GO:0005509(calcium ion binding);GO:0005515(protein binding);GO:0005524(ATP binding);GO:0005634(nucleus);GO:0005737(cytoplasm);GO:0005739(mitochondrion);GO:0005783(endoplasmic reticulum);GO:0005788(endoplasmic reticulum lumen);GO:0005789(endoplasmic reticulum membrane);GO:0005790(smooth endoplasmic reticulum);GO:0005793(endoplasmic reticulum-Go…	03060(Protein export);04141(Protein processing in endoplasmic reticulum);04612(Antigen processing and presentation);04918(Thyroid hormone synthesis);05012(Parkinson disease);05014(Amyotrophic lateral sclerosis);05020(Prion disease);05022(Pathways of neurodegeneration - multiple diseases);05022(Pathways of neurodegeneration - multiple diseases)	K09490	EC:3.6.4.10	heat shock protein family A (Hsp70) member 5 [Source:HGNC Symbol;Acc:HGNC:5238]	retained_intron;protein_coding	DOID:0014667(disease_of_metabolism);DOID:0050013(carbohydrate_metabolism_disease);DOID:0050117(disease_by_infectious_agent);DOID:0050155(sensory_system_disease);DOID:0050177(monogenic_disease);DOID:0050615(respiratory_system_cancer);DOID:0050686(organ_system_cancer);DOID:0050687(cell_type_cancer);DOID:0050736(autosomal_dominant_disease);DOID:0050739(autosomal_genetic_disease);DOID:0050828(artery_…	R-HSA-1791150(Expression of BIP (78 kDa Glucose-regulated protein, GRP78, HSPA5));R-HSA-351323(Release of 78 kDa glucose-regulated protein);R-HSA-381086(Dissociation of PERK:BiP Heterodimer);R-HSA-381158(ATF6:HSPA5 (ATF6-alpha:BiP) dissociates and HSPA5 binds unfolded protein);R-HSA-381217(IRE1:BiP dissociates in response to unfolded protein);R-HSA-5251942(Hikeshi binds HSP70s:ATP);R-HSA-5251955(…	115.397	113.571	109.165	321.793	352.885	384.245	0.319318	-1.64693	1.5309e-143	1.01455e-140	down	yes
ENSG00000150938	CRIM1	51232	ENST00000280527;ENST00000426856;ENST00000477491;ENST00000428774;ENST00000473403;ENST00000413985;ENST00000481321	GO:0001558(regulation of cell growth);GO:0004857(enzyme inhibitor activity);GO:0004867(serine-type endopeptidase inhibitor activity);GO:0005010(insulin-like growth factor receptor activity);GO:0005515(protein binding);GO:0005520(insulin-like growth factor binding);GO:0005576(extracellular region);GO:0005886(plasma membrane);GO:0007399(nervous system development);GO:0010951(negative regulation of …	NA	NA	NA	cysteine rich transmembrane BMP regulator 1 [Source:HGNC Symbol;Acc:HGNC:2359]	protein_coding;processed_transcript;retained_intron	DOID:0050686(organ_system_cancer);DOID:0060083(immune_system_cancer);DOID:1240(leukemia);DOID:14566(disease_of_cellular_proliferation);DOID:162(cancer);DOID:2531(hematologic_cancer);DOID:4(disease)	NA	5.64835	5.87859	5.8101	16.5995	17.281	17.3432	0.338457	-1.56295	6.30494e-141	4.09648e-138	down	yes
ENSG00000172432	GTPBP2	54676	ENST00000307126;ENST00000480263;ENST00000432918;ENST00000307114;ENST00000459959;ENST00000476510;ENST00000442748;ENST00000452781;ENST00000496137;ENST00000419497	GO:0000166(nucleotide binding);GO:0003746(translation elongation factor activity);GO:0003924(GTPase activity);GO:0005515(protein binding);GO:0005525(GTP binding);GO:0005576(extracellular region);GO:0006414(translational elongation);GO:0008150(biological_process);GO:0031093(platelet alpha granule lumen);GO:0042802(identical protein binding);GO:0042802(identical protein binding)	NA	NA	NA	GTP binding protein 2 [Source:HGNC Symbol;Acc:HGNC:4670]	protein_coding;processed_transcript;nonsense_mediated_decay	NA	R-HSA-481007(Exocytosis of platelet alpha granule contents)	7.95064	8.40192	8.45246	32.0859	38.943	43.1571	0.217234	-2.20268	2.42691e-138	1.5465e-135	down	yes
ENSG00000109475	RPL34	6164	ENST00000394668;ENST00000394665;ENST00000502534;ENST00000506397;ENST00000394667;ENST00000504231;ENST00000503574	GO:0002181(cytoplasmic translation);GO:0003723(RNA binding);GO:0003735(structural constituent of ribosome);GO:0005515(protein binding);GO:0005737(cytoplasm);GO:0005783(endoplasmic reticulum);GO:0005829(cytosol);GO:0005840(ribosome);GO:0006412(translation);GO:0022625(cytosolic large ribosomal subunit);GO:0022626(cytosolic ribosome);GO:0045296(cadherin binding);GO:0070062(extracellular exosome);GO:…	03010(Ribosome);05171(Coronavirus disease - COVID-19);05171(Coronavirus disease - COVID-19)	NA	NA	ribosomal protein L34 [Source:HGNC Symbol;Acc:HGNC:10340]	protein_coding;retained_intron	NA	R-HSA-141671(Polypeptide release from the eRF3-GDP:eRF1:mRNA:80S Ribosome complex);R-HSA-141673(GTP Hydrolysis by eRF3 bound to the eRF1:mRNA:polypeptide:80S Ribosome complex);R-HSA-141691(GTP bound eRF3:eRF1 complex binds the peptidyl tRNA:mRNA:80S Ribosome complex);R-HSA-156826(Dissociation of L13a from the 60s ribosomal subunit);R-HSA-156907(Aminoacyl-tRNA binds to the ribosome at the A-site);…	43.3596	43.3971	46.657	13.8885	12.5392	13.3152	3.35693	1.74714	2.89576e-138	1.81045e-135	up	yes
ENSG00000182199	SHMT2	6472	ENST00000557487;ENST00000554975;ENST00000554467;ENST00000555563;ENST00000553474;ENST00000554656;ENST00000449049;ENST00000553324;ENST00000555116;ENST00000554604;ENST00000555773;ENST00000557740;ENST00000556798;ENST00000557348;ENST00000555774;ENST00000556825;ENST00000553837;ENST00000557427;ENST00000557703;ENST00000414700;ENST00000556737;ENST00000554600;ENST00000557433;ENST00000328923;ENST00000553949…	GO:0000900(mRNA regulatory element binding translation repressor activity);GO:0002082(regulation of oxidative phosphorylation);GO:0003682(chromatin binding);GO:0003824(catalytic activity);GO:0004372(glycine hydroxymethyltransferase activity);GO:0005515(protein binding);GO:0005634(nucleus);GO:0005737(cytoplasm);GO:0005739(mitochondrion);GO:0005743(mitochondrial inner membrane);GO:0005758(mitochond…	00260(Glycine, serine and threonine metabolism);00630(Glyoxylate and dicarboxylate metabolism);00670(One carbon pool by folate);01100(Metabolic pathways);01200(Carbon metabolism);01230(Biosynthesis of amino acids);01240(Biosynthesis of cofactors);01523(Antifolate resistance);01523(Antifolate resistance)	K00600	EC:2.1.2.1	serine hydroxymethyltransferase 2 [Source:HGNC Symbol;Acc:HGNC:10852]	protein_coding;retained_intron;nonsense_mediated_decay;processed_transcript	DOID:4(disease)	R-HSA-5694137(PXLP-K280-SHMT2 tetramer transfers CH2OH group to Gly to form L-Ser);R-HSA-9014449(RHOG binds effectors at the plasma membrane)	32.2313	29.124	28.701	93.2904	97.9784	94.3318	0.315323	-1.6651	4.67206e-137	2.86691e-134	down	yes
ENSG00000250479	CHCHD10	400916	ENST00000484558;ENST00000520222;ENST00000523865;ENST00000401675	GO:0003674(molecular_function);GO:0005515(protein binding);GO:0005634(nucleus);GO:0005739(mitochondrion);GO:0005758(mitochondrial intermembrane space);GO:0006119(oxidative phosphorylation);GO:0007005(mitochondrion organization);GO:0030322(stabilization of membrane potential);GO:0031930(mitochondria-nucleus signaling pathway);GO:0051457(maintenance of protein location in nucleus);GO:0061617(MICOS …	05014(Amyotrophic lateral sclerosis);05014(Amyotrophic lateral sclerosis)	NA	NA	coiled-coil-helix-coiled-coil-helix domain containing 10 [Source:HGNC Symbol;Acc:HGNC:15559]	protein_coding;retained_intron	NA	R-HSA-1307802(MIA40:ERV1 (CHCHD4:GFER) oxidizes cysteine residues to cystine disulfide bonds)	45.4714	45.8268	42.9724	8.2811	7.53399	8.10611	5.61304	2.48878	1.58609e-133	9.55574e-131	up	yes
ENSG00000143947	RPS27A	6233	ENST00000404735;ENST00000272317;ENST00000478196;ENST00000495843;ENST00000402285;ENST00000494756;ENST00000463185;ENST00000468810;ENST00000471772;ENST00000449323	GO:0002181(cytoplasmic translation);GO:0003723(RNA binding);GO:0003735(structural constituent of ribosome);GO:0005515(protein binding);GO:0005615(extracellular space);GO:0005634(nucleus);GO:0005654(nucleoplasm);GO:0005730(nucleolus);GO:0005737(cytoplasm);GO:0005741(mitochondrial outer membrane);GO:0005789(endoplasmic reticulum membrane);GO:0005829(cytosol);GO:0005840(ribosome);GO:0005886(plasma m…	03010(Ribosome);04120(Ubiquitin mediated proteolysis);04137(Mitophagy - animal);05012(Parkinson disease);05022(Pathways of neurodegeneration - multiple diseases);05131(Shigellosis);05167(Kaposi sarcoma-associated herpesvirus infection);05171(Coronavirus disease - COVID-19);05171(Coronavirus disease - COVID-19)	NA	NA	ribosomal protein S27a [Source:HGNC Symbol;Acc:HGNC:10417]	protein_coding;retained_intron	DOID:0050686(organ_system_cancer);DOID:10283(prostate_cancer);DOID:14566(disease_of_cellular_proliferation);DOID:162(cancer);DOID:193(reproductive_organ_cancer);DOID:3856(male_reproductive_organ_cancer);DOID:4(disease)	R-HSA-1022127(Ub-unfolded protein:(GlcNAc)2 (Man)9-5 translocates from ERQC to cytosol);R-HSA-110307(REV1 binds AP-dsDNA);R-HSA-110308(REV1 inserts dCMP opposite to AP sites in DNA);R-HSA-110311(POLZ extends translesion synthesis);R-HSA-110316(POLH binds monoUb:K164-PCNA at damaged TT-CPD-DNA template);R-HSA-110317(Insertion of correct bases opposite the lesion by POLH);R-HSA-110319(Elongation by…	190.124	177.748	184.558	67.914	66.809	63.8065	2.78261	1.47644	3.08797e-132	1.8272e-129	up	yes
ENSG00000148396	SEC16A	9919	ENST00000690691;ENST00000467838;ENST00000688461;ENST00000689049;ENST00000684901;ENST00000290037;ENST00000431893;ENST00000277537;ENST00000472305;ENST00000688052;ENST00000313050;ENST00000313084;ENST00000689439;ENST00000453963;ENST00000371706	GO:0000139(Golgi membrane);GO:0005515(protein binding);GO:0005737(cytoplasm);GO:0005783(endoplasmic reticulum);GO:0005789(endoplasmic reticulum membrane);GO:0005794(Golgi apparatus);GO:0005829(cytosol);GO:0006888(endoplasmic reticulum to Golgi vesicle-mediated transport);GO:0006914(autophagy);GO:0007029(endoplasmic reticulum organization);GO:0007030(Golgi organization);GO:0012507(ER to Golgi tran…	NA	NA	NA	SEC16 homolog A, endoplasmic reticulum export factor [Source:HGNC Symbol;Acc:HGNC:29006]	protein_coding;processed_transcript;retained_intron;nonsense_mediated_decay	NA	R-HSA-203973(Vesicle budding);R-HSA-204008(SEC31:SEC13 and v-SNARE recruitment);R-HSA-5694417(SEC16 complex binds SAR1B:GTP:SEC23:SEC24)	11.7807	11.9295	11.6128	31.6162	30.6363	29.8535	0.383503	-1.38269	6.81549e-132	3.96207e-129	down	yes
ENSG00000108509	CAMTA2	23125	ENST00000574442;ENST00000572192;ENST00000348066;ENST00000574951;ENST00000575580;ENST00000576872;ENST00000571831;ENST00000361571;ENST00000575192;ENST00000574606;ENST00000414043;ENST00000572543;ENST00000572326;ENST00000575365	GO:0000785(chromatin);GO:0003677(DNA binding);GO:0003682(chromatin binding);GO:0003690(double-stranded DNA binding);GO:0003712(transcription coregulator activity);GO:0003713(transcription coactivator activity);GO:0005515(protein binding);GO:0005634(nucleus);GO:0006357(regulation of transcription by RNA polymerase II);GO:0014898(cardiac muscle hypertrophy in response to stress);GO:0042826(histone …	NA	NA	NA	calmodulin binding transcription activator 2 [Source:HGNC Symbol;Acc:HGNC:18807]	retained_intron;protein_coding;nonsense_mediated_decay;processed_transcript	NA	NA	8.745	8.69613	8.67632	24.7807	24.5374	24.7031	0.352837	-1.50293	7.19595e-132	4.11112e-129	down	yes
ENSG00000168003	SLC3A2	6520	ENST00000538084;ENST00000681215;ENST00000681107;ENST00000538682;ENST00000542922;ENST00000539507;ENST00000535296;ENST00000377891;ENST00000535768;ENST00000377889;ENST00000681563;ENST00000536981;ENST00000541649;ENST00000680002;ENST00000377890;ENST00000680725;ENST00000544377;ENST00000680134;ENST00000539891;ENST00000542793;ENST00000681657;ENST00000680631;ENST00000680654;ENST00000680729;ENST00000679908…	GO:0003723(RNA binding);GO:0003725(double-stranded RNA binding);GO:0005432(calcium:sodium antiporter activity);GO:0005515(protein binding);GO:0005654(nucleoplasm);GO:0005764(lysosome);GO:0005765(lysosomal membrane);GO:0005886(plasma membrane);GO:0005975(carbohydrate metabolic process);GO:0006816(calcium ion transport);GO:0006865(amino acid transport);GO:0009925(basal plasma membrane);GO:0009986(c…	04150(mTOR signaling pathway);04216(Ferroptosis);04974(Protein digestion and absorption);04974(Protein digestion and absorption)	NA	NA	solute carrier family 3 member 2 [Source:HGNC Symbol;Acc:HGNC:11026]	protein_coding;retained_intron;nonsense_mediated_decay;processed_transcript	DOID:0050687(cell_type_cancer);DOID:0060072(benign_neoplasm);DOID:0060084(cell_type_benign_neoplasm);DOID:127(leiomyoma);DOID:14566(disease_of_cellular_proliferation);DOID:162(cancer);DOID:305(carcinoma);DOID:3113(papillary_carcinoma);DOID:4(disease)	R-HSA-352191(SLC7A8-mediated uptake of neutral amino acids);R-HSA-352232(SLC7A5:SLC3A2 transports neutral amino acids from extracellular region to cytosol);R-HSA-375131(Basigin binds CD98 complex);R-HSA-376200(SLC7A10-mediated uptake of small neutral amino acids);R-HSA-378513(SLC7A11-mediated exchange of extracellular cysteine and cytosolic glutamate);R-HSA-379415(SLC7A7:SLC3A2 exchanges L-Arg fo…	19.9118	19.402	19.5971	52.4975	56.0535	51.2184	0.368725	-1.43938	5.77308e-131	3.24232e-128	down	yes
ENSG00000210135	MT-TN		ENST00000387400	GO:0006412(translation);GO:0030533(triplet codon-amino acid adaptor activity)	NA	NA	NA	mitochondrially encoded tRNA-Asn (AAU/C) [Source:HGNC Symbol;Acc:HGNC:7493]	Mt_tRNA	NA	NA	1019.26	1027.41	1067.7	2887.08	2883.13	2741.4	0.365895	-1.4505	4.20822e-130	2.32406e-127	down	yes
ENSG00000100219	XBP1	7494,7495	ENST00000484256;ENST00000403532;ENST00000216037;ENST00000482720;ENST00000405219;ENST00000344347	GO:0000122(negative regulation of transcription by RNA polymerase II);GO:0000976(transcription cis-regulatory region binding);GO:0000977(RNA polymerase II transcription regulatory region sequence-specific DNA binding);GO:0000978(RNA polymerase II cis-regulatory region sequence-specific DNA binding);GO:0000981(DNA-binding transcription factor activity, RNA polymerase II-specific);GO:0000987(cis-re…	04141(Protein processing in endoplasmic reticulum);04932(Non-alcoholic fatty liver disease);05010(Alzheimer disease);05012(Parkinson disease);05014(Amyotrophic lateral sclerosis);05017(Spinocerebellar ataxia);05022(Pathways of neurodegeneration - multiple diseases);05022(Pathways of neurodegeneration - multiple diseases)	NA	NA	X-box binding protein 1 [Source:HGNC Symbol;Acc:HGNC:12801]	retained_intron;protein_coding	DOID:0014667(disease_of_metabolism);DOID:0050013(carbohydrate_metabolism_disease);DOID:0050161(lower_respiratory_tract_disease);DOID:0050589(inflammatory_bowel_disease);DOID:0050686(organ_system_cancer);DOID:0050687(cell_type_cancer);DOID:0050828(artery_disease);DOID:0060056(hypersensitivity_reaction_disease);DOID:0060083(immune_system_cancer);DOID:0060158(acquired_metabolic_disease);DOID:0070004…	R-HSA-1791054(Expression of GSK3A);R-HSA-1791057(Expression of TSPYL2);R-HSA-1791058(Expression of Cullin-7);R-HSA-1791060(Expression of SRPRB (SRP Receptor subunit beta));R-HSA-1791064(Expression of ARFGAP1 (GAP));R-HSA-1791066(Expression of HYOU1);R-HSA-1791069(Expression of ACADVL);R-HSA-1791071(Expression of PLA2G4B);R-HSA-1791075(Expression of DNAJB11);R-HSA-1791076(Expression of ADD1 (Adduc…	21.7068	23.0031	22.3249	64.0765	76.0903	75.526	0.310788	-1.686	1.26247e-129	6.85793e-127	down	yes
ENSG00000205609	EIF3CL	728689,8663	ENST00000380876;ENST00000398944	GO:0001732(formation of cytoplasmic translation initiation complex);GO:0002183(cytoplasmic translational initiation);GO:0003723(RNA binding);GO:0003743(translation initiation factor activity);GO:0005515(protein binding);GO:0005737(cytoplasm);GO:0005852(eukaryotic translation initiation factor 3 complex);GO:0006412(translation);GO:0006413(translational initiation);GO:0016282(eukaryotic 43S preinit…	03013(RNA transport);03013(RNA transport)	NA	NA	eukaryotic translation initiation factor 3 subunit C like [Source:HGNC Symbol;Acc:HGNC:26347]	protein_coding	NA	NA	70.22	67.306	70.1361	174.154	172.707	176.065	0.397115	-1.33237	2.24559e-128	1.20016e-125	down	yes
ENSG00000210144	MT-TY		ENST00000387409	GO:0006412(translation);GO:0030533(triplet codon-amino acid adaptor activity)	NA	NA	NA	mitochondrially encoded tRNA-Tyr (UAU/C) [Source:HGNC Symbol;Acc:HGNC:7502]	Mt_tRNA	NA	NA	924.624	968.479	972.751	2827.98	2616.44	2740.28	0.350148	-1.51396	2.77929e-128	1.46182e-125	down	yes
ENSG00000244257	PKD1P1	339044	ENST00000458669	NA	NA	NA	NA	polycystin 1, transient receptor potential channel interacting pseudogene 1 [Source:HGNC Symbol;Acc:HGNC:30065]	unprocessed_pseudogene	NA	NA	2.25985	2.60406	2.64771	9.59302	9.77387	10.2721	0.253437	-1.9803	1.49496e-127	7.74015e-125	down	yes
ENSG00000134013	LOXL2	4017	ENST00000389131;ENST00000519243;ENST00000520617;ENST00000519809;ENST00000522446;ENST00000523833;ENST00000520871;ENST00000518472;ENST00000520925;ENST00000524144;ENST00000520349	GO:0000122(negative regulation of transcription by RNA polymerase II);GO:0000785(chromatin);GO:0001666(response to hypoxia);GO:0001837(epithelial to mesenchymal transition);GO:0001935(endothelial cell proliferation);GO:0002040(sprouting angiogenesis);GO:0004720(protein-lysine 6-oxidase activity);GO:0005044(scavenger receptor activity);GO:0005507(copper ion binding);GO:0005509(calcium ion binding)…	NA	NA	NA	lysyl oxidase like 2 [Source:HGNC Symbol;Acc:HGNC:6666]	protein_coding;retained_intron;processed_transcript	DOID:0014667(disease_of_metabolism);DOID:0050686(organ_system_cancer);DOID:0050687(cell_type_cancer);DOID:14566(disease_of_cellular_proliferation);DOID:1612(breast_cancer);DOID:162(cancer);DOID:1749(squamous_cell_carcinoma);DOID:305(carcinoma);DOID:3118(hepatobiliary_disease);DOID:3459(breast_carcinoma);DOID:409(liver_disease);DOID:4(disease);DOID:5093(thoracic_cancer);DOID:655(inherited_metaboli…	R-HSA-2002466(Formation of allysine by LOX);R-HSA-2022141(Prolysyl oxidase activation);R-HSA-2129375(Elastin cross-linking by lysyl oxidase);R-HSA-2395340(Formation of hydroxyallysine by LOX)	2.01342	2.37708	2.07931	9.20549	9.58446	9.06323	0.232283	-2.10605	5.02724e-127	2.56281e-124	down	yes
ENSG00000183458	PKD1P3	339039	ENST00000534164;ENST00000537889	NA	NA	NA	NA	polycystin 1, transient receptor potential channel interacting pseudogene 3 [Source:HGNC Symbol;Acc:HGNC:30067]	transcribed_unprocessed_pseudogene;processed_transcript	NA	NA	2.39626	2.57131	2.75021	10.043	10.2567	11.5188	0.242556	-2.04361	1.52069e-125	7.63476e-123	down	yes
ENSG00000124172	ATP5F1E	514	ENST00000243997;ENST00000395663;ENST00000395659	GO:0000275(mitochondrial proton-transporting ATP synthase complex, catalytic sector F(1));GO:0005515(protein binding);GO:0005739(mitochondrion);GO:0005743(mitochondrial inner membrane);GO:0005753(mitochondrial proton-transporting ATP synthase complex);GO:0005759(mitochondrial matrix);GO:0006754(ATP biosynthetic process);GO:0006811(ion transport);GO:0015986(proton motive force-driven ATP synthesis…	00190(Oxidative phosphorylation);01100(Metabolic pathways);04714(Thermogenesis);05010(Alzheimer disease);05012(Parkinson disease);05014(Amyotrophic lateral sclerosis);05016(Huntington disease);05020(Prion disease);05022(Pathways of neurodegeneration - multiple diseases);05022(Pathways of neurodegeneration - multiple diseases)	NA	NA	ATP synthase F1 subunit epsilon [Source:HGNC Symbol;Acc:HGNC:838]	protein_coding	DOID:14566(disease_of_cellular_proliferation);DOID:162(cancer);DOID:4(disease)	R-HSA-164832(ATPase synthesizes ATP);R-HSA-164834(Enzyme-bound ATP is released);R-HSA-164840(ADP and Pi bind to ATPase);R-HSA-8949580(F1Fo ATP synthase dimerizes)	17.5744	16.4414	17.8063	4.25535	3.49786	3.78613	4.49091	2.16701	4.75619e-125	2.35226e-122	up	yes
ENSG00000144283	PKP4	8502	ENST00000426248;ENST00000411900;ENST00000486254;ENST00000389757;ENST00000481115;ENST00000483881;ENST00000492496;ENST00000479398;ENST00000421462;ENST00000389759;ENST00000480171;ENST00000457109;ENST00000629219;ENST00000495123;ENST00000462335;ENST00000452162	GO:0000922(spindle pole);GO:0001533(cornified envelope);GO:0005515(protein binding);GO:0005634(nucleus);GO:0005737(cytoplasm);GO:0005819(spindle);GO:0005856(cytoskeleton);GO:0005886(plasma membrane);GO:0005911(cell-cell junction);GO:0005912(adherens junction);GO:0007043(cell-cell junction assembly);GO:0007155(cell adhesion);GO:0007267(cell-cell signaling);GO:0009898(cytoplasmic side of plasma mem…	NA	NA	NA	plakophilin 4 [Source:HGNC Symbol;Acc:HGNC:9026]	nonsense_mediated_decay;retained_intron;protein_coding;processed_transcript	DOID:150(disease_of_mental_health);DOID:1561(cognitive_disorder);DOID:2468(psychotic_disorder);DOID:4(disease);DOID:5419(schizophrenia)	R-HSA-6809393(Keratin filaments bind cell-cell adhesion complexes);R-HSA-6810357(Fillagrin and keratin intermediate filaments polymerise forming a network);R-HSA-6810937(Lamellar bodies bind the early cornified envelope);R-HSA-6811539(Reinforcement of the Cornified Envelope);R-HSA-6814298(Late envelope proteins bind cornified envelope:CDSN);R-HSA-6814387(CASP14 cleaves filaggrin);R-HSA-6814695(PE…	5.71854	6.00596	5.80312	15.4401	16.839	17.1574	0.354549	-1.49594	5.43965e-124	2.65071e-121	down	yes
ENSG00000156411	ATP5MJ	9556	ENST00000286953;ENST00000555030;ENST00000414262;ENST00000554287;ENST00000554713;ENST00000553430;ENST00000557260;ENST00000557040;ENST00000554528;ENST00000554089;ENST00000553449	GO:0003674(molecular_function);GO:0005515(protein binding);GO:0005575(cellular_component);GO:0005739(mitochondrion);GO:0005743(mitochondrial inner membrane);GO:0005753(mitochondrial proton-transporting ATP synthase complex);GO:0008150(biological_process);GO:0015986(proton motive force-driven ATP synthesis);GO:0016020(membrane);GO:0016021(integral component of membrane);GO:0031966(mitochondrial me…	NA	NA	NA	ATP synthase membrane subunit j [Source:HGNC Symbol;Acc:HGNC:1188]	protein_coding;retained_intron;processed_transcript	NA	NA	28.5752	29.9047	28.9796	9.5479	9.0258	8.66724	3.21059	1.68284	6.72814e-123	3.23107e-120	up	yes
ENSG00000090861	AARS1	16	ENST00000674691;ENST00000675953;ENST00000674512;ENST00000675853;ENST00000676040;ENST00000674962;ENST00000565361;ENST00000567490;ENST00000675691;ENST00000675338;ENST00000569825;ENST00000564359;ENST00000675371;ENST00000674768;ENST00000675155;ENST00000676209;ENST00000566969;ENST00000675588;ENST00000261772;ENST00000676168;ENST00000675986;ENST00000676065;ENST00000675569;ENST00000675297;ENST00000676212…	GO:0000049(tRNA binding);GO:0000166(nucleotide binding);GO:0002161(aminoacyl-tRNA editing activity);GO:0002196(Ser-tRNA(Ala) hydrolase activity);GO:0003676(nucleic acid binding);GO:0003723(RNA binding);GO:0004812(aminoacyl-tRNA ligase activity);GO:0004813(alanine-tRNA ligase activity);GO:0005524(ATP binding);GO:0005737(cytoplasm);GO:0005739(mitochondrion);GO:0005829(cytosol);GO:0006399(tRNA metab…	00970(Aminoacyl-tRNA biosynthesis);00970(Aminoacyl-tRNA biosynthesis)	K01872	EC:6.1.1.7	alanyl-tRNA synthetase 1 [Source:HGNC Symbol;Acc:HGNC:20]	protein_coding;nonsense_mediated_decay;retained_intron;processed_transcript	DOID:10595(Charcot_Marie_Tooth_disease);DOID:440(neuromuscular_disease);DOID:4(disease);DOID:7(disease_of_anatomical_entity);DOID:863(nervous_system_disease);DOID:870(neuropathy)	R-HSA-379864(alanine + tRNA(Ala) + ATP => Ala-tRNA(Ala) + AMP + pyrophosphate)	27.4468	26.23	26.406	64.273	69.7175	68.5768	0.395339	-1.33884	7.92962e-123	3.75366e-120	down	yes
ENSG00000261824	LINC00662	148189	ENST00000655465;ENST00000664688;ENST00000561521;ENST00000666841;ENST00000655066;ENST00000661680;ENST00000656191;ENST00000690384;ENST00000664444;ENST00000657730;ENST00000658434;ENST00000668560;ENST00000665874;ENST00000655567;ENST00000658654;ENST00000666734;ENST00000663775;ENST00000668933;ENST00000656170;ENST00000663492;ENST00000671152;ENST00000664383;ENST00000654151;ENST00000670305;ENST00000657677…	NA	NA	NA	NA	long intergenic non-protein coding RNA 662 [Source:HGNC Symbol;Acc:HGNC:27122]	lncRNA	NA	NA	0.437943	0.513998	0.490222	2.21023	2.62506	3.06566	0.18253	-2.45379	3.63373e-121	1.69588e-118	down	yes
ENSG00000182899	RPL35A	6165	ENST00000448864;ENST00000442341;ENST00000429437;ENST00000485439;ENST00000642148;ENST00000647248;ENST00000642387;ENST00000474640;ENST00000496582;ENST00000439255;ENST00000329092	GO:0000049(tRNA binding);GO:0002181(cytoplasmic translation);GO:0003723(RNA binding);GO:0003735(structural constituent of ribosome);GO:0005515(protein binding);GO:0005737(cytoplasm);GO:0005829(cytosol);GO:0005840(ribosome);GO:0006364(rRNA processing);GO:0006412(translation);GO:0016020(membrane);GO:0022625(cytosolic large ribosomal subunit);GO:0022626(cytosolic ribosome);GO:0042273(ribosomal large…	03010(Ribosome);05171(Coronavirus disease - COVID-19);05171(Coronavirus disease - COVID-19)	NA	NA	ribosomal protein L35a [Source:HGNC Symbol;Acc:HGNC:10345]	protein_coding;nonsense_mediated_decay;retained_intron;processed_transcript	DOID:12449(aplastic_anemia);DOID:1339(Diamond_Blackfan_anemia);DOID:1342(congenital_hypoplastic_anemia);DOID:2355(anemia);DOID:2914(immune_system_disease);DOID:4961(bone_marrow_disease);DOID:4(disease);DOID:74(hematopoietic_system_disease);DOID:7(disease_of_anatomical_entity)	R-HSA-141671(Polypeptide release from the eRF3-GDP:eRF1:mRNA:80S Ribosome complex);R-HSA-141673(GTP Hydrolysis by eRF3 bound to the eRF1:mRNA:polypeptide:80S Ribosome complex);R-HSA-141691(GTP bound eRF3:eRF1 complex binds the peptidyl tRNA:mRNA:80S Ribosome complex);R-HSA-156826(Dissociation of L13a from the 60s ribosomal subunit);R-HSA-156907(Aminoacyl-tRNA binds to the ribosome at the A-site);…	94.0604	87.0332	90.8006	32.2272	31.2115	29.724	2.91849	1.54522	1.10655e-119	5.09258e-117	up	yes
ENSG00000184575	XPOT	11260	ENST00000332707;ENST00000542958;ENST00000540203;ENST00000541842;ENST00000400935;ENST00000538086	GO:0000049(tRNA binding);GO:0003723(RNA binding);GO:0005515(protein binding);GO:0005634(nucleus);GO:0005643(nuclear pore);GO:0005654(nucleoplasm);GO:0005737(cytoplasm);GO:0005829(cytosol);GO:0006409(tRNA export from nucleus);GO:0006886(intracellular protein transport);GO:0006913(nucleocytoplasmic transport);GO:0016363(nuclear matrix);GO:0031267(small GTPase binding);GO:0033036(macromolecule local…	03013(RNA transport);03013(RNA transport)	NA	NA	exportin for tRNA [Source:HGNC Symbol;Acc:HGNC:12826]	protein_coding;retained_intron;nonsense_mediated_decay	NA	R-HSA-6783483(tRNA:XPOT:RAN:GTP translocates from the nucleus to the cytosol);R-HSA-6785478(Processed tRNA binds XPOT and RAN:GTP)	33.3059	33.8798	33.5614	77.2711	86.9772	87.0886	0.400845	-1.31888	7.98465e-118	3.62437e-115	down	yes
ENSG00000152661	GJA1	2697	ENST00000282561;ENST00000649003;ENST00000647564	GO:0000132(establishment of mitotic spindle orientation);GO:0000139(Golgi membrane);GO:0003161(cardiac conduction system development);GO:0005243(gap junction channel activity);GO:0005515(protein binding);GO:0005654(nucleoplasm);GO:0005737(cytoplasm);GO:0005739(mitochondrion);GO:0005783(endoplasmic reticulum);GO:0005789(endoplasmic reticulum membrane);GO:0005794(Golgi apparatus);GO:0005886(plasma …	04540(Gap junction);05412(Arrhythmogenic right ventricular cardiomyopathy);05412(Arrhythmogenic right ventricular cardiomyopathy)	NA	NA	gap junction protein alpha 1 [Source:HGNC Symbol;Acc:HGNC:4274]	protein_coding	DOID:0050155(sensory_system_disease);DOID:0050615(respiratory_system_cancer);DOID:0050686(organ_system_cancer);DOID:0050687(cell_type_cancer);DOID:0050700(cardiomyopathy);DOID:0060036(intrinsic_cardiomyopathy);DOID:0060037(developmental_disorder_of_mental_health);DOID:0060040(pervasive_developmental_disorder);DOID:0060041(autism_spectrum_disorder);DOID:0060072(benign_neoplasm);DOID:0060082(breast…	R-HSA-190519(Internalization of gap junction plaques);R-HSA-190520(Association of Golgi transport vesicles with microtubules);R-HSA-190541(Association of Cx43 with TJP1);R-HSA-190662(Connexin oligomerization in Trans-Golgi Network (TGN));R-HSA-190686(Transport of connexins to the Trans-Golgi Network (TGN));R-HSA-190782(Budding of connexon-containing transport vesicles from the Golgi);R-HSA-190788…	13.3817	13.2321	11.8827	1.81773	2.38679	2.19999	6.01084	2.58757	1.04039e-116	4.65872e-114	up	yes
ENSG00000121060	TRIM25	7706	ENST00000574234;ENST00000316881;ENST00000570473;ENST00000570749;ENST00000537230;ENST00000572550;ENST00000648772;ENST00000574997;ENST00000572021;ENST00000682509;ENST00000682766;ENST00000573108	GO:0002376(immune system process);GO:0003713(transcription coactivator activity);GO:0003723(RNA binding);GO:0004842(ubiquitin-protein transferase activity);GO:0005515(protein binding);GO:0005634(nucleus);GO:0005654(nucleoplasm);GO:0005737(cytoplasm);GO:0005829(cytosol);GO:0006511(ubiquitin-dependent protein catabolic process);GO:0006513(protein monoubiquitination);GO:0010494(cytoplasmic stress gr…	04064(NF-kappa B signaling pathway);04622(RIG-I-like receptor signaling pathway);05164(Influenza A);05164(Influenza A)	K10652	EC:2.3.2.27	tripartite motif containing 25 [Source:HGNC Symbol;Acc:HGNC:12932]	retained_intron;protein_coding;processed_transcript;nonsense_mediated_decay	DOID:0050686(organ_system_cancer);DOID:14566(disease_of_cellular_proliferation);DOID:1612(breast_cancer);DOID:162(cancer);DOID:3459(breast_carcinoma);DOID:4(disease);DOID:5093(thoracic_cancer)	R-HSA-1031716(Expression of IFNG-stimulated genes);R-HSA-1169394(ISGylation of IRF3);R-HSA-1169395(ISGylation of viral protein NS1);R-HSA-1169398(ISGylation of host protein filamin B);R-HSA-1169402(ISGylation of E2 conjugating enzymes);R-HSA-1169403(Interaction of E3 ligase with ISG15:E2 complex);R-HSA-1169405(ISGylation of protein phosphatase 1 beta (PP2CB));R-HSA-1169406(ISGylation of host prot…	7.858	7.95821	8.03997	18.3788	19.5944	19.1947	0.4173	-1.26084	3.36774e-115	1.48791e-112	down	yes
ENSG00000106070	GRB10	2887	ENST00000398810;ENST00000335866;ENST00000645075;ENST00000398812;ENST00000643299;ENST00000439044;ENST00000482397;ENST00000473696;ENST00000403097;ENST00000401949;ENST00000644879;ENST00000490051;ENST00000402497;ENST00000483819;ENST00000492265;ENST00000465602;ENST00000461886;ENST00000467386;ENST00000470992;ENST00000644769;ENST00000428711;ENST00000644716;ENST00000357271;ENST00000402578;ENST00000406641	GO:0005158(insulin receptor binding);GO:0005515(protein binding);GO:0005737(cytoplasm);GO:0005829(cytosol);GO:0005886(plasma membrane);GO:0007165(signal transduction);GO:0008286(insulin receptor signaling pathway);GO:0010467(gene expression);GO:0030159(signaling receptor complex adaptor activity);GO:0030178(negative regulation of Wnt signaling pathway);GO:0030674(protein-macromolecule adaptor act…	04150(mTOR signaling pathway);04150(mTOR signaling pathway)	NA	NA	growth factor receptor bound protein 10 [Source:HGNC Symbol;Acc:HGNC:4564]	protein_coding;retained_intron;processed_transcript;nonsense_mediated_decay	DOID:0050686(organ_system_cancer);DOID:0050687(cell_type_cancer);DOID:120(female_reproductive_organ_cancer);DOID:14566(disease_of_cellular_proliferation);DOID:162(cancer);DOID:1749(squamous_cell_carcinoma);DOID:193(reproductive_organ_cancer);DOID:2893(cervix_carcinoma);DOID:305(carcinoma);DOID:3744(cervical_squamous_cell_carcinoma);DOID:4362(cervical_cancer);DOID:4(disease)	R-HSA-110011(Binding of Grb10 to the insulin receptor);R-HSA-1433501(Interaction of other adapter proteins with p-KIT);R-HSA-74707(Binding of IRS to insulin receptor);R-HSA-74740(Binding of SHC1 to insulin receptor);R-HSA-8853753(2x p-5Y-RET:GDNF:GFRA complexes bind GRB7,10);R-HSA-9654792(Expression of GRB10);R-HSA-9706308(Active FLT3 binds to GRB10);R-HSA-9706340(Active FLT3:p-Y-GRB10 binds PIK3…	3.19914	3.25859	3.48387	9.78313	10.1115	10.6749	0.325213	-1.62054	1.15557e-114	5.0383e-112	down	yes
ENSG00000210127	MT-TA		ENST00000387392	NA	NA	NA	NA	mitochondrially encoded tRNA-Ala (GCN) [Source:HGNC Symbol;Acc:HGNC:7475]	Mt_tRNA	NA	NA	580.998	580.497	610.899	1720.31	1733.79	1640.43	0.347901	-1.52325	2.20235e-114	9.47754e-112	down	yes
ENSG00000103260	METRN	79006	ENST00000568223;ENST00000219542;ENST00000568415;ENST00000570132;ENST00000564661	GO:0005179(hormone activity);GO:0005576(extracellular region);GO:0005615(extracellular space);GO:0007165(signal transduction);GO:0007399(nervous system development);GO:0007409(axonogenesis);GO:0010001(glial cell differentiation);GO:0030154(cell differentiation);GO:0050772(positive regulation of axonogenesis);GO:0060019(radial glial cell differentiation);GO:0060019(radial glial cell differentiatio…	NA	NA	NA	meteorin, glial cell differentiation regulator [Source:HGNC Symbol;Acc:HGNC:14151]	protein_coding;nonsense_mediated_decay;retained_intron	NA	NA	10.8383	11.2301	11.2875	2.07396	2.11342	1.63853	5.72544	2.51739	1.1027e-112	4.68451e-110	up	yes
ENSG00000118181	RPS25	6230	ENST00000527673;ENST00000527853;ENST00000524864;ENST00000527791;ENST00000532567;ENST00000528547	GO:0002181(cytoplasmic translation);GO:0003723(RNA binding);GO:0003735(structural constituent of ribosome);GO:0005515(protein binding);GO:0005634(nucleus);GO:0005654(nucleoplasm);GO:0005730(nucleolus);GO:0005737(cytoplasm);GO:0005829(cytosol);GO:0005840(ribosome);GO:0006364(rRNA processing);GO:0006412(translation);GO:0014069(postsynaptic density);GO:0015935(small ribosomal subunit);GO:0022626(cyt…	03010(Ribosome);05171(Coronavirus disease - COVID-19);05171(Coronavirus disease - COVID-19)	NA	NA	ribosomal protein S25 [Source:HGNC Symbol;Acc:HGNC:10413]	protein_coding;retained_intron;nonsense_mediated_decay;processed_transcript	NA	R-HSA-141671(Polypeptide release from the eRF3-GDP:eRF1:mRNA:80S Ribosome complex);R-HSA-141673(GTP Hydrolysis by eRF3 bound to the eRF1:mRNA:polypeptide:80S Ribosome complex);R-HSA-141691(GTP bound eRF3:eRF1 complex binds the peptidyl tRNA:mRNA:80S Ribosome complex);R-HSA-156808(Formation of translation initiation complexes yielding circularized Ceruloplasmin mRNA in a 'closed-loop' conformation…	293.473	279.279	296.151	101.264	88.1221	84.993	3.1668	1.66303	2.05859e-112	8.63463e-110	up	yes
ENSG00000183426	NPIPA1	9284,642799	ENST00000472413;ENST00000534720;ENST00000541836;ENST00000545831;ENST00000537062;ENST00000545479;ENST00000328085;ENST00000663682;ENST00000424549	GO:0005634(nucleus);GO:0005643(nuclear pore);GO:0005654(nucleoplasm);GO:0015031(protein transport);GO:0016020(membrane);GO:0016021(integral component of membrane);GO:0031965(nuclear membrane);GO:0051028(mRNA transport);GO:0051028(mRNA transport)	NA	NA	NA	nuclear pore complex interacting protein family member A1 [Source:HGNC Symbol;Acc:HGNC:7909]	processed_transcript;retained_intron;protein_coding	NA	NA	1.78939	2.25829	1.74566	8.68129	8.62781	9.00274	0.22018	-2.18324	3.78526e-112	1.56785e-109	down	yes
ENSG00000099219	ERMP1	79956	ENST00000339450;ENST00000691251;ENST00000690284;ENST00000690037;ENST00000688202;ENST00000688887;ENST00000214893;ENST00000462592;ENST00000475005;ENST00000487088;ENST00000692524;ENST00000688283;ENST00000689259;ENST00000691560;ENST00000689742;ENST00000489219;ENST00000691058;ENST00000690753;ENST00000693638;ENST00000685462;ENST00000688899;ENST00000689364;ENST00000690648;ENST00000686418;ENST00000689030…	GO:0005515(protein binding);GO:0005783(endoplasmic reticulum);GO:0005789(endoplasmic reticulum membrane);GO:0006508(proteolysis);GO:0008233(peptidase activity);GO:0008235(metalloexopeptidase activity);GO:0008237(metallopeptidase activity);GO:0016020(membrane);GO:0016021(integral component of membrane);GO:0016787(hydrolase activity);GO:0030968(endoplasmic reticulum unfolded protein response);GO:00…	NA	NA	NA	endoplasmic reticulum metallopeptidase 1 [Source:HGNC Symbol;Acc:HGNC:23703]	protein_coding;nonsense_mediated_decay;retained_intron;processed_transcript	NA	NA	14.2313	15.1249	14.2049	5.92311	6.13455	5.70176	2.45285	1.29446	1.35366e-110	5.53765e-108	up	yes
ENSG00000120053	GOT1	2805,51026,127845	ENST00000370508;ENST00000489349;ENST00000471741	GO:0003824(catalytic activity);GO:0004069(L-aspartate:2-oxoglutarate aminotransferase activity);GO:0004609(phosphatidylserine decarboxylase activity);GO:0005634(nucleus);GO:0005654(nucleoplasm);GO:0005737(cytoplasm);GO:0005829(cytosol);GO:0006103(2-oxoglutarate metabolic process);GO:0006107(oxaloacetate metabolic process);GO:0006114(glycerol biosynthetic process);GO:0006520(cellular amino acid me…	00220(Arginine biosynthesis);00250(Alanine, aspartate and glutamate metabolism);00270(Cysteine and methionine metabolism);00330(Arginine and proline metabolism);00350(Tyrosine metabolism);00360(Phenylalanine metabolism);00400(Phenylalanine, tyrosine and tryptophan biosynthesis);01100(Metabolic pathways);01200(Carbon metabolism);01210(2-Oxocarboxylic acid metabolism);01230(Biosynthesis of amino ac…	K14454	EC:2.6.1.1	glutamic-oxaloacetic transaminase 1 [Source:HGNC Symbol;Acc:HGNC:4432]	protein_coding;processed_transcript	DOID:0014667(disease_of_metabolism);DOID:0050013(carbohydrate_metabolism_disease);DOID:0060049(autoimmune_disease_of_urogenital_tract);DOID:0060056(hypersensitivity_reaction_disease);DOID:0060158(acquired_metabolic_disease);DOID:10603(glucose_intolerance);DOID:11400(pyelonephritis);DOID:12236(primary_biliary_cirrhosis);DOID:18(urinary_system_disease);DOID:225(syndrome);DOID:2744(pyelitis);DOID:29…	R-HSA-1237102(Transamination of MOB to methionine);R-HSA-70581(oxaloacetate + glutamate <=> aspartate + alpha-ketoglutarate [GOT1]);R-HSA-70592(PXLP-K259-GOT1 transaminates alpha-ketoglutarate and aspartate)	53.6655	47.971	46.3536	143.172	151.589	151.738	0.331446	-1.59315	1.88406e-110	7.61343e-108	down	yes
ENSG00000148677	ANKRD1	27063	ENST00000371697	GO:0001650(fibrillar center);GO:0002039(p53 binding);GO:0003677(DNA binding);GO:0003713(transcription coactivator activity);GO:0003714(transcription corepressor activity);GO:0005515(protein binding);GO:0005634(nucleus);GO:0005654(nucleoplasm);GO:0005667(transcription regulator complex);GO:0005737(cytoplasm);GO:0005829(cytosol);GO:0006357(regulation of transcription by RNA polymerase II);GO:003001…	NA	NA	NA	ankyrin repeat domain 1 [Source:HGNC Symbol;Acc:HGNC:15819]	protein_coding	DOID:0050686(organ_system_cancer);DOID:0050700(cardiomyopathy);DOID:0060036(intrinsic_cardiomyopathy);DOID:0060100(musculoskeletal_system_cancer);DOID:10952(nephritis);DOID:114(heart_disease);DOID:1287(cardiovascular_system_disease);DOID:1289(neurodegenerative_disease);DOID:12930(dilated_cardiomyopathy);DOID:13138(acute_proliferative_glomerulonephritis);DOID:13139(crescentic_glomerulonephritis);D…	R-HSA-1989779(Expression of ANKRD1)	387.507	399.328	384.79	883.421	945.959	1021.71	0.410939	-1.28301	1.79498e-109	7.16608e-107	down	yes
ENSG00000170500	LONRF2	164832	ENST00000393437	GO:0005515(protein binding);GO:0005737(cytoplasm);GO:0016567(protein ubiquitination);GO:0046872(metal ion binding);GO:0061630(ubiquitin protein ligase activity)	NA	NA	NA	LON peptidase N-terminal domain and ring finger 2 [Source:HGNC Symbol;Acc:HGNC:24788]	protein_coding	NA	NA	1.4207	1.71205	1.62303	5.22731	5.24758	5.54179	0.296927	-1.75182	3.11887e-109	1.23032e-106	down	yes
ENSG00000167747	C19orf48	84798	ENST00000641834;ENST00000598463;ENST00000593287;ENST00000595794;ENST00000596554;ENST00000641539;ENST00000597705;ENST00000702900;ENST00000597493;ENST00000602125;ENST00000596287;ENST00000596655;ENST00000601267;ENST00000693315;ENST00000692421;ENST00000600373;ENST00000599004	GO:0005730(nucleolus);GO:0006396(RNA processing);GO:0006396(RNA processing)	NA	NA	NA	chromosome 19 open reading frame 48 [Source:HGNC Symbol;Acc:HGNC:29667]	processed_transcript;retained_intron;transcribed_unitary_pseudogene	NA	NA	19.0252	19.0696	18.4078	52.6426	54.7446	49.1057	0.361055	-1.46971	4.57021e-109	1.78163e-106	down	yes
ENSG00000114019	AMOTL2	51421	ENST00000504234;ENST00000511759;ENST00000422605;ENST00000249883;ENST00000514516;ENST00000515172;ENST00000510560;ENST00000506326;ENST00000513145;ENST00000502491;ENST00000512955;ENST00000506107;ENST00000505596	GO:0001525(angiogenesis);GO:0003365(establishment of cell polarity involved in ameboidal cell migration);GO:0005515(protein binding);GO:0005737(cytoplasm);GO:0005768(endosome);GO:0005829(cytosol);GO:0005886(plasma membrane);GO:0005923(bicellular tight junction);GO:0016055(Wnt signaling pathway);GO:0030036(actin cytoskeleton organization);GO:0030334(regulation of cell migration);GO:0031410(cytopla…	04530(Tight junction);04530(Tight junction)	NA	NA	angiomotin like 2 [Source:HGNC Symbol;Acc:HGNC:17812]	protein_coding;processed_transcript;retained_intron	NA	R-HSA-2028583(Phosphorylation of YAP by LATS2);R-HSA-2028661(Phosphorylation of WWTR1 (TAZ) by LATS2);R-HSA-2028724(AMOT proteins bind YAP1);R-HSA-2028735(AMOT proteins bind WWTR1 (TAZ))	16.0144	16.5781	16.5705	39.372	38.9093	37.5524	0.424428	-1.23641	6.32181e-109	2.43581e-106	down	yes
ENSG00000224877	NDUFAF8	284184	ENST00000431388;ENST00000573090;ENST00000575067;ENST00000576002;ENST00000577158;ENST00000573173	GO:0005515(protein binding);GO:0005739(mitochondrion);GO:0032981(mitochondrial respiratory chain complex I assembly);GO:0032981(mitochondrial respiratory chain complex I assembly)	NA	NA	NA	NADH:ubiquinone oxidoreductase complex assembly factor 8 [Source:HGNC Symbol;Acc:HGNC:33551]	protein_coding;retained_intron;processed_transcript	NA	NA	16.2787	15.5295	16.0137	1.96606	1.80343	1.53084	9.02242	3.17351	6.99103e-109	2.6627e-106	up	yes
ENSG00000288920	RPSAP58	388524	ENST00000484897;ENST00000688405;ENST00000689525;ENST00000475499;ENST00000685013;ENST00000471224;ENST00000685490;ENST00000462186;ENST00000691397;ENST00000692590;ENST00000692739;ENST00000687994	GO:0003735(structural constituent of ribosome);GO:0005055(laminin receptor activity);GO:0005840(ribosome);GO:0006412(translation);GO:0015935(small ribosomal subunit);GO:0015935(small ribosomal subunit)	NA	NA	NA	ribosomal protein SA pseudogene 58 [Source:HGNC Symbol;Acc:HGNC:36809]	protein_coding;processed_transcript	NA	NA	6.09305	6.24177	6.01434	17.6613	18.6185	15.9973	0.350998	-1.51046	2.12707e-108	8.00938e-106	down	yes
ENSG00000105281	SLC1A5	6510	ENST00000594991;ENST00000542575;ENST00000434726;ENST00000593713;ENST00000412532	GO:0001618(virus receptor activity);GO:0005515(protein binding);GO:0005886(plasma membrane);GO:0005887(integral component of plasma membrane);GO:0006865(amino acid transport);GO:0006868(glutamine transport);GO:0008514(organic anion transmembrane transporter activity);GO:0009925(basal plasma membrane);GO:0010585(glutamine secretion);GO:0015171(amino acid transmembrane transporter activity);GO:0015…	04974(Protein digestion and absorption);05230(Central carbon metabolism in cancer);05230(Central carbon metabolism in cancer)	NA	NA	solute carrier family 1 member 5 [Source:HGNC Symbol;Acc:HGNC:10943]	protein_coding	DOID:0014667(disease_of_metabolism);DOID:0050686(organ_system_cancer);DOID:0050828(artery_disease);DOID:10591(pre_eclampsia);DOID:10763(hypertension);DOID:1287(cardiovascular_system_disease);DOID:14566(disease_of_cellular_proliferation);DOID:150(disease_of_mental_health);DOID:1561(cognitive_disorder);DOID:162(cancer);DOID:178(vascular_disease);DOID:2468(psychotic_disorder);DOID:3119(gastrointesti…	R-HSA-352379(SLC1A5-mediated exchange of alanine and glutamine across the plasma membrane);R-HSA-352385(SLC1A5-mediated exchange of glutamine and alanine across the plasma membrane);R-HSA-9013145(RAC1 binds effectors at the plasma membrane);R-HSA-9017507(RHOJ binds effectors at the plasma membrane);R-HSA-9018746(RHOQ binds effectors at the plasma membrane);R-HSA-9018758(RHOH binds effectors at th…	50.6377	48.0459	46.7333	133.157	134.325	123.033	0.372372	-1.42518	7.8056e-108	2.90614e-105	down	yes
ENSG00000082641	NFE2L1	4779	ENST00000361665;ENST00000536222;ENST00000580037;ENST00000357480;ENST00000584137;ENST00000585291;ENST00000579889;ENST00000579481;ENST00000583378;ENST00000577431;ENST00000583210;ENST00000585062;ENST00000362042;ENST00000581441;ENST00000582155;ENST00000582574;ENST00000585299	GO:0000785(chromatin);GO:0000978(RNA polymerase II cis-regulatory region sequence-specific DNA binding);GO:0000981(DNA-binding transcription factor activity, RNA polymerase II-specific);GO:0003677(DNA binding);GO:0003700(DNA-binding transcription factor activity);GO:0005515(protein binding);GO:0005634(nucleus);GO:0005654(nucleoplasm);GO:0005783(endoplasmic reticulum);GO:0005789(endoplasmic reticu…	NA	NA	NA	NFE2 like bZIP transcription factor 1 [Source:HGNC Symbol;Acc:HGNC:7781]	protein_coding;processed_transcript	NA	NA	38.8584	37.4742	36.7305	90.2856	88.698	90.2506	0.419943	-1.25173	1.70295e-107	6.26987e-105	down	yes
ENSG00000231500	RPS18	6222,100131863	ENST00000474626;ENST00000439602;ENST00000474973;ENST00000479802;ENST00000496813;ENST00000476222;ENST00000490191;ENST00000472218	GO:0002181(cytoplasmic translation);GO:0003676(nucleic acid binding);GO:0003723(RNA binding);GO:0003735(structural constituent of ribosome);GO:0005515(protein binding);GO:0005581(collagen trimer);GO:0005634(nucleus);GO:0005654(nucleoplasm);GO:0005737(cytoplasm);GO:0005829(cytosol);GO:0005840(ribosome);GO:0005925(focal adhesion);GO:0006412(translation);GO:0014069(postsynaptic density);GO:0015935(s…	03010(Ribosome);05171(Coronavirus disease - COVID-19);05171(Coronavirus disease - COVID-19)	NA	NA	ribosomal protein S18 [Source:HGNC Symbol;Acc:HGNC:10401]	retained_intron;protein_coding;processed_transcript	NA	R-HSA-141671(Polypeptide release from the eRF3-GDP:eRF1:mRNA:80S Ribosome complex);R-HSA-141673(GTP Hydrolysis by eRF3 bound to the eRF1:mRNA:polypeptide:80S Ribosome complex);R-HSA-141691(GTP bound eRF3:eRF1 complex binds the peptidyl tRNA:mRNA:80S Ribosome complex);R-HSA-156808(Formation of translation initiation complexes yielding circularized Ceruloplasmin mRNA in a 'closed-loop' conformation…	415.321	417.883	419.121	175.111	154.482	161.928	2.54786	1.34928	1.82054e-107	6.62916e-105	up	yes
ENSG00000274276	ENSG00000274276		ENST00000398168	NA	00260(Glycine, serine and threonine metabolism);00270(Cysteine and methionine metabolism);01100(Metabolic pathways);01230(Biosynthesis of amino acids)	K01697	EC:4.2.1.22	cystathionine-beta-synthase like	artifact	NA	R-HSA-1614524(PXLP-CBS tetramers condenses HCYS and L-Ser to form L-Cystathionine);R-HSA-2408559(SeHCys and Ser are dehydrated into SeCysta by CBS)	16.5319	14.1751	17.328	57.469	56.4193	56.3351	0.282188	-1.82527	8.94798e-107	3.22283e-104	down	yes
ENSG00000120254	MTHFD1L	25902	ENST00000367321;ENST00000367307;ENST00000367308;ENST00000611279;ENST00000420192;ENST00000441122;ENST00000453602;ENST00000450635;ENST00000421497;ENST00000618312;ENST00000478643;ENST00000423867	GO:0000166(nucleotide binding);GO:0001843(neural tube closure);GO:0004329(formate-tetrahydrofolate ligase activity);GO:0004488(methylenetetrahydrofolate dehydrogenase (NADP+) activity);GO:0005524(ATP binding);GO:0005739(mitochondrion);GO:0005759(mitochondrial matrix);GO:0005829(cytosol);GO:0006730(one-carbon metabolic process);GO:0006760(folic acid-containing compound metabolic process);GO:000925…	00670(One carbon pool by folate);01100(Metabolic pathways);01240(Biosynthesis of cofactors);01240(Biosynthesis of cofactors)	K13402	EC:6.3.4.3	methylenetetrahydrofolate dehydrogenase (NADP+ dependent) 1 like [Source:HGNC Symbol;Acc:HGNC:21055]	protein_coding;nonsense_mediated_decay;processed_transcript	NA	R-HSA-5696839(MTHFD1L dimer ligates HCOOH to THF to form 10-formyl-THF);R-HSA-6801456(MTHFD1L transforms 10-formyl-THF to HCOOH and THF)	16.5299	16.7046	16.187	39.8151	41.1241	43.5884	0.396872	-1.33326	1.97228e-106	7.02727e-104	down	yes
ENSG00000157985	AGAP1	116987	ENST00000304032;ENST00000402604;ENST00000409538;ENST00000409457;ENST00000336665;ENST00000482882;ENST00000466575;ENST00000635100	GO:0000166(nucleotide binding);GO:0003924(GTPase activity);GO:0005096(GTPase activator activity);GO:0005515(protein binding);GO:0005525(GTP binding);GO:0005543(phospholipid binding);GO:0005634(nucleus);GO:0005737(cytoplasm);GO:0015031(protein transport);GO:0046872(metal ion binding);GO:0050790(regulation of catalytic activity);GO:0050790(regulation of catalytic activity)	04144(Endocytosis);04144(Endocytosis)	NA	NA	ArfGAP with GTPase domain, ankyrin repeat and PH domain 1 [Source:HGNC Symbol;Acc:HGNC:16922]	protein_coding;retained_intron	DOID:0060037(developmental_disorder_of_mental_health);DOID:0060040(pervasive_developmental_disorder);DOID:0060041(autism_spectrum_disorder);DOID:12849(autistic_disorder);DOID:150(disease_of_mental_health);DOID:4(disease)	NA	1.76431	1.79688	1.88235	5.38208	5.38866	5.57611	0.333002	-1.5864	5.29836e-105	1.86773e-102	down	yes
ENSG00000145147	SLIT2	9353	ENST00000504154;ENST00000509941;ENST00000503823;ENST00000503837;ENST00000273739;ENST00000508541;ENST00000508824;ENST00000622093;ENST00000509099;ENST00000509394;ENST00000511508	GO:0001657(ureteric bud development);GO:0001933(negative regulation of protein phosphorylation);GO:0002042(cell migration involved in sprouting angiogenesis);GO:0002689(negative regulation of leukocyte chemotaxis);GO:0003180(aortic valve morphogenesis);GO:0003184(pulmonary valve morphogenesis);GO:0005095(GTPase inhibitor activity);GO:0005509(calcium ion binding);GO:0005515(protein binding);GO:000…	04360(Axon guidance);04360(Axon guidance)	NA	NA	slit guidance ligand 2 [Source:HGNC Symbol;Acc:HGNC:11086]	protein_coding;retained_intron;processed_transcript	DOID:0050161(lower_respiratory_tract_disease);DOID:0050686(organ_system_cancer);DOID:0050687(cell_type_cancer);DOID:0060083(immune_system_cancer);DOID:0060100(musculoskeletal_system_cancer);DOID:1037(lymphoblastic_leukemia);DOID:1192(peripheral_nervous_system_neoplasm);DOID:1240(leukemia);DOID:14566(disease_of_cellular_proliferation);DOID:1579(respiratory_system_disease);DOID:162(cancer);DOID:171…	R-HSA-204364(ROBO1 binds SLIT2);R-HSA-373715(DCC interaction with ROBO1);R-HSA-376140(Ena/VASP proteins bind ROBO1:SLIT2 complex);R-HSA-376141(Interaction of ABL with ROBO1:SLIT2);R-HSA-376145(SRGAP binds ROBO1:SLIT2);R-HSA-376149(Proteolytic processing of SLIT);R-HSA-428511(NCK binds ROBO1:SLIT2);R-HSA-428515(Recruitment of SOS to plasma membrane);R-HSA-428518(Glypican-1 (GPC1) binds SLIT2);R-HS…	9.92313	9.88076	9.88179	25.2828	27.5112	30.3743	0.356935	-1.48627	5.69117e-105	1.98508e-102	down	yes
ENSG00000149428	HYOU1	10525	ENST00000694930;ENST00000694929;ENST00000694937;ENST00000526354;ENST00000527738;ENST00000530473;ENST00000694928;ENST00000543287;ENST00000529174;ENST00000532519;ENST00000617285;ENST00000652093;ENST00000614711;ENST00000694934;ENST00000533381;ENST00000612687;ENST00000622474;ENST00000694933;ENST00000694935;ENST00000527038;ENST00000534233;ENST00000532421;ENST00000531968;ENST00000621959;ENST00000531682…	GO:0000166(nucleotide binding);GO:0002931(response to ischemia);GO:0005515(protein binding);GO:0005524(ATP binding);GO:0005576(extracellular region);GO:0005783(endoplasmic reticulum);GO:0005788(endoplasmic reticulum lumen);GO:0005790(smooth endoplasmic reticulum);GO:0005925(focal adhesion);GO:0006457(protein folding);GO:0006888(endoplasmic reticulum to Golgi vesicle-mediated transport);GO:0016020…	04141(Protein processing in endoplasmic reticulum);04141(Protein processing in endoplasmic reticulum)	NA	NA	hypoxia up-regulated 1 [Source:HGNC Symbol;Acc:HGNC:16931]	retained_intron;nonsense_mediated_decay;protein_coding	DOID:1074(kidney_failure);DOID:1287(cardiovascular_system_disease);DOID:178(vascular_disease);DOID:18(urinary_system_disease);DOID:3021(acute_kidney_failure);DOID:326(ischemia);DOID:3602(toxic_encephalopathy);DOID:4(disease);DOID:557(kidney_disease);DOID:7(disease_of_anatomical_entity);DOID:863(nervous_system_disease)	R-HSA-1791066(Expression of HYOU1);R-HSA-2197645(SCARF1 (SREC-I) binds ligands);R-HSA-2247514(SCARF1:ligand is endocytosed)	59.3672	57.118	55.6493	128.879	137.955	135.957	0.427355	-1.22649	6.3442e-105	2.18981e-102	down	yes
ENSG00000198918	RPL39	6170	ENST00000361575;ENST00000468844;ENST00000477403	GO:0002181(cytoplasmic translation);GO:0002227(innate immune response in mucosa);GO:0003723(RNA binding);GO:0003735(structural constituent of ribosome);GO:0005615(extracellular space);GO:0005730(nucleolus);GO:0005829(cytosol);GO:0005840(ribosome);GO:0006396(RNA processing);GO:0006412(translation);GO:0019731(antibacterial humoral response);GO:0022625(cytosolic large ribosomal subunit);GO:0022626(c…	03010(Ribosome);05171(Coronavirus disease - COVID-19);05171(Coronavirus disease - COVID-19)	NA	NA	ribosomal protein L39 [Source:HGNC Symbol;Acc:HGNC:10350]	protein_coding;processed_transcript	NA	R-HSA-141671(Polypeptide release from the eRF3-GDP:eRF1:mRNA:80S Ribosome complex);R-HSA-141673(GTP Hydrolysis by eRF3 bound to the eRF1:mRNA:polypeptide:80S Ribosome complex);R-HSA-141691(GTP bound eRF3:eRF1 complex binds the peptidyl tRNA:mRNA:80S Ribosome complex);R-HSA-156826(Dissociation of L13a from the 60s ribosomal subunit);R-HSA-156907(Aminoacyl-tRNA binds to the ribosome at the A-site);…	70.9327	67.614	69.7249	21.3167	18.3742	16.8643	3.68262	1.88073	3.52189e-104	1.20311e-101	up	yes
ENSG00000169504	CLIC4	25932	ENST00000488683;ENST00000374379;ENST00000489758;ENST00000497755	GO:0001525(angiogenesis);GO:0001886(endothelial cell morphogenesis);GO:0005244(voltage-gated ion channel activity);GO:0005254(chloride channel activity);GO:0005515(protein binding);GO:0005634(nucleus);GO:0005737(cytoplasm);GO:0005739(mitochondrion);GO:0005813(centrosome);GO:0005815(microtubule organizing center);GO:0005829(cytosol);GO:0005856(cytoskeleton);GO:0005886(plasma membrane);GO:0005902(m…	NA	NA	NA	chloride intracellular channel 4 [Source:HGNC Symbol;Acc:HGNC:13518]	nonsense_mediated_decay;protein_coding;processed_transcript	DOID:14566(disease_of_cellular_proliferation);DOID:162(cancer);DOID:4(disease)	NA	30.8442	33.4397	30.4013	77.3002	85.7308	91.2837	0.372315	-1.42541	4.51208e-104	1.52564e-101	down	yes
ENSG00000127184	COX7C	1350	ENST00000247655;ENST00000511472;ENST00000505430;ENST00000515763;ENST00000510447;ENST00000513124;ENST00000509578	GO:0005515(protein binding);GO:0005739(mitochondrion);GO:0005743(mitochondrial inner membrane);GO:0005751(mitochondrial respiratory chain complex IV);GO:0006091(generation of precursor metabolites and energy);GO:0006119(oxidative phosphorylation);GO:0006123(mitochondrial electron transport, cytochrome c to oxygen);GO:0016020(membrane);GO:0016021(integral component of membrane);GO:0031966(mitochon…	00190(Oxidative phosphorylation);01100(Metabolic pathways);04260(Cardiac muscle contraction);04714(Thermogenesis);04932(Non-alcoholic fatty liver disease);05010(Alzheimer disease);05012(Parkinson disease);05014(Amyotrophic lateral sclerosis);05016(Huntington disease);05020(Prion disease);05022(Pathways of neurodegeneration - multiple diseases);05022(Pathways of neurodegeneration - multiple diseas…	NA	NA	cytochrome c oxidase subunit 7C [Source:HGNC Symbol;Acc:HGNC:2292]	protein_coding;processed_transcript	NA	R-HSA-163214(Electron transfer from reduced cytochrome c to molecular oxygen);R-HSA-9709406(CO binds to Cytochrome c oxidase)	63.4923	65.2854	63.5271	23.9846	22.7824	21.435	2.81964	1.49551	8.97603e-104	3.00434e-101	up	yes
ENSG00000155961	RAB39B	116442	ENST00000369454	GO:0000139(Golgi membrane);GO:0000166(nucleotide binding);GO:0003924(GTPase activity);GO:0005515(protein binding);GO:0005525(GTP binding);GO:0005794(Golgi apparatus);GO:0005886(plasma membrane);GO:0006914(autophagy);GO:0010506(regulation of autophagy);GO:0015031(protein transport);GO:0016020(membrane);GO:0016192(vesicle-mediated transport);GO:0030659(cytoplasmic vesicle membrane);GO:0031410(cytop…	04140(Autophagy - animal);05014(Amyotrophic lateral sclerosis);05022(Pathways of neurodegeneration - multiple diseases)	NA	NA	RAB39B, member RAS oncogene family [Source:HGNC Symbol;Acc:HGNC:16499]	protein_coding	NA	R-HSA-8870466(RGGT:CHM binds RABs);R-HSA-8870469(RGGT geranylgeranylates RAB proteins);R-HSA-8877813(DENND5A,B exchange GTP for GDP on RAB39)	1.66344	1.47353	1.12109	10.2181	12.4124	13.4121	0.118139	-3.08144	1.08351e-102	3.59033e-100	down	yes
ENSG00000107796	ACTA2	59	ENST00000224784;ENST00000488967;ENST00000458159;ENST00000480297;ENST00000415557;ENST00000482085	GO:0000166(nucleotide binding);GO:0001725(stress fiber);GO:0005524(ATP binding);GO:0005615(extracellular space);GO:0005737(cytoplasm);GO:0005829(cytosol);GO:0005856(cytoskeleton);GO:0005869(dynactin complex);GO:0006936(muscle contraction);GO:0008217(regulation of blood pressure);GO:0009615(response to virus);GO:0010628(positive regulation of gene expression);GO:0014829(vascular associated smooth …	04270(Vascular smooth muscle contraction);04371(Apelin signaling pathway);04926(Relaxin signaling pathway);04926(Relaxin signaling pathway)	NA	NA	actin alpha 2, smooth muscle [Source:HGNC Symbol;Acc:HGNC:130]	protein_coding;processed_transcript	DOID:0050686(organ_system_cancer);DOID:0050828(artery_disease);DOID:0060100(musculoskeletal_system_cancer);DOID:1287(cardiovascular_system_disease);DOID:14004(thoracic_aortic_aneurysm);DOID:14566(disease_of_cellular_proliferation);DOID:162(cancer);DOID:178(vascular_disease);DOID:1936(atherosclerosis);DOID:201(connective_tissue_cancer);DOID:225(syndrome);DOID:2348(arteriosclerotic_cardiovascular_d…	R-HSA-445699(ATP Hydrolysis By Myosin);R-HSA-445700(Myosin Binds ATP);R-HSA-445704(Calcium Binds Caldesmon);R-HSA-445705(Release Of ADP From Myosin);R-HSA-9604664(ACTA2 gene expression is stimulated by NOTCH1, NOTCH2 and NOTCH4)	49.9511	46.8794	45.0138	11.0868	14.2146	11.2583	3.8798	1.95598	1.5702e-102	5.15149e-100	up	yes
ENSG00000160200	CBS	875,102724560	ENST00000462349;ENST00000488526;ENST00000465732;ENST00000359624;ENST00000491776;ENST00000470912;ENST00000398165;ENST00000352178;ENST00000461686;ENST00000486098;ENST00000398158;ENST00000451248;ENST00000441030;ENST00000496485;ENST00000430013;ENST00000478709;ENST00000458223	GO:0001958(endochondral ossification);GO:0001974(blood vessel remodeling);GO:0003824(catalytic activity);GO:0004122(cystathionine beta-synthase activity);GO:0005515(protein binding);GO:0005634(nucleus);GO:0005737(cytoplasm);GO:0005829(cytosol);GO:0006535(cysteine biosynthetic process from serine);GO:0006563(L-serine metabolic process);GO:0006565(L-serine catabolic process);GO:0006790(sulfur compo…	00260(Glycine, serine and threonine metabolism);00270(Cysteine and methionine metabolism);01100(Metabolic pathways);01230(Biosynthesis of amino acids);01230(Biosynthesis of amino acids)	K01697	EC:4.2.1.22	cystathionine beta-synthase [Source:HGNC Symbol;Acc:HGNC:1550]	retained_intron;processed_transcript;protein_coding	DOID:0014667(disease_of_metabolism);DOID:0050615(respiratory_system_cancer);DOID:0050686(organ_system_cancer);DOID:0050687(cell_type_cancer);DOID:0060083(immune_system_cancer);DOID:0080014(chromosomal_disease);DOID:10579(leukodystrophy);DOID:10588(adrenoleukodystrophy);DOID:10652(Alzheimer's_disease);DOID:114(heart_disease);DOID:1240(leukemia);DOID:1287(cardiovascular_system_disease);DOID:1289(ne…	R-HSA-1614524(PXLP-CBS tetramers condenses HCYS and L-Ser to form L-Cystathionine);R-HSA-2408559(SeHCys and Ser are dehydrated into SeCysta by CBS)	5.9923	7.6569	6.15816	21.5209	23.9795	22.2263	0.29246	-1.77369	3.88699e-102	1.26274e-99	down	yes
ENSG00000114573	ATP6V1A	523	ENST00000273398;ENST00000462855;ENST00000496747;ENST00000461496;ENST00000470455;ENST00000475322	GO:0000139(Golgi membrane);GO:0000166(nucleotide binding);GO:0000221(vacuolar proton-transporting V-type ATPase, V1 domain);GO:0005515(protein binding);GO:0005524(ATP binding);GO:0005654(nucleoplasm);GO:0005737(cytoplasm);GO:0005764(lysosome);GO:0005765(lysosomal membrane);GO:0005829(cytosol);GO:0005886(plasma membrane);GO:0005902(microvillus);GO:0006811(ion transport);GO:0006879(cellular iron io…	00190(Oxidative phosphorylation);01100(Metabolic pathways);04145(Phagosome);04150(mTOR signaling pathway);04721(Synaptic vesicle cycle);04966(Collecting duct acid secretion);05110(Vibrio cholerae infection);05120(Epithelial cell signaling in Helicobacter pylori infection);05165(Human papillomavirus infection);05323(Rheumatoid arthritis);05323(Rheumatoid arthritis)	K02145	EC:7.1.2.2	ATPase H+ transporting V1 subunit A [Source:HGNC Symbol;Acc:HGNC:851]	protein_coding;retained_intron;processed_transcript;nonsense_mediated_decay	DOID:150(disease_of_mental_health);DOID:1561(cognitive_disorder);DOID:2468(psychotic_disorder);DOID:4(disease);DOID:5419(schizophrenia)	R-HSA-1222516(Intraphagosomal pH is lowered to 5 by V-ATPase);R-HSA-5252133(ATP6AP1 binds V-ATPase);R-HSA-74723(Endosome acidification);R-HSA-917841(Acidification of Tf:TfR1 containing endosome);R-HSA-9639286(RRAGC,D exchanges GTP for GDP);R-HSA-9640167(RRAGA,B exchanges GDP for GTP);R-HSA-9640168(v-ATPase:Ragulator:RRAGA,B:GTP:RRAGC,D:GDP:SLC38A9:Arginine dissociates yielding v-ATPase:Ragulator:…	31.3261	34.226	30.4492	10.5183	11.8167	12.0242	2.79405	1.48236	1.8647e-101	5.99891e-99	up	yes
ENSG00000134086	VHL	7428	ENST00000696142;ENST00000696153;ENST00000345392;ENST00000477538;ENST00000256474;ENST00000696143	GO:0000902(cell morphogenesis);GO:0003711(transcription elongation factor activity);GO:0004842(ubiquitin-protein transferase activity);GO:0005515(protein binding);GO:0005634(nucleus);GO:0005654(nucleoplasm);GO:0005737(cytoplasm);GO:0005739(mitochondrion);GO:0005783(endoplasmic reticulum);GO:0005829(cytosol);GO:0006355(regulation of DNA-templated transcription);GO:0006508(proteolysis);GO:0008285(n…	04066(HIF-1 signaling pathway);04120(Ubiquitin mediated proteolysis);05200(Pathways in cancer);05211(Renal cell carcinoma);05211(Renal cell carcinoma)	NA	NA	von Hippel-Lindau tumor suppressor [Source:HGNC Symbol;Acc:HGNC:12687]	nonsense_mediated_decay;protein_coding;processed_transcript	DOID:0050155(sensory_system_disease);DOID:0050177(monogenic_disease);DOID:0050686(organ_system_cancer);DOID:0050687(cell_type_cancer);DOID:0050736(autosomal_dominant_disease);DOID:0050739(autosomal_genetic_disease);DOID:0060072(benign_neoplasm);DOID:0060083(immune_system_cancer);DOID:0060084(cell_type_benign_neoplasm);DOID:0060116(sensory_system_cancer);DOID:0070004(myeloma);DOID:1036(chronic_leu…	R-HSA-1234159(Proteasome proteolyzes ub-HIF-alpha);R-HSA-1234163(Cytosolic VBC complex ubiquitinylates hydroxyprolyl-HIF-alpha );R-HSA-1234169(Nuclear VHL:EloB,C:CUL2:RBX1 binds hydroxyprolyl-HIF-alpha);R-HSA-1234172(Nuclear VBC complex ubiquitinylates HIF-alpha);R-HSA-1234173(Cytosolic PHD2,3 hydroxylates proline residues on HIF3A);R-HSA-1234175(ub-hydroxyPro-HIF-alpha:VHL:EloB,C:CUL2:RBX1 trans…	12.5447	14.443	13.9193	33.6953	36.4593	37.8182	0.378864	-1.40025	2.88246e-100	9.18397e-98	down	yes
ENSG00000117691	NENF	29937	ENST00000366988;ENST00000473900;ENST00000479589;ENST00000472389	GO:0000165(MAPK cascade);GO:0005515(protein binding);GO:0005576(extracellular region);GO:0005615(extracellular space);GO:0005739(mitochondrion);GO:0005783(endoplasmic reticulum);GO:0007165(signal transduction);GO:0008083(growth factor activity);GO:0012505(endomembrane system);GO:0016020(membrane);GO:0032099(negative regulation of appetite);GO:0043410(positive regulation of MAPK cascade);GO:004687…	NA	NA	NA	neudesin neurotrophic factor [Source:HGNC Symbol;Acc:HGNC:30384]	protein_coding;processed_transcript	NA	NA	31.8236	30.445	32.0881	7.58106	7.03535	6.59054	4.44933	2.15359	1.12025e-99	3.53529e-97	up	yes
ENSG00000071082	RPL31	6160	ENST00000264258;ENST00000409320;ENST00000409000;ENST00000409028;ENST00000409711;ENST00000409038;ENST00000456292;ENST00000409650;ENST00000409733;ENST00000441435;ENST00000419276	GO:0002181(cytoplasmic translation);GO:0003723(RNA binding);GO:0003735(structural constituent of ribosome);GO:0005515(protein binding);GO:0005737(cytoplasm);GO:0005829(cytosol);GO:0005840(ribosome);GO:0005925(focal adhesion);GO:0006412(translation);GO:0016020(membrane);GO:0022625(cytosolic large ribosomal subunit);GO:0022626(cytosolic ribosome);GO:0042788(polysomal ribosome);GO:0070062(extracellu…	03010(Ribosome);05171(Coronavirus disease - COVID-19);05171(Coronavirus disease - COVID-19)	NA	NA	ribosomal protein L31 [Source:HGNC Symbol;Acc:HGNC:10334]	protein_coding;nonsense_mediated_decay	NA	R-HSA-141671(Polypeptide release from the eRF3-GDP:eRF1:mRNA:80S Ribosome complex);R-HSA-141673(GTP Hydrolysis by eRF3 bound to the eRF1:mRNA:polypeptide:80S Ribosome complex);R-HSA-141691(GTP bound eRF3:eRF1 complex binds the peptidyl tRNA:mRNA:80S Ribosome complex);R-HSA-156826(Dissociation of L13a from the 60s ribosomal subunit);R-HSA-156907(Aminoacyl-tRNA binds to the ribosome at the A-site);…	56.6938	53.1785	55.8041	20.668	18.4255	17.7546	2.91437	1.54318	1.74615e-99	5.45853e-97	up	yes
ENSG00000153879	CEBPG	1054	ENST00000284000;ENST00000585933;ENST00000652630	GO:0000785(chromatin);GO:0000978(RNA polymerase II cis-regulatory region sequence-specific DNA binding);GO:0000981(DNA-binding transcription factor activity, RNA polymerase II-specific);GO:0001228(DNA-binding transcription activator activity, RNA polymerase II-specific);GO:0001889(liver development);GO:0003677(DNA binding);GO:0003700(DNA-binding transcription factor activity);GO:0005515(protein b…	05152(Tuberculosis);05152(Tuberculosis)	NA	NA	CCAAT enhancer binding protein gamma [Source:HGNC Symbol;Acc:HGNC:1837]	protein_coding;nonsense_mediated_decay	DOID:0050615(respiratory_system_cancer);DOID:0050686(organ_system_cancer);DOID:1324(lung_cancer);DOID:1325(bronchus_cancer);DOID:14566(disease_of_cellular_proliferation);DOID:162(cancer);DOID:3904(bronchus_carcinoma);DOID:4(disease)	R-HSA-1791118(Expression of ASNS (Asparagine Synthetase));R-HSA-9635912(Expression of TRIB3 in response to stress);R-HSA-9635915(ATF4 and CEBPB,CEBPG bind the ASNS gene);R-HSA-9635927(ATF4 and a CEBP protein bind the TRIB3 promoter);R-HSA-9653724(Transcription of ATF5);R-HSA-9653742(ATF4 and a CEBP protein bind the ATF5 promoter)	16.6497	16.9616	15.8138	40.0986	43.2543	44.4367	0.386769	-1.37045	7.23931e-99	2.24189e-96	down	yes
ENSG00000173530	TNFRSF10D	8793	ENST00000312584	GO:0004888(transmembrane signaling receptor activity);GO:0005515(protein binding);GO:0005886(plasma membrane);GO:0006915(apoptotic process);GO:0007165(signal transduction);GO:0009986(cell surface);GO:0016020(membrane);GO:0016021(integral component of membrane);GO:0043066(negative regulation of apoptotic process);GO:0045569(TRAIL binding)	04060(Cytokine-cytokine receptor interaction);04061(Viral protein interaction with cytokine and cytokine receptor)	NA	NA	TNF receptor superfamily member 10d [Source:HGNC Symbol;Acc:HGNC:11907]	protein_coding	DOID:0050117(disease_by_infectious_agent);DOID:0050686(organ_system_cancer);DOID:0060083(immune_system_cancer);DOID:0080001(bone_disease);DOID:1192(peripheral_nervous_system_neoplasm);DOID:1240(leukemia);DOID:1273(respiratory_syncytial_virus_infectious_disease);DOID:14566(disease_of_cellular_proliferation);DOID:162(cancer);DOID:170(endocrine_gland_cancer);DOID:1793(pancreatic_cancer);DOID:17(musc…	R-HSA-5633441(TP53 stimulates transcription of TNFRSF10A, TNFRSF10B,TNFRSF10C and TNFRSF10D genes);R-HSA-5635741(TRAIL receptor-4 binds TRAIL receptor-1 or TRAIL receptor-2)	24.1603	23.4021	22.8197	7.11155	6.15406	5.93382	3.66584	1.87414	1.61998e-98	4.97033e-96	up	yes
ENSG00000196683	TOMM7	54543	ENST00000358435;ENST00000483581;ENST00000405021;ENST00000463284;ENST00000372879;ENST00000496129	GO:0005515(protein binding);GO:0005739(mitochondrion);GO:0005741(mitochondrial outer membrane);GO:0005742(mitochondrial outer membrane translocase complex);GO:0006626(protein targeting to mitochondrion);GO:0008320(protein transmembrane transporter activity);GO:0015031(protein transport);GO:0016020(membrane);GO:0016021(integral component of membrane);GO:0030150(protein import into mitochondrial ma…	04137(Mitophagy - animal);04137(Mitophagy - animal)	NA	NA	translocase of outer mitochondrial membrane 7 [Source:HGNC Symbol;Acc:HGNC:21648]	protein_coding;retained_intron;processed_transcript	NA	R-HSA-1268022(TOMM40 complex translocates proteins from the cytosol to the mitochondrial intermembrane space);R-HSA-5205661(Pink1 is recruited from the cytoplasm to the mitochondria)	29.6607	29.4698	30.3577	8.14818	7.1264	6.68404	4.07531	2.02691	1.41287e-95	4.29511e-93	up	yes
ENSG00000033030	ZCCHC8	55596	ENST00000672018;ENST00000543897;ENST00000536663;ENST00000542892;ENST00000538116;ENST00000546149;ENST00000544054;ENST00000540586;ENST00000633063;ENST00000538493;ENST00000536306	GO:0000398(mRNA splicing, via spliceosome);GO:0003676(nucleic acid binding);GO:0003723(RNA binding);GO:0005515(protein binding);GO:0005634(nucleus);GO:0005654(nucleoplasm);GO:0005681(spliceosomal complex);GO:0006397(mRNA processing);GO:0008270(zinc ion binding);GO:0008380(RNA splicing);GO:0016076(snRNA catabolic process);GO:0016604(nuclear body);GO:0031499(TRAMP complex);GO:0034470(ncRNA processi…	NA	NA	NA	zinc finger CCHC-type containing 8 [Source:HGNC Symbol;Acc:HGNC:25265]	protein_coding;retained_intron	NA	NA	4.71951	5.53664	5.363	14.3183	14.3212	15.9412	0.350357	-1.5131	2.37892e-95	7.16618e-93	down	yes
ENSG00000158050	DUSP2	1844	ENST00000288943;ENST00000488952	GO:0001706(endoderm formation);GO:0004721(phosphoprotein phosphatase activity);GO:0004722(protein serine/threonine phosphatase activity);GO:0004725(protein tyrosine phosphatase activity);GO:0005515(protein binding);GO:0005634(nucleus);GO:0005654(nucleoplasm);GO:0005737(cytoplasm);GO:0006470(protein dephosphorylation);GO:0008138(protein tyrosine/serine/threonine phosphatase activity);GO:0008330(pr…	04010(MAPK signaling pathway);04010(MAPK signaling pathway)	K04459	EC:3.1.3.16;EC:3.1.3.48	dual specificity phosphatase 2 [Source:HGNC Symbol;Acc:HGNC:3068]	protein_coding;retained_intron	DOID:0050686(organ_system_cancer);DOID:0060083(immune_system_cancer);DOID:1240(leukemia);DOID:14566(disease_of_cellular_proliferation);DOID:162(cancer);DOID:2531(hematologic_cancer);DOID:28(endocrine_system_disease);DOID:3947(adrenal_gland_hyperfunction);DOID:3952(adrenal_cortex_disease);DOID:4(disease);DOID:7(disease_of_anatomical_entity);DOID:9553(adrenal_gland_disease)	R-HSA-5675373(Nuclear DUSPs dephosphorylate MAPKs)	17.6284	15.2828	15.7823	2.74835	2.30215	2.03115	6.87601	2.78157	2.83825e-94	8.47282e-92	up	yes
ENSG00000250251	PKD1P6	353511	ENST00000540502;ENST00000343738;ENST00000424133;ENST00000538100;ENST00000540075;ENST00000546358	NA	NA	NA	NA	polycystin 1, transient receptor potential channel interacting pseudogene 6 [Source:HGNC Symbol;Acc:HGNC:30070]	processed_transcript;transcribed_unprocessed_pseudogene	NA	NA	1.12496	1.38119	1.3663	5.79148	5.71096	6.18374	0.218953	-2.1913	1.20991e-93	3.5796e-91	down	yes
ENSG00000138675	FGF5	2250	ENST00000312465;ENST00000456523;ENST00000503413;ENST00000507780;ENST00000380628	GO:0001934(positive regulation of protein phosphorylation);GO:0005104(fibroblast growth factor receptor binding);GO:0005576(extracellular region);GO:0005615(extracellular space);GO:0005737(cytoplasm);GO:0007267(cell-cell signaling);GO:0007399(nervous system development);GO:0008083(growth factor activity);GO:0008284(positive regulation of cell population proliferation);GO:0008543(fibroblast growth…	04010(MAPK signaling pathway);04014(Ras signaling pathway);04015(Rap1 signaling pathway);04020(Calcium signaling pathway);04151(PI3K-Akt signaling pathway);04810(Regulation of actin cytoskeleton);05200(Pathways in cancer);05218(Melanoma);05224(Breast cancer);05226(Gastric cancer);05226(Gastric cancer)	NA	NA	fibroblast growth factor 5 [Source:HGNC Symbol;Acc:HGNC:3683]	protein_coding;processed_transcript;nonsense_mediated_decay	DOID:0050828(artery_disease);DOID:10763(hypertension);DOID:1287(cardiovascular_system_disease);DOID:178(vascular_disease);DOID:4(disease);DOID:7(disease_of_anatomical_entity)	R-HSA-109699(PI3K-containing complexes phosphorylate PIP2 to PIP3);R-HSA-1839094(Activated FGFR1 mutants and fusions bind PLCG1);R-HSA-1839098(Activated FGFR1 mutants and fusions phosphorylate PLCG1);R-HSA-1839100(p-4Y- PLCG1 dissociates from activated FGFR1 mutants and fusions);R-HSA-190256(FGFR1c binds to FGF);R-HSA-190258(FGFR2c binds to FGF);R-HSA-190261(FGFR3c binds to FGF);R-HSA-190388(Auto…	3.01071	3.2582	2.89381	0.339135	0.315769	0.408897	8.61318	3.10655	9.29488e-93	2.72562e-90	up	yes
ENSG00000160113	NR2F6	2063	ENST00000291442;ENST00000596878	GO:0000122(negative regulation of transcription by RNA polymerase II);GO:0000785(chromatin);GO:0000978(RNA polymerase II cis-regulatory region sequence-specific DNA binding);GO:0000981(DNA-binding transcription factor activity, RNA polymerase II-specific);GO:0001227(DNA-binding transcription repressor activity, RNA polymerase II-specific);GO:0003677(DNA binding);GO:0003700(DNA-binding transcripti…	NA	NA	NA	nuclear receptor subfamily 2 group F member 6 [Source:HGNC Symbol;Acc:HGNC:7977]	protein_coding	NA	R-HSA-376419(Formation of NR-MED1 Coactivator Complex);R-HSA-382096(Formation of NR-NCOR Corepressor Complex)	37.035	35.8208	37.828	11.6681	9.87796	9.37816	3.5792	1.83964	1.04179e-92	3.02813e-90	up	yes
ENSG00000157693	TMEM268	203197	ENST00000288502;ENST00000374049;ENST00000471206;ENST00000482552	GO:0003674(molecular_function);GO:0005575(cellular_component);GO:0008150(biological_process);GO:0016020(membrane);GO:0016021(integral component of membrane);GO:0016021(integral component of membrane)	NA	NA	NA	transmembrane protein 268 [Source:HGNC Symbol;Acc:HGNC:24513]	protein_coding;processed_transcript	NA	NA	5.42181	5.80797	5.70892	15.0113	15.2418	15.5949	0.369453	-1.43654	4.43565e-91	1.27808e-88	down	yes
ENSG00000142611	PRDM16	63976	ENST00000607632;ENST00000270722;ENST00000509860;ENST00000514189;ENST00000511072;ENST00000378391;ENST00000606170;ENST00000463591;ENST00000378389	GO:0000122(negative regulation of transcription by RNA polymerase II);GO:0000976(transcription cis-regulatory region binding);GO:0000978(RNA polymerase II cis-regulatory region sequence-specific DNA binding);GO:0001227(DNA-binding transcription repressor activity, RNA polymerase II-specific);GO:0001228(DNA-binding transcription activator activity, RNA polymerase II-specific);GO:0003677(DNA bindin…	00310(Lysine degradation);01100(Metabolic pathways);04714(Thermogenesis);04714(Thermogenesis)	K22410	EC:2.1.1.367	PR/SET domain 16 [Source:HGNC Symbol;Acc:HGNC:14000]	retained_intron;protein_coding;processed_transcript	DOID:0050686(organ_system_cancer);DOID:0060083(immune_system_cancer);DOID:1037(lymphoblastic_leukemia);DOID:10747(lymphoid_leukemia);DOID:1240(leukemia);DOID:14566(disease_of_cellular_proliferation);DOID:162(cancer);DOID:225(syndrome);DOID:2531(hematologic_cancer);DOID:2914(immune_system_disease);DOID:3262(phagocyte_bactericidal_dysfunction);DOID:3265(chronic_granulomatous_disease);DOID:4(disease…	R-HSA-5634802(MECOM (KMT8E), PRDM16 (KMT8F) methylate lysine-10 of replicative histone H3 (H3K9))	0.925527	1.12667	1.01732	4.20732	4.34274	3.91933	0.246164	-2.02231	4.61349e-91	1.31787e-88	down	yes
ENSG00000164284	GRPEL2	134266	ENST00000329271;ENST00000507562;ENST00000513661;ENST00000416916	GO:0000774(adenyl-nucleotide exchange factor activity);GO:0001405(PAM complex, Tim23 associated import motor);GO:0005739(mitochondrion);GO:0005743(mitochondrial inner membrane);GO:0005744(TIM23 mitochondrial import inner membrane translocase complex);GO:0005759(mitochondrial matrix);GO:0006457(protein folding);GO:0006886(intracellular protein transport);GO:0030150(protein import into mitochondria…	NA	NA	NA	GrpE like 2, mitochondrial [Source:HGNC Symbol;Acc:HGNC:21060]	protein_coding;processed_transcript	NA	R-HSA-1299475(TIMM23 PAM translocates proteins from the mitochondrial intermembrane space to the mitochondrial matrix);R-HSA-1299476(MPP cleaves targeting peptide (presequence) of inner membrane precursors);R-HSA-1299478(MPP cleaves targeting peptide (presequence) of matrix precursors);R-HSA-1299480(Precursor proteins enter TIMM23 PAM);R-HSA-1299482(TIMM23 SORT inserts proteins into inner membran…	11.6653	12.319	11.4039	28.1324	29.794	30.8939	0.398425	-1.32762	7.16949e-91	2.0305e-88	down	yes
ENSG00000130748	TMEM160	54958	ENST00000253047	GO:0005515(protein binding);GO:0016020(membrane);GO:0016021(integral component of membrane)	NA	NA	NA	transmembrane protein 160 [Source:HGNC Symbol;Acc:HGNC:26042]	protein_coding	NA	NA	19.2532	19.0704	17.9516	1.39536	1.22927	1.04378	15.3405	3.93927	8.42103e-91	2.36474e-88	up	yes
ENSG00000112715	VEGFA	7422	ENST00000480614;ENST00000230480;ENST00000523950;ENST00000672860;ENST00000493786;ENST00000372077;ENST00000372067;ENST00000372064;ENST00000497139;ENST00000512683;ENST00000519767;ENST00000413642;ENST00000518538;ENST00000425836;ENST00000372055;ENST00000476772;ENST00000520948;ENST00000518689	GO:0000122(negative regulation of transcription by RNA polymerase II);GO:0001525(angiogenesis);GO:0001541(ovarian follicle development);GO:0001569(branching involved in blood vessel morphogenesis);GO:0001570(vasculogenesis);GO:0001666(response to hypoxia);GO:0001701(in utero embryonic development);GO:0001822(kidney development);GO:0001934(positive regulation of protein phosphorylation);GO:0001938…	01521(EGFR tyrosine kinase inhibitor resistance);04010(MAPK signaling pathway);04014(Ras signaling pathway);04015(Rap1 signaling pathway);04020(Calcium signaling pathway);04066(HIF-1 signaling pathway);04151(PI3K-Akt signaling pathway);04370(VEGF signaling pathway);04510(Focal adhesion);04926(Relaxin signaling pathway);04933(AGE-RAGE signaling pathway in diabetic complications);05163(Human cytome…	NA	NA	vascular endothelial growth factor A [Source:HGNC Symbol;Acc:HGNC:12680]	retained_intron;protein_coding	DOID:0002116(pterygium);DOID:0014667(disease_of_metabolism);DOID:0050013(carbohydrate_metabolism_disease);DOID:0050117(disease_by_infectious_agent);DOID:0050155(sensory_system_disease);DOID:0050161(lower_respiratory_tract_disease);DOID:0050177(monogenic_disease);DOID:0050338(primary_bacterial_infectious_disease);DOID:0050615(respiratory_system_cancer);DOID:0050622(reproductive_organ_benign_neopla…	R-HSA-1235037(Expression of VEGFA);R-HSA-194310(VEGF-A,C,D bind to VEGFR2 leading to receptor dimerization);R-HSA-194311(VEGFA,B,PLGF bind to VEGFR1 leading to receptor dimerization);R-HSA-195378(Homodimerization of VEGF proteins);R-HSA-3928647(RHOA:GTP:Mg2+ binds ROCK1,ROCK2);R-HSA-4420083(PTK2 binds p-S-SHB and is recruited to p-6Y-VEGFR2);R-HSA-4420099(p-6Y-VEGFR2 binds SHB );R-HSA-4420107(p-6…	2.95238	2.97929	3.38277	8.29307	8.45867	8.45593	0.369508	-1.43632	3.45269e-90	9.61415e-88	down	yes
ENSG00000183856	IQGAP3	128239	ENST00000361170;ENST00000491900;ENST00000476565;ENST00000498755	GO:0000082(G1/S transition of mitotic cell cycle);GO:0001934(positive regulation of protein phosphorylation);GO:0005096(GTPase activator activity);GO:0005515(protein binding);GO:0005516(calmodulin binding);GO:0005737(cytoplasm);GO:0005829(cytosol);GO:0005911(cell-cell junction);GO:0006468(protein phosphorylation);GO:0007165(signal transduction);GO:0007265(Ras protein signal transduction);GO:00083…	04810(Regulation of actin cytoskeleton);04810(Regulation of actin cytoskeleton)	NA	NA	IQ motif containing GTPase activating protein 3 [Source:HGNC Symbol;Acc:HGNC:20669]	protein_coding;nonsense_mediated_decay;processed_transcript	NA	R-HSA-5626469(GTP-bound RAC1 and CDC42 bind IQGAPs);R-HSA-5626507(IQGAPs bind F-actin, which is inhibited by calmodulin);R-HSA-5626549(IQGAPs bind CALM1);R-HSA-5672304(IQGAP1 binds CDH1:CTTNB1:CTTNA1 and MEN1);R-HSA-9013009(RHOA binds effectors at the plasma membrane);R-HSA-9013024(RHOB binds effectors at the plasma membrane);R-HSA-9013110(RHOC binds effectors at the plasma membrane);R-HSA-901314…	7.34566	7.81123	8.02353	19.1198	22.1933	22.6096	0.362632	-1.46342	1.17037e-89	3.23179e-87	down	yes
ENSG00000167996	FTH1	2495	ENST00000529548;ENST00000273550;ENST00000532601;ENST00000534719;ENST00000532829;ENST00000533138;ENST00000526640;ENST00000534180	GO:0004322(ferroxidase activity);GO:0005506(iron ion binding);GO:0005515(protein binding);GO:0005576(extracellular region);GO:0005634(nucleus);GO:0005737(cytoplasm);GO:0005829(cytosol);GO:0006826(iron ion transport);GO:0006879(cellular iron ion homeostasis);GO:0006880(intracellular sequestering of iron ion);GO:0006955(immune response);GO:0008043(intracellular ferritin complex);GO:0008198(ferrous …	04216(Ferroptosis);04217(Necroptosis);04978(Mineral absorption);04978(Mineral absorption)	K00522	EC:1.16.3.2	ferritin heavy chain 1 [Source:HGNC Symbol;Acc:HGNC:3976]	protein_coding;retained_intron;nonsense_mediated_decay	DOID:0014667(disease_of_metabolism);DOID:14566(disease_of_cellular_proliferation);DOID:162(cancer);DOID:2352(hemochromatosis);DOID:4(disease);DOID:655(inherited_metabolic_disorder);DOID:896(metal_metabolism_disorder)	R-HSA-1562626(Ferritin Complex oxidises 4Fe2+ to Fe(3+)O(OH));R-HSA-2187266(SCARA5 binds ligands);R-HSA-2299677(SCARA5:ligand is endocytosed);R-HSA-434362(Recruitment Of Cytoplasmic Proteins To Vesicles);R-HSA-6798745(Exocytosis of tertiary granule lumen proteins);R-HSA-6800434(Exocytosis of ficolin-rich granule lumen proteins)	580.682	519.643	530.616	213.081	214.278	189.818	2.64259	1.40195	2.03509e-89	5.57313e-87	up	yes
ENSG00000171858	RPS21	6227	ENST00000343986;ENST00000450116;ENST00000492356;ENST00000370592;ENST00000370562	GO:0000447(endonucleolytic cleavage in ITS1 to separate SSU-rRNA from 5.8S rRNA and LSU-rRNA from tricistronic rRNA transcript (SSU-rRNA, 5.8S rRNA, LSU-rRNA));GO:0000461(endonucleolytic cleavage to generate mature 3'-end of SSU-rRNA from (SSU-rRNA, 5.8S rRNA, LSU-rRNA));GO:0002181(cytoplasmic translation);GO:0003723(RNA binding);GO:0003735(structural constituent of ribosome);GO:0005515(protein b…	03010(Ribosome);05171(Coronavirus disease - COVID-19);05171(Coronavirus disease - COVID-19)	NA	NA	ribosomal protein S21 [Source:HGNC Symbol;Acc:HGNC:10409]	protein_coding;processed_transcript	NA	R-HSA-141671(Polypeptide release from the eRF3-GDP:eRF1:mRNA:80S Ribosome complex);R-HSA-141673(GTP Hydrolysis by eRF3 bound to the eRF1:mRNA:polypeptide:80S Ribosome complex);R-HSA-141691(GTP bound eRF3:eRF1 complex binds the peptidyl tRNA:mRNA:80S Ribosome complex);R-HSA-156808(Formation of translation initiation complexes yielding circularized Ceruloplasmin mRNA in a 'closed-loop' conformation…	124.178	110.999	114.282	35.4806	30.1718	27.8435	3.73769	1.90215	5.33178e-89	1.44815e-86	up	yes
ENSG00000166123	GPT2	84706	ENST00000562801;ENST00000340124;ENST00000440783;ENST00000569193	GO:0003824(catalytic activity);GO:0004021(L-alanine:2-oxoglutarate aminotransferase activity);GO:0005759(mitochondrial matrix);GO:0006103(2-oxoglutarate metabolic process);GO:0008483(transaminase activity);GO:0009058(biosynthetic process);GO:0016740(transferase activity);GO:0030170(pyridoxal phosphate binding);GO:0042851(L-alanine metabolic process);GO:0042853(L-alanine catabolic process);GO:0042…	00220(Arginine biosynthesis);00250(Alanine, aspartate and glutamate metabolism);01100(Metabolic pathways);01200(Carbon metabolism);01210(2-Oxocarboxylic acid metabolism);01230(Biosynthesis of amino acids);01230(Biosynthesis of amino acids)	K00814	EC:2.6.1.2	glutamic--pyruvic transaminase 2 [Source:HGNC Symbol;Acc:HGNC:18062]	retained_intron;protein_coding	NA	R-HSA-507749(PXLP-K341-GPT2 transaminates PYR to form L-Ala);R-HSA-507775(PXLP-K341-GPT2 transaminates L-Ala to form PYR)	5.48767	5.07664	5.22446	14.7201	17.0085	15.4476	0.334677	-1.57916	1.62761e-88	4.38474e-86	down	yes
ENSG00000198853	RUSC2	9853	ENST00000455600;ENST00000468041;ENST00000361226	GO:0005515(protein binding);GO:0005737(cytoplasm);GO:0005829(cytosol);GO:0008150(biological_process);GO:0031267(small GTPase binding);GO:0031410(cytoplasmic vesicle);GO:0070062(extracellular exosome);GO:0070062(extracellular exosome)	NA	NA	NA	RUN and SH3 domain containing 2 [Source:HGNC Symbol;Acc:HGNC:23625]	protein_coding;processed_transcript	NA	NA	10.6797	10.3517	10.0096	24.9173	25.9608	25.0218	0.408973	-1.28992	4.4102e-87	1.17852e-84	down	yes
ENSG00000255717	SNHG1	23642	ENST00000660730;ENST00000661936;ENST00000686008;ENST00000537869;ENST00000702430;ENST00000686500;ENST00000658540;ENST00000692454;ENST00000539303;ENST00000660547;ENST00000667655;ENST00000656268;ENST00000541615;ENST00000685229;ENST00000541578;ENST00000537024;ENST00000670502;ENST00000661616;ENST00000689147;ENST00000663237;ENST00000653690;ENST00000670469;ENST00000537965;ENST00000670729;ENST00000541416…	GO:0005730(nucleolus);GO:0006396(RNA processing);GO:0006396(RNA processing)	NA	NA	NA	small nucleolar RNA host gene 1 [Source:HGNC Symbol;Acc:HGNC:32688]	lncRNA;retained_intron	NA	NA	26.9786	31.9529	31.6459	81.8223	97.9408	108.34	0.314392	-1.66936	6.15474e-87	1.63155e-84	down	yes
ENSG00000181852	RNF41	10193	ENST00000345093;ENST00000552656;ENST00000552244;ENST00000549038;ENST00000548120;ENST00000615206;ENST00000548225;ENST00000547967;ENST00000394013;ENST00000549119;ENST00000550379	GO:0000209(protein polyubiquitination);GO:0004842(ubiquitin-protein transferase activity);GO:0005128(erythropoietin receptor binding);GO:0005135(interleukin-3 receptor binding);GO:0005515(protein binding);GO:0005829(cytosol);GO:0006914(autophagy);GO:0006915(apoptotic process);GO:0008270(zinc ion binding);GO:0008285(negative regulation of cell population proliferation);GO:0010498(proteasomal prote…	04144(Endocytosis);04144(Endocytosis)	K11981	EC:2.3.2.27	ring finger protein 41 [Source:HGNC Symbol;Acc:HGNC:18401]	protein_coding;retained_intron;nonsense_mediated_decay	NA	R-HSA-1358789(Self-ubiquitination of RNF41);R-HSA-1358790(RNF41 ubiquitinates ERBB3);R-HSA-1358792(RNF41 ubiquitinates activated ERBB3);R-HSA-1358795(Deubiquitination of RNF41 by P-USP8);R-HSA-1358797(Ubiquitinated RNF41 binds P-USP8);R-HSA-1358798(RNF41 binds neuregulin-activated ERBB3);R-HSA-1358801(ERBB3 binds RNF41 ubiquitin ligase);R-HSA-983140(Transfer of Ub from E2 to substrate and release…	9.43157	9.44063	9.48873	21.023	22.7324	22.8143	0.426034	-1.23096	2.47988e-86	6.5217e-84	down	yes
ENSG00000132024	CC2D1A	54862	ENST00000318003;ENST00000681846;ENST00000680977;ENST00000589606;ENST00000679637;ENST00000681428;ENST00000680439;ENST00000585896;ENST00000589138;ENST00000589224;ENST00000588932;ENST00000589679;ENST00000587508;ENST00000680895;ENST00000586955	GO:0000122(negative regulation of transcription by RNA polymerase II);GO:0000978(RNA polymerase II cis-regulatory region sequence-specific DNA binding);GO:0000981(DNA-binding transcription factor activity, RNA polymerase II-specific);GO:0001227(DNA-binding transcription repressor activity, RNA polymerase II-specific);GO:0001650(fibrillar center);GO:0003677(DNA binding);GO:0005515(protein binding)…	NA	NA	NA	coiled-coil and C2 domain containing 1A [Source:HGNC Symbol;Acc:HGNC:30237]	protein_coding;retained_intron;processed_transcript;nonsense_mediated_decay	DOID:0060037(developmental_disorder_of_mental_health);DOID:0060038(specific_developmental_disorder);DOID:1059(intellectual_disability);DOID:150(disease_of_mental_health);DOID:4(disease)	NA	3.72276	3.9589	3.67434	9.45587	10.2156	9.98711	0.382891	-1.385	3.42136e-86	8.92678e-84	down	yes
ENSG00000130522	JUND	3727	ENST00000252818;ENST00000600972	GO:0000122(negative regulation of transcription by RNA polymerase II);GO:0000785(chromatin);GO:0000976(transcription cis-regulatory region binding);GO:0000978(RNA polymerase II cis-regulatory region sequence-specific DNA binding);GO:0000981(DNA-binding transcription factor activity, RNA polymerase II-specific);GO:0001221(transcription coregulator binding);GO:0001228(DNA-binding transcription acti…	04010(MAPK signaling pathway);04380(Osteoclast differentiation);04657(IL-17 signaling pathway);04928(Parathyroid hormone synthesis, secretion and action);04928(Parathyroid hormone synthesis, secretion and action)	NA	NA	JunD proto-oncogene, AP-1 transcription factor subunit [Source:HGNC Symbol;Acc:HGNC:6206]	protein_coding	DOID:0050686(organ_system_cancer);DOID:0060083(immune_system_cancer);DOID:0080000(muscular_disease);DOID:10283(prostate_cancer);DOID:1037(lymphoblastic_leukemia);DOID:10747(lymphoid_leukemia);DOID:10952(nephritis);DOID:1240(leukemia);DOID:14566(disease_of_cellular_proliferation);DOID:162(cancer);DOID:17(musculoskeletal_system_disease);DOID:18(urinary_system_disease);DOID:193(reproductive_organ_ca…	R-HSA-9011975(Estrogen-responsive MYC gene expression);R-HSA-9011997(ESR1:ESTG, JUND:FOSB and Cohesin Complex bind distal enhancer elements in MYC gene promoter);R-HSA-9031575(AP-1 binds ARC gene);R-HSA-9031624(ARC gene expression)	31.0034	27.8571	30.9276	9.03107	8.4502	8.14097	3.5043	1.80913	7.17461e-85	1.85733e-82	up	yes
ENSG00000184110	EIF3C	8663	ENST00000564243;ENST00000331666;ENST00000564839;ENST00000565099;ENST00000569690;ENST00000566866;ENST00000566501;ENST00000395587;ENST00000566086;ENST00000565932;ENST00000569005;ENST00000568426;ENST00000566519;ENST00000563139	GO:0001732(formation of cytoplasmic translation initiation complex);GO:0002183(cytoplasmic translational initiation);GO:0003723(RNA binding);GO:0003743(translation initiation factor activity);GO:0005515(protein binding);GO:0005737(cytoplasm);GO:0005829(cytosol);GO:0005852(eukaryotic translation initiation factor 3 complex);GO:0006412(translation);GO:0006413(translational initiation);GO:0016282(eu…	03013(RNA transport);03013(RNA transport)	NA	NA	eukaryotic translation initiation factor 3 subunit C [Source:HGNC Symbol;Acc:HGNC:3279]	protein_coding;retained_intron;processed_transcript	NA	R-HSA-156808(Formation of translation initiation complexes yielding circularized Ceruloplasmin mRNA in a 'closed-loop' conformation);R-HSA-156823(Association of phospho-L13a with GAIT element of Ceruloplasmin mRNA);R-HSA-157849(Formation of translation initiation complexes containing mRNA that does not circularize);R-HSA-72619(eIF2:GTP is hydrolyzed, eIFs are released );R-HSA-72621(Ribosomal scan…	36.868	33.322	34.318	80.8682	81.3284	82.0116	0.427946	-1.2245	9.5736e-85	2.45915e-82	down	yes
ENSG00000111639	MRPL51	51258	ENST00000229238;ENST00000538814;ENST00000543164;ENST00000543959;ENST00000537701;ENST00000540949	GO:0003735(structural constituent of ribosome);GO:0005515(protein binding);GO:0005739(mitochondrion);GO:0005743(mitochondrial inner membrane);GO:0005761(mitochondrial ribosome);GO:0005762(mitochondrial large ribosomal subunit);GO:0005840(ribosome);GO:0006412(translation);GO:0032543(mitochondrial translation);GO:0032543(mitochondrial translation)	NA	NA	NA	mitochondrial ribosomal protein L51 [Source:HGNC Symbol;Acc:HGNC:14044]	protein_coding	NA	R-HSA-5389839(39S subunit binds 28S subunit:mRNA:fMet-tRNA);R-HSA-5389842(TUFM hydrolyzes GTP and TUFM:GDP dissociates from 55S ribosome);R-HSA-5389848(TUFM:GTP:aminoacyl-tRNA binds 55S ribosome:mRNA:fMet-tRNA);R-HSA-5389857(Peptide transfer from P-site to A-site (peptide bond formation));R-HSA-5419261(55S ribosome with peptidyl-tRNA in A site binds GFM1:GTP);R-HSA-5419264(MTRF1L (MTRF1a) or ICT1…	72.576	71.0648	73.4344	28.8587	26.8267	26.9234	2.62775	1.39383	1.29368e-84	3.2975e-82	up	yes
ENSG00000165175	MID1IP1	58526	ENST00000336949;ENST00000614558;ENST00000457894;ENST00000378474	GO:0005515(protein binding);GO:0005634(nucleus);GO:0005737(cytoplasm);GO:0005829(cytosol);GO:0005856(cytoskeleton);GO:0005874(microtubule);GO:0006629(lipid metabolic process);GO:0007026(negative regulation of microtubule depolymerization);GO:0008022(protein C-terminus binding);GO:0015630(microtubule cytoskeleton);GO:0042802(identical protein binding);GO:0045723(positive regulation of fatty acid b…	NA	NA	NA	MID1 interacting protein 1 [Source:HGNC Symbol;Acc:HGNC:20715]	protein_coding	NA	R-HSA-75851(Btn-ACACA:2Mn2+ polymer carboxylates Ac-CoA to form Mal-CoA);R-HSA-8866941(MID1IP1 binds THRSP);R-HSA-8876889(Btn-ACACB:2Mn2+ polymer carboxylates Ac-CoA to form Mal-CoA)	5.96521	4.96452	5.44777	17.4019	18.9573	17.9625	0.301491	-1.72981	3.59906e-84	9.1037e-82	down	yes
ENSG00000104635	SLC39A14	23516	ENST00000381237;ENST00000359741;ENST00000518348;ENST00000517370;ENST00000520832;ENST00000289952;ENST00000522881;ENST00000524285;ENST00000519960;ENST00000517552;ENST00000520644	GO:0002062(chondrocyte differentiation);GO:0005381(iron ion transmembrane transporter activity);GO:0005384(manganese ion transmembrane transporter activity);GO:0005385(zinc ion transmembrane transporter activity);GO:0005515(protein binding);GO:0005764(lysosome);GO:0005765(lysosomal membrane);GO:0005768(endosome);GO:0005886(plasma membrane);GO:0005887(integral component of plasma membrane);GO:0006…	04216(Ferroptosis);04216(Ferroptosis)	NA	NA	solute carrier family 39 member 14 [Source:HGNC Symbol;Acc:HGNC:20858]	protein_coding;retained_intron	NA	R-HSA-442317(ZIP6 and ZIP14 mediate zinc influx into cells);R-HSA-442387(ZIP8 mediates zinc influx into cells)	29.4014	30.3768	28.6646	58.6229	62.7225	60.1509	0.487298	-1.03712	8.93525e-84	2.24302e-81	down	yes
ENSG00000182004	SNRPE	6635	ENST00000414487;ENST00000469451;ENST00000475035;ENST00000483099;ENST00000470492;ENST00000367208	GO:0000245(spliceosomal complex assembly);GO:0000387(spliceosomal snRNP assembly);GO:0000398(mRNA splicing, via spliceosome);GO:0003723(RNA binding);GO:0005515(protein binding);GO:0005634(nucleus);GO:0005654(nucleoplasm);GO:0005681(spliceosomal complex);GO:0005682(U5 snRNP);GO:0005683(U7 snRNP);GO:0005685(U1 snRNP);GO:0005686(U2 snRNP);GO:0005687(U4 snRNP);GO:0005689(U12-type spliceosomal complex…	03040(Spliceosome);03040(Spliceosome)	NA	NA	small nuclear ribonucleoprotein polypeptide E [Source:HGNC Symbol;Acc:HGNC:11161]	protein_coding;processed_transcript	DOID:0050687(cell_type_cancer);DOID:14566(disease_of_cellular_proliferation);DOID:162(cancer);DOID:1909(melanoma);DOID:4(disease)	R-HSA-111437(Cleavage of the 3'-end of the Histone Pre-mRNA);R-HSA-111438(Recruitment of U7 snRNP:ZFP100 complex to the Histone Pre-mRNA);R-HSA-156661(Formation of Exon Junction Complex);R-HSA-191763(snRNP:Snurportin complex formation);R-HSA-191784(snRNA Cap hypermethylation);R-HSA-191786(snRNP complex assembly);R-HSA-191790(Loading and methylation of Sm proteins onto SMN Complexes);R-HSA-191830(…	43.9205	42.0523	47.3181	15.7297	14.0393	14.0961	3.03866	1.60343	9.75491e-84	2.43037e-81	up	yes
ENSG00000025039	RRAGD	58528	ENST00000369415;ENST00000359203;ENST00000492783	GO:0000166(nucleotide binding);GO:0003924(GTPase activity);GO:0005515(protein binding);GO:0005525(GTP binding);GO:0005634(nucleus);GO:0005654(nucleoplasm);GO:0005737(cytoplasm);GO:0005764(lysosome);GO:0005813(centrosome);GO:0005829(cytosol);GO:0008104(protein localization);GO:0009267(cellular response to starvation);GO:0010506(regulation of autophagy);GO:0016787(hydrolase activity);GO:0019003(GDP…	04140(Autophagy - animal);04150(mTOR signaling pathway);05131(Shigellosis);05131(Shigellosis)	NA	NA	Ras related GTP binding D [Source:HGNC Symbol;Acc:HGNC:19903]	protein_coding;processed_transcript	NA	R-HSA-165680(Formation of active mTORC1 complex);R-HSA-165692(Phosphorylation of 4E-BP1 by activated mTORC1);R-HSA-165718(mTORC1 phosphorylation of RPS6KB1 (S6K));R-HSA-377186(Activated Akt1 phosphorylates AKT1S1 (PRAS40));R-HSA-380979(RHEB in mTORC1:RHEB:GTP hydrolyses GTP);R-HSA-447074(AMPK phosphorylates Raptor in the mTORC1 complex);R-HSA-5653957(Rag dimer formation);R-HSA-5653968(Ragulator:R…	13.0723	12.9898	12.8577	4.80207	4.8003	4.63023	2.73455	1.4513	8.2641e-83	2.04358e-80	up	yes
ENSG00000132963	POMP	51371,51251	ENST00000697662;ENST00000380842;ENST00000697720;ENST00000697716;ENST00000697661;ENST00000697717;ENST00000697663;ENST00000697718;ENST00000460403;ENST00000697722	GO:0005515(protein binding);GO:0005634(nucleus);GO:0005737(cytoplasm);GO:0005783(endoplasmic reticulum);GO:0005829(cytosol);GO:0016020(membrane);GO:0016607(nuclear speck);GO:0043231(intracellular membrane-bounded organelle);GO:0043248(proteasome assembly);GO:0043248(proteasome assembly)	03050(Proteasome);03050(Proteasome)	NA	NA	proteasome maturation protein [Source:HGNC Symbol;Acc:HGNC:20330]	protein_coding;nonsense_mediated_decay;processed_transcript	NA	NA	17.2785	18.721	18.1876	7.35433	6.95985	6.83496	2.56214	1.35735	9.13814e-83	2.24297e-80	up	yes
ENSG00000119013	NDUFB3	4709	ENST00000237889;ENST00000684420;ENST00000682325;ENST00000454214;ENST00000450023;ENST00000684175;ENST00000433898	GO:0005739(mitochondrion);GO:0005743(mitochondrial inner membrane);GO:0005747(mitochondrial respiratory chain complex I);GO:0006120(mitochondrial electron transport, NADH to ubiquinone);GO:0008137(NADH dehydrogenase (ubiquinone) activity);GO:0009060(aerobic respiration);GO:0016020(membrane);GO:0016021(integral component of membrane);GO:0022900(electron transport chain);GO:0032981(mitochondrial re…	00190(Oxidative phosphorylation);01100(Metabolic pathways);04714(Thermogenesis);04723(Retrograde endocannabinoid signaling);04932(Non-alcoholic fatty liver disease);05010(Alzheimer disease);05012(Parkinson disease);05014(Amyotrophic lateral sclerosis);05016(Huntington disease);05020(Prion disease);05022(Pathways of neurodegeneration - multiple diseases);05022(Pathways of neurodegeneration - multi…	NA	NA	NADH:ubiquinone oxidoreductase subunit B3 [Source:HGNC Symbol;Acc:HGNC:7698]	protein_coding	NA	R-HSA-163217(Complex I oxidises NADH to NAD+, reduces CoQ to QH2);R-HSA-6799178(Intermediate 1 binds HP subcomplex to form Intermediate 2);R-HSA-6799179(Peripheral arm subunits bind the 815kDa complex to form a 980kDa complex);R-HSA-6799191(Intermediate 2 binds MT-ND1:NDUFAF5:NDUFAF6 to form a 315kDa subcomplex);R-HSA-6799196(The MCIA complex, NDUFAF2-7 all dissociate from the 980kDa complex, res…	15.5244	16.1821	16.3284	4.09079	3.75966	4.00168	4.05285	2.01894	6.88627e-82	1.66557e-79	up	yes
ENSG00000142039	CCDC97	90324	ENST00000269967;ENST00000596882;ENST00000600918	NA	NA	NA	NA	coiled-coil domain containing 97 [Source:HGNC Symbol;Acc:HGNC:28289]	protein_coding	NA	NA	5.47951	4.44896	5.37871	18.0355	18.2764	19.6067	0.27374	-1.86912	3.80295e-81	9.1315e-79	down	yes
ENSG00000132432	SEC61G	23480	ENST00000415949;ENST00000395535;ENST00000450622;ENST00000480303;ENST00000352861;ENST00000460484	GO:0005515(protein binding);GO:0005783(endoplasmic reticulum);GO:0005789(endoplasmic reticulum membrane);GO:0005829(cytosol);GO:0006605(protein targeting);GO:0006886(intracellular protein transport);GO:0008320(protein transmembrane transporter activity);GO:0015031(protein transport);GO:0016020(membrane);GO:0016021(integral component of membrane);GO:0031204(post-translational protein targeting to …	03060(Protein export);04141(Protein processing in endoplasmic reticulum);04145(Phagosome);05110(Vibrio cholerae infection);05110(Vibrio cholerae infection)	NA	NA	SEC61 translocon subunit gamma [Source:HGNC Symbol;Acc:HGNC:18277]	protein_coding;retained_intron	NA	R-HSA-1236947(Egress of internalized antigen to the cytosol via sec61);R-HSA-1799326(Signal-containing nascent peptide translocates to endoplasmic reticulum);R-HSA-1799329(Signal peptidase hydrolyzes signal peptide from ribosome-associated nascent protein);R-HSA-9609860(Tail-anchored protein:SGTA:BAG6:GET4:UBL4A:ASNA1:ATP dissociates and ASNA1 hydrolyzes ATP yielding Tail-anchored protein:ASNA1:A…	37.6895	35.9697	35.4408	9.93687	7.26898	7.75561	4.37074	2.12788	4.3069e-81	1.02672e-78	up	yes
ENSG00000103335	PIEZO1	9780	ENST00000301015;ENST00000497793;ENST00000484567;ENST00000419505;ENST00000495568;ENST00000490756;ENST00000475586;ENST00000491917;ENST00000472168;ENST00000566414;ENST00000474606;ENST00000521877;ENST00000327397	GO:0005261(cation channel activity);GO:0005515(protein binding);GO:0005783(endoplasmic reticulum);GO:0005789(endoplasmic reticulum membrane);GO:0005886(plasma membrane);GO:0006811(ion transport);GO:0006812(cation transport);GO:0008381(mechanosensitive ion channel activity);GO:0010831(positive regulation of myotube differentiation);GO:0016020(membrane);GO:0016021(integral component of membrane);GO…	NA	NA	NA	piezo type mechanosensitive ion channel component 1 [Source:HGNC Symbol;Acc:HGNC:28993]	protein_coding;retained_intron;nonsense_mediated_decay	NA	NA	8.52459	9.15092	8.63661	20.3616	19.4054	18.8619	0.448791	-1.15588	6.28991e-81	1.48873e-78	down	yes
ENSG00000163516	ANKZF1	55139	ENST00000463792;ENST00000474225;ENST00000464763;ENST00000486203;ENST00000468387;ENST00000436226;ENST00000447157;ENST00000323348;ENST00000416565;ENST00000467884;ENST00000477479;ENST00000494886;ENST00000483188;ENST00000490526;ENST00000465550;ENST00000453432;ENST00000491181;ENST00000460966;ENST00000493563;ENST00000489580;ENST00000409849;ENST00000475202;ENST00000496346	GO:0005515(protein binding);GO:0005737(cytoplasm);GO:0016020(membrane);GO:0030433(ubiquitin-dependent ERAD pathway);GO:0046872(metal ion binding);GO:0070301(cellular response to hydrogen peroxide);GO:0070301(cellular response to hydrogen peroxide)	NA	NA	NA	ankyrin repeat and zinc finger peptidyl tRNA hydrolase 1 [Source:HGNC Symbol;Acc:HGNC:25527]	retained_intron;protein_coding	NA	NA	3.90955	3.68731	3.28272	11.2984	12.216	12.8733	0.298991	-1.74183	6.51835e-81	1.53186e-78	down	yes
ENSG00000100632	ERH	2079	ENST00000557016;ENST00000555373;ENST00000557697;ENST00000216520	GO:0003723(RNA binding);GO:0005515(protein binding);GO:0005634(nucleus);GO:0006139(nucleobase-containing compound metabolic process);GO:0006213(pyrimidine nucleoside metabolic process);GO:0007049(cell cycle);GO:0008327(methyl-CpG binding);GO:0030496(midbody);GO:0034709(methylosome);GO:0034709(methylosome)	NA	NA	NA	ERH mRNA splicing and mitosis factor [Source:HGNC Symbol;Acc:HGNC:3447]	protein_coding;processed_transcript	NA	NA	166.264	155.312	162.965	69.5696	69.0553	70.1633	2.32073	1.21458	8.7977e-81	2.05296e-78	up	yes
ENSG00000164096	C4orf3	401152	ENST00000504110;ENST00000399075	GO:0005515(protein binding);GO:0005789(endoplasmic reticulum membrane);GO:0016020(membrane);GO:0016021(integral component of membrane);GO:1901877(negative regulation of calcium ion binding);GO:1901895(negative regulation of ATPase-coupled calcium transmembrane transporter activity);GO:1901895(negative regulation of ATPase-coupled calcium transmembrane transporter activity)	NA	NA	NA	chromosome 4 open reading frame 3 [Source:HGNC Symbol;Acc:HGNC:19225]	protein_coding	NA	NA	24.5385	24.0438	23.319	8.4319	7.87442	7.27417	3.04919	1.60842	3.59786e-80	8.33698e-78	up	yes
ENSG00000177700	POLR2L	5441	ENST00000322028;ENST00000534030	GO:0000428(DNA-directed RNA polymerase complex);GO:0003677(DNA binding);GO:0003899(DNA-directed 5'-3' RNA polymerase activity);GO:0005515(protein binding);GO:0005634(nucleus);GO:0005654(nucleoplasm);GO:0005665(RNA polymerase II, core complex);GO:0005666(RNA polymerase III complex);GO:0005736(RNA polymerase I complex);GO:0005829(cytosol);GO:0006351(DNA-templated transcription);GO:0006356(regulatio…	03020(RNA polymerase);04623(Cytosolic DNA-sensing pathway);05016(Huntington disease);05016(Huntington disease)	NA	NA	RNA polymerase II, I and III subunit L [Source:HGNC Symbol;Acc:HGNC:9199]	protein_coding;nonsense_mediated_decay	NA	R-HSA-109638(Recruitment of RNA Polymerase II Holoenzyme by TFIIF to the pol II promoter:TFIID:TFIIA:TFIIB complex);R-HSA-109639(Formation of the closed pre-initiation complex);R-HSA-111264(Addition of nucleotides between position +11 and +30);R-HSA-112054(RNA Polymerase III Abortive Initiation At Type 3 Open Promoters);R-HSA-112055(RNA Polymerase III Abortive Initiation At Type 1 Open Promoters)…	57.3301	51.4255	55.6493	14.3505	11.1994	10.4091	4.57201	2.19283	2.16274e-79	4.97671e-77	up	yes
ENSG00000244313	ENSG00000244313		ENST00000467930	NA	NA	NA	NA	ribosomal protein S10 (RPS10) pseudogene	processed_pseudogene	NA	NA	23.1733	23.9698	23.8244	81.6667	79.3392	76.0267	0.2994	-1.73986	7.74348e-79	1.76957e-76	down	yes
ENSG00000204388	HSPA1B	3304	ENST00000375650	GO:0000166(nucleotide binding);GO:0001618(virus receptor activity);GO:0001664(G protein-coupled receptor binding);GO:0003723(RNA binding);GO:0005102(signaling receptor binding);GO:0005515(protein binding);GO:0005524(ATP binding);GO:0005576(extracellular region);GO:0005634(nucleus);GO:0005654(nucleoplasm);GO:0005737(cytoplasm);GO:0005739(mitochondrion);GO:0005783(endoplasmic reticulum);GO:0005813(…	03040(Spliceosome);04010(MAPK signaling pathway);04141(Protein processing in endoplasmic reticulum);04144(Endocytosis);04213(Longevity regulating pathway - multiple species);04612(Antigen processing and presentation);04915(Estrogen signaling pathway);05020(Prion disease);05134(Legionellosis);05145(Toxoplasmosis);05162(Measles)	NA	NA	heat shock protein family A (Hsp70) member 1B [Source:HGNC Symbol;Acc:HGNC:5233]	protein_coding	NA	R-HSA-192746(Binding of M1 to vRNP);R-HSA-3371422(ATP hydrolysis by HSP70);R-HSA-3371467(SIRT1 deacetylates HSF1);R-HSA-3371503(STIP1(HOP) binds HSP90 and HSP70:HSP40:nascent protein);R-HSA-3371518(SIRT1 binds to HSF1);R-HSA-3371554(HSF1 acetylation at Lys80);R-HSA-3371590(HSP70 binds to HSP40:nascent protein);R-HSA-450551(AUF1 binds translation and heat shock proteins);R-HSA-450580(AUF1 (hnRNP D…	41.5969	39.8769	40.2131	13.9514	12.0313	10.9272	3.29686	1.72109	7.8823e-79	1.78896e-76	up	yes
ENSG00000068120	COASY	80347	ENST00000393818;ENST00000585811;ENST00000591779;ENST00000588353;ENST00000588757;ENST00000421097;ENST00000591753;ENST00000591583;ENST00000590958;ENST00000587858;ENST00000585909;ENST00000587157	GO:0000166(nucleotide binding);GO:0003824(catalytic activity);GO:0004140(dephospho-CoA kinase activity);GO:0004595(pantetheine-phosphate adenylyltransferase activity);GO:0005515(protein binding);GO:0005524(ATP binding);GO:0005737(cytoplasm);GO:0005739(mitochondrion);GO:0005741(mitochondrial outer membrane);GO:0005759(mitochondrial matrix);GO:0006796(phosphate-containing compound metabolic process…	00770(Pantothenate and CoA biosynthesis);01100(Metabolic pathways);01240(Biosynthesis of cofactors);01240(Biosynthesis of cofactors)	K02318	EC:2.7.1.24;EC:2.7.7.3	Coenzyme A synthase [Source:HGNC Symbol;Acc:HGNC:29932]	protein_coding;retained_intron;processed_transcript	NA	R-HSA-196754(COASY transfers an adenylyl group from ATP to PPANT);R-HSA-196773(COASY phosphorylates DP-CoA)	5.57818	5.7874	5.62436	14.5938	15.5911	15.7338	0.370001	-1.4344	8.49921e-79	1.91585e-76	down	yes
ENSG00000173221	GLRX	2745	ENST00000379979;ENST00000237858;ENST00000505427;ENST00000512469;ENST00000507605;ENST00000507412;ENST00000508780	GO:0004362(glutathione-disulfide reductase (NADPH) activity);GO:0005515(protein binding);GO:0005634(nucleus);GO:0005737(cytoplasm);GO:0005829(cytosol);GO:0015038(glutathione disulfide oxidoreductase activity);GO:0015949(nucleobase-containing small molecule interconversion);GO:0016740(transferase activity);GO:0019153(protein-disulfide reductase (glutathione) activity);GO:0045838(positive regulatio…	NA	NA	NA	glutaredoxin [Source:HGNC Symbol;Acc:HGNC:4330]	protein_coding;processed_transcript;retained_intron	DOID:14566(disease_of_cellular_proliferation);DOID:162(cancer);DOID:3602(toxic_encephalopathy);DOID:4(disease);DOID:7(disease_of_anatomical_entity);DOID:863(nervous_system_disease)	R-HSA-111742(RNR (M1M2) reduces nucleotide diphosphates to deoxynucleotide diphosphates (glutaredoxin));R-HSA-111746(glutaredoxin (oxidized) + glutathione (reduced) => glutaredoxin (reduced) + glutathione (oxidized));R-HSA-8866405(RNR (M1M2B) reduces nucleotide diphosphates to deoxynucleotide diphosphates (glutaredoxin))	9.06788	8.64364	8.37644	2.88288	2.81281	2.70378	3.1059	1.63501	9.96095e-79	2.23018e-76	up	yes
ENSG00000205746	PKD1P4	353512	ENST00000525846;ENST00000535716;ENST00000545152;ENST00000538220;ENST00000539740;ENST00000433020	NA	NA	NA	NA	polycystin 1, transient receptor potential channel interacting pseudogene 4 [Source:HGNC Symbol;Acc:HGNC:30068]	transcribed_unprocessed_pseudogene;processed_transcript	NA	NA	1.665	1.95557	1.53437	6.44398	7.23739	6.42502	0.256383	-1.96363	1.49519e-78	3.32514e-76	down	yes
ENSG00000198840	MT-ND3		ENST00000361227	GO:0005515(protein binding);GO:0005739(mitochondrion);GO:0005743(mitochondrial inner membrane);GO:0005747(mitochondrial respiratory chain complex I);GO:0006120(mitochondrial electron transport, NADH to ubiquinone);GO:0006979(response to oxidative stress);GO:0008137(NADH dehydrogenase (ubiquinone) activity);GO:0009060(aerobic respiration);GO:0009642(response to light intensity);GO:0009725(response…	00190(Oxidative phosphorylation);01100(Metabolic pathways);04714(Thermogenesis);04723(Retrograde endocannabinoid signaling);05010(Alzheimer disease);05012(Parkinson disease);05014(Amyotrophic lateral sclerosis);05016(Huntington disease);05020(Prion disease);05022(Pathways of neurodegeneration - multiple diseases)	K03880	EC:7.1.1.2	mitochondrially encoded NADH:ubiquinone oxidoreductase core subunit 3 [Source:HGNC Symbol;Acc:HGNC:7458]	protein_coding	NA	R-HSA-163217(Complex I oxidises NADH to NAD+, reduces CoQ to QH2);R-HSA-6799179(Peripheral arm subunits bind the 815kDa complex to form a 980kDa complex);R-HSA-6799196(The MCIA complex, NDUFAF2-7 all dissociate from the 980kDa complex, resulting in Complex I);R-HSA-6799197(ND4, ND5 bind the 550kDa complex to form the 815kDa complex);R-HSA-6799199(COA1:MT-ND2, TMEM186:MT-ND3, MT-ND6, NDUFB6 bind t…	1049.66	1028.2	1111.83	433.51	351.135	381.269	2.73578	1.45195	4.8409e-78	1.06939e-75	up	yes
ENSG00000182979	MTA1	9112	ENST00000481206;ENST00000490198;ENST00000331320;ENST00000426567;ENST00000469140;ENST00000424723;ENST00000494026;ENST00000406191;ENST00000481012;ENST00000438610;ENST00000405646;ENST00000481635;ENST00000552286;ENST00000550808;ENST00000550551;ENST00000498644;ENST00000551236;ENST00000435036	GO:0000122(negative regulation of transcription by RNA polymerase II);GO:0000978(RNA polymerase II cis-regulatory region sequence-specific DNA binding);GO:0003677(DNA binding);GO:0003682(chromatin binding);GO:0003713(transcription coactivator activity);GO:0003714(transcription corepressor activity);GO:0005515(protein binding);GO:0005634(nucleus);GO:0005635(nuclear envelope);GO:0005654(nucleoplasm…	NA	NA	NA	metastasis associated 1 [Source:HGNC Symbol;Acc:HGNC:7410]	retained_intron;protein_coding;nonsense_mediated_decay;processed_transcript	DOID:0050117(disease_by_infectious_agent);DOID:0050177(monogenic_disease);DOID:0050615(respiratory_system_cancer);DOID:0050686(organ_system_cancer);DOID:0050687(cell_type_cancer);DOID:0050736(autosomal_dominant_disease);DOID:0050739(autosomal_genetic_disease);DOID:0060100(musculoskeletal_system_cancer);DOID:10283(prostate_cancer);DOID:1324(lung_cancer);DOID:14566(disease_of_cellular_proliferation…	R-HSA-3465545(PIAS1,3,4 SUMOylate MTA1 with SUMO2,3);R-HSA-3769447(HDAC1:2-containing complex deacetylate histones);R-HSA-427336(TTF1:rRNA promoter:ERCC6:EHMT2 complex dimethylates histone H3 at lysine-9.);R-HSA-427404(Recruitment of ERCC6 (CSB), EHMT2 (G9a), and NuRD to the promoter of rRNA gene);R-HSA-73739(Recruitment of Acetylated SL1 to phosUBF-1:rDNA Promoter);R-HSA-8943780(SALL4 recruits N…	8.26403	8.16808	8.2487	18.865	18.4561	18.574	0.441556	-1.17933	6.1192e-78	1.34282e-75	down	yes
ENSG00000141564	RPTOR	57521	ENST00000576366;ENST00000697423;ENST00000306801;ENST00000570891;ENST00000649732;ENST00000573163;ENST00000574767;ENST00000575542;ENST00000577161;ENST00000573746;ENST00000544334;ENST00000573837	GO:0001002(RNA polymerase III type 1 promoter sequence-specific DNA binding);GO:0001006(RNA polymerase III type 3 promoter sequence-specific DNA binding);GO:0001156(TFIIIC-class transcription factor complex binding);GO:0001558(regulation of cell growth);GO:0001938(positive regulation of endothelial cell proliferation);GO:0005515(protein binding);GO:0005654(nucleoplasm);GO:0005737(cytoplasm);GO:00…	04136(Autophagy - other);04140(Autophagy - animal);04150(mTOR signaling pathway);04151(PI3K-Akt signaling pathway);04152(AMPK signaling pathway);04211(Longevity regulating pathway);04213(Longevity regulating pathway - multiple species);04714(Thermogenesis);04910(Insulin signaling pathway);05131(Shigellosis);05206(MicroRNAs in cancer);05206(MicroRNAs in cancer)	NA	NA	regulatory associated protein of MTOR complex 1 [Source:HGNC Symbol;Acc:HGNC:30287]	protein_coding;retained_intron;processed_transcript;nonsense_mediated_decay	NA	R-HSA-165680(Formation of active mTORC1 complex);R-HSA-165692(Phosphorylation of 4E-BP1 by activated mTORC1);R-HSA-165718(mTORC1 phosphorylation of RPS6KB1 (S6K));R-HSA-377186(Activated Akt1 phosphorylates AKT1S1 (PRAS40));R-HSA-380979(RHEB in mTORC1:RHEB:GTP hydrolyses GTP);R-HSA-447074(AMPK phosphorylates Raptor in the mTORC1 complex);R-HSA-5082405(Phosphorylation of HSF1 at Ser326 induces tran…	3.81528	4.04495	4.24501	10.7863	10.0478	9.96206	0.393076	-1.34712	7.07646e-78	1.54267e-75	down	yes
ENSG00000126267	COX6B1	1340	ENST00000649813;ENST00000590618;ENST00000592141;ENST00000652250;ENST00000392201	GO:0004129(cytochrome-c oxidase activity);GO:0005739(mitochondrion);GO:0005743(mitochondrial inner membrane);GO:0005751(mitochondrial respiratory chain complex IV);GO:0006119(oxidative phosphorylation);GO:0006123(mitochondrial electron transport, cytochrome c to oxygen);GO:0016020(membrane);GO:0021762(substantia nigra development);GO:0031966(mitochondrial membrane);GO:0045277(respiratory chain co…	00190(Oxidative phosphorylation);01100(Metabolic pathways);04260(Cardiac muscle contraction);04714(Thermogenesis);04932(Non-alcoholic fatty liver disease);05010(Alzheimer disease);05012(Parkinson disease);05014(Amyotrophic lateral sclerosis);05016(Huntington disease);05020(Prion disease);05022(Pathways of neurodegeneration - multiple diseases);05022(Pathways of neurodegeneration - multiple diseas…	NA	NA	cytochrome c oxidase subunit 6B1 [Source:HGNC Symbol;Acc:HGNC:2280]	protein_coding	NA	R-HSA-163214(Electron transfer from reduced cytochrome c to molecular oxygen);R-HSA-9709406(CO binds to Cytochrome c oxidase)	66.0227	59.1492	66.2902	22.6335	20.621	20.6679	2.99522	1.58266	9.42143e-78	2.04045e-75	up	yes
ENSG00000136810	TXN	7295,25828	ENST00000374517;ENST00000374515;ENST00000487892	GO:0000122(negative regulation of transcription by RNA polymerase II);GO:0003723(RNA binding);GO:0004791(thioredoxin-disulfide reductase activity);GO:0005515(protein binding);GO:0005576(extracellular region);GO:0005634(nucleus);GO:0005654(nucleoplasm);GO:0005737(cytoplasm);GO:0005829(cytosol);GO:0009314(response to radiation);GO:0015035(protein-disulfide reductase activity);GO:0032148(activation …	04621(NOD-like receptor signaling pathway);05012(Parkinson disease);05132(Salmonella infection);05418(Fluid shear stress and atherosclerosis);05418(Fluid shear stress and atherosclerosis)	NA	NA	thioredoxin [Source:HGNC Symbol;Acc:HGNC:12435]	protein_coding;processed_transcript	DOID:0014667(disease_of_metabolism);DOID:0050013(carbohydrate_metabolism_disease);DOID:0050117(disease_by_infectious_agent);DOID:0050155(sensory_system_disease);DOID:0050161(lower_respiratory_tract_disease);DOID:0050177(monogenic_disease);DOID:0050686(organ_system_cancer);DOID:0050687(cell_type_cancer);DOID:0050700(cardiomyopathy);DOID:0050737(autosomal_recessive_disease);DOID:0050739(autosomal_g…	R-HSA-111751(RNR (M1M2) reduces nucleotide diphosphates to deoxynucleotide diphosphates (thioredoxin));R-HSA-111804(RNR (M1M2B) reduces nucleotide diphosphates to deoxynucleotide diphosphates (thioredoxin));R-HSA-1250253(TXNIP is released from oxidized thioredoxin);R-HSA-1250264(TXNIP binds reduced thioredoxin);R-HSA-1250280(ROS oxidize thioredoxin);R-HSA-3225851(ROS oxidize thioredoxin and activ…	173.224	170.164	172.865	69.2894	63.9346	56.8552	2.71599	1.44148	1.86357e-77	4.00983e-75	up	yes
ENSG00000129235	TXNDC17	84817	ENST00000250101;ENST00000570330;ENST00000571957;ENST00000574734;ENST00000576020;ENST00000574429;ENST00000573792;ENST00000571029;ENST00000574838	GO:0004601(peroxidase activity);GO:0005515(protein binding);GO:0005737(cytoplasm);GO:0005829(cytosol);GO:0033209(tumor necrosis factor-mediated signaling pathway);GO:0047134(protein-disulfide reductase (NAD(P)) activity);GO:0070062(extracellular exosome);GO:0098869(cellular oxidant detoxification);GO:0098869(cellular oxidant detoxification)	NA	NA	NA	thioredoxin domain containing 17 [Source:HGNC Symbol;Acc:HGNC:28218]	protein_coding;processed_transcript;nonsense_mediated_decay;retained_intron	NA	NA	16.3905	15.4805	15.6235	4.9762	4.44655	4.06304	3.52181	1.81632	2.01804e-77	4.31418e-75	up	yes
ENSG00000205937	RNPS1	10921	ENST00000570051;ENST00000565243;ENST00000561718;ENST00000397086;ENST00000566458;ENST00000564764;ENST00000566180;ENST00000320225;ENST00000561518;ENST00000565870;ENST00000565589;ENST00000564601;ENST00000565333;ENST00000562690;ENST00000564822;ENST00000566397;ENST00000563857;ENST00000566783;ENST00000562205;ENST00000565678;ENST00000567147;ENST00000568631	GO:0000184(nuclear-transcribed mRNA catabolic process, nonsense-mediated decay);GO:0000381(regulation of alternative mRNA splicing, via spliceosome);GO:0000398(mRNA splicing, via spliceosome);GO:0003676(nucleic acid binding);GO:0003723(RNA binding);GO:0003730(mRNA 3'-UTR binding);GO:0005515(protein binding);GO:0005634(nucleus);GO:0005654(nucleoplasm);GO:0005737(cytoplasm);GO:0005829(cytosol);GO:0…	03013(RNA transport);03015(mRNA surveillance pathway);03015(mRNA surveillance pathway)	NA	NA	RNA binding protein with serine rich domain 1 [Source:HGNC Symbol;Acc:HGNC:10080]	retained_intron;protein_coding	NA	R-HSA-156661(Formation of Exon Junction Complex);R-HSA-159101(NXF1:NXT1 (TAP:p15) binds capped mRNA:CBC:EJC:TREX (minus DDX39B));R-HSA-72107(Formation of the Spliceosomal E complex);R-HSA-72124(Formation of the Spliceosomal A Complex);R-HSA-72127(Formation of the Spliceosomal B Complex);R-HSA-72130(Formation of an intermediate Spliceosomal C complex);R-HSA-72139(Formation of the active Spliceosom…	20.1513	19.2151	19.6366	41.6542	41.1001	41.4096	0.475202	-1.07339	2.70846e-77	5.75305e-75	down	yes
ENSG00000164919	COX6C	1345	ENST00000520468;ENST00000297564;ENST00000520271;ENST00000517682;ENST00000522940;ENST00000522934;ENST00000606245;ENST00000523016;ENST00000518171;ENST00000520517;ENST00000524245	GO:0005515(protein binding);GO:0005739(mitochondrion);GO:0005743(mitochondrial inner membrane);GO:0005751(mitochondrial respiratory chain complex IV);GO:0006091(generation of precursor metabolites and energy);GO:0006119(oxidative phosphorylation);GO:0006123(mitochondrial electron transport, cytochrome c to oxygen);GO:0016020(membrane);GO:0016021(integral component of membrane);GO:0031966(mitochon…	00190(Oxidative phosphorylation);01100(Metabolic pathways);04260(Cardiac muscle contraction);04714(Thermogenesis);04932(Non-alcoholic fatty liver disease);05010(Alzheimer disease);05012(Parkinson disease);05014(Amyotrophic lateral sclerosis);05016(Huntington disease);05020(Prion disease);05022(Pathways of neurodegeneration - multiple diseases);05022(Pathways of neurodegeneration - multiple diseas…	NA	NA	cytochrome c oxidase subunit 6C [Source:HGNC Symbol;Acc:HGNC:2285]	protein_coding;nonsense_mediated_decay;retained_intron	NA	R-HSA-163214(Electron transfer from reduced cytochrome c to molecular oxygen);R-HSA-9709406(CO binds to Cytochrome c oxidase)	40.4961	41.1389	42.1928	14.2894	11.0291	11.4215	3.37038	1.75291	4.08472e-77	8.62111e-75	up	yes
ENSG00000106080	FKBP14	55033	ENST00000222803;ENST00000412494;ENST00000479939;ENST00000419018	GO:0003755(peptidyl-prolyl cis-trans isomerase activity);GO:0005509(calcium ion binding);GO:0005515(protein binding);GO:0005783(endoplasmic reticulum);GO:0005788(endoplasmic reticulum lumen);GO:0016853(isomerase activity);GO:0046872(metal ion binding);GO:0046872(metal ion binding)	NA	K09577	EC:5.2.1.8	FKBP prolyl isomerase 14 [Source:HGNC Symbol;Acc:HGNC:18625]	protein_coding;nonsense_mediated_decay;retained_intron	NA	R-HSA-1791114(Expression of FKBP14)	18.2336	18.8332	17.4679	6.51376	7.06407	7.50258	2.58699	1.37127	6.11062e-77	1.28153e-74	up	yes
ENSG00000137337	MDC1	9656	ENST00000376406;ENST00000425072;ENST00000417033;ENST00000422266;ENST00000492462;ENST00000489540;ENST00000416571;ENST00000494654	GO:0005515(protein binding);GO:0005634(nucleus);GO:0005654(nucleoplasm);GO:0005694(chromosome);GO:0005925(focal adhesion);GO:0006281(DNA repair);GO:0006974(cellular response to DNA damage stimulus);GO:0007049(cell cycle);GO:0008022(protein C-terminus binding);GO:0016604(nuclear body);GO:0031573(mitotic intra-S DNA damage checkpoint signaling);GO:0043229(intracellular organelle);GO:0070975(FHA dom…	NA	NA	NA	mediator of DNA damage checkpoint 1 [Source:HGNC Symbol;Acc:HGNC:21163]	protein_coding;retained_intron;processed_transcript	DOID:0050177(monogenic_disease);DOID:0050686(organ_system_cancer);DOID:0050736(autosomal_dominant_disease);DOID:0050739(autosomal_genetic_disease);DOID:1107(esophageal_carcinoma);DOID:14566(disease_of_cellular_proliferation);DOID:162(cancer);DOID:3119(gastrointestinal_system_cancer);DOID:4(disease);DOID:5041(esophageal_cancer);DOID:5683(hereditary_breast_ovarian_cancer);DOID:630(genetic_disease)	R-HSA-4570553(SUMOylation of MDC1 with SUMO2,3);R-HSA-4570554(SUMOylation of MDC1 with SUMO1);R-HSA-5682586(HERC2 and PIAS4 are recruited to DNA DSBs);R-HSA-5682588(RNF8 binds phosphorylated MDC1 at DNA DSBs);R-HSA-5682598(ATM phosphorylates HERC2);R-HSA-5682607(PIAS4 SUMOylates HERC2 with SUMO1 at DNA DSBs);R-HSA-5682629(HERC2 facilitates UBE2N:UBE2V2 binding to RNF8);R-HSA-5682858(RNF8 and RNF1…	9.00524	9.18786	9.34682	19.2985	19.546	19.4681	0.47228	-1.08228	7.67677e-77	1.59986e-74	down	yes
ENSG00000197756	RPL37A	6168	ENST00000491306;ENST00000600880;ENST00000598925;ENST00000427280;ENST00000446558;ENST00000624436;ENST00000359681;ENST00000420712;ENST00000478153;ENST00000490649;ENST00000441179;ENST00000487233	GO:0002181(cytoplasmic translation);GO:0003723(RNA binding);GO:0003735(structural constituent of ribosome);GO:0005515(protein binding);GO:0005634(nucleus);GO:0005737(cytoplasm);GO:0005829(cytosol);GO:0005840(ribosome);GO:0005925(focal adhesion);GO:0006412(translation);GO:0022625(cytosolic large ribosomal subunit);GO:0022626(cytosolic ribosome);GO:0046872(metal ion binding);GO:0070062(extracellula…	03010(Ribosome);05171(Coronavirus disease - COVID-19);05171(Coronavirus disease - COVID-19)	NA	NA	ribosomal protein L37a [Source:HGNC Symbol;Acc:HGNC:10348]	protein_coding;processed_transcript;retained_intron;nonsense_mediated_decay	NA	R-HSA-141671(Polypeptide release from the eRF3-GDP:eRF1:mRNA:80S Ribosome complex);R-HSA-141673(GTP Hydrolysis by eRF3 bound to the eRF1:mRNA:polypeptide:80S Ribosome complex);R-HSA-141691(GTP bound eRF3:eRF1 complex binds the peptidyl tRNA:mRNA:80S Ribosome complex);R-HSA-156826(Dissociation of L13a from the 60s ribosomal subunit);R-HSA-156907(Aminoacyl-tRNA binds to the ribosome at the A-site);…	47.4846	45.4021	48.0495	20.3256	17.463	17.9276	2.52954	1.33887	1.26351e-76	2.61674e-74	up	yes
ENSG00000068024	HDAC4	9759	ENST00000543185;ENST00000345617;ENST00000460235;ENST00000463007;ENST00000685474;ENST00000430200;ENST00000446876;ENST00000690129;ENST00000493582;ENST00000494800;ENST00000553145;ENST00000445704;ENST00000454542;ENST00000496347;ENST00000487617;ENST00000461113	GO:0000118(histone deacetylase complex);GO:0000122(negative regulation of transcription by RNA polymerase II);GO:0000976(transcription cis-regulatory region binding);GO:0000978(RNA polymerase II cis-regulatory region sequence-specific DNA binding);GO:0001501(skeletal system development);GO:0001649(osteoblast differentiation);GO:0002076(osteoblast development);GO:0003677(DNA binding);GO:0003682(ch…	04371(Apelin signaling pathway);05034(Alcoholism);05203(Viral carcinogenesis);05206(MicroRNAs in cancer);05206(MicroRNAs in cancer)	K11406	EC:3.5.1.98	histone deacetylase 4 [Source:HGNC Symbol;Acc:HGNC:14063]	protein_coding;retained_intron;processed_transcript	DOID:0050686(organ_system_cancer);DOID:0060037(developmental_disorder_of_mental_health);DOID:0060038(specific_developmental_disorder);DOID:0060100(musculoskeletal_system_cancer);DOID:1059(intellectual_disability);DOID:114(heart_disease);DOID:1287(cardiovascular_system_disease);DOID:14566(disease_of_cellular_proliferation);DOID:150(disease_of_mental_health);DOID:1561(cognitive_disorder);DOID:162(c…	R-HSA-1912388(NICD1 displaces co-repressor complex from RBPJ (CSL));R-HSA-2220982(NICD1 PEST domain mutants displace co-repressor complex from RBPJ (CSL));R-HSA-350058(Formation of CSL NCOR corepressor complex);R-HSA-4615872(RANBP2 SUMOylates HDAC4 with SUMO1);R-HSA-4615987(RANBP2 SUMOylates HDAC4 with SUMO2,3);R-HSA-4720432(HDAC4 SUMOylates NR1H2 (LXRbeta) with SUMO2,3);R-HSA-4720446(HDAC4 SUMOy…	0.274734	0.309097	0.326898	1.62768	1.58573	1.46574	0.194635	-2.36115	1.28171e-76	2.63793e-74	down	yes
ENSG00000184897	H1-10	8971	ENST00000333762	GO:0000786(nucleosome);GO:0003677(DNA binding);GO:0003690(double-stranded DNA binding);GO:0003723(RNA binding);GO:0005634(nucleus);GO:0005654(nucleoplasm);GO:0005694(chromosome);GO:0005730(nucleolus);GO:0006334(nucleosome assembly);GO:0030261(chromosome condensation);GO:0030527(structural constituent of chromatin);GO:0031492(nucleosomal DNA binding);GO:0045296(cadherin binding);GO:0045910(negativ…	NA	NA	NA	H1.10 linker histone [Source:HGNC Symbol;Acc:HGNC:4722]	protein_coding	NA	NA	29.1357	27.7618	28.8433	8.64281	7.43583	8.1525	3.53845	1.82312	1.31396e-76	2.68761e-74	up	yes
ENSG00000129562	DAD1	1603	ENST00000250498;ENST00000538631;ENST00000489532;ENST00000543337;ENST00000535847	GO:0001824(blastocyst development);GO:0005783(endoplasmic reticulum);GO:0005789(endoplasmic reticulum membrane);GO:0006486(protein glycosylation);GO:0006487(protein N-linked glycosylation);GO:0006915(apoptotic process);GO:0007584(response to nutrient);GO:0008047(enzyme activator activity);GO:0008250(oligosaccharyltransferase complex);GO:0009410(response to xenobiotic stimulus);GO:0016020(membrane…	00510(N-Glycan biosynthesis);00513(Various types of N-glycan biosynthesis);01100(Metabolic pathways);04141(Protein processing in endoplasmic reticulum);04141(Protein processing in endoplasmic reticulum)	NA	NA	defender against cell death 1 [Source:HGNC Symbol;Acc:HGNC:2664]	protein_coding;processed_transcript;nonsense_mediated_decay	DOID:0050686(organ_system_cancer);DOID:14566(disease_of_cellular_proliferation);DOID:162(cancer);DOID:170(endocrine_gland_cancer);DOID:1781(thyroid_cancer);DOID:3963(thyroid_carcinoma);DOID:3969(papillary_thyroid_carcinoma);DOID:4(disease)	R-HSA-446209(Transfer of N-glycan to the protein);R-HSA-9694793(Spike protein gets N-glycosylated)	129.583	130.294	126.45	51.1882	51.5534	45.6056	2.60421	1.38085	1.42492e-76	2.8967e-74	up	yes
ENSG00000073792	IGF2BP2	10644	ENST00000461957;ENST00000346192;ENST00000421047;ENST00000496495;ENST00000457616;ENST00000382199;ENST00000493302;ENST00000464166;ENST00000466476;ENST00000494906;ENST00000466214	GO:0000932(P-body);GO:0001817(regulation of cytokine production);GO:0003676(nucleic acid binding);GO:0003723(RNA binding);GO:0003729(mRNA binding);GO:0003730(mRNA 3'-UTR binding);GO:0005515(protein binding);GO:0005634(nucleus);GO:0005737(cytoplasm);GO:0005829(cytosol);GO:0005856(cytoskeleton);GO:0006417(regulation of translation);GO:0007399(nervous system development);GO:0009653(anatomical struct…	NA	NA	NA	insulin like growth factor 2 mRNA binding protein 2 [Source:HGNC Symbol;Acc:HGNC:28867]	processed_transcript;protein_coding	DOID:0014667(disease_of_metabolism);DOID:0050013(carbohydrate_metabolism_disease);DOID:0050686(organ_system_cancer);DOID:0060100(musculoskeletal_system_cancer);DOID:0060158(acquired_metabolic_disease);DOID:14566(disease_of_cellular_proliferation);DOID:162(cancer);DOID:201(connective_tissue_cancer);DOID:3382(liposarcoma);DOID:3939(lipomatous_cancer);DOID:4194(glucose_metabolism_disease);DOID:4(dis…	R-HSA-428293(IGF2BP2 binds specific RNAs)	22.5719	22.0833	22.1965	45.213	47.4192	48.882	0.472402	-1.08191	2.15902e-76	4.36227e-74	down	yes
ENSG00000116584	ARHGEF2	9181	ENST00000673475;ENST00000361247;ENST00000487755;ENST00000608543;ENST00000477754;ENST00000313667;ENST00000696601;ENST00000609707;ENST00000313695;ENST00000470975;ENST00000696600;ENST00000471589;ENST00000470541;ENST00000462460;ENST00000465079;ENST00000497907;ENST00000474428;ENST00000495070;ENST00000476273;ENST00000470874;ENST00000423422	GO:0000902(cell morphogenesis);GO:0002376(immune system process);GO:0005085(guanyl-nucleotide exchange factor activity);GO:0005515(protein binding);GO:0005737(cytoplasm);GO:0005794(Golgi apparatus);GO:0005819(spindle);GO:0005829(cytosol);GO:0005856(cytoskeleton);GO:0005874(microtubule);GO:0005886(plasma membrane);GO:0005923(bicellular tight junction);GO:0005925(focal adhesion);GO:0006886(intracel…	04530(Tight junction);05130(Pathogenic Escherichia coli infection);05131(Shigellosis);05418(Fluid shear stress and atherosclerosis);05418(Fluid shear stress and atherosclerosis)	NA	NA	Rho/Rac guanine nucleotide exchange factor 2 [Source:HGNC Symbol;Acc:HGNC:682]	protein_coding;retained_intron;processed_transcript;nonsense_mediated_decay	DOID:0050687(cell_type_cancer);DOID:14566(disease_of_cellular_proliferation);DOID:162(cancer);DOID:1909(melanoma);DOID:2994(germ_cell_cancer);DOID:4766(embryoma);DOID:4(disease);DOID:688(embryonal_cancer)	R-HSA-205039(p75NTR indirectly activates RAC and Cdc42 via a guanyl-nucleotide exchange factor);R-HSA-419166(GEFs activate RhoA,B,C);R-HSA-8980691(RHOA GEFs activate RHOA);R-HSA-9013023(RHOB GEFs activate RHOB)	6.13847	6.46642	5.81913	15.545	19.1275	19.9663	0.337197	-1.56834	2.18099e-76	4.37996e-74	down	yes
ENSG00000117114	ADGRL2	23266	ENST00000674442;ENST00000359929;ENST00000674208;ENST00000472424;ENST00000674198;ENST00000674378;ENST00000464775;ENST00000370721;ENST00000370715;ENST00000370728;ENST00000674307;ENST00000674410;ENST00000674464;ENST00000674489;ENST00000686636;ENST00000468283;ENST00000674407;ENST00000498776;ENST00000674386;ENST00000464551;ENST00000674458;ENST00000319517;ENST00000370730;ENST00000674209;ENST00000473719	GO:0004888(transmembrane signaling receptor activity);GO:0004930(G protein-coupled receptor activity);GO:0005887(integral component of plasma membrane);GO:0007165(signal transduction);GO:0007166(cell surface receptor signaling pathway);GO:0007186(G protein-coupled receptor signaling pathway);GO:0007189(adenylate cyclase-activating G protein-coupled receptor signaling pathway);GO:0007420(brain dev…	NA	NA	NA	adhesion G protein-coupled receptor L2 [Source:HGNC Symbol;Acc:HGNC:18582]	protein_coding;retained_intron;processed_transcript	NA	NA	0.547501	0.532378	0.487123	0.0433304	0.023844	0.0243341	17.1241	4.09796	5.01809e-76	1.00168e-73	up	yes
ENSG00000110700	RPS13	6207	ENST00000525828;ENST00000525634;ENST00000534329;ENST00000228140;ENST00000526895;ENST00000527571;ENST00000528074;ENST00000533969;ENST00000531908;ENST00000531008	GO:0002181(cytoplasmic translation);GO:0003723(RNA binding);GO:0003729(mRNA binding);GO:0003735(structural constituent of ribosome);GO:0005515(protein binding);GO:0005634(nucleus);GO:0005654(nucleoplasm);GO:0005730(nucleolus);GO:0005737(cytoplasm);GO:0005829(cytosol);GO:0005840(ribosome);GO:0005925(focal adhesion);GO:0006396(RNA processing);GO:0006412(translation);GO:0014069(postsynaptic density)…	03010(Ribosome);05171(Coronavirus disease - COVID-19);05171(Coronavirus disease - COVID-19)	NA	NA	ribosomal protein S13 [Source:HGNC Symbol;Acc:HGNC:10386]	retained_intron;protein_coding;processed_transcript	NA	R-HSA-141671(Polypeptide release from the eRF3-GDP:eRF1:mRNA:80S Ribosome complex);R-HSA-141673(GTP Hydrolysis by eRF3 bound to the eRF1:mRNA:polypeptide:80S Ribosome complex);R-HSA-141691(GTP bound eRF3:eRF1 complex binds the peptidyl tRNA:mRNA:80S Ribosome complex);R-HSA-156808(Formation of translation initiation complexes yielding circularized Ceruloplasmin mRNA in a 'closed-loop' conformation…	162.904	156.861	159.547	75.4818	70.4805	68.5176	2.23476	1.16012	5.52046e-76	1.09537e-73	up	yes
ENSG00000129103	SUMF2	25870	ENST00000531229;ENST00000413756;ENST00000651586;ENST00000461912;ENST00000498777;ENST00000436782;ENST00000395435;ENST00000650735;ENST00000483327;ENST00000447501;ENST00000275607;ENST00000434526;ENST00000651354;ENST00000652303;ENST00000438133;ENST00000423763;ENST00000529457;ENST00000451338;ENST00000342190;ENST00000452216;ENST00000395436;ENST00000413952;ENST00000437307	GO:0005515(protein binding);GO:0005783(endoplasmic reticulum);GO:0005788(endoplasmic reticulum lumen);GO:0042802(identical protein binding);GO:0046872(metal ion binding);GO:0046872(metal ion binding)	NA	NA	NA	sulfatase modifying factor 2 [Source:HGNC Symbol;Acc:HGNC:20415]	retained_intron;protein_coding;nonsense_mediated_decay	NA	R-HSA-1614336(SUMF2 binds SUMF1, inhibiting SUMF1-mediated activation of arylsulfatases);R-HSA-1614362(SUMF1 mediates the oxidation of cysteine to formylglycine, producing active arylsulfatases)	13.3313	13.1068	13.4226	29.0128	30.2134	30.1128	0.446173	-1.16432	8.63897e-76	1.70393e-73	down	yes
ENSG00000164548	TRA2A	29896	ENST00000297071;ENST00000494255;ENST00000538367;ENST00000392502;ENST00000621813;ENST00000448549;ENST00000497730;ENST00000490942;ENST00000486934;ENST00000474586;ENST00000482395;ENST00000475970	GO:0000398(mRNA splicing, via spliceosome);GO:0003676(nucleic acid binding);GO:0003723(RNA binding);GO:0005515(protein binding);GO:0005634(nucleus);GO:0005654(nucleoplasm);GO:0005681(spliceosomal complex);GO:0005730(nucleolus);GO:0006397(mRNA processing);GO:0008380(RNA splicing);GO:0043231(intracellular membrane-bounded organelle);GO:0048026(positive regulation of mRNA splicing, via spliceosome);…	03040(Spliceosome);03040(Spliceosome)	NA	NA	transformer 2 alpha homolog [Source:HGNC Symbol;Acc:HGNC:16645]	protein_coding;retained_intron;nonsense_mediated_decay;processed_transcript	NA	NA	12.7466	12.926	12.0742	30.1644	32.8875	35.3075	0.383763	-1.38171	1.05074e-75	2.0602e-73	down	yes
ENSG00000123975	CKS2	1164	ENST00000314355	GO:0000307(cyclin-dependent protein kinase holoenzyme complex);GO:0003682(chromatin binding);GO:0005515(protein binding);GO:0006357(regulation of transcription by RNA polymerase II);GO:0007049(cell cycle);GO:0007127(meiosis I);GO:0007346(regulation of mitotic cell cycle);GO:0016538(cyclin-dependent protein serine/threonine kinase regulator activity);GO:0019005(SCF ubiquitin ligase complex);GO:001…	05200(Pathways in cancer);05222(Small cell lung cancer)	NA	NA	CDC28 protein kinase regulatory subunit 2 [Source:HGNC Symbol;Acc:HGNC:2000]	protein_coding	DOID:0050686(organ_system_cancer);DOID:14566(disease_of_cellular_proliferation);DOID:162(cancer);DOID:3119(gastrointestinal_system_cancer);DOID:3571(liver_cancer);DOID:4(disease);DOID:684(hepatocellular_carcinoma);DOID:686(liver_carcinoma)	NA	195.518	194.555	183.745	78.8988	83.1111	75.7689	2.41325	1.27097	2.01344e-75	3.92455e-73	up	yes
ENSG00000163125	RPRD2	23248	ENST00000369068;ENST00000401000;ENST00000369067;ENST00000492220	GO:0000993(RNA polymerase II complex binding);GO:0005654(nucleoplasm);GO:0016591(RNA polymerase II, holoenzyme);GO:0031124(mRNA 3'-end processing);GO:0031124(mRNA 3'-end processing)	NA	NA	NA	regulation of nuclear pre-mRNA domain containing 2 [Source:HGNC Symbol;Acc:HGNC:29039]	protein_coding;processed_transcript	NA	R-HSA-6810235(RPAP2 binds RNA polymerase II phosphorylated at serine-7 residues of heptad repeats in the C-terminal domain);R-HSA-6814549(Pre-snRNA transcript initiation, Integrator binding, LEC binding);R-HSA-6814554(Dephosphorylation and dissociation of RNA polymerase II at 3' end of snRNA gene);R-HSA-6814555(Integrator complex processes the 3' end of snRNA);R-HSA-6814559(Pre-snRNA is elongated…	10.7891	11.1066	10.328	22.1683	22.5876	22.7507	0.477341	-1.06691	7.29675e-75	1.41395e-72	down	yes
ENSG00000065911	MTHFD2	10797	ENST00000677377;ENST00000477455;ENST00000678955;ENST00000394053;ENST00000489041;ENST00000677558;ENST00000488086;ENST00000462026;ENST00000470592;ENST00000678633;ENST00000678228;ENST00000678731;ENST00000677299;ENST00000679055;ENST00000409804	GO:0000287(magnesium ion binding);GO:0003824(catalytic activity);GO:0004477(methenyltetrahydrofolate cyclohydrolase activity);GO:0004487(methylenetetrahydrofolate dehydrogenase (NAD+) activity);GO:0004488(methylenetetrahydrofolate dehydrogenase (NADP+) activity);GO:0005515(protein binding);GO:0005615(extracellular space);GO:0005739(mitochondrion);GO:0005759(mitochondrial matrix);GO:0006730(one-ca…	00670(One carbon pool by folate);01100(Metabolic pathways);01240(Biosynthesis of cofactors);01240(Biosynthesis of cofactors)	K13403	EC:1.5.1.15;EC:3.5.4.9	methylenetetrahydrofolate dehydrogenase (NADP+ dependent) 2, methenyltetrahydrofolate cyclohydrolase [Source:HGNC Symbol;Acc:HGNC:7434]	nonsense_mediated_decay;processed_transcript;retained_intron;protein_coding	NA	R-HSA-6801328(MTHFD2, D2L oxidise 5,10-methylene-THF to 5,10-methenyl-THF);R-HSA-6801462(MTHFD2, D2L oxidise 5,10-methenyl-THF to 10-formyl-THF)	19.728	19.2974	18.5884	38.0278	39.6954	39.6531	0.490847	-1.02666	1.15475e-74	2.22463e-72	down	yes
ENSG00000120833	SOCS2	8835	ENST00000548537;ENST00000548091;ENST00000536696;ENST00000549510;ENST00000549122;ENST00000549206;ENST00000340600;ENST00000551556;ENST00000551883;ENST00000547229;ENST00000549887;ENST00000622746	GO:0001558(regulation of cell growth);GO:0005131(growth hormone receptor binding);GO:0005159(insulin-like growth factor receptor binding);GO:0005515(protein binding);GO:0005737(cytoplasm);GO:0005829(cytosol);GO:0005942(phosphatidylinositol 3-kinase complex);GO:0007259(receptor signaling pathway via JAK-STAT);GO:0007595(lactation);GO:0008269(JAK pathway signal transduction adaptor activity);GO:000…	04630(JAK-STAT signaling pathway);04910(Insulin signaling pathway);04917(Prolactin signaling pathway);04930(Type II diabetes mellitus);04935(Growth hormone synthesis, secretion and action);04935(Growth hormone synthesis, secretion and action)	NA	NA	suppressor of cytokine signaling 2 [Source:HGNC Symbol;Acc:HGNC:19382]	protein_coding	DOID:0014667(disease_of_metabolism);DOID:0050013(carbohydrate_metabolism_disease);DOID:0050686(organ_system_cancer);DOID:0060056(hypersensitivity_reaction_disease);DOID:0060083(immune_system_cancer);DOID:0060158(acquired_metabolic_disease);DOID:1205(hypersensitivity_reaction_type_I_disease);DOID:1240(leukemia);DOID:14566(disease_of_cellular_proliferation);DOID:1612(breast_cancer);DOID:162(cancer)…	R-HSA-1168809(SOCS binding to GHR);R-HSA-1168813(SOCS binding to JAK2);R-HSA-8952039(NEDD8:AcM-UBE2F binds CRL5 E3 ubiquitin ligase complex);R-HSA-8952044(AcM-UBE2F transfers NEDD8 to CRL5 E3 ubiquitin ligase complex);R-HSA-8955241(CAND1 binds cytosolic CRL E3 ubiquitin ligases);R-HSA-8955289(COMMDs displace CAND1 from cytosolic CRL E3 ubiquitin ligase complexes);R-HSA-8956040(COP9 signalosome de…	5.39188	5.54371	5.0679	14.4642	13.2661	14.5011	0.378947	-1.39993	8.20264e-74	1.57111e-71	down	yes
ENSG00000133773	CCDC59	29080	ENST00000256151;ENST00000550589;ENST00000548126;ENST00000552606;ENST00000547758;ENST00000552412	GO:0003723(RNA binding);GO:0005515(protein binding);GO:0005634(nucleus);GO:0005654(nucleoplasm);GO:0005654(nucleoplasm)	NA	NA	NA	coiled-coil domain containing 59 [Source:HGNC Symbol;Acc:HGNC:25005]	protein_coding;retained_intron;processed_transcript	NA	R-HSA-5683831(CCDC59 binds TTF1);R-HSA-5683836(SFTPC gene produces pro-SFTPC protein);R-HSA-5683840(SFTPB gene produces pro-SFTPB protein);R-HSA-5685201(CCDC59:TTF1 binds SFTPC gene);R-HSA-5685208(CCDC59:TTF1 binds SFTPB gene)	11.1046	11.9355	12.2167	27.1505	31.0903	31.4928	0.392905	-1.34775	1.20757e-73	2.29967e-71	down	yes
ENSG00000204386	NEU1	4758,51162	ENST00000375631;ENST00000677054;ENST00000678869;ENST00000495807;ENST00000491768;ENST00000677512;ENST00000480384	GO:0004308(exo-alpha-sialidase activity);GO:0005515(protein binding);GO:0005576(extracellular region);GO:0005737(cytoplasm);GO:0005764(lysosome);GO:0005765(lysosomal membrane);GO:0005886(plasma membrane);GO:0005975(carbohydrate metabolic process);GO:0006629(lipid metabolic process);GO:0006689(ganglioside catabolic process);GO:0008152(metabolic process);GO:0009313(oligosaccharide catabolic process…	00511(Other glycan degradation);00600(Sphingolipid metabolism);01100(Metabolic pathways);04142(Lysosome);04142(Lysosome)	K01186	EC:3.2.1.18	neuraminidase 1 [Source:HGNC Symbol;Acc:HGNC:7758]	protein_coding;retained_intron;nonsense_mediated_decay	DOID:14566(disease_of_cellular_proliferation);DOID:162(cancer);DOID:4(disease)	R-HSA-1605724(Neu5Ac is cleaved from GM3 by NEU1 and 4 to form a globoside (lysosomal lumen));R-HSA-4084999(NEU1 hydrolyses Neu5Ac from glycoconjugates);R-HSA-4341669(Defective NEU1 does not hydrolyse Neu5Ac from glycoconjugates);R-HSA-6798749(Exocytosis of specific granule lumen proteins)	29.0132	25.5199	25.9073	10.2907	9.64951	9.63773	2.71961	1.4434	6.33468e-73	1.19946e-70	up	yes
ENSG00000103148	NPRL3	8131	ENST00000468260;ENST00000483663;ENST00000399953;ENST00000611875;ENST00000457916;ENST00000464069;ENST00000473674;ENST00000621703;ENST00000456528;ENST00000419636;ENST00000610509	GO:0003281(ventricular septum development);GO:0005096(GTPase activator activity);GO:0005515(protein binding);GO:0005764(lysosome);GO:0005765(lysosomal membrane);GO:0010508(positive regulation of autophagy);GO:0016020(membrane);GO:0032007(negative regulation of TOR signaling);GO:0034198(cellular response to amino acid starvation);GO:0035909(aorta morphogenesis);GO:0038202(TORC1 signaling);GO:00487…	04150(mTOR signaling pathway);04150(mTOR signaling pathway)	NA	NA	NPR3 like, GATOR1 complex subunit [Source:HGNC Symbol;Acc:HGNC:14124]	protein_coding;nonsense_mediated_decay;retained_intron;processed_transcript	NA	R-HSA-9639287(SESN1,2 binds L-leucine and dissociates from GATOR2);R-HSA-9640195(RRAGA,B hydrolyzes GTP);R-HSA-9640237(CASTOR1 in CASTOR1:CASTOR2 binds L-arginine and dissociates from GATOR2);R-HSA-9640254(BMT2 (SAMTOR) binds S-adenosylmethionine and dissociates from KICSTOR:GATOR1);R-HSA-9657619(CASTOR1 homodimer binds L-arginine and dissociates from GATOR2)	6.8	7.22105	6.79422	15.706	16.7403	15.4905	0.434223	-1.20349	2.45211e-72	4.61666e-70	down	yes
ENSG00000142949	PTPRF	5792	ENST00000429895;ENST00000477970;ENST00000481019;ENST00000617451;ENST00000372407;ENST00000467464;ENST00000359947;ENST00000496043;ENST00000414879;ENST00000437607;ENST00000496447;ENST00000372405;ENST00000438120;ENST00000412568	GO:0004721(phosphoprotein phosphatase activity);GO:0004725(protein tyrosine phosphatase activity);GO:0005001(transmembrane receptor protein tyrosine phosphatase activity);GO:0005515(protein binding);GO:0005886(plasma membrane);GO:0005887(integral component of plasma membrane);GO:0006470(protein dephosphorylation);GO:0007155(cell adhesion);GO:0007185(transmembrane receptor protein tyrosine phospha…	04514(Cell adhesion molecules);04520(Adherens junction);04910(Insulin signaling pathway);04931(Insulin resistance);04931(Insulin resistance)	K05695	EC:3.1.3.48	protein tyrosine phosphatase receptor type F [Source:HGNC Symbol;Acc:HGNC:9670]	protein_coding;processed_transcript	DOID:0014667(disease_of_metabolism);DOID:0050013(carbohydrate_metabolism_disease);DOID:0060056(hypersensitivity_reaction_disease);DOID:0060158(acquired_metabolic_disease);DOID:1575(rheumatic_disease);DOID:17(musculoskeletal_system_disease);DOID:2914(immune_system_disease);DOID:417(hypersensitivity_reaction_type_II_disease);DOID:418(systemic_scleroderma);DOID:4194(glucose_metabolism_disease);DOID:…	R-HSA-388824(PTPRF, PTPRS, PTPRD bind Liprins);R-HSA-6798258(PRTPRF, PTPRS, PTPRD bind LRRC4B);R-HSA-8855648(SALM3 binds LAR-RPTP)	25.1292	23.8853	24.1465	54.1387	53.7499	49.679	0.464316	-1.10682	2.50534e-72	4.69023e-70	down	yes
ENSG00000173457	PPP1R14B	26472	ENST00000309318;ENST00000392210;ENST00000542235	GO:0004864(protein phosphatase inhibitor activity);GO:0004865(protein serine/threonine phosphatase inhibitor activity);GO:0005737(cytoplasm);GO:0042325(regulation of phosphorylation);GO:0043086(negative regulation of catalytic activity);GO:0045087(innate immune response);GO:0045087(innate immune response)	NA	NA	NA	protein phosphatase 1 regulatory inhibitor subunit 14B [Source:HGNC Symbol;Acc:HGNC:9057]	protein_coding	NA	NA	30.8534	31.5575	30.9092	10.7032	9.01904	9.77091	3.16413	1.66181	3.80728e-72	7.08753e-70	up	yes
ENSG00000133983	COX16	51241	ENST00000389912;ENST00000557612;ENST00000554366;ENST00000555601;ENST00000555276	GO:0003674(molecular_function);GO:0005515(protein binding);GO:0005739(mitochondrion);GO:0005743(mitochondrial inner membrane);GO:0016020(membrane);GO:0016021(integral component of membrane);GO:0031305(integral component of mitochondrial inner membrane);GO:0031966(mitochondrial membrane);GO:0033617(mitochondrial cytochrome c oxidase assembly);GO:0033617(mitochondrial cytochrome c oxidase assembly)	04714(Thermogenesis);04714(Thermogenesis)	NA	NA	cytochrome c oxidase assembly factor COX16 [Source:HGNC Symbol;Acc:HGNC:20213]	protein_coding;processed_transcript	NA	R-HSA-163214(Electron transfer from reduced cytochrome c to molecular oxygen)	21.3323	21.7637	21.336	5.60226	5.52334	4.17646	4.21067	2.07405	4.85341e-72	8.98449e-70	up	yes
ENSG00000060982	BCAT1	586	ENST00000261192;ENST00000342945;ENST00000538118;ENST00000544418;ENST00000539780;ENST00000355164;ENST00000546285;ENST00000612790	GO:0000082(G1/S transition of mitotic cell cycle);GO:0003824(catalytic activity);GO:0004084(branched-chain-amino-acid transaminase activity);GO:0005515(protein binding);GO:0005737(cytoplasm);GO:0005739(mitochondrion);GO:0005829(cytosol);GO:0006629(lipid metabolic process);GO:0008483(transaminase activity);GO:0008652(cellular amino acid biosynthetic process);GO:0009081(branched-chain amino acid me…	00270(Cysteine and methionine metabolism);00280(Valine, leucine and isoleucine degradation);00290(Valine, leucine and isoleucine biosynthesis);00770(Pantothenate and CoA biosynthesis);01100(Metabolic pathways);01210(2-Oxocarboxylic acid metabolism);01230(Biosynthesis of amino acids);01240(Biosynthesis of cofactors);01240(Biosynthesis of cofactors)	K00826	EC:2.6.1.42	branched chain amino acid transaminase 1 [Source:HGNC Symbol;Acc:HGNC:976]	protein_coding;processed_transcript;non_stop_decay	DOID:0050615(respiratory_system_cancer);DOID:0050686(organ_system_cancer);DOID:14566(disease_of_cellular_proliferation);DOID:162(cancer);DOID:4(disease);DOID:9261(nasopharynx_carcinoma)	R-HSA-508189(a-ketoisocaproate, a-keto-b-methylvalerate, or a-ketoisovalerate + glutamate <=> leu, ile, or val + alpha-ketoglutarate [BCAT1]);R-HSA-70723(leu, ile, or val + alpha-ketoglutarate <=> a-ketoisocaproate, a-keto-b-methylvalerate, or a-ketoisovalerate + glutamate [BCAT1])	1.13776	1.25289	0.926277	4.27741	5.12684	5.81634	0.217923	-2.19811	1.15509e-71	2.12639e-69	down	yes
ENSG00000105825	TFPI2	7980	ENST00000222543;ENST00000650573;ENST00000647793;ENST00000461482;ENST00000451238;ENST00000649913	GO:0004867(serine-type endopeptidase inhibitor activity);GO:0005201(extracellular matrix structural constituent);GO:0005576(extracellular region);GO:0005615(extracellular space);GO:0007596(blood coagulation);GO:0007599(hemostasis);GO:0010466(negative regulation of peptidase activity);GO:0010951(negative regulation of endopeptidase activity);GO:0030414(peptidase inhibitor activity);GO:0031012(extr…	NA	NA	NA	tissue factor pathway inhibitor 2 [Source:HGNC Symbol;Acc:HGNC:11761]	protein_coding;retained_intron	DOID:0014667(disease_of_metabolism);DOID:0050013(carbohydrate_metabolism_disease);DOID:0050615(respiratory_system_cancer);DOID:0050686(organ_system_cancer);DOID:0050687(cell_type_cancer);DOID:0050828(artery_disease);DOID:0060100(musculoskeletal_system_cancer);DOID:0060158(acquired_metabolic_disease);DOID:10591(pre_eclampsia);DOID:10763(hypertension);DOID:1192(peripheral_nervous_system_neoplasm);D…	NA	10.2638	11.4864	10.0278	32.5905	30.113	28.6522	0.347849	-1.52347	1.37995e-71	2.52631e-69	down	yes
ENSG00000124155	PIGT	51604	ENST00000640272;ENST00000640107;ENST00000639783;ENST00000639292;ENST00000638978;ENST00000432270;ENST00000638612;ENST00000638246;ENST00000638415;ENST00000640692;ENST00000640638;ENST00000638689;ENST00000279035;ENST00000640691;ENST00000638671;ENST00000638714;ENST00000639235;ENST00000638387;ENST00000638241;ENST00000640194;ENST00000639286;ENST00000638641;ENST00000640253;ENST00000455050;ENST00000639872…	GO:0005515(protein binding);GO:0005737(cytoplasm);GO:0005783(endoplasmic reticulum);GO:0005789(endoplasmic reticulum membrane);GO:0006506(GPI anchor biosynthetic process);GO:0016020(membrane);GO:0016021(integral component of membrane);GO:0016255(attachment of GPI anchor to protein);GO:0030176(integral component of endoplasmic reticulum membrane);GO:0030182(neuron differentiation);GO:0031410(cytop…	00563(Glycosylphosphatidylinositol (GPI)-anchor biosynthesis);01100(Metabolic pathways);01100(Metabolic pathways)	NA	NA	phosphatidylinositol glycan anchor biosynthesis class T [Source:HGNC Symbol;Acc:HGNC:14938]	nonsense_mediated_decay;protein_coding;retained_intron;processed_transcript	NA	R-HSA-162836(uPAR precursor + acyl-GPI -> uPAR-acyl-GPI + uPAR propeptide)	2.64777	2.79808	2.69058	6.14215	5.82819	6.13457	0.449405	-1.15391	4.21288e-71	7.67023e-69	down	yes
ENSG00000173660	UQCRH	7388	ENST00000311672;ENST00000489056;ENST00000496387;ENST00000486951;ENST00000460947	GO:0005515(protein binding);GO:0005739(mitochondrion);GO:0005743(mitochondrial inner membrane);GO:0005746(mitochondrial respirasome);GO:0005750(mitochondrial respiratory chain complex III);GO:0006119(oxidative phosphorylation);GO:0006122(mitochondrial electron transport, ubiquinol to cytochrome c);GO:0008121(ubiquinol-cytochrome-c reductase activity);GO:0009060(aerobic respiration);GO:0016020(mem…	00190(Oxidative phosphorylation);01100(Metabolic pathways);04260(Cardiac muscle contraction);04714(Thermogenesis);04932(Non-alcoholic fatty liver disease);05010(Alzheimer disease);05012(Parkinson disease);05014(Amyotrophic lateral sclerosis);05016(Huntington disease);05020(Prion disease);05022(Pathways of neurodegeneration - multiple diseases);05022(Pathways of neurodegeneration - multiple diseas…	NA	NA	ubiquinol-cytochrome c reductase hinge protein [Source:HGNC Symbol;Acc:HGNC:12590]	protein_coding;nonsense_mediated_decay;retained_intron	NA	R-HSA-164651(Electron transfer from ubiquinol to cytochrome c of complex III)	126.504	126.548	129.139	56.163	52.847	47.62	2.44009	1.28693	5.88469e-71	1.06555e-68	up	yes
ENSG00000184014	DENND5A	23258	ENST00000328194;ENST00000679999;ENST00000530867;ENST00000681425;ENST00000679745;ENST00000679460;ENST00000679458;ENST00000680742;ENST00000680885;ENST00000679446;ENST00000680470;ENST00000680358;ENST00000679568;ENST00000526707;ENST00000681203;ENST00000533737;ENST00000680576;ENST00000527700;ENST00000680252;ENST00000679926;ENST00000680599;ENST00000681158;ENST00000681173;ENST00000531747;ENST00000530044…	GO:0000139(Golgi membrane);GO:0005085(guanyl-nucleotide exchange factor activity);GO:0005515(protein binding);GO:0005794(Golgi apparatus);GO:0005802(trans-Golgi network);GO:0005829(cytosol);GO:0010977(negative regulation of neuron projection development);GO:0016020(membrane);GO:0030904(retromer complex);GO:0031267(small GTPase binding);GO:0042147(retrograde transport, endosome to Golgi);GO:005079…	NA	NA	NA	DENN domain containing 5A [Source:HGNC Symbol;Acc:HGNC:19344]	protein_coding;nonsense_mediated_decay;retained_intron;processed_transcript	DOID:0060072(benign_neoplasm);DOID:0060085(organ_system_benign_neoplasm);DOID:0060089(endocrine_organ_benign_neoplasm);DOID:14566(disease_of_cellular_proliferation);DOID:2891(thyroid_adenoma);DOID:4(disease);DOID:6203(thyroid_hyalinizing_trabecular_adenoma);DOID:6204(follicular_adenoma)	R-HSA-8877813(DENND5A,B exchange GTP for GDP on RAB39)	7.42462	7.09841	7.13352	14.3368	15.1313	14.7035	0.490281	-1.02832	6.39947e-70	1.15246e-67	down	yes
ENSG00000270580	PKD1P6-NPIPP1	105369154	ENST00000605794;ENST00000340301	NA	NA	NA	NA	PKD1P6-NPIPP1 readthrough [Source:NCBI gene (formerly Entrezgene);Acc:105369154]	lncRNA	NA	NA	1.84165	2.21734	1.83323	8.06126	8.35456	9.0965	0.230956	-2.11431	3.24779e-69	5.81722e-67	down	yes
ENSG00000187193	MT1X	4501	ENST00000394485;ENST00000564974;ENST00000568370;ENST00000562939	GO:0005515(protein binding);GO:0005634(nucleus);GO:0005737(cytoplasm);GO:0006882(cellular zinc ion homeostasis);GO:0008270(zinc ion binding);GO:0010038(response to metal ion);GO:0010273(detoxification of copper ion);GO:0036018(cellular response to erythropoietin);GO:0045926(negative regulation of growth);GO:0046872(metal ion binding);GO:0071248(cellular response to metal ion);GO:0071276(cellular …	04978(Mineral absorption);04978(Mineral absorption)	NA	NA	metallothionein 1X [Source:HGNC Symbol;Acc:HGNC:7405]	protein_coding;nonsense_mediated_decay;retained_intron	NA	R-HSA-5662615(MT1X binds zinc);R-HSA-5662622(MT1X binds cadmium)	15.458	15.0225	16.0068	2.91272	2.08006	1.7495	6.89489	2.78553	4.87459e-69	8.6841e-67	up	yes
ENSG00000103485	QPRT	23475	ENST00000395384;ENST00000449759;ENST00000564967;ENST00000219771;ENST00000562473	GO:0004514(nicotinate-nucleotide diphosphorylase (carboxylating) activity);GO:0005515(protein binding);GO:0005737(cytoplasm);GO:0005829(cytosol);GO:0009435(NAD biosynthetic process);GO:0016740(transferase activity);GO:0016757(glycosyltransferase activity);GO:0016763(pentosyltransferase activity);GO:0019363(pyridine nucleotide biosynthetic process);GO:0019674(NAD metabolic process);GO:0034213(quin…	00760(Nicotinate and nicotinamide metabolism);01100(Metabolic pathways);01240(Biosynthesis of cofactors);01240(Biosynthesis of cofactors)	K00767	EC:2.4.2.19	quinolinate phosphoribosyltransferase [Source:HGNC Symbol;Acc:HGNC:9755]	protein_coding;retained_intron;processed_transcript	NA	R-HSA-197268(QPRT transfers PRIB to QUIN to form NAMN)	14.8498	15.6299	15.1842	5.92668	6.23843	5.90253	2.52739	1.33765	1.17512e-68	2.08229e-66	up	yes
ENSG00000189171	S100A13	6284	ENST00000392623;ENST00000440685;ENST00000392622;ENST00000476133;ENST00000339556;ENST00000491177	GO:0001819(positive regulation of cytokine production);GO:0005507(copper ion binding);GO:0005509(calcium ion binding);GO:0005515(protein binding);GO:0005576(extracellular region);GO:0005615(extracellular space);GO:0005634(nucleus);GO:0005654(nucleoplasm);GO:0005730(nucleolus);GO:0005737(cytoplasm);GO:0005829(cytosol);GO:0005886(plasma membrane);GO:0008270(zinc ion binding);GO:0008284(positive reg…	NA	NA	NA	S100 calcium binding protein A13 [Source:HGNC Symbol;Acc:HGNC:10490]	protein_coding;processed_transcript	DOID:0050687(cell_type_cancer);DOID:14566(disease_of_cellular_proliferation);DOID:15(reproductive_system_disease);DOID:162(cancer);DOID:229(female_reproductive_system_disease);DOID:289(endometriosis);DOID:3069(astrocytoma);DOID:3070(malignant_glioma);DOID:4(disease);DOID:7(disease_of_anatomical_entity)	NA	30.8738	31.422	31.0808	12.5158	11.0199	11.6236	2.65581	1.40915	1.31653e-68	2.32045e-66	up	yes
ENSG00000119705	SLIRP	81892	ENST00000557342;ENST00000613856;ENST00000553981;ENST00000238688;ENST00000554074;ENST00000555890;ENST00000557431;ENST00000556831;ENST00000557623;ENST00000556310;ENST00000556956	GO:0000961(negative regulation of mitochondrial RNA catabolic process);GO:0001669(acrosomal vesicle);GO:0003676(nucleic acid binding);GO:0003723(RNA binding);GO:0005515(protein binding);GO:0005634(nucleus);GO:0005737(cytoplasm);GO:0005739(mitochondrion);GO:0007286(spermatid development);GO:0007338(single fertilization);GO:0030317(flagellated sperm motility);GO:0036126(sperm flagellum);GO:0048471(…	NA	NA	NA	SRA stem-loop interacting RNA binding protein [Source:HGNC Symbol;Acc:HGNC:20495]	protein_coding;retained_intron;nonsense_mediated_decay	NA	NA	17.2839	15.5101	19.1872	4.96451	4.48315	4.88621	3.62646	1.85856	3.23951e-68	5.6796e-66	up	yes
ENSG00000163584	RPL22L1	200916	ENST00000295830;ENST00000478578;ENST00000466674;ENST00000463836;ENST00000494771;ENST00000475836	GO:0002181(cytoplasmic translation);GO:0003723(RNA binding);GO:0003735(structural constituent of ribosome);GO:0005515(protein binding);GO:0005840(ribosome);GO:0006412(translation);GO:0006412(translation)	03010(Ribosome);05171(Coronavirus disease - COVID-19);05171(Coronavirus disease - COVID-19)	NA	NA	ribosomal protein L22 like 1 [Source:HGNC Symbol;Acc:HGNC:27610]	protein_coding;retained_intron;nonsense_mediated_decay	NA	R-HSA-141671(Polypeptide release from the eRF3-GDP:eRF1:mRNA:80S Ribosome complex);R-HSA-141673(GTP Hydrolysis by eRF3 bound to the eRF1:mRNA:polypeptide:80S Ribosome complex);R-HSA-141691(GTP bound eRF3:eRF1 complex binds the peptidyl tRNA:mRNA:80S Ribosome complex);R-HSA-156826(Dissociation of L13a from the 60s ribosomal subunit);R-HSA-156907(Aminoacyl-tRNA binds to the ribosome at the A-site);…	98.2785	98.8952	96.3617	45.8413	41.3823	45.8572	2.20569	1.14123	6.14698e-68	1.07203e-65	up	yes
ENSG00000147162	OGT	8473	ENST00000699785;ENST00000699781;ENST00000699783;ENST00000699751;ENST00000373701;ENST00000699779;ENST00000488174;ENST00000462638;ENST00000472270;ENST00000474633;ENST00000466181;ENST00000444774;ENST00000455587;ENST00000699784;ENST00000699749;ENST00000459760;ENST00000699780;ENST00000699782;ENST00000373719;ENST00000699750	GO:0000122(negative regulation of transcription by RNA polymerase II);GO:0000123(histone acetyltransferase complex);GO:0000423(mitophagy);GO:0005515(protein binding);GO:0005547(phosphatidylinositol-3,4,5-trisphosphate binding);GO:0005634(nucleus);GO:0005654(nucleoplasm);GO:0005737(cytoplasm);GO:0005739(mitochondrion);GO:0005829(cytosol);GO:0005886(plasma membrane);GO:0006110(regulation of glycoly…	00514(Other types of O-glycan biosynthesis);04931(Insulin resistance);04931(Insulin resistance)	K09667	EC:2.4.1.255	O-linked N-acetylglucosamine (GlcNAc) transferase [Source:HGNC Symbol;Acc:HGNC:8127]	nonsense_mediated_decay;protein_coding;retained_intron;processed_transcript	DOID:14566(disease_of_cellular_proliferation);DOID:162(cancer);DOID:4(disease)	R-HSA-3321805(NSL acetylates histone H4);R-HSA-5213462(RIPK3 binds RIPK1);R-HSA-5689630(BAP1 binds BAP1-interacting complex);R-HSA-9687828(O-GlcNAcylation of RIPK3 (TLR4 signaling))	14.6513	18.2641	17.9774	39.0462	44.2958	47.4547	0.389098	-1.36179	9.20414e-68	1.5968e-65	down	yes
ENSG00000166900	STX3	6809	ENST00000337979;ENST00000528805;ENST00000530498;ENST00000530221;ENST00000633708;ENST00000533637;ENST00000529177	GO:0000149(SNARE binding);GO:0001750(photoreceptor outer segment);GO:0001917(photoreceptor inner segment);GO:0005484(SNAP receptor activity);GO:0005515(protein binding);GO:0005773(vacuole);GO:0005886(plasma membrane);GO:0005911(cell-cell junction);GO:0006836(neurotransmitter transport);GO:0006886(intracellular protein transport);GO:0006887(exocytosis);GO:0006906(vesicle fusion);GO:0008021(synapti…	04130(SNARE interactions in vesicular transport);04721(Synaptic vesicle cycle);04721(Synaptic vesicle cycle)	NA	NA	syntaxin 3 [Source:HGNC Symbol;Acc:HGNC:11438]	protein_coding;retained_intron;nonsense_mediated_decay	NA	R-HSA-9014052(TXLNA (IL14) binds syntaxin3)	8.39483	8.31098	8.21399	3.31875	3.34177	3.33878	2.49216	1.31739	9.66241e-68	1.66757e-65	up	yes
ENSG00000215612	HMX1	3166	ENST00000400677;ENST00000506970	GO:0000122(negative regulation of transcription by RNA polymerase II);GO:0000785(chromatin);GO:0000977(RNA polymerase II transcription regulatory region sequence-specific DNA binding);GO:0000981(DNA-binding transcription factor activity, RNA polymerase II-specific);GO:0001227(DNA-binding transcription repressor activity, RNA polymerase II-specific);GO:0003677(DNA binding);GO:0005634(nucleus);GO:0…	NA	NA	NA	H6 family homeobox 1 [Source:HGNC Symbol;Acc:HGNC:5017]	protein_coding	DOID:0050155(sensory_system_disease);DOID:1492(eye_and_adnexa_disease);DOID:225(syndrome);DOID:4(disease);DOID:5614(eye_disease);DOID:5679(retinal_disease);DOID:7(disease_of_anatomical_entity);DOID:8466(retinal_degeneration);DOID:863(nervous_system_disease)	NA	7.28426	6.77187	7.95862	1.12748	1.26366	1.06358	6.37239	2.67184	9.71383e-68	1.66776e-65	up	yes
ENSG00000143162	CREG1	8804	ENST00000370509;ENST00000466652	GO:0003714(transcription corepressor activity);GO:0005576(extracellular region);GO:0005615(extracellular space);GO:0005667(transcription regulator complex);GO:0006355(regulation of DNA-templated transcription);GO:0006357(regulation of transcription by RNA polymerase II);GO:0035578(azurophil granule lumen);GO:0040008(regulation of growth);GO:0045892(negative regulation of DNA-templated transcripti…	NA	NA	NA	cellular repressor of E1A stimulated genes 1 [Source:HGNC Symbol;Acc:HGNC:2351]	protein_coding	NA	R-HSA-6798751(Exocytosis of azurophil granule lumen proteins)	29.2201	28.3003	28.6192	12.5338	12.6449	11.8916	2.32369	1.21641	1.40209e-67	2.39483e-65	up	yes
ENSG00000196976	LAGE3	8270	ENST00000357360	GO:0000408(EKC/KEOPS complex);GO:0005515(protein binding);GO:0005634(nucleus);GO:0005654(nucleoplasm);GO:0005737(cytoplasm);GO:0008033(tRNA processing);GO:0008150(biological_process);GO:0016604(nuclear body);GO:0070525(tRNA threonylcarbamoyladenosine metabolic process)	NA	NA	NA	L antigen family member 3 [Source:HGNC Symbol;Acc:HGNC:26058]	protein_coding	NA	R-HSA-6784494(EKC complex threonylcarbamoylates A37 of tRNAs)	28.0801	25.7645	27.1222	5.70859	6.17585	4.57485	4.91922	2.29843	1.44018e-67	2.44727e-65	up	yes
ENSG00000167658	EEF2	1938	ENST00000309311;ENST00000600794;ENST00000598436;ENST00000594885;ENST00000600720;ENST00000596417;ENST00000598182	GO:0000166(nucleotide binding);GO:0002244(hematopoietic progenitor cell differentiation);GO:0003723(RNA binding);GO:0003746(translation elongation factor activity);GO:0003924(GTPase activity);GO:0005515(protein binding);GO:0005525(GTP binding);GO:0005576(extracellular region);GO:0005634(nucleus);GO:0005737(cytoplasm);GO:0005829(cytosol);GO:0005844(polysome);GO:0005886(plasma membrane);GO:0006412(…	04152(AMPK signaling pathway);04921(Oxytocin signaling pathway);04921(Oxytocin signaling pathway)	NA	NA	eukaryotic translation elongation factor 2 [Source:HGNC Symbol;Acc:HGNC:3214]	protein_coding;retained_intron;processed_transcript	DOID:0050687(cell_type_cancer);DOID:14566(disease_of_cellular_proliferation);DOID:162(cancer);DOID:1909(melanoma);DOID:4(disease)	R-HSA-156915(Translocation of ribosome by 3 bases in the 3' direction);R-HSA-156930(GTP-binding activates eEF2);R-HSA-5336421(DT fragment A ADP-ribosylates target cell EEF);R-HSA-5358475(DPH6 ligates ammonium to diphthine-EEF2);R-HSA-5358484(DPH5 transfers four methyl groups from AdoMet to aminocarboxypropyl EEF2);R-HSA-5358494(DPH2 transfers a 3-amino-3-carboxypropyl group from AdoMet to residue…	614.86	569.569	574.251	1263.2	1241.54	1169.93	0.478597	-1.06312	2.02196e-67	3.41835e-65	down	yes
ENSG00000197451	HNRNPAB	3182	ENST00000504898;ENST00000355836;ENST00000358344;ENST00000506259;ENST00000504796	GO:0001837(epithelial to mesenchymal transition);GO:0003676(nucleic acid binding);GO:0003723(RNA binding);GO:0003729(mRNA binding);GO:0005515(protein binding);GO:0005634(nucleus);GO:0005654(nucleoplasm);GO:0005737(cytoplasm);GO:0010468(regulation of gene expression);GO:0010604(positive regulation of macromolecule metabolic process);GO:0016556(mRNA modification);GO:0030425(dendrite);GO:0044877(pro…	NA	NA	NA	heterogeneous nuclear ribonucleoprotein A/B [Source:HGNC Symbol;Acc:HGNC:5034]	protein_coding;retained_intron	NA	NA	223.686	211.145	219.85	106.663	101.035	95.0119	2.16273	1.11286	7.32804e-67	1.2326e-64	up	yes
ENSG00000156639	ZFAND3	60685	ENST00000287218;ENST00000469208;ENST00000373391;ENST00000440482;ENST00000474522;ENST00000373389;ENST00000463847	GO:0003677(DNA binding);GO:0005515(protein binding);GO:0008270(zinc ion binding);GO:0046872(metal ion binding);GO:0046872(metal ion binding)	NA	NA	NA	zinc finger AN1-type containing 3 [Source:HGNC Symbol;Acc:HGNC:18019]	protein_coding;processed_transcript	NA	NA	14.7565	14.6837	13.3828	31.8007	33.8101	34.7149	0.42684	-1.22823	7.38348e-67	1.23565e-64	down	yes
ENSG00000155304	HSPA13	6782	ENST00000285667;ENST00000478035	GO:0000166(nucleotide binding);GO:0005515(protein binding);GO:0005524(ATP binding);GO:0005737(cytoplasm);GO:0005739(mitochondrion);GO:0005783(endoplasmic reticulum);GO:0006457(protein folding);GO:0016887(ATP hydrolysis activity);GO:0031072(heat shock protein binding);GO:0034620(cellular response to unfolded protein);GO:0042026(protein refolding);GO:0043231(intracellular membrane-bounded organelle…	NA	NA	NA	heat shock protein family A (Hsp70) member 13 [Source:HGNC Symbol;Acc:HGNC:11375]	protein_coding;processed_transcript	DOID:14566(disease_of_cellular_proliferation);DOID:162(cancer);DOID:4(disease)	R-HSA-5251942(Hikeshi binds HSP70s:ATP);R-HSA-5251955(HSP40s activate intrinsic ATPase activity of HSP70s in the nucleoplasm);R-HSA-5251959(HSP40s activate intrinsic ATPase activity of HSP70s in the cytosol);R-HSA-5252041(NPC transports Hikeshi:HSP70s:ATP from cytosol to nucleoplasm);R-HSA-5252079(HSP110s exchange ATP for ADP on HSP70s:ADP)	16.4216	17.3761	16.6791	35.6141	39.8515	42.8214	0.426732	-1.2286	8.14465e-67	1.35619e-64	down	yes
ENSG00000131507	NDFIP1	80762	ENST00000253814;ENST00000505614;ENST00000509436;ENST00000503388	GO:0000139(Golgi membrane);GO:0002761(regulation of myeloid leukocyte differentiation);GO:0002829(negative regulation of type 2 immune response);GO:0005515(protein binding);GO:0005576(extracellular region);GO:0005737(cytoplasm);GO:0005768(endosome);GO:0005783(endoplasmic reticulum);GO:0005794(Golgi apparatus);GO:0005938(cell cortex);GO:0006511(ubiquitin-dependent protein catabolic process);GO:000…	NA	NA	NA	Nedd4 family interacting protein 1 [Source:HGNC Symbol;Acc:HGNC:17592]	protein_coding;retained_intron;processed_transcript	NA	NA	22.7555	23.5793	22.2478	10.5888	11.3143	10.5572	2.11281	1.07916	1.16531e-66	1.93069e-64	up	yes
ENSG00000112695	COX7A2	1347	ENST00000684430;ENST00000370081;ENST00000377978;ENST00000459637;ENST00000509698;ENST00000472311;ENST00000370089;ENST00000481061	GO:0002082(regulation of oxidative phosphorylation);GO:0005515(protein binding);GO:0005739(mitochondrion);GO:0005743(mitochondrial inner membrane);GO:0005746(mitochondrial respirasome);GO:0005751(mitochondrial respiratory chain complex IV);GO:0006119(oxidative phosphorylation);GO:0006123(mitochondrial electron transport, cytochrome c to oxygen);GO:0016020(membrane);GO:0016021(integral component o…	00190(Oxidative phosphorylation);01100(Metabolic pathways);04260(Cardiac muscle contraction);04714(Thermogenesis);04932(Non-alcoholic fatty liver disease);05010(Alzheimer disease);05012(Parkinson disease);05014(Amyotrophic lateral sclerosis);05016(Huntington disease);05020(Prion disease);05022(Pathways of neurodegeneration - multiple diseases);05022(Pathways of neurodegeneration - multiple diseas…	NA	NA	cytochrome c oxidase subunit 7A2 [Source:HGNC Symbol;Acc:HGNC:2288]	protein_coding;nonsense_mediated_decay;retained_intron	NA	NA	74.579	68.4239	70.309	30.2652	28.4967	26.539	2.5007	1.32233	3.07693e-66	5.0725e-64	up	yes
ENSG00000147010	SH3KBP1	30011	ENST00000699668;ENST00000699672;ENST00000699679;ENST00000699678;ENST00000699724;ENST00000397821;ENST00000699740;ENST00000699744;ENST00000379697;ENST00000699674;ENST00000699666;ENST00000379726;ENST00000699728;ENST00000699677;ENST00000699680;ENST00000699676;ENST00000699739;ENST00000699737;ENST00000699734;ENST00000699735;ENST00000699727;ENST00000699673;ENST00000477102;ENST00000699667	GO:0005515(protein binding);GO:0005737(cytoplasm);GO:0005829(cytosol);GO:0005856(cytoskeleton);GO:0005886(plasma membrane);GO:0005911(cell-cell junction);GO:0005925(focal adhesion);GO:0006897(endocytosis);GO:0006915(apoptotic process);GO:0007010(cytoskeleton organization);GO:0007015(actin filament organization);GO:0007267(cell-cell signaling);GO:0008360(regulation of cell shape);GO:0016020(membra…	04144(Endocytosis);04144(Endocytosis)	NA	NA	SH3 domain containing kinase binding protein 1 [Source:HGNC Symbol;Acc:HGNC:13867]	protein_coding;nonsense_mediated_decay;retained_intron;processed_transcript	NA	R-HSA-1112666(BLNK (SLP-65) Signalosome hydrolyzes phosphatidyinositol bisphosphate forming diacylglycerol and inositol-1,4,5-trisphosphate);R-HSA-182986(CBL-mediated ubiquitination of CIN85);R-HSA-182990(Sprouty sequesters CBL away from active EGFR);R-HSA-182994(Assembly of EGFR complex in clathrin-coated vesicles);R-HSA-183002(Beta-Pix:CDC42:GTP binds CBL in EGF:p-6Y-EGFR:CBL:CIN85);R-HSA-18307…	2.34413	2.38956	2.23793	5.26509	5.30997	5.36471	0.437373	-1.19306	5.36011e-66	8.79271e-64	down	yes
ENSG00000196576	PLXNB2	23654	ENST00000359337;ENST00000492578;ENST00000432455;ENST00000449103;ENST00000434732;ENST00000479701;ENST00000479818;ENST00000427829;ENST00000496720;ENST00000425954;ENST00000463165	GO:0001843(neural tube closure);GO:0001932(regulation of protein phosphorylation);GO:0002116(semaphorin receptor complex);GO:0005515(protein binding);GO:0005886(plasma membrane);GO:0005887(integral component of plasma membrane);GO:0007156(homophilic cell adhesion via plasma membrane adhesion molecules);GO:0007162(negative regulation of cell adhesion);GO:0007165(signal transduction);GO:0007405(neu…	04360(Axon guidance);04360(Axon guidance)	NA	NA	plexin B2 [Source:HGNC Symbol;Acc:HGNC:9104]	protein_coding;retained_intron;processed_transcript	NA	NA	12.6828	12.7171	11.8117	25.7302	26.7197	25.5939	0.476804	-1.06853	6.9215e-66	1.12981e-63	down	yes
ENSG00000166582	CENPV	201161	ENST00000299736;ENST00000631687;ENST00000582062;ENST00000472570;ENST00000476243;ENST00000584214;ENST00000482983	GO:0000775(chromosome, centromeric region);GO:0000776(kinetochore);GO:0001667(ameboidal-type cell migration);GO:0003674(molecular_function);GO:0005515(protein binding);GO:0005634(nucleus);GO:0005654(nucleoplasm);GO:0005694(chromosome);GO:0005737(cytoplasm);GO:0005819(spindle);GO:0005829(cytosol);GO:0005856(cytoskeleton);GO:0007049(cell cycle);GO:0015630(microtubule cytoskeleton);GO:0016846(carbon…	NA	NA	NA	centromere protein V [Source:HGNC Symbol;Acc:HGNC:29920]	protein_coding;processed_transcript;retained_intron;nonsense_mediated_decay	NA	NA	44.943	42.9543	41.2462	18.9893	18.6404	17.7704	2.33111	1.22101	1.24691e-65	2.02537e-63	up	yes
ENSG00000137288	UQCC2	84300	ENST00000607484;ENST00000606961;ENST00000374214	GO:0002082(regulation of oxidative phosphorylation);GO:0005515(protein binding);GO:0005739(mitochondrion);GO:0005743(mitochondrial inner membrane);GO:0005758(mitochondrial intermembrane space);GO:0005759(mitochondrial matrix);GO:0016020(membrane);GO:0016604(nuclear body);GO:0034551(mitochondrial respiratory chain complex III assembly);GO:0042645(mitochondrial nucleoid);GO:0050796(regulation of in…	NA	NA	NA	ubiquinol-cytochrome c reductase complex assembly factor 2 [Source:HGNC Symbol;Acc:HGNC:21237]	protein_coding;retained_intron	NA	NA	8.01765	7.44097	8.12653	2.3439	2.34118	1.99361	3.5314	1.82024	2.27135e-65	3.67139e-63	up	yes
ENSG00000154229	PRKCA	5578	ENST00000413366;ENST00000578063;ENST00000583361;ENST00000583775;ENST00000284384	GO:0000166(nucleotide binding);GO:0001525(angiogenesis);GO:0001938(positive regulation of endothelial cell proliferation);GO:0002159(desmosome assembly);GO:0004672(protein kinase activity);GO:0004674(protein serine/threonine kinase activity);GO:0004697(protein kinase C activity);GO:0004698(calcium-dependent protein kinase C activity);GO:0004712(protein serine/threonine/tyrosine kinase activity);G…	01521(EGFR tyrosine kinase inhibitor resistance);04010(MAPK signaling pathway);04012(ErbB signaling pathway);04014(Ras signaling pathway);04015(Rap1 signaling pathway);04020(Calcium signaling pathway);04066(HIF-1 signaling pathway);04070(Phosphatidylinositol signaling system);04071(Sphingolipid signaling pathway);04072(Phospholipase D signaling pathway);04150(mTOR signaling pathway);04151(PI3K-Ak…	K02677	EC:2.7.11.13	protein kinase C alpha [Source:HGNC Symbol;Acc:HGNC:9393]	protein_coding;nonsense_mediated_decay;processed_transcript;retained_intron	DOID:0050615(respiratory_system_cancer);DOID:0050686(organ_system_cancer);DOID:0050687(cell_type_cancer);DOID:0060083(immune_system_cancer);DOID:0060100(musculoskeletal_system_cancer);DOID:0080000(muscular_disease);DOID:10952(nephritis);DOID:10976(membranous_glomerulonephritis);DOID:1192(peripheral_nervous_system_neoplasm);DOID:121(vaginal_disease);DOID:1240(leukemia);DOID:1324(lung_cancer);DOID:…	R-HSA-111966(GRK2 binds CALM1:4Ca2+);R-HSA-111970(PKC phosphorylates GRK2);R-HSA-114553(Activation of conventional Protein Kinase C);R-HSA-114683(Phosphorylation of Platelet Sec-1);R-HSA-114684(Phosphorylation of Syntaxin-4);R-HSA-1433508(PKC alpha interacts with and phosphorylates KIT);R-HSA-205289(Autophosphorylation of KIT);R-HSA-2179413(Activated PKC-alpha activate MMP3);R-HSA-2750187(Syndeca…	2.67749	2.77036	2.44719	6.44651	6.86929	6.57626	0.396894	-1.33317	4.60665e-65	7.41e-63	down	yes
ENSG00000141002	TCF25	22980	ENST00000568412;ENST00000564652;ENST00000566751;ENST00000562193;ENST00000567171;ENST00000566283;ENST00000640279;ENST00000263347;ENST00000614813;ENST00000566158;ENST00000561958;ENST00000562256;ENST00000263346;ENST00000563406;ENST00000561585;ENST00000565404;ENST00000568409;ENST00000562184;ENST00000563484;ENST00000570116;ENST00000565196;ENST00000568870;ENST00000563636;ENST00000564957;ENST00000563032	GO:0000122(negative regulation of transcription by RNA polymerase II);GO:0003677(DNA binding);GO:0003714(transcription corepressor activity);GO:0005515(protein binding);GO:0005634(nucleus);GO:0007507(heart development);GO:1990112(RQC complex);GO:1990112(RQC complex)	NA	NA	NA	transcription factor 25 [Source:HGNC Symbol;Acc:HGNC:29181]	protein_coding;nonsense_mediated_decay;processed_transcript;retained_intron	NA	NA	5.55009	5.92354	6.20845	12.823	13.7347	12.8111	0.449139	-1.15477	9.07995e-65	1.45349e-62	down	yes
ENSG00000187653	TMSB4XP8	7117	ENST00000402089	NA	NA	NA	NA	TMSB4X pseudogene 8 [Source:HGNC Symbol;Acc:HGNC:11885]	processed_pseudogene	NA	NA	309.553	289.236	311.875	92.8202	72.8491	77.3591	3.74715	1.90579	1.43776e-64	2.29046e-62	up	yes
ENSG00000077312	SNRPA	6626	ENST00000599570;ENST00000599362;ENST00000243563;ENST00000601393;ENST00000596860;ENST00000597353;ENST00000600456;ENST00000601545;ENST00000601253;ENST00000598923;ENST00000598452	GO:0000398(mRNA splicing, via spliceosome);GO:0003676(nucleic acid binding);GO:0003723(RNA binding);GO:0005515(protein binding);GO:0005634(nucleus);GO:0005654(nucleoplasm);GO:0005681(spliceosomal complex);GO:0005685(U1 snRNP);GO:0006397(mRNA processing);GO:0008380(RNA splicing);GO:0030619(U1 snRNA binding);GO:0042802(identical protein binding);GO:0046540(U4/U6 x U5 tri-snRNP complex);GO:1900363(r…	03040(Spliceosome);03040(Spliceosome)	NA	NA	small nuclear ribonucleoprotein polypeptide A [Source:HGNC Symbol;Acc:HGNC:11151]	processed_transcript;protein_coding;retained_intron;nonsense_mediated_decay	DOID:0050117(disease_by_infectious_agent);DOID:4(disease);DOID:934(viral_infectious_disease);DOID:9682(yellow_fever)	R-HSA-72107(Formation of the Spliceosomal E complex);R-HSA-72124(Formation of the Spliceosomal A Complex);R-HSA-72127(Formation of the Spliceosomal B Complex);R-HSA-72130(Formation of an intermediate Spliceosomal C complex)	33.2385	30.092	31.5349	73.255	73.3832	69.6887	0.438528	-1.18926	1.46382e-64	2.32082e-62	down	yes
ENSG00000173915	ATP5MK	84833	ENST00000309579;ENST00000369825;ENST00000369815;ENST00000337003;ENST00000369811	GO:0005739(mitochondrion);GO:0005743(mitochondrial inner membrane);GO:0005753(mitochondrial proton-transporting ATP synthase complex);GO:0015986(proton motive force-driven ATP synthesis);GO:0016020(membrane);GO:0016021(integral component of membrane);GO:0031966(mitochondrial membrane);GO:0031966(mitochondrial membrane)	NA	NA	NA	ATP synthase membrane subunit k [Source:HGNC Symbol;Acc:HGNC:30889]	protein_coding	NA	NA	77.708	75.7209	83.1527	30.7943	27.0409	30.0976	2.69048	1.42786	2.02469e-64	3.19476e-62	up	yes
ENSG00000198198	SZT2	23334	ENST00000638263;ENST00000634258;ENST00000639197;ENST00000460536;ENST00000470139;ENST00000640484;ENST00000648058;ENST00000638642;ENST00000357658;ENST00000470897;ENST00000406439;ENST00000639852;ENST00000471177;ENST00000638769;ENST00000638631;ENST00000562955;ENST00000372450;ENST00000478140;ENST00000649403	GO:0003674(molecular_function);GO:0005515(protein binding);GO:0005764(lysosome);GO:0005765(lysosomal membrane);GO:0005777(peroxisome);GO:0007417(central nervous system development);GO:0009791(post-embryonic development);GO:0016020(membrane);GO:0021540(corpus callosum morphogenesis);GO:0031667(response to nutrient levels);GO:0034198(cellular response to amino acid starvation);GO:0042149(cellular r…	NA	NA	NA	SZT2 subunit of KICSTOR complex [Source:HGNC Symbol;Acc:HGNC:29040]	retained_intron;protein_coding;nonsense_mediated_decay;processed_transcript	NA	R-HSA-9639287(SESN1,2 binds L-leucine and dissociates from GATOR2);R-HSA-9640195(RRAGA,B hydrolyzes GTP);R-HSA-9640237(CASTOR1 in CASTOR1:CASTOR2 binds L-arginine and dissociates from GATOR2);R-HSA-9640254(BMT2 (SAMTOR) binds S-adenosylmethionine and dissociates from KICSTOR:GATOR1);R-HSA-9657619(CASTOR1 homodimer binds L-arginine and dissociates from GATOR2)	1.38118	1.53876	1.53231	3.23466	3.36223	3.30776	0.449511	-1.15357	2.78687e-64	4.37658e-62	down	yes
ENSG00000172809	RPL38	6169	ENST00000533498;ENST00000311111;ENST00000439590;ENST00000534490;ENST00000584577;ENST00000530646;ENST00000528433;ENST00000529123	GO:0001501(skeletal system development);GO:0001503(ossification);GO:0002181(cytoplasmic translation);GO:0003723(RNA binding);GO:0003735(structural constituent of ribosome);GO:0005515(protein binding);GO:0005737(cytoplasm);GO:0005829(cytosol);GO:0005840(ribosome);GO:0005925(focal adhesion);GO:0006412(translation);GO:0006417(regulation of translation);GO:0007605(sensory perception of sound);GO:0014…	03010(Ribosome);05171(Coronavirus disease - COVID-19);05171(Coronavirus disease - COVID-19)	NA	NA	ribosomal protein L38 [Source:HGNC Symbol;Acc:HGNC:10349]	protein_coding;retained_intron	NA	R-HSA-141671(Polypeptide release from the eRF3-GDP:eRF1:mRNA:80S Ribosome complex);R-HSA-141673(GTP Hydrolysis by eRF3 bound to the eRF1:mRNA:polypeptide:80S Ribosome complex);R-HSA-141691(GTP bound eRF3:eRF1 complex binds the peptidyl tRNA:mRNA:80S Ribosome complex);R-HSA-156826(Dissociation of L13a from the 60s ribosomal subunit);R-HSA-156907(Aminoacyl-tRNA binds to the ribosome at the A-site);…	37.6408	34.0354	36.9117	14.1812	11.6443	11.4351	2.91428	1.54314	2.99296e-64	4.67805e-62	up	yes
ENSG00000127922	SEM1	7979	ENST00000248566;ENST00000413065;ENST00000449279;ENST00000623498;ENST00000606019;ENST00000488005;ENST00000493858;ENST00000623693;ENST00000482389;ENST00000444799;ENST00000476463;ENST00000622838;ENST00000417009	GO:0000502(proteasome complex);GO:0000724(double-strand break repair via homologous recombination);GO:0005515(protein binding);GO:0005634(nucleus);GO:0005654(nucleoplasm);GO:0005829(cytosol);GO:0006406(mRNA export from nucleus);GO:0008541(proteasome regulatory particle, lid subcomplex);GO:0032039(integrator complex);GO:0032991(protein-containing complex);GO:0043161(proteasome-mediated ubiquitin-d…	03050(Proteasome);03440(Homologous recombination);05010(Alzheimer disease);05012(Parkinson disease);05014(Amyotrophic lateral sclerosis);05016(Huntington disease);05017(Spinocerebellar ataxia);05020(Prion disease);05022(Pathways of neurodegeneration - multiple diseases);05169(Epstein-Barr virus infection);05169(Epstein-Barr virus infection)	NA	NA	SEM1 26S proteasome subunit [Source:HGNC Symbol;Acc:HGNC:10845]	protein_coding;nonsense_mediated_decay;processed_transcript;retained_intron	DOID:0050177(monogenic_disease);DOID:0050686(organ_system_cancer);DOID:0050736(autosomal_dominant_disease);DOID:0050739(autosomal_genetic_disease);DOID:0060037(developmental_disorder_of_mental_health);DOID:0060040(pervasive_developmental_disorder);DOID:0060041(autism_spectrum_disorder);DOID:0060122(integumentary_system_cancer);DOID:12849(autistic_disorder);DOID:14566(disease_of_cellular_prolifera…	R-HSA-1168640(Ubiquitinated IkB is degraded);R-HSA-1234159(Proteasome proteolyzes ub-HIF-alpha);R-HSA-1236935(Proteasomal cleavage of substrate);R-HSA-1236970(Proteasomal clevage of exogenous antigen);R-HSA-1504193(Ubiquitinated DVL is degraded by the proteasome);R-HSA-174058(Degradation of multiubiquitinated Cdh1);R-HSA-174105(Degradation of multiubiquitinated cell cycle proteins);R-HSA-174202(D…	5.87997	5.81505	5.93909	2.04915	1.62127	1.59455	3.34933	1.74387	3.5819e-64	5.5723e-62	up	yes
ENSG00000153234	NR4A2	4929	ENST00000339562;ENST00000409572;ENST00000700230;ENST00000426264;ENST00000424077;ENST00000417764;ENST00000700231;ENST00000700228;ENST00000417972;ENST00000675870;ENST00000700229;ENST00000429376;ENST00000421709;ENST00000409108	GO:0000122(negative regulation of transcription by RNA polymerase II);GO:0000785(chromatin);GO:0000977(RNA polymerase II transcription regulatory region sequence-specific DNA binding);GO:0000978(RNA polymerase II cis-regulatory region sequence-specific DNA binding);GO:0000981(DNA-binding transcription factor activity, RNA polymerase II-specific);GO:0001228(DNA-binding transcription activator acti…	04925(Aldosterone synthesis and secretion);04928(Parathyroid hormone synthesis, secretion and action);04928(Parathyroid hormone synthesis, secretion and action)	NA	NA	nuclear receptor subfamily 4 group A member 2 [Source:HGNC Symbol;Acc:HGNC:7981]	protein_coding;nonsense_mediated_decay	DOID:0050686(organ_system_cancer);DOID:10579(leukodystrophy);DOID:12217(Lewy_body_dementia);DOID:1289(neurodegenerative_disease);DOID:14330(Parkinson's_disease);DOID:1443(cerebral_degeneration);DOID:14566(disease_of_cellular_proliferation);DOID:150(disease_of_mental_health);DOID:1561(cognitive_disorder);DOID:162(cancer);DOID:2468(psychotic_disorder);DOID:3119(gastrointestinal_system_cancer);DOID:…	R-HSA-376419(Formation of NR-MED1 Coactivator Complex);R-HSA-382096(Formation of NR-NCOR Corepressor Complex);R-HSA-4755526(PIAS4 SUMOylates NR4A2 with SUMO2,3)	3.72542	3.93002	3.90696	0.729369	0.725068	0.789044	5.15377	2.36563	4.07363e-64	6.30766e-62	up	yes
ENSG00000099624	ATP5F1D	513	ENST00000215375;ENST00000590265;ENST00000395633;ENST00000591660;ENST00000588538;ENST00000589478;ENST00000591249;ENST00000614837;ENST00000592624	GO:0000275(mitochondrial proton-transporting ATP synthase complex, catalytic sector F(1));GO:0005515(protein binding);GO:0005524(ATP binding);GO:0005739(mitochondrion);GO:0005743(mitochondrial inner membrane);GO:0005753(mitochondrial proton-transporting ATP synthase complex);GO:0005759(mitochondrial matrix);GO:0006754(ATP biosynthetic process);GO:0006811(ion transport);GO:0009060(aerobic respirat…	00190(Oxidative phosphorylation);01100(Metabolic pathways);04714(Thermogenesis);05010(Alzheimer disease);05012(Parkinson disease);05014(Amyotrophic lateral sclerosis);05016(Huntington disease);05020(Prion disease);05022(Pathways of neurodegeneration - multiple diseases);05022(Pathways of neurodegeneration - multiple diseases)	NA	NA	ATP synthase F1 subunit delta [Source:HGNC Symbol;Acc:HGNC:837]	protein_coding;retained_intron	NA	R-HSA-164832(ATPase synthesizes ATP);R-HSA-164834(Enzyme-bound ATP is released);R-HSA-164840(ADP and Pi bind to ATPase);R-HSA-8949580(F1Fo ATP synthase dimerizes)	31.4535	30.0383	29.8266	12.26	11.2345	10.9875	2.6483	1.40506	5.95611e-64	9.17961e-62	up	yes
ENSG00000166337	TAF10	6881	ENST00000299424;ENST00000693612;ENST00000531760;ENST00000532344;ENST00000616342;ENST00000527248	GO:0000082(G1/S transition of mitotic cell cycle);GO:0000124(SAGA complex);GO:0001673(male germ cell nucleus);GO:0001701(in utero embryonic development);GO:0001756(somitogenesis);GO:0001889(liver development);GO:0001892(embryonic placenta development);GO:0003677(DNA binding);GO:0004402(histone acetyltransferase activity);GO:0005515(protein binding);GO:0005634(nucleus);GO:0005654(nucleoplasm);GO:0…	03022(Basal transcription factors);03022(Basal transcription factors)	NA	NA	TATA-box binding protein associated factor 10 [Source:HGNC Symbol;Acc:HGNC:11543]	protein_coding;nonsense_mediated_decay;processed_transcript;retained_intron	NA	R-HSA-109636(Recognition and Binding of Core Promoter Elements by TFIID);R-HSA-109637(Binding of TFIIA and TFIIB to the pol II promoter:TFIID complex);R-HSA-109638(Recruitment of RNA Polymerase II Holoenzyme by TFIIF to the pol II promoter:TFIID:TFIIA:TFIIB complex);R-HSA-109639(Formation of the closed pre-initiation complex);R-HSA-167097(HIV Promoter Opening: First Transition);R-HSA-167113(Addit…	15.0917	15.4321	16.0165	6.56498	6.13355	6.93498	2.37045	1.24516	7.01205e-64	1.0757e-61	up	yes
ENSG00000254681	PKD1P5	348156	ENST00000532415;ENST00000544578;ENST00000538166	NA	NA	NA	NA	polycystin 1, transient receptor potential channel interacting pseudogene 5 [Source:HGNC Symbol;Acc:HGNC:30069]	transcribed_unprocessed_pseudogene;processed_transcript	NA	NA	1.21153	1.58557	1.62009	5.00512	4.86839	4.75833	0.301889	-1.72791	1.36e-62	2.0672e-60	down	yes
ENSG00000126003	PLAGL2	5326	ENST00000246229	GO:0000981(DNA-binding transcription factor activity, RNA polymerase II-specific);GO:0001228(DNA-binding transcription activator activity, RNA polymerase II-specific);GO:0003677(DNA binding);GO:0003700(DNA-binding transcription factor activity);GO:0005515(protein binding);GO:0005634(nucleus);GO:0006351(DNA-templated transcription);GO:0006357(regulation of transcription by RNA polymerase II);GO:00…	NA	NA	NA	PLAG1 like zinc finger 2 [Source:HGNC Symbol;Acc:HGNC:9047]	protein_coding	DOID:0050686(organ_system_cancer);DOID:0060083(immune_system_cancer);DOID:1240(leukemia);DOID:14566(disease_of_cellular_proliferation);DOID:162(cancer);DOID:2531(hematologic_cancer);DOID:4(disease)	NA	11.3072	11.4092	11.3361	22.2282	23.7317	24.0568	0.486349	-1.03994	1.52812e-62	2.31213e-60	down	yes
ENSG00000113552	GNPDA1	10007	ENST00000500692;ENST00000311337;ENST00000505689;ENST00000503794;ENST00000507107;ENST00000508177;ENST00000515747;ENST00000504139;ENST00000507559;ENST00000510194;ENST00000504424;ENST00000513454	GO:0004342(glucosamine-6-phosphate deaminase activity);GO:0005515(protein binding);GO:0005737(cytoplasm);GO:0005829(cytosol);GO:0005975(carbohydrate metabolic process);GO:0006043(glucosamine catabolic process);GO:0006044(N-acetylglucosamine metabolic process);GO:0006046(N-acetylglucosamine catabolic process);GO:0006048(UDP-N-acetylglucosamine biosynthetic process);GO:0006091(generation of precurs…	00520(Amino sugar and nucleotide sugar metabolism);01100(Metabolic pathways);01100(Metabolic pathways)	K02564	EC:3.5.99.6	glucosamine-6-phosphate deaminase 1 [Source:HGNC Symbol;Acc:HGNC:4417]	protein_coding;retained_intron	NA	R-HSA-6799604(GNPDA1,2 hexamers deaminate GlcN6P to Fru(6)P)	27.5893	26.4871	25.5946	11.475	10.6767	10.0427	2.47469	1.30725	2.64177e-62	3.96099e-60	up	yes
ENSG00000188290	HES4	57801	ENST00000428771;ENST00000304952;ENST00000481869;ENST00000484667	GO:0000785(chromatin);GO:0000978(RNA polymerase II cis-regulatory region sequence-specific DNA binding);GO:0000981(DNA-binding transcription factor activity, RNA polymerase II-specific);GO:0003677(DNA binding);GO:0005515(protein binding);GO:0005634(nucleus);GO:0006355(regulation of DNA-templated transcription);GO:0006357(regulation of transcription by RNA polymerase II);GO:0007399(nervous system …	05165(Human papillomavirus infection);05165(Human papillomavirus infection)	NA	NA	hes family bHLH transcription factor 4 [Source:HGNC Symbol;Acc:HGNC:24149]	protein_coding;retained_intron	NA	NA	16.8698	15.1864	15.6903	2.86558	2.01227	2.61155	6.3752	2.67247	3.08768e-62	4.60871e-60	up	yes
ENSG00000078018	MAP2	4133,10988	ENST00000199940;ENST00000682079;ENST00000392194;ENST00000447185;ENST00000673860;ENST00000475600;ENST00000478233;ENST00000471619;ENST00000464007;ENST00000360351;ENST00000473543;ENST00000452717;ENST00000461253	GO:0000226(microtubule cytoskeleton organization);GO:0001578(microtubule bundle formation);GO:0002162(dystroglycan binding);GO:0005198(structural molecule activity);GO:0005515(protein binding);GO:0005516(calmodulin binding);GO:0005737(cytoplasm);GO:0005829(cytosol);GO:0005856(cytoskeleton);GO:0005874(microtubule);GO:0005875(microtubule associated complex);GO:0008017(microtubule binding);GO:001563…	NA	NA	NA	microtubule associated protein 2 [Source:HGNC Symbol;Acc:HGNC:6839]	protein_coding;processed_transcript;retained_intron	DOID:0050615(respiratory_system_cancer);DOID:0050621(respiratory_system_benign_neoplasm);DOID:0050686(organ_system_cancer);DOID:0050687(cell_type_cancer);DOID:0060072(benign_neoplasm);DOID:0060084(cell_type_benign_neoplasm);DOID:0060085(organ_system_benign_neoplasm);DOID:0060089(endocrine_organ_benign_neoplasm);DOID:1192(peripheral_nervous_system_neoplasm);DOID:1319(brain_cancer);DOID:1324(lung_c…	NA	1.10699	1.3707	1.34731	3.73212	4.32207	4.65664	0.300924	-1.73253	8.22109e-62	1.22159e-59	down	yes
ENSG00000183207	RUVBL2	10856	ENST00000596247;ENST00000594017;ENST00000594338;ENST00000595811;ENST00000595090;ENST00000598768;ENST00000601968;ENST00000640699;ENST00000596837;ENST00000595002;ENST00000593570;ENST00000221413	GO:0000166(nucleotide binding);GO:0000492(box C/D snoRNP assembly);GO:0000723(telomere maintenance);GO:0000786(nucleosome);GO:0000791(euchromatin);GO:0000812(Swr1 complex);GO:0000978(RNA polymerase II cis-regulatory region sequence-specific DNA binding);GO:0000979(RNA polymerase II core promoter sequence-specific DNA binding);GO:0001094(TFIID-class transcription factor complex binding);GO:0003678…	NA	K11338	EC:3.6.4.12	RuvB like AAA ATPase 2 [Source:HGNC Symbol;Acc:HGNC:10475]	nonsense_mediated_decay;retained_intron;protein_coding;processed_transcript	DOID:0050117(disease_by_infectious_agent);DOID:0050686(organ_system_cancer);DOID:14566(disease_of_cellular_proliferation);DOID:162(cancer);DOID:3119(gastrointestinal_system_cancer);DOID:3571(liver_cancer);DOID:4(disease);DOID:684(hepatocellular_carcinoma);DOID:686(liver_carcinoma);DOID:8469(influenza);DOID:934(viral_infectious_disease)	R-HSA-164616(Biogenesis and assembly of the telomerase RNP);R-HSA-3321975(NuA4 complex acetylates histone H2A, HIST1H4)	49.44	46.6426	47.2766	106.852	99.0955	97.6627	0.472182	-1.08258	1.50844e-61	2.23141e-59	down	yes
ENSG00000165806	CASP7	840	ENST00000369315;ENST00000369318;ENST00000429617;ENST00000614447;ENST00000672138;ENST00000621345;ENST00000452490;ENST00000369321;ENST00000487232;ENST00000345633;ENST00000621607;ENST00000468790	GO:0004190(aspartic-type endopeptidase activity);GO:0004197(cysteine-type endopeptidase activity);GO:0005515(protein binding);GO:0005634(nucleus);GO:0005654(nucleoplasm);GO:0005737(cytoplasm);GO:0005829(cytosol);GO:0006508(proteolysis);GO:0006915(apoptotic process);GO:0007507(heart development);GO:0008233(peptidase activity);GO:0008234(cysteine-type peptidase activity);GO:0009411(response to UV);…	04210(Apoptosis);04215(Apoptosis - multiple species);04668(TNF signaling pathway);04932(Non-alcoholic fatty liver disease);05010(Alzheimer disease);05022(Pathways of neurodegeneration - multiple diseases);05130(Pathogenic Escherichia coli infection);05132(Salmonella infection);05133(Pertussis);05134(Legionellosis);05200(Pathways in cancer);05200(Pathways in cancer)	K04397	EC:3.4.22.60	caspase 7 [Source:HGNC Symbol;Acc:HGNC:1508]	protein_coding;retained_intron;processed_transcript	DOID:0050686(organ_system_cancer);DOID:0050687(cell_type_cancer);DOID:0080001(bone_disease);DOID:10534(stomach_cancer);DOID:1091(tooth_disease);DOID:14566(disease_of_cellular_proliferation);DOID:162(cancer);DOID:17(musculoskeletal_system_disease);DOID:1909(melanoma);DOID:3119(gastrointestinal_system_cancer);DOID:3342(bone_inflammation_disease);DOID:3388(periodontal_disease);DOID:403(mouth_disease…	R-HSA-114261(Cleavage of Procaspase-7 by the apoptosome);R-HSA-114354(SMAC binds XIAP:Caspase-7);R-HSA-114392(Dissociation of Caspase-7 from DIABLO:XIAP:Caspase-7);R-HSA-201628(Caspase-mediated cleavage of vimentin at DSVD (85));R-HSA-201634(Caspase-mediated cleavage of FADK 1);R-HSA-201639(Caspase-mediated cleavage of GAS2);R-HSA-351901(Caspase-mediated cleavage of MST3);R-HSA-351936(Caspase-med…	9.99818	11.1766	10.3546	3.72404	3.72093	3.78795	2.80688	1.48897	2.28759e-61	3.36896e-59	up	yes
ENSG00000117228	GBP1	2633	ENST00000370473;ENST00000484970;ENST00000459831;ENST00000469194;ENST00000681280;ENST00000468959;ENST00000495131;ENST00000479889;ENST00000493139	GO:0000139(Golgi membrane);GO:0000166(nucleotide binding);GO:0002376(immune system process);GO:0003779(actin binding);GO:0003924(GTPase activity);GO:0005515(protein binding);GO:0005525(GTP binding);GO:0005576(extracellular region);GO:0005737(cytoplasm);GO:0005794(Golgi apparatus);GO:0005829(cytosol);GO:0005886(plasma membrane);GO:0012506(vesicle membrane);GO:0015629(actin cytoskeleton);GO:0016020…	04621(NOD-like receptor signaling pathway);04621(NOD-like receptor signaling pathway)	NA	NA	guanylate binding protein 1 [Source:HGNC Symbol;Acc:HGNC:4182]	protein_coding;retained_intron	DOID:0050686(organ_system_cancer);DOID:14566(disease_of_cellular_proliferation);DOID:1612(breast_cancer);DOID:162(cancer);DOID:331(central_nervous_system_disease);DOID:3459(breast_carcinoma);DOID:4(disease);DOID:5093(thoracic_cancer);DOID:7(disease_of_anatomical_entity);DOID:863(nervous_system_disease);DOID:9470(bacterial_meningitis);DOID:9471(meningitis)	R-HSA-1031716(Expression of IFNG-stimulated genes)	13.1221	13.4579	12.3578	5.70339	5.52015	5.36802	2.34685	1.23072	3.28566e-61	4.7962e-59	up	yes
ENSG00000134248	LAMTOR5	10542	ENST00000602318;ENST00000483260;ENST00000602858;ENST00000474861;ENST00000256644;ENST00000531779;ENST00000464240	GO:0005085(guanyl-nucleotide exchange factor activity);GO:0005515(protein binding);GO:0005737(cytoplasm);GO:0005764(lysosome);GO:0005765(lysosomal membrane);GO:0005829(cytosol);GO:0008361(regulation of cell size);GO:0009615(response to virus);GO:0010628(positive regulation of gene expression);GO:0019079(viral genome replication);GO:0031902(late endosome membrane);GO:0032008(positive regulation of…	04150(mTOR signaling pathway);04150(mTOR signaling pathway)	NA	NA	late endosomal/lysosomal adaptor, MAPK and MTOR activator 5 [Source:HGNC Symbol;Acc:HGNC:17955]	protein_coding;retained_intron	DOID:0050117(disease_by_infectious_agent);DOID:0050686(organ_system_cancer);DOID:14566(disease_of_cellular_proliferation);DOID:162(cancer);DOID:2043(hepatitis_B);DOID:2237(hepatitis);DOID:3118(hepatobiliary_disease);DOID:3119(gastrointestinal_system_cancer);DOID:3571(liver_cancer);DOID:409(liver_disease);DOID:4(disease);DOID:684(hepatocellular_carcinoma);DOID:686(liver_carcinoma);DOID:77(gastroin…	R-HSA-165680(Formation of active mTORC1 complex);R-HSA-165692(Phosphorylation of 4E-BP1 by activated mTORC1);R-HSA-165718(mTORC1 phosphorylation of RPS6KB1 (S6K));R-HSA-377186(Activated Akt1 phosphorylates AKT1S1 (PRAS40));R-HSA-380979(RHEB in mTORC1:RHEB:GTP hydrolyses GTP);R-HSA-447074(AMPK phosphorylates Raptor in the mTORC1 complex);R-HSA-5653936(Formation of Ragulator complex);R-HSA-5653968(…	24.7653	25.4537	26.6772	10.6947	11.1002	10.3349	2.39331	1.259	6.18067e-61	8.98257e-59	up	yes
ENSG00000153574	RPIA	22934	ENST00000283646	GO:0004751(ribose-5-phosphate isomerase activity);GO:0005515(protein binding);GO:0005829(cytosol);GO:0006014(D-ribose metabolic process);GO:0006098(pentose-phosphate shunt);GO:0009052(pentose-phosphate shunt, non-oxidative branch);GO:0016853(isomerase activity);GO:0019693(ribose phosphate metabolic process);GO:0030246(carbohydrate binding);GO:0042802(identical protein binding);GO:0043231(intracel…	00030(Pentose phosphate pathway);01100(Metabolic pathways);01200(Carbon metabolism);01230(Biosynthesis of amino acids)	K01807	EC:5.3.1.6	ribose 5-phosphate isomerase A [Source:HGNC Symbol;Acc:HGNC:10297]	protein_coding	NA	R-HSA-177784(ribose 5-phosphate <=> D-ribulose 5-phosphate);R-HSA-5660013(Defective RPIA does not isomerize RU5P to R5P);R-HSA-5660015(Defective RPIA does not isomerize R5P to RU5P);R-HSA-71306(D-ribulose 5-phosphate <=> ribose 5-phosphate)	24.5603	22.965	23.7539	7.79197	8.21986	8.75913	2.87753	1.52483	8.7013e-61	1.25645e-58	up	yes
ENSG00000230989	HSBP1	3281	ENST00000433866;ENST00000685468;ENST00000569301;ENST00000567382;ENST00000693379;ENST00000685807;ENST00000570259	GO:0000122(negative regulation of transcription by RNA polymerase II);GO:0003714(transcription corepressor activity);GO:0005515(protein binding);GO:0005634(nucleus);GO:0005654(nucleoplasm);GO:0005829(cytosol);GO:0005856(cytoskeleton);GO:0006936(muscle contraction);GO:0019896(axonal transport of mitochondrion);GO:0035987(endodermal cell differentiation);GO:0042802(identical protein binding);GO:007…	NA	NA	NA	heat shock factor binding protein 1 [Source:HGNC Symbol;Acc:HGNC:5203]	protein_coding;retained_intron	NA	R-HSA-3371582(HSBP1 binds HSF1 trimer);R-HSA-4793819(HSF1 trimer binds HSE on the target gene);R-HSA-5082356(HSF1-mediated gene expression)	10.9591	10.9758	10.6102	4.78807	4.42213	4.0272	2.45857	1.29782	1.04613e-60	1.50063e-58	up	yes
ENSG00000133313	CNDP2	55748	ENST00000324262;ENST00000584768;ENST00000579847;ENST00000583399;ENST00000581513;ENST00000581912;ENST00000583785;ENST00000577669;ENST00000581600;ENST00000582666;ENST00000577355;ENST00000580229;ENST00000583938;ENST00000585263;ENST00000584581;ENST00000577409;ENST00000583216;ENST00000580672;ENST00000583695	GO:0004180(carboxypeptidase activity);GO:0005654(nucleoplasm);GO:0005737(cytoplasm);GO:0005829(cytosol);GO:0006508(proteolysis);GO:0008233(peptidase activity);GO:0008237(metallopeptidase activity);GO:0016787(hydrolase activity);GO:0016805(dipeptidase activity);GO:0046872(metal ion binding);GO:0070062(extracellular exosome);GO:0070573(metallodipeptidase activity);GO:0103046(alanylglutamate dipepti…	00330(Arginine and proline metabolism);00340(Histidine metabolism);00410(beta-Alanine metabolism);01100(Metabolic pathways);01100(Metabolic pathways)	K08660	EC:3.4.13.18	carnosine dipeptidase 2 [Source:HGNC Symbol;Acc:HGNC:24437]	protein_coding;retained_intron;processed_transcript	DOID:0014667(disease_of_metabolism);DOID:0050013(carbohydrate_metabolism_disease);DOID:0060158(acquired_metabolic_disease);DOID:4194(glucose_metabolism_disease);DOID:4(disease);DOID:9351(diabetes_mellitus)	R-HSA-1247910(CNDP2:2Mn2+ dimer hydrolyses CysGly);R-HSA-9753632(CNDP2:2Mn2+ dimer hydrolyses APAP-CysGly)	2.41134	2.32441	2.19648	5.51324	5.92183	5.74454	0.403515	-1.30931	1.26431e-60	1.80579e-58	down	yes
ENSG00000204389	HSPA1A	3303	ENST00000375651	GO:0000166(nucleotide binding);GO:0001618(virus receptor activity);GO:0001664(G protein-coupled receptor binding);GO:0003714(transcription corepressor activity);GO:0003723(RNA binding);GO:0005102(signaling receptor binding);GO:0005515(protein binding);GO:0005524(ATP binding);GO:0005576(extracellular region);GO:0005634(nucleus);GO:0005654(nucleoplasm);GO:0005737(cytoplasm);GO:0005739(mitochondrion…	03040(Spliceosome);04010(MAPK signaling pathway);04141(Protein processing in endoplasmic reticulum);04144(Endocytosis);04213(Longevity regulating pathway - multiple species);04612(Antigen processing and presentation);04915(Estrogen signaling pathway);05020(Prion disease);05134(Legionellosis);05145(Toxoplasmosis);05162(Measles)	NA	NA	heat shock protein family A (Hsp70) member 1A [Source:HGNC Symbol;Acc:HGNC:5232]	protein_coding	NA	R-HSA-192746(Binding of M1 to vRNP);R-HSA-3371422(ATP hydrolysis by HSP70);R-HSA-3371467(SIRT1 deacetylates HSF1);R-HSA-3371503(STIP1(HOP) binds HSP90 and HSP70:HSP40:nascent protein);R-HSA-3371518(SIRT1 binds to HSF1);R-HSA-3371554(HSF1 acetylation at Lys80);R-HSA-3371590(HSP70 binds to HSP40:nascent protein);R-HSA-450551(AUF1 binds translation and heat shock proteins);R-HSA-450580(AUF1 (hnRNP D…	22.9861	21.886	22.4037	7.84392	6.49392	6.09042	3.29327	1.71952	1.93036e-60	2.74526e-58	up	yes
ENSG00000074935	TUBE1	51175	ENST00000604743;ENST00000368662;ENST00000604689;ENST00000603621;ENST00000605457;ENST00000603651;ENST00000368657;ENST00000603722;ENST00000441191;ENST00000604814;ENST00000604967	GO:0000166(nucleotide binding);GO:0000226(microtubule cytoskeleton organization);GO:0000242(pericentriolar material);GO:0000278(mitotic cell cycle);GO:0005200(structural constituent of cytoskeleton);GO:0005525(GTP binding);GO:0005737(cytoplasm);GO:0005815(microtubule organizing center);GO:0005856(cytoskeleton);GO:0005874(microtubule);GO:0007017(microtubule-based process);GO:0007098(centrosome cyc…	NA	NA	NA	tubulin epsilon 1 [Source:HGNC Symbol;Acc:HGNC:20775]	nonsense_mediated_decay;protein_coding;retained_intron;processed_transcript	NA	NA	1.67058	2.51202	2.29875	7.44038	8.34399	8.8994	0.262576	-1.92919	4.08589e-60	5.7859e-58	down	yes
ENSG00000241343	RPL36A	6173,6166	ENST00000471855;ENST00000465340;ENST00000392994;ENST00000553110;ENST00000614077;ENST00000427805;ENST00000372849;ENST00000465744;ENST00000489407;ENST00000491851	GO:0002181(cytoplasmic translation);GO:0003723(RNA binding);GO:0003735(structural constituent of ribosome);GO:0005515(protein binding);GO:0005737(cytoplasm);GO:0005783(endoplasmic reticulum);GO:0005829(cytosol);GO:0005840(ribosome);GO:0005886(plasma membrane);GO:0006412(translation);GO:0022625(cytosolic large ribosomal subunit);GO:0022626(cytosolic ribosome);GO:0042788(polysomal ribosome);GO:0042…	03010(Ribosome);05171(Coronavirus disease - COVID-19);05171(Coronavirus disease - COVID-19)	NA	NA	ribosomal protein L36a [Source:HGNC Symbol;Acc:HGNC:10359]	protein_coding;retained_intron;nonsense_mediated_decay	NA	R-HSA-141671(Polypeptide release from the eRF3-GDP:eRF1:mRNA:80S Ribosome complex);R-HSA-141673(GTP Hydrolysis by eRF3 bound to the eRF1:mRNA:polypeptide:80S Ribosome complex);R-HSA-141691(GTP bound eRF3:eRF1 complex binds the peptidyl tRNA:mRNA:80S Ribosome complex);R-HSA-156826(Dissociation of L13a from the 60s ribosomal subunit);R-HSA-156907(Aminoacyl-tRNA binds to the ribosome at the A-site);…	31.6996	31.4452	29.6917	14.484	13.6028	14.4693	2.18151	1.12533	4.12788e-60	5.82049e-58	up	yes
ENSG00000149150	SLC43A1	8501	ENST00000278426;ENST00000533263;ENST00000524995;ENST00000528450;ENST00000533066;ENST00000525764;ENST00000529452;ENST00000534105;ENST00000533515;ENST00000530159	GO:0003333(amino acid transmembrane transport);GO:0005515(protein binding);GO:0005886(plasma membrane);GO:0005887(integral component of plasma membrane);GO:0006865(amino acid transport);GO:0015171(amino acid transmembrane transporter activity);GO:0015175(neutral amino acid transmembrane transporter activity);GO:0015179(L-amino acid transmembrane transporter activity);GO:0015804(neutral amino acid…	NA	NA	NA	solute carrier family 43 member 1 [Source:HGNC Symbol;Acc:HGNC:9225]	protein_coding;nonsense_mediated_decay;retained_intron;processed_transcript	NA	R-HSA-352103(SLC43A1 (LAT3)-mediated uptake of large neutral amino acids)	4.68838	4.8434	4.51291	12.9719	14.1185	12.3148	0.356418	-1.48836	4.5107e-60	6.33333e-58	down	yes
ENSG00000143977	SNRPG	6637	ENST00000429728;ENST00000272348;ENST00000488400;ENST00000480370;ENST00000482975;ENST00000438261;ENST00000454893;ENST00000449935	GO:0000245(spliceosomal complex assembly);GO:0000387(spliceosomal snRNP assembly);GO:0000398(mRNA splicing, via spliceosome);GO:0003723(RNA binding);GO:0005515(protein binding);GO:0005634(nucleus);GO:0005654(nucleoplasm);GO:0005681(spliceosomal complex);GO:0005682(U5 snRNP);GO:0005683(U7 snRNP);GO:0005685(U1 snRNP);GO:0005686(U2 snRNP);GO:0005687(U4 snRNP);GO:0005689(U12-type spliceosomal complex…	03040(Spliceosome);03040(Spliceosome)	NA	NA	small nuclear ribonucleoprotein polypeptide G [Source:HGNC Symbol;Acc:HGNC:11163]	processed_transcript;protein_coding;retained_intron	NA	R-HSA-111437(Cleavage of the 3'-end of the Histone Pre-mRNA);R-HSA-111438(Recruitment of U7 snRNP:ZFP100 complex to the Histone Pre-mRNA);R-HSA-156661(Formation of Exon Junction Complex);R-HSA-191763(snRNP:Snurportin complex formation);R-HSA-191784(snRNA Cap hypermethylation);R-HSA-191786(snRNP complex assembly);R-HSA-191790(Loading and methylation of Sm proteins onto SMN Complexes);R-HSA-191830(…	59.3303	56.7508	59.1597	19.2605	14.0725	12.6903	3.80765	1.9289	1.33403e-59	1.86517e-57	up	yes
ENSG00000198258	UBL5	59286,5300	ENST00000586895;ENST00000589372;ENST00000358666;ENST00000588141;ENST00000593087;ENST00000588595;ENST00000589960	GO:0000398(mRNA splicing, via spliceosome);GO:0005515(protein binding);GO:0005634(nucleus);GO:0005737(cytoplasm);GO:0031386(protein tag);GO:0036211(protein modification process);GO:1903955(positive regulation of protein targeting to mitochondrion);GO:1903955(positive regulation of protein targeting to mitochondrion)	NA	NA	NA	ubiquitin like 5 [Source:HGNC Symbol;Acc:HGNC:13736]	protein_coding;retained_intron;processed_transcript	DOID:4(disease)	NA	25.2734	21.8973	21.6874	6.40813	4.562	5.05343	4.29731	2.10343	2.03947e-59	2.8395e-57	up	yes
ENSG00000156467	UQCRB	7381	ENST00000287022;ENST00000518406;ENST00000519322;ENST00000517523;ENST00000523920;ENST00000521948;ENST00000518876;ENST00000521036;ENST00000517603	GO:0005515(protein binding);GO:0005739(mitochondrion);GO:0005743(mitochondrial inner membrane);GO:0005746(mitochondrial respirasome);GO:0005750(mitochondrial respiratory chain complex III);GO:0006119(oxidative phosphorylation);GO:0006122(mitochondrial electron transport, ubiquinol to cytochrome c);GO:0009060(aerobic respiration);GO:0016020(membrane);GO:0045333(cellular respiration);GO:0070469(res…	00190(Oxidative phosphorylation);01100(Metabolic pathways);04260(Cardiac muscle contraction);04714(Thermogenesis);04932(Non-alcoholic fatty liver disease);05010(Alzheimer disease);05012(Parkinson disease);05014(Amyotrophic lateral sclerosis);05016(Huntington disease);05020(Prion disease);05022(Pathways of neurodegeneration - multiple diseases);05022(Pathways of neurodegeneration - multiple diseas…	NA	NA	ubiquinol-cytochrome c reductase binding protein [Source:HGNC Symbol;Acc:HGNC:12582]	protein_coding;retained_intron;nonsense_mediated_decay	NA	R-HSA-164651(Electron transfer from ubiquinol to cytochrome c of complex III)	10.6617	11.121	10.55	5.13694	4.49698	4.53125	2.28254	1.19064	2.18625e-59	3.01848e-57	up	yes
ENSG00000067057	PFKP	5214	ENST00000381075;ENST00000678089;ENST00000381072;ENST00000415005;ENST00000433193;ENST00000699222;ENST00000678206;ENST00000407806;ENST00000676796;ENST00000381125;ENST00000677351;ENST00000495715;ENST00000460445;ENST00000421751;ENST00000607886	GO:0000166(nucleotide binding);GO:0003824(catalytic activity);GO:0003872(6-phosphofructokinase activity);GO:0005515(protein binding);GO:0005524(ATP binding);GO:0005634(nucleus);GO:0005737(cytoplasm);GO:0005829(cytosol);GO:0005945(6-phosphofructokinase complex);GO:0006002(fructose 6-phosphate metabolic process);GO:0006096(glycolytic process);GO:0008152(metabolic process);GO:0016020(membrane);GO:00…	00010(Glycolysis / Gluconeogenesis);00030(Pentose phosphate pathway);00051(Fructose and mannose metabolism);00052(Galactose metabolism);01100(Metabolic pathways);01200(Carbon metabolism);01230(Biosynthesis of amino acids);03018(RNA degradation);04066(HIF-1 signaling pathway);04152(AMPK signaling pathway);04919(Thyroid hormone signaling pathway);04922(Glucagon signaling pathway);05230(Central carb…	K00850	EC:2.7.1.11	phosphofructokinase, platelet [Source:HGNC Symbol;Acc:HGNC:8878]	protein_coding;nonsense_mediated_decay;retained_intron;processed_transcript	DOID:0014667(disease_of_metabolism);DOID:0060158(acquired_metabolic_disease);DOID:374(nutrition_disease);DOID:4(disease);DOID:654(overnutrition);DOID:9970(obesity)	R-HSA-70467(D-fructose 6-phosphate + ATP => D-fructose 1,6-bisphosphate + ADP)	18.8598	17.6878	18.4621	39.808	38.2992	36.3203	0.480739	-1.05668	6.90085e-59	9.48823e-57	down	yes
ENSG00000237973	MTCO1P12	107075141	ENST00000414273	NA	NA	NA	NA	MT-CO1 pseudogene 12 [Source:HGNC Symbol;Acc:HGNC:52014]	unprocessed_pseudogene	NA	NA	50.366	52.4962	58.4022	135.615	116.537	130.735	0.421181	-1.24749	8.28297e-59	1.12948e-56	down	yes
ENSG00000144468	RHBDD1	84236	ENST00000341329;ENST00000392062;ENST00000436481;ENST00000491490;ENST00000483268;ENST00000539613;ENST00000448992;ENST00000409053;ENST00000450679;ENST00000424132;ENST00000437454;ENST00000473218;ENST00000443477	GO:0004175(endopeptidase activity);GO:0004252(serine-type endopeptidase activity);GO:0005515(protein binding);GO:0005739(mitochondrion);GO:0005783(endoplasmic reticulum);GO:0005789(endoplasmic reticulum membrane);GO:0006508(proteolysis);GO:0006915(apoptotic process);GO:0007283(spermatogenesis);GO:0008233(peptidase activity);GO:0008236(serine-type peptidase activity);GO:0010954(positive regulation…	NA	NA	NA	rhomboid domain containing 1 [Source:HGNC Symbol;Acc:HGNC:23081]	protein_coding;retained_intron;processed_transcript	NA	NA	3.05862	3.47097	3.23342	7.61703	8.2065	8.06159	0.408749	-1.29071	9.04139e-59	1.22785e-56	down	yes
ENSG00000087074	PPP1R15A	23645	ENST00000200453;ENST00000600406	GO:0000164(protein phosphatase type 1 complex);GO:0005515(protein binding);GO:0005737(cytoplasm);GO:0005739(mitochondrion);GO:0005741(mitochondrial outer membrane);GO:0005783(endoplasmic reticulum);GO:0005789(endoplasmic reticulum membrane);GO:0005794(Golgi apparatus);GO:0005829(cytosol);GO:0006417(regulation of translation);GO:0006915(apoptotic process);GO:0006974(cellular response to DNA damage…	04141(Protein processing in endoplasmic reticulum);04141(Protein processing in endoplasmic reticulum)	NA	NA	protein phosphatase 1 regulatory subunit 15A [Source:HGNC Symbol;Acc:HGNC:14375]	protein_coding	DOID:0050161(lower_respiratory_tract_disease);DOID:0050177(monogenic_disease);DOID:0050687(cell_type_cancer);DOID:0050736(autosomal_dominant_disease);DOID:0050739(autosomal_genetic_disease);DOID:1176(bronchial_disease);DOID:13515(tuberous_sclerosis);DOID:14566(disease_of_cellular_proliferation);DOID:1579(respiratory_system_disease);DOID:162(cancer);DOID:1909(melanoma);DOID:2320(obstructive_lung_d…	R-HSA-178178(PP1 dephosphorylates TGFBR1);R-HSA-178189(SMAD7 recruits GADD34:PP1 to phosphorylated TGFBR);R-HSA-9650710(Translation of PPP1R15A);R-NUL-2167872(PP1CC dephosphorylates TGFBR1);R-NUL-2167890(Smad7 recruits GADD34:PP1CC to phosphorylated TGF-beta receptor complex)	18.34	15.8338	16.1917	40.5125	48.9422	50.4774	0.359928	-1.47422	1.37731e-58	1.8628e-56	down	yes
ENSG00000168476	REEP4	80346	ENST00000519074;ENST00000306306;ENST00000521744;ENST00000518664;ENST00000519875;ENST00000334530	GO:0005515(protein binding);GO:0005783(endoplasmic reticulum);GO:0005789(endoplasmic reticulum membrane);GO:0005874(microtubule);GO:0005881(cytoplasmic microtubule);GO:0006998(nuclear envelope organization);GO:0007049(cell cycle);GO:0007084(mitotic nuclear membrane reassembly);GO:0008017(microtubule binding);GO:0016020(membrane);GO:0016021(integral component of membrane);GO:0051301(cell division)…	NA	NA	NA	receptor accessory protein 4 [Source:HGNC Symbol;Acc:HGNC:26176]	retained_intron;protein_coding	NA	NA	17.6513	16.1239	16.4253	38.1884	42.3723	39.6428	0.41763	-1.2597	1.50408e-58	2.02599e-56	down	yes
ENSG00000143367	TUFT1	7286	ENST00000368849;ENST00000368848;ENST00000490156;ENST00000461859;ENST00000392712;ENST00000498606	GO:0005515(protein binding);GO:0005576(extracellular region);GO:0005737(cytoplasm);GO:0030282(bone mineralization);GO:0030345(structural constituent of tooth enamel);GO:0031214(biomineral tissue development);GO:0035556(intracellular signal transduction);GO:0042476(odontogenesis);GO:0042476(odontogenesis)	NA	NA	NA	tuftelin 1 [Source:HGNC Symbol;Acc:HGNC:12422]	protein_coding;retained_intron	NA	NA	11.9277	11.5695	12.5928	27.0441	31.8322	34.1633	0.3879	-1.36624	1.68231e-58	2.25688e-56	down	yes
ENSG00000273311	DGCR11	25786	ENST00000609958	NA	NA	NA	NA	DiGeorge syndrome critical region gene 11 [Source:HGNC Symbol;Acc:HGNC:17226]	lncRNA	NA	NA	8.57004	9.07385	7.71825	1.95008	1.87993	1.86114	4.45643	2.15589	1.70217e-58	2.27432e-56	up	yes
ENSG00000146842	TMEM209	84928	ENST00000397622;ENST00000473456;ENST00000471077;ENST00000467599;ENST00000462753;ENST00000479804	GO:0016020(membrane);GO:0016021(integral component of membrane);GO:0016021(integral component of membrane)	NA	NA	NA	transmembrane protein 209 [Source:HGNC Symbol;Acc:HGNC:21898]	protein_coding;retained_intron	NA	NA	12.9993	13.7189	13.4775	26.2913	28.1984	30.1229	0.475055	-1.07383	4.61286e-58	6.13862e-56	down	yes
ENSG00000132510	KDM6B	23135	ENST00000254846;ENST00000572030;ENST00000575521;ENST00000448097;ENST00000571047	GO:0000978(RNA polymerase II cis-regulatory region sequence-specific DNA binding);GO:0005515(protein binding);GO:0005634(nucleus);GO:0005654(nucleoplasm);GO:0006325(chromatin organization);GO:0006338(chromatin remodeling);GO:0006954(inflammatory response);GO:0007507(heart development);GO:0008013(beta-catenin binding);GO:0010468(regulation of gene expression);GO:0016491(oxidoreductase activity);GO…	NA	K11448	EC:1.14.11.68	lysine demethylase 6B [Source:HGNC Symbol;Acc:HGNC:29012]	protein_coding;processed_transcript	DOID:14566(disease_of_cellular_proliferation);DOID:162(cancer);DOID:4(disease)	R-HSA-3222546(AP-1 complex stimulates KDM6B transcription);R-HSA-3222593(KDM6B demethylates H3K27me3 on p16INK4A promoter);R-HSA-3223200(Demethylation of H3K27Me3 by KDM6B stimulates p16INK4A transcription, while binding of PRC1.4 complex to H3K27Me3 represses p16INK4A transcription);R-HSA-4754187(KDM6A, KDM6B, KDM7A demethylate Me2K28-histone H3);R-HSA-5661121(KDM6A, KDM6B, KDM7A demethylate Me3…	4.75494	4.72929	4.95151	10.3749	10.4656	10.7738	0.45662	-1.13093	6.58055e-58	8.72213e-56	down	yes
ENSG00000198860	TSEN15	116461	ENST00000644815;ENST00000646297;ENST00000645316;ENST00000457455;ENST00000485209;ENST00000644479;ENST00000462677;ENST00000367518;ENST00000533373;ENST00000644592;ENST00000645963;ENST00000361641;ENST00000643231;ENST00000647465;ENST00000643916;ENST00000643702;ENST00000423085;ENST00000647437;ENST00000645668	GO:0003676(nucleic acid binding);GO:0004519(endonuclease activity);GO:0005515(protein binding);GO:0005634(nucleus);GO:0005654(nucleoplasm);GO:0005730(nucleolus);GO:0006388(tRNA splicing, via endonucleolytic cleavage and ligation);GO:0006397(mRNA processing);GO:0008033(tRNA processing);GO:0090305(nucleic acid phosphodiester bond hydrolysis);GO:0090305(nucleic acid phosphodiester bond hydrolysis)	NA	NA	NA	tRNA splicing endonuclease subunit 15 [Source:HGNC Symbol;Acc:HGNC:16791]	protein_coding;nonsense_mediated_decay;retained_intron	NA	R-HSA-5696813(TSEN complex cleaves the intron from pre-tRNA)	6.39338	7.12401	6.6925	13.5727	15.3345	16.2793	0.447255	-1.16083	6.71496e-58	8.86482e-56	down	yes
ENSG00000210140	MT-TC		ENST00000387405	NA	NA	NA	NA	mitochondrially encoded tRNA-Cys (UGU/C) [Source:HGNC Symbol;Acc:HGNC:7477]	Mt_tRNA	NA	NA	1098.57	1098.74	1157.06	2416.5	2230.25	2323.75	0.481226	-1.05521	7.10109e-58	9.33737e-56	down	yes
ENSG00000107263	RAPGEF1	2889	ENST00000438647;ENST00000372195;ENST00000372189;ENST00000414781;ENST00000683357;ENST00000481260;ENST00000419442;ENST00000372190	GO:0001568(blood vessel development);GO:0005085(guanyl-nucleotide exchange factor activity);GO:0005515(protein binding);GO:0005737(cytoplasm);GO:0005768(endosome);GO:0005769(early endosome);GO:0005829(cytosol);GO:0005886(plasma membrane);GO:0007165(signal transduction);GO:0007169(transmembrane receptor protein tyrosine kinase signaling pathway);GO:0007264(small GTPase mediated signal transduction…	04015(Rap1 signaling pathway);04510(Focal adhesion);04722(Neurotrophin signaling pathway);04910(Insulin signaling pathway);05211(Renal cell carcinoma);05211(Renal cell carcinoma)	NA	NA	Rap guanine nucleotide exchange factor 1 [Source:HGNC Symbol;Acc:HGNC:4568]	protein_coding;processed_transcript	DOID:0014667(disease_of_metabolism);DOID:0050013(carbohydrate_metabolism_disease);DOID:0050686(organ_system_cancer);DOID:0050687(cell_type_cancer);DOID:0060083(immune_system_cancer);DOID:0060158(acquired_metabolic_disease);DOID:1192(peripheral_nervous_system_neoplasm);DOID:120(female_reproductive_organ_cancer);DOID:1240(leukemia);DOID:14566(disease_of_cellular_proliferation);DOID:1612(breast_canc…	R-HSA-170978(p-FRS2:CRKL binds C3G);R-HSA-170979((Frs2)C3G stimulates nucleotide exchange on Rap1);R-HSA-382052(p130Cas and C3G bind PDGFR bound Crk);R-HSA-8875558(RAPGEF1 binds CRK,CRKL);R-HSA-8875568(RAPGEF1 activates RAP1);R-HSA-9018808(RAC3 binds effectors at the plasma membrane);R-HSA-9024723(EPO:p-EPOR:p-JAK2:LYN:IRS2 binds CRKL:RAPGEF1);R-HSA-9024726(LYN phosphorylates CRKL in EPO:p-8Y-EPO…	9.15792	9.20337	8.85318	18.8187	18.562	18.0159	0.491266	-1.02542	1.45984e-57	1.91198e-55	down	yes
ENSG00000116977	LGALS8	3964	ENST00000416919;ENST00000366584;ENST00000454943;ENST00000341872;ENST00000528259;ENST00000525789;ENST00000323938;ENST00000532640;ENST00000529796;ENST00000526634;ENST00000352231;ENST00000526589;ENST00000525042;ENST00000366583;ENST00000238181;ENST00000526652;ENST00000406509;ENST00000481485;ENST00000475670;ENST00000528782;ENST00000450372;ENST00000532826;ENST00000489586	GO:0005178(integrin binding);GO:0005515(protein binding);GO:0005615(extracellular space);GO:0005737(cytoplasm);GO:0005829(cytosol);GO:0006914(autophagy);GO:0016020(membrane);GO:0030246(carbohydrate binding);GO:0031410(cytoplasmic vesicle);GO:0098586(cellular response to virus);GO:0098792(xenophagy);GO:1904977(lymphatic endothelial cell migration);GO:1904977(lymphatic endothelial cell migration)	NA	NA	NA	galectin 8 [Source:HGNC Symbol;Acc:HGNC:6569]	protein_coding;retained_intron	DOID:0050687(cell_type_cancer);DOID:0060072(benign_neoplasm);DOID:0060084(cell_type_benign_neoplasm);DOID:14566(disease_of_cellular_proliferation);DOID:162(cancer);DOID:2994(germ_cell_cancer);DOID:4766(embryoma);DOID:4(disease);DOID:657(adenoma);DOID:688(embryonal_cancer)	NA	14.4593	15.2197	14.6262	6.94933	5.8193	6.34591	2.31788	1.21281	1.52635e-57	1.99122e-55	up	yes
ENSG00000188483	IER5L	389792	ENST00000372491	NA	NA	NA	NA	immediate early response 5 like [Source:HGNC Symbol;Acc:HGNC:23679]	protein_coding	NA	NA	11.6057	9.97822	10.974	2.1499	1.88588	1.22317	6.19094	2.63016	4.99307e-57	6.48825e-55	up	yes
ENSG00000177463	NR2C2	7182	ENST00000425241;ENST00000475707;ENST00000478572;ENST00000406272;ENST00000413194;ENST00000439011;ENST00000495282;ENST00000323373;ENST00000393102;ENST00000617312;ENST00000413118;ENST00000435454;ENST00000437120	GO:0000122(negative regulation of transcription by RNA polymerase II);GO:0000785(chromatin);GO:0000977(RNA polymerase II transcription regulatory region sequence-specific DNA binding);GO:0000978(RNA polymerase II cis-regulatory region sequence-specific DNA binding);GO:0000981(DNA-binding transcription factor activity, RNA polymerase II-specific);GO:0001228(DNA-binding transcription activator acti…	NA	NA	NA	nuclear receptor subfamily 2 group C member 2 [Source:HGNC Symbol;Acc:HGNC:7972]	protein_coding;retained_intron;processed_transcript	NA	R-HSA-376419(Formation of NR-MED1 Coactivator Complex);R-HSA-382096(Formation of NR-NCOR Corepressor Complex)	2.05439	1.86372	1.53966	5.42492	6.26596	6.0467	0.307695	-1.70043	7.01384e-57	9.07854e-55	down	yes
ENSG00000283041	ENSG00000283041		ENST00000634247	NA	NA	NA	NA	eukaryotic translation elongation factor 1 gamma (	processed_pseudogene	NA	NA	117.164	110.068	103.197	235.823	244.207	224.77	0.468826	-1.09288	1.46961e-56	1.89482e-54	down	yes
ENSG00000196557	CACNA1H	8912	ENST00000358590;ENST00000640028;ENST00000348261;ENST00000639478;ENST00000565831;ENST00000564954;ENST00000569953;ENST00000562079;ENST00000638323;ENST00000637236;ENST00000564231;ENST00000569107	GO:0001518(voltage-gated sodium channel complex);GO:0005216(ion channel activity);GO:0005244(voltage-gated ion channel activity);GO:0005245(voltage-gated calcium channel activity);GO:0005248(voltage-gated sodium channel activity);GO:0005262(calcium channel activity);GO:0005515(protein binding);GO:0005886(plasma membrane);GO:0005887(integral component of plasma membrane);GO:0005891(voltage-gated c…	04010(MAPK signaling pathway);04020(Calcium signaling pathway);04713(Circadian entrainment);04925(Aldosterone synthesis and secretion);04927(Cortisol synthesis and secretion);04929(GnRH secretion);04934(Cushing syndrome);04934(Cushing syndrome)	NA	NA	calcium voltage-gated channel subunit alpha1 H [Source:HGNC Symbol;Acc:HGNC:1395]	protein_coding;nonsense_mediated_decay;retained_intron	DOID:0050686(organ_system_cancer);DOID:0050701(electroclinical_syndrome);DOID:0050704(childhood_electroclinical_syndrome);DOID:0060037(developmental_disorder_of_mental_health);DOID:0060040(pervasive_developmental_disorder);DOID:0060041(autism_spectrum_disorder);DOID:10283(prostate_cancer);DOID:114(heart_disease);DOID:12849(autistic_disorder);DOID:1287(cardiovascular_system_disease);DOID:14566(dis…	R-HSA-525833(NCAM1 interacts with T- and L-type VDCC);R-HSA-9700701(T-type VDCC bind T-type VDCC blockers)	6.10774	6.41635	5.97971	12.9116	13.1002	12.3007	0.48297	-1.05	2.11104e-56	2.71129e-54	down	yes
ENSG00000102931	ARL2BP	23568	ENST00000219204;ENST00000563234;ENST00000565794;ENST00000562023	GO:0003713(transcription coactivator activity);GO:0005515(protein binding);GO:0005634(nucleus);GO:0005654(nucleoplasm);GO:0005737(cytoplasm);GO:0005739(mitochondrion);GO:0005758(mitochondrial intermembrane space);GO:0005759(mitochondrial matrix);GO:0005813(centrosome);GO:0005815(microtubule organizing center);GO:0005819(spindle);GO:0005829(cytosol);GO:0005856(cytoskeleton);GO:0005929(cilium);GO:0…	NA	NA	NA	ADP ribosylation factor like GTPase 2 binding protein [Source:HGNC Symbol;Acc:HGNC:17146]	protein_coding;processed_transcript	NA	R-HSA-5250209(ARL2:GTP:ARL2BP binds SLC25A4);R-HSA-5250210(ARL2:GTP:ARL2BP translocates from cytosol to the mitochondrial matrix);R-HSA-5250217(ARL2:GTP binds ARL2BP);R-HSA-5672027(ARL2:GTP:ARL2BP:SLC25A4 dimer exchanges ATP for ADP across the mitochondrial inner membrane)	43.2732	40.3622	43.4353	16.7853	19.1832	18.2677	2.34292	1.22831	2.20335e-56	2.81893e-54	up	yes
ENSG00000144233	AMMECR1L	83607	ENST00000680603;ENST00000680431;ENST00000679574;ENST00000681313;ENST00000393001;ENST00000272647;ENST00000679797;ENST00000680246;ENST00000680145;ENST00000680045;ENST00000681844;ENST00000680886;ENST00000681549;ENST00000695238	GO:0005634(nucleus);GO:0005634(nucleus)	NA	NA	NA	AMMECR1 like [Source:HGNC Symbol;Acc:HGNC:28658]	protein_coding;nonsense_mediated_decay	NA	NA	9.11732	9.47601	10.1278	19.6368	19.6286	20.1952	0.483029	-1.04982	3.32129e-56	4.23286e-54	down	yes
ENSG00000111981	ULBP1	80329	ENST00000229708	GO:0002376(immune system process);GO:0005515(protein binding);GO:0005615(extracellular space);GO:0005783(endoplasmic reticulum);GO:0005829(cytosol);GO:0005886(plasma membrane);GO:0009897(external side of plasma membrane);GO:0016020(membrane);GO:0030101(natural killer cell activation);GO:0031225(anchored component of membrane);GO:0042267(natural killer cell mediated cytotoxicity);GO:0046658(anchor…	04650(Natural killer cell mediated cytotoxicity)	NA	NA	UL16 binding protein 1 [Source:HGNC Symbol;Acc:HGNC:14893]	protein_coding	NA	R-HSA-198983(NKG2D homodimer interacting with ligands)	2.4287	2.45144	2.00076	8.02198	9.38715	8.75274	0.263012	-1.9268	3.92472e-56	4.96373e-54	down	yes
ENSG00000234741	GAS5	60674	ENST00000434796;ENST00000422008;ENST00000443799;ENST00000689895;ENST00000412059;ENST00000454813;ENST00000693521;ENST00000685758;ENST00000685039;ENST00000436285;ENST00000689958;ENST00000686918;ENST00000421068;ENST00000422183;ENST00000686460;ENST00000703096;ENST00000650796;ENST00000703081;ENST00000685107;ENST00000687987;ENST00000442067;ENST00000687189;ENST00000651080;ENST00000691056;ENST00000690448…	GO:0005730(nucleolus);GO:0006396(RNA processing);GO:0006396(RNA processing)	NA	NA	NA	growth arrest specific 5 [Source:HGNC Symbol;Acc:HGNC:16355]	retained_intron;lncRNA	NA	NA	24.8613	27.0561	28.6057	53.4233	57.9071	64.2426	0.458631	-1.1246	4.64028e-56	5.8464e-54	down	yes
ENSG00000020577	SAMD4A	23034	ENST00000673751;ENST00000392067;ENST00000251091;ENST00000673833;ENST00000554335;ENST00000555719;ENST00000557013;ENST00000556069;ENST00000553988;ENST00000631086;ENST00000555091;ENST00000555192;ENST00000555112;ENST00000557692	GO:0000289(nuclear-transcribed mRNA poly(A) tail shortening);GO:0000932(P-body);GO:0001650(fibrillar center);GO:0003723(RNA binding);GO:0003729(mRNA binding);GO:0005515(protein binding);GO:0005737(cytoplasm);GO:0005829(cytosol);GO:0006417(regulation of translation);GO:0017148(negative regulation of translation);GO:0030054(cell junction);GO:0030371(translation repressor activity);GO:0030425(dendri…	NA	NA	NA	sterile alpha motif domain containing 4A [Source:HGNC Symbol;Acc:HGNC:23023]	processed_transcript;protein_coding;retained_intron	NA	NA	3.09102	3.02575	2.92793	6.51417	7.64146	7.61462	0.415461	-1.26721	5.37598e-56	6.74767e-54	down	yes
ENSG00000132846	ZBED3	84327	ENST00000255198;ENST00000511587;ENST00000505685	GO:0000785(chromatin);GO:0000976(transcription cis-regulatory region binding);GO:0000981(DNA-binding transcription factor activity, RNA polymerase II-specific);GO:0001933(negative regulation of protein phosphorylation);GO:0003677(DNA binding);GO:0005576(extracellular region);GO:0005615(extracellular space);GO:0005737(cytoplasm);GO:0005829(cytosol);GO:0006357(regulation of transcription by RNA pol…	NA	NA	NA	zinc finger BED-type containing 3 [Source:HGNC Symbol;Acc:HGNC:20711]	protein_coding;processed_transcript	NA	NA	2.50397	2.51308	2.56277	6.69889	6.75605	7.8588	0.355631	-1.49155	8.09704e-56	1.00866e-53	down	yes
ENSG00000114391	RPL24	6152,51187	ENST00000464595;ENST00000394077;ENST00000469605;ENST00000495401;ENST00000488288;ENST00000470961	GO:0000027(ribosomal large subunit assembly);GO:0002181(cytoplasmic translation);GO:0003723(RNA binding);GO:0003729(mRNA binding);GO:0003735(structural constituent of ribosome);GO:0005515(protein binding);GO:0005737(cytoplasm);GO:0005783(endoplasmic reticulum);GO:0005829(cytosol);GO:0005840(ribosome);GO:0006412(translation);GO:0010458(exit from mitosis);GO:0016020(membrane);GO:0021554(optic nerve…	03010(Ribosome);05171(Coronavirus disease - COVID-19);05171(Coronavirus disease - COVID-19)	NA	NA	ribosomal protein L24 [Source:HGNC Symbol;Acc:HGNC:10325]	retained_intron;protein_coding	NA	R-HSA-141671(Polypeptide release from the eRF3-GDP:eRF1:mRNA:80S Ribosome complex);R-HSA-141673(GTP Hydrolysis by eRF3 bound to the eRF1:mRNA:polypeptide:80S Ribosome complex);R-HSA-141691(GTP bound eRF3:eRF1 complex binds the peptidyl tRNA:mRNA:80S Ribosome complex);R-HSA-156826(Dissociation of L13a from the 60s ribosomal subunit);R-HSA-156907(Aminoacyl-tRNA binds to the ribosome at the A-site);…	140.54	131.686	135.973	63.9064	52.7779	52.0243	2.41955	1.27474	1.2737e-55	1.58073e-53	up	yes
ENSG00000116096	SPR	6697,6869	ENST00000234454;ENST00000498749	GO:0004033(aldo-keto reductase (NADP) activity);GO:0004757(sepiapterin reductase activity);GO:0005654(nucleoplasm);GO:0005737(cytoplasm);GO:0005829(cytosol);GO:0006729(tetrahydrobiopterin biosynthetic process);GO:0006809(nitric oxide biosynthetic process);GO:0016491(oxidoreductase activity);GO:0050661(NADP binding);GO:0070062(extracellular exosome);GO:0070062(extracellular exosome)	00790(Folate biosynthesis);01100(Metabolic pathways);01240(Biosynthesis of cofactors);01240(Biosynthesis of cofactors)	K00072	EC:1.1.1.153	sepiapterin reductase [Source:HGNC Symbol;Acc:HGNC:11257]	protein_coding;processed_transcript	DOID:1289(neurodegenerative_disease);DOID:14330(Parkinson's_disease);DOID:150(disease_of_mental_health);DOID:1561(cognitive_disorder);DOID:3312(bipolar_disorder);DOID:331(central_nervous_system_disease);DOID:3324(mood_disorder);DOID:480(movement_disease);DOID:4(disease);DOID:543(dystonia);DOID:7(disease_of_anatomical_entity);DOID:863(nervous_system_disease);DOID:936(brain_disease)	R-HSA-1475414(PTHP is reduced to BH4 by sepiapterin reductase (SPR));R-HSA-1497853(Sepiapterin reductase (SPR) is phosphorylated by Ca2+/calmodulin-dependent protein kinase II);R-HSA-1497869(Salvage - Sepiapterin is reduced to BH2)	38.0565	36.5578	36.0742	14.7391	14.2708	12.8128	2.64661	1.40415	2.31037e-55	2.84597e-53	up	yes
ENSG00000079156	OSBPL6	114880	ENST00000359685;ENST00000409631;ENST00000392505;ENST00000357080;ENST00000190611;ENST00000409045;ENST00000477646;ENST00000477097	GO:0005515(protein binding);GO:0005634(nucleus);GO:0005635(nuclear envelope);GO:0005737(cytoplasm);GO:0005768(endosome);GO:0005783(endoplasmic reticulum);GO:0005789(endoplasmic reticulum membrane);GO:0005829(cytosol);GO:0005886(plasma membrane);GO:0006699(bile acid biosynthetic process);GO:0006869(lipid transport);GO:0008289(lipid binding);GO:0010008(endosome membrane);GO:0015248(sterol transport…	NA	NA	NA	oxysterol binding protein like 6 [Source:HGNC Symbol;Acc:HGNC:16388]	protein_coding;processed_transcript	NA	R-HSA-8867667(OSBPs transport 25OH-CHOL from ER membrane to plasma membrane)	2.50759	2.83609	2.65661	6.10885	7.72284	7.64729	0.37247	-1.4248	2.63068e-55	3.22853e-53	down	yes
ENSG00000037637	FBXO42	54455	ENST00000375592;ENST00000478089;ENST00000444116;ENST00000456164	GO:0005515(protein binding);GO:0005515(protein binding)	NA	NA	NA	F-box protein 42 [Source:HGNC Symbol;Acc:HGNC:29249]	protein_coding;processed_transcript	NA	NA	3.78343	3.83981	3.52299	8.16061	9.32937	9.5603	0.412056	-1.27909	2.78888e-55	3.41005e-53	down	yes
ENSG00000213553	RPLP0P6	220717	ENST00000394878	NA	NA	NA	NA	ribosomal protein lateral stalk subunit P0 pseudogene 6 [Source:HGNC Symbol;Acc:HGNC:36404]	processed_pseudogene	NA	NA	40.037	39.4219	41.5018	83.5345	86.7222	88.3444	0.467751	-1.09619	3.68845e-55	4.4934e-53	down	yes
ENSG00000164713	BRI3	25798,81618	ENST00000297290;ENST00000539286;ENST00000485422;ENST00000456357;ENST00000474291;ENST00000491463;ENST00000473967	GO:0005515(protein binding);GO:0005634(nucleus);GO:0005737(cytoplasm);GO:0005764(lysosome);GO:0005765(lysosomal membrane);GO:0005886(plasma membrane);GO:0016020(membrane);GO:0016021(integral component of membrane);GO:0035577(azurophil granule membrane);GO:0042802(identical protein binding);GO:0048471(perinuclear region of cytoplasm);GO:0048471(perinuclear region of cytoplasm)	NA	NA	NA	brain protein I3 [Source:HGNC Symbol;Acc:HGNC:1109]	protein_coding;processed_transcript;retained_intron;nonsense_mediated_decay	NA	R-HSA-6798739(Exocytosis of azurophil granule membrane proteins)	4.81635	5.31349	5.46869	1.52513	1.25031	1.17315	3.95041	1.982	4.56588e-55	5.54194e-53	up	yes
ENSG00000118418	HMGN3	9324	ENST00000344726;ENST00000275036;ENST00000620514	GO:0000785(chromatin);GO:0003677(DNA binding);GO:0003682(chromatin binding);GO:0005515(protein binding);GO:0005634(nucleus);GO:0005654(nucleoplasm);GO:0005829(cytosol);GO:0006325(chromatin organization);GO:0008150(biological_process);GO:0031492(nucleosomal DNA binding);GO:0045944(positive regulation of transcription by RNA polymerase II);GO:0046966(nuclear thyroid hormone receptor binding);GO:006…	NA	NA	NA	high mobility group nucleosomal binding domain 3 [Source:HGNC Symbol;Acc:HGNC:12312]	protein_coding	NA	NA	48.9057	50.7212	53.271	21.6358	21.3853	20.2246	2.41752	1.27353	9.96856e-55	1.20554e-52	up	yes
ENSG00000185760	KCNQ5	56479	ENST00000342056;ENST00000692956;ENST00000427928;ENST00000414165;ENST00000445310;ENST00000441538;ENST00000443915	GO:0005216(ion channel activity);GO:0005244(voltage-gated ion channel activity);GO:0005249(voltage-gated potassium channel activity);GO:0005251(delayed rectifier potassium channel activity);GO:0005267(potassium channel activity);GO:0005515(protein binding);GO:0005516(calmodulin binding);GO:0005886(plasma membrane);GO:0005887(integral component of plasma membrane);GO:0006811(ion transport);GO:0006…	04725(Cholinergic synapse);04725(Cholinergic synapse)	NA	NA	potassium voltage-gated channel subfamily Q member 5 [Source:HGNC Symbol;Acc:HGNC:6299]	protein_coding;processed_transcript;retained_intron	NA	R-HSA-1296127(Activation of voltage gated Potassium channels)	0.566546	0.500738	0.502715	0.0120506	0.0120562	0.00927671	47.0291	5.55548	1.10197e-54	1.32781e-52	up	yes
ENSG00000164134	NAA15	80155	ENST00000296543;ENST00000700278;ENST00000398947;ENST00000700275;ENST00000485905;ENST00000480277;ENST00000496716;ENST00000700279;ENST00000515576;ENST00000468029;ENST00000482087	GO:0001525(angiogenesis);GO:0003723(RNA binding);GO:0004596(peptide alpha-N-acetyltransferase activity);GO:0005515(protein binding);GO:0005634(nucleus);GO:0005667(transcription regulator complex);GO:0005737(cytoplasm);GO:0005829(cytosol);GO:0006474(N-terminal protein amino acid acetylation);GO:0016020(membrane);GO:0016407(acetyltransferase activity);GO:0016604(nuclear body);GO:0017196(N-terminal …	NA	NA	NA	N-alpha-acetyltransferase 15, NatA auxiliary subunit [Source:HGNC Symbol;Acc:HGNC:30782]	protein_coding;retained_intron;processed_transcript;nonsense_mediated_decay	DOID:0050155(sensory_system_disease);DOID:0050686(organ_system_cancer);DOID:0050687(cell_type_cancer);DOID:13025(retinopathy_of_prematurity);DOID:14566(disease_of_cellular_proliferation);DOID:1492(eye_and_adnexa_disease);DOID:162(cancer);DOID:170(endocrine_gland_cancer);DOID:1781(thyroid_cancer);DOID:305(carcinoma);DOID:3113(papillary_carcinoma);DOID:3963(thyroid_carcinoma);DOID:3969(papillary_th…	NA	25.4821	26.9087	25.4775	11.7807	12.8283	14.0102	2.01631	1.01172	4.23119e-54	5.07988e-52	up	yes
ENSG00000168653	NDUFS5	4725	ENST00000372969;ENST00000372967	GO:0005515(protein binding);GO:0005739(mitochondrion);GO:0005743(mitochondrial inner membrane);GO:0005747(mitochondrial respiratory chain complex I);GO:0005758(mitochondrial intermembrane space);GO:0006120(mitochondrial electron transport, NADH to ubiquinone);GO:0008137(NADH dehydrogenase (ubiquinone) activity);GO:0009060(aerobic respiration);GO:0016020(membrane);GO:0032981(mitochondrial respirat…	00190(Oxidative phosphorylation);01100(Metabolic pathways);04714(Thermogenesis);04723(Retrograde endocannabinoid signaling);04932(Non-alcoholic fatty liver disease);05010(Alzheimer disease);05012(Parkinson disease);05014(Amyotrophic lateral sclerosis);05016(Huntington disease);05020(Prion disease);05022(Pathways of neurodegeneration - multiple diseases);05022(Pathways of neurodegeneration - multi…	NA	NA	NADH:ubiquinone oxidoreductase subunit S5 [Source:HGNC Symbol;Acc:HGNC:7712]	protein_coding	NA	R-HSA-163217(Complex I oxidises NADH to NAD+, reduces CoQ to QH2);R-HSA-6799179(Peripheral arm subunits bind the 815kDa complex to form a 980kDa complex);R-HSA-6799196(The MCIA complex, NDUFAF2-7 all dissociate from the 980kDa complex, resulting in Complex I)	261.977	265.558	263.318	124.468	105.127	102.232	2.38333	1.25298	4.32733e-54	5.17655e-52	up	yes
ENSG00000166224	SGPL1	8879	ENST00000373202;ENST00000697926;ENST00000697924;ENST00000697989;ENST00000611290;ENST00000697988;ENST00000613857;ENST00000486993;ENST00000299297;ENST00000409118;ENST00000697931;ENST00000697925;ENST00000697928;ENST00000697930;ENST00000697927;ENST00000620724;ENST00000697929	GO:0001553(luteinization);GO:0001570(vasculogenesis);GO:0001822(kidney development);GO:0003824(catalytic activity);GO:0005515(protein binding);GO:0005783(endoplasmic reticulum);GO:0005789(endoplasmic reticulum membrane);GO:0006629(lipid metabolic process);GO:0006631(fatty acid metabolic process);GO:0006665(sphingolipid metabolic process);GO:0006672(ceramide metabolic process);GO:0006807(nitrogen …	00600(Sphingolipid metabolism);01100(Metabolic pathways);04071(Sphingolipid signaling pathway);04071(Sphingolipid signaling pathway)	K01634	EC:4.1.2.27	sphingosine-1-phosphate lyase 1 [Source:HGNC Symbol;Acc:HGNC:10817]	protein_coding;retained_intron;nonsense_mediated_decay;processed_transcript	DOID:0050117(disease_by_infectious_agent);DOID:4(disease);DOID:8469(influenza);DOID:934(viral_infectious_disease)	R-HSA-428676(sphingosine 1-phosphate => phosphoethanolamine + hexadec-2-enal);R-HSA-428681(sphinganine 1-phosphate => phosphoethanolamine + hexadecanal)	5.54747	5.34359	5.32324	10.8347	11.5866	10.774	0.488452	-1.03371	4.89229e-54	5.83133e-52	down	yes
ENSG00000177600	RPLP2	6181	ENST00000321153;ENST00000530797;ENST00000532004;ENST00000524867;ENST00000525722;ENST00000530398;ENST00000527517;ENST00000526222	GO:0002181(cytoplasmic translation);GO:0002182(cytoplasmic translational elongation);GO:0003735(structural constituent of ribosome);GO:0005515(protein binding);GO:0005737(cytoplasm);GO:0005829(cytosol);GO:0005840(ribosome);GO:0005925(focal adhesion);GO:0006412(translation);GO:0006414(translational elongation);GO:0016020(membrane);GO:0022625(cytosolic large ribosomal subunit);GO:0070062(extracellu…	03010(Ribosome);05171(Coronavirus disease - COVID-19);05171(Coronavirus disease - COVID-19)	NA	NA	ribosomal protein lateral stalk subunit P2 [Source:HGNC Symbol;Acc:HGNC:10377]	protein_coding;processed_transcript;retained_intron	DOID:14566(disease_of_cellular_proliferation);DOID:162(cancer);DOID:26(pancreas_disease);DOID:28(endocrine_system_disease);DOID:4(disease);DOID:7(disease_of_anatomical_entity)	R-HSA-141671(Polypeptide release from the eRF3-GDP:eRF1:mRNA:80S Ribosome complex);R-HSA-141673(GTP Hydrolysis by eRF3 bound to the eRF1:mRNA:polypeptide:80S Ribosome complex);R-HSA-141691(GTP bound eRF3:eRF1 complex binds the peptidyl tRNA:mRNA:80S Ribosome complex);R-HSA-156826(Dissociation of L13a from the 60s ribosomal subunit);R-HSA-156907(Aminoacyl-tRNA binds to the ribosome at the A-site);…	218.703	199.924	207.559	102.741	89.8988	88.6538	2.22609	1.15451	5.60844e-54	6.66098e-52	up	yes
ENSG00000100814	CCNB1IP1	57820	ENST00000398163;ENST00000553516;ENST00000437553;ENST00000556563;ENST00000556854;ENST00000358932;ENST00000557114;ENST00000353689;ENST00000554047;ENST00000553291;ENST00000398160;ENST00000557665;ENST00000554184;ENST00000555963;ENST00000398169;ENST00000555348	GO:0000794(condensed nuclear chromosome);GO:0000795(synaptonemal complex);GO:0001825(blastocyst formation);GO:0005515(protein binding);GO:0005634(nucleus);GO:0005694(chromosome);GO:0007131(reciprocal meiotic recombination);GO:0007286(spermatid development);GO:0016567(protein ubiquitination);GO:0016740(transferase activity);GO:0042802(identical protein binding);GO:0046872(metal ion binding);GO:005…	NA	K10639	EC:2.3.2.27	cyclin B1 interacting protein 1 [Source:HGNC Symbol;Acc:HGNC:19437]	protein_coding;processed_transcript;nonsense_mediated_decay	NA	NA	7.7722	8.20944	8.0997	19.5659	24.3742	27.6286	0.336478	-1.57141	8.61557e-54	1.01959e-51	down	yes
ENSG00000135540	NHSL1	57224	ENST00000343505;ENST00000426841;ENST00000491526;ENST00000427025;ENST00000479393	GO:0030154(cell differentiation);GO:0030154(cell differentiation)	NA	NA	NA	NHS like 1 [Source:HGNC Symbol;Acc:HGNC:21021]	protein_coding;retained_intron;processed_transcript	NA	NA	1.59751	1.41379	1.4757	4.15908	4.39989	4.55874	0.342057	-1.54769	9.14345e-54	1.07821e-51	down	yes
ENSG00000146386	ABRACL	58527	ENST00000367660;ENST00000461027	GO:0032970(regulation of actin filament-based process);GO:0032970(regulation of actin filament-based process)	NA	NA	NA	ABRA C-terminal like [Source:HGNC Symbol;Acc:HGNC:21230]	protein_coding	NA	NA	66.9941	63.3651	70.1332	27.7689	23.318	23.0234	2.70533	1.4358	1.08401e-53	1.27375e-51	up	yes
ENSG00000124762	CDKN1A	1026	ENST00000244741;ENST00000478800;ENST00000462537;ENST00000405375;ENST00000373711;ENST00000459970;ENST00000448526	GO:0000079(regulation of cyclin-dependent protein serine/threonine kinase activity);GO:0000082(G1/S transition of mitotic cell cycle);GO:0000307(cyclin-dependent protein kinase holoenzyme complex);GO:0004860(protein kinase inhibitor activity);GO:0004861(cyclin-dependent protein serine/threonine kinase inhibitor activity);GO:0005515(protein binding);GO:0005634(nucleus);GO:0005654(nucleoplasm);GO:0…	01522(Endocrine resistance);01524(Platinum drug resistance);04012(ErbB signaling pathway);04066(HIF-1 signaling pathway);04068(FoxO signaling pathway);04110(Cell cycle);04115(p53 signaling pathway);04151(PI3K-Akt signaling pathway);04218(Cellular senescence);04630(JAK-STAT signaling pathway);04921(Oxytocin signaling pathway);04928(Parathyroid hormone synthesis, secretion and action);04934(Cushing…	NA	NA	cyclin dependent kinase inhibitor 1A [Source:HGNC Symbol;Acc:HGNC:1784]	protein_coding;processed_transcript	DOID:0050117(disease_by_infectious_agent);DOID:0050155(sensory_system_disease);DOID:0050177(monogenic_disease);DOID:0050615(respiratory_system_cancer);DOID:0050621(respiratory_system_benign_neoplasm);DOID:0050686(organ_system_cancer);DOID:0050687(cell_type_cancer);DOID:0050736(autosomal_dominant_disease);DOID:0050737(autosomal_recessive_disease);DOID:0050739(autosomal_genetic_disease);DOID:006004…	R-HSA-1226094(Cyclin D:Cdk4/6 mediated phosphorylation of p130 (RBL2) and dissociation of phosphorylated p130 (RBL2) from DP1:E2F4/5 complex);R-HSA-1226095(Cyclin D:CDK4/6 mediated phosphorylation of p107 (RBL1) and dissociation of phosphorylated p107 (p-RBL1) from DP1:E2F4 complex);R-HSA-187520(Cyclin E/A:Cdk2-mediated phosphorylation of p27/p21);R-HSA-187552(Binding of phospho-p27/p21:Cdk2:Cycl…	11.1526	9.14549	9.39053	2.64799	2.80137	2.49287	3.73807	1.90229	1.12222e-53	1.31399e-51	up	yes
ENSG00000101849	TBL1X	6907	ENST00000415293;ENST00000424279;ENST00000646640;ENST00000407597;ENST00000645686;ENST00000380961;ENST00000684110;ENST00000497555;ENST00000647060;ENST00000422314;ENST00000452824;ENST00000647172;ENST00000645353	GO:0000118(histone deacetylase complex);GO:0000122(negative regulation of transcription by RNA polymerase II);GO:0000976(transcription cis-regulatory region binding);GO:0003714(transcription corepressor activity);GO:0005515(protein binding);GO:0005634(nucleus);GO:0005654(nucleoplasm);GO:0006357(regulation of transcription by RNA polymerase II);GO:0006508(proteolysis);GO:0007605(sensory perception…	04310(Wnt signaling pathway);04310(Wnt signaling pathway)	NA	NA	transducin beta like 1 X-linked [Source:HGNC Symbol;Acc:HGNC:11585]	retained_intron;protein_coding;processed_transcript	NA	R-HSA-1368065(Expression of NPAS2);R-HSA-1592238(Expression of ALAS1);R-HSA-1655826(Expression of 3-Hydroxy-3-methylglutaryl-coenzyme A Reductase (HMGCR));R-HSA-1655848(Expression of Hydroxymethylglutaryl coenzyme A synthase (HMGCS1));R-HSA-1655850(Expression of Farnesyldiphosphate Farnesyltransferase (FDFT1, Squalene Synthase));R-HSA-1801587(Expression of CPT1A);R-HSA-1912388(NICD1 displaces co-…	1.98832	2.14399	2.00068	4.45029	5.15744	5.27633	0.41205	-1.27911	1.58127e-53	1.83849e-51	down	yes
ENSG00000134825	TMEM258	746	ENST00000537328;ENST00000545210;ENST00000540434;ENST00000541893;ENST00000257262;ENST00000535042;ENST00000535297;ENST00000543510	GO:0005515(protein binding);GO:0005737(cytoplasm);GO:0005783(endoplasmic reticulum);GO:0005789(endoplasmic reticulum membrane);GO:0006486(protein glycosylation);GO:0006487(protein N-linked glycosylation);GO:0008250(oligosaccharyltransferase complex);GO:0016020(membrane);GO:0016021(integral component of membrane);GO:0032991(protein-containing complex);GO:0034998(oligosaccharyltransferase I complex…	NA	NA	NA	transmembrane protein 258 [Source:HGNC Symbol;Acc:HGNC:1164]	protein_coding;nonsense_mediated_decay;retained_intron;processed_transcript	NA	NA	8.06971	7.09911	7.87311	2.18302	1.94931	1.97976	3.76989	1.91452	2.49865e-53	2.88485e-51	up	yes
ENSG00000113407	TARS1	6897	ENST00000513066;ENST00000502508;ENST00000508361;ENST00000509731;ENST00000504698;ENST00000506040;ENST00000455217;ENST00000265112;ENST00000505012;ENST00000509410;ENST00000503422;ENST00000626210;ENST00000514259;ENST00000502553	GO:0000049(tRNA binding);GO:0000166(nucleotide binding);GO:0003723(RNA binding);GO:0004812(aminoacyl-tRNA ligase activity);GO:0004829(threonine-tRNA ligase activity);GO:0005515(protein binding);GO:0005524(ATP binding);GO:0005737(cytoplasm);GO:0005829(cytosol);GO:0006412(translation);GO:0006418(tRNA aminoacylation for protein translation);GO:0006435(threonyl-tRNA aminoacylation);GO:0008270(zinc io…	00970(Aminoacyl-tRNA biosynthesis);00970(Aminoacyl-tRNA biosynthesis)	K01868	EC:6.1.1.3	threonyl-tRNA synthetase 1 [Source:HGNC Symbol;Acc:HGNC:11572]	nonsense_mediated_decay;processed_transcript;retained_intron;protein_coding	NA	R-HSA-380002(threonine + tRNA(Thr) + ATP => Thr-tRNA(Thr) + AMP + pyrophosphate)	52.5485	52.8546	51.4917	95.9804	108.278	116.257	0.489508	-1.0306	2.73229e-53	3.14365e-51	down	yes
ENSG00000130255	RPL36	25873	ENST00000577222;ENST00000579649;ENST00000394580;ENST00000579446;ENST00000582463;ENST00000347512;ENST00000590786	GO:0002181(cytoplasmic translation);GO:0003723(RNA binding);GO:0003735(structural constituent of ribosome);GO:0005730(nucleolus);GO:0005737(cytoplasm);GO:0005783(endoplasmic reticulum);GO:0005829(cytosol);GO:0005840(ribosome);GO:0006412(translation);GO:0016020(membrane);GO:0022625(cytosolic large ribosomal subunit);GO:0022626(cytosolic ribosome);GO:0042788(polysomal ribosome);GO:0042788(polysomal…	03010(Ribosome);05171(Coronavirus disease - COVID-19);05171(Coronavirus disease - COVID-19)	NA	NA	ribosomal protein L36 [Source:HGNC Symbol;Acc:HGNC:13631]	protein_coding;retained_intron	NA	R-HSA-141671(Polypeptide release from the eRF3-GDP:eRF1:mRNA:80S Ribosome complex);R-HSA-141673(GTP Hydrolysis by eRF3 bound to the eRF1:mRNA:polypeptide:80S Ribosome complex);R-HSA-141691(GTP bound eRF3:eRF1 complex binds the peptidyl tRNA:mRNA:80S Ribosome complex);R-HSA-156826(Dissociation of L13a from the 60s ribosomal subunit);R-HSA-156907(Aminoacyl-tRNA binds to the ribosome at the A-site);…	72.3066	68.9894	70.3448	35.3946	32.3089	31.374	2.13611	1.09499	2.91037e-53	3.33695e-51	up	yes
ENSG00000173436	MICOS10	440574	ENST00000322753;ENST00000617872;ENST00000479642;ENST00000467029;ENST00000498642;ENST00000486890;ENST00000481464;ENST00000462646;ENST00000498067	GO:0001401(SAM complex);GO:0003674(molecular_function);GO:0005515(protein binding);GO:0005739(mitochondrion);GO:0005743(mitochondrial inner membrane);GO:0007007(inner mitochondrial membrane organization);GO:0008150(biological_process);GO:0016020(membrane);GO:0016021(integral component of membrane);GO:0042407(cristae formation);GO:0044284(mitochondrial crista junction);GO:0061617(MICOS complex);GO…	NA	NA	NA	mitochondrial contact site and cristae organizing system subunit 10 [Source:HGNC Symbol;Acc:HGNC:32068]	protein_coding;processed_transcript	NA	R-HSA-8949609(Formation of MIB complex containing the MICOS complex causes curvature of mitochondrial inner membrane)	6.61723	5.75236	5.9156	1.76116	1.97697	1.96412	3.20666	1.68107	3.0958e-53	3.53732e-51	up	yes
ENSG00000154781	CCDC174	51244	ENST00000383794;ENST00000476763;ENST00000303688;ENST00000465759;ENST00000463438	GO:0005515(protein binding);GO:0005634(nucleus);GO:0005654(nucleoplasm);GO:0005654(nucleoplasm)	NA	NA	NA	coiled-coil domain containing 174 [Source:HGNC Symbol;Acc:HGNC:28033]	protein_coding;processed_transcript;retained_intron	NA	NA	3.83431	4.31133	3.59265	11.7128	12.2505	15.1856	0.299837	-1.73775	3.16566e-53	3.60472e-51	down	yes
ENSG00000101084	RAB5IF	55969	ENST00000344795;ENST00000373852;ENST00000483815;ENST00000492721;ENST00000491113;ENST00000342422;ENST00000494506	GO:0003674(molecular_function);GO:0005515(protein binding);GO:0005739(mitochondrion);GO:0005743(mitochondrial inner membrane);GO:0005746(mitochondrial respirasome);GO:0006996(organelle organization);GO:0016020(membrane);GO:0016021(integral component of membrane);GO:0097250(mitochondrial respirasome assembly);GO:0097250(mitochondrial respirasome assembly)	NA	NA	NA	RAB5 interacting factor [Source:HGNC Symbol;Acc:HGNC:15870]	protein_coding;nonsense_mediated_decay;retained_intron	NA	NA	54.2425	51.3329	54.2247	20.7068	24.4645	20.9315	2.41745	1.27348	4.195e-53	4.76047e-51	up	yes
ENSG00000162772	ATF3	467	ENST00000465155;ENST00000341491;ENST00000366983;ENST00000492118;ENST00000613104;ENST00000613954	GO:0000122(negative regulation of transcription by RNA polymerase II);GO:0000785(chromatin);GO:0000976(transcription cis-regulatory region binding);GO:0000977(RNA polymerase II transcription regulatory region sequence-specific DNA binding);GO:0000978(RNA polymerase II cis-regulatory region sequence-specific DNA binding);GO:0000981(DNA-binding transcription factor activity, RNA polymerase II-speci…	NA	NA	NA	activating transcription factor 3 [Source:HGNC Symbol;Acc:HGNC:785]	retained_intron;protein_coding;processed_transcript	DOID:0014667(disease_of_metabolism);DOID:0050686(organ_system_cancer);DOID:0050687(cell_type_cancer);DOID:0060158(acquired_metabolic_disease);DOID:0080015(physical_disorder);DOID:10892(hypospadias);DOID:14566(disease_of_cellular_proliferation);DOID:162(cancer);DOID:1909(melanoma);DOID:2154(nephroblastoma);DOID:263(kidney_cancer);DOID:2994(germ_cell_cancer);DOID:374(nutrition_disease);DOID:3996(ur…	R-HSA-1791173(Expression of ATF3);R-HSA-9653893(ATF4, CEBPB, and ATF3 bind the CHAC1 promoter);R-HSA-9653894(Expression of CHAC1)	3.76805	3.20748	3.48604	9.70047	11.3039	11.835	0.318568	-1.65033	1.10175e-52	1.23755e-50	down	yes
ENSG00000172301	COPRS	55352	ENST00000302362;ENST00000496655;ENST00000579984;ENST00000378634	GO:0005515(protein binding);GO:0005634(nucleus);GO:0005654(nucleoplasm);GO:0005829(cytosol);GO:0005886(plasma membrane);GO:0006325(chromatin organization);GO:0007517(muscle organ development);GO:0042393(histone binding);GO:0043985(histone H4-R3 methylation);GO:0043985(histone H4-R3 methylation)	NA	NA	NA	coordinator of PRMT5 and differentiation stimulator [Source:HGNC Symbol;Acc:HGNC:28848]	protein_coding;nonsense_mediated_decay	NA	R-HSA-3215426(COPRS binds CCND1:CDK4:PRMT5:pT5-WDR77);R-HSA-5205861(COPRS:CCND1:CDK4:PRMT5:pT5-WDR77 methylates arginine-4 of histone H4 (H4R3));R-HSA-5216234(PRMT5:pT5-WDR77 methylates arginine-4 of histone H2A (H2AR3))	41.3994	34.136	36.1786	12.3549	10.077	9.6587	3.48121	1.79959	1.58682e-52	1.77638e-50	up	yes
ENSG00000229117	RPL41	6171	ENST00000501597;ENST00000546485;ENST00000546591;ENST00000546654;ENST00000358888;ENST00000552314	GO:0002181(cytoplasmic translation);GO:0003723(RNA binding);GO:0003730(mRNA 3'-UTR binding);GO:0003735(structural constituent of ribosome);GO:0005515(protein binding);GO:0005737(cytoplasm);GO:0005783(endoplasmic reticulum);GO:0005829(cytosol);GO:0005840(ribosome);GO:0006412(translation);GO:0022625(cytosolic large ribosomal subunit);GO:0042788(polysomal ribosome);GO:0048027(mRNA 5'-UTR binding);GO…	03010(Ribosome);05171(Coronavirus disease - COVID-19);05171(Coronavirus disease - COVID-19)	NA	NA	ribosomal protein L41 [Source:HGNC Symbol;Acc:HGNC:10354]	protein_coding;processed_transcript	NA	R-HSA-141671(Polypeptide release from the eRF3-GDP:eRF1:mRNA:80S Ribosome complex);R-HSA-141673(GTP Hydrolysis by eRF3 bound to the eRF1:mRNA:polypeptide:80S Ribosome complex);R-HSA-141691(GTP bound eRF3:eRF1 complex binds the peptidyl tRNA:mRNA:80S Ribosome complex);R-HSA-156826(Dissociation of L13a from the 60s ribosomal subunit);R-HSA-156907(Aminoacyl-tRNA binds to the ribosome at the A-site);…	460.421	453.544	474.344	244.672	207.443	215.019	2.08101	1.05728	6.33358e-52	7.0426e-50	up	yes
ENSG00000161249	DMKN	93099	ENST00000339686;ENST00000472252;ENST00000447113;ENST00000462721;ENST00000492341;ENST00000480507;ENST00000451297;ENST00000467637;ENST00000418261;ENST00000424570;ENST00000392206;ENST00000493979;ENST00000483855;ENST00000474928;ENST00000488892;ENST00000462126;ENST00000434389;ENST00000486756;ENST00000602781;ENST00000443640;ENST00000467532;ENST00000460051;ENST00000469960;ENST00000602679;ENST00000471786…	GO:0005515(protein binding);GO:0005576(extracellular region);GO:0005615(extracellular space);GO:1903575(cornified envelope assembly);GO:1903575(cornified envelope assembly)	NA	NA	NA	dermokine [Source:HGNC Symbol;Acc:HGNC:25063]	protein_coding;nonsense_mediated_decay;processed_transcript;retained_intron	NA	NA	3.30685	3.16019	3.00369	0.788486	0.747977	0.928343	3.84239	1.942	6.84996e-52	7.59132e-50	up	yes
ENSG00000111666	CHPT1	56994	ENST00000549872;ENST00000229266;ENST00000546873;ENST00000550385;ENST00000552215;ENST00000552213;ENST00000546490;ENST00000552329	GO:0000139(Golgi membrane);GO:0001558(regulation of cell growth);GO:0004142(diacylglycerol cholinephosphotransferase activity);GO:0005515(protein binding);GO:0005789(endoplasmic reticulum membrane);GO:0005794(Golgi apparatus);GO:0006629(lipid metabolic process);GO:0006656(phosphatidylcholine biosynthetic process);GO:0006657(CDP-choline pathway);GO:0006663(platelet activating factor biosynthetic p…	00440(Phosphonate and phosphinate metabolism);00564(Glycerophospholipid metabolism);00565(Ether lipid metabolism);01100(Metabolic pathways);05231(Choline metabolism in cancer);05231(Choline metabolism in cancer)	K00994	EC:2.7.8.2	choline phosphotransferase 1 [Source:HGNC Symbol;Acc:HGNC:17852]	protein_coding;nonsense_mediated_decay;processed_transcript;retained_intron	DOID:14566(disease_of_cellular_proliferation);DOID:162(cancer);DOID:4(disease)	R-HSA-1482973(CDP-Cho and DAG are converted to PC by CHPT1 at the Golgi membrane)	11.2012	10.5081	11.006	4.58023	5.02476	4.64232	2.29625	1.19928	1.56517e-51	1.72304e-49	up	yes
ENSG00000182117	NOP10	55505	ENST00000699939;ENST00000328848;ENST00000557912;ENST00000699934;ENST00000699938;ENST00000699935;ENST00000699926;ENST00000699936	GO:0001522(pseudouridine synthesis);GO:0003723(RNA binding);GO:0005515(protein binding);GO:0005634(nucleus);GO:0005654(nucleoplasm);GO:0005697(telomerase holoenzyme complex);GO:0005730(nucleolus);GO:0005732(sno(s)RNA-containing ribonucleoprotein complex);GO:0006364(rRNA processing);GO:0007004(telomere maintenance via telomerase);GO:0015030(Cajal body);GO:0016604(nuclear body);GO:0030515(snoRNA bi…	03008(Ribosome biogenesis in eukaryotes);03008(Ribosome biogenesis in eukaryotes)	NA	NA	NOP10 ribonucleoprotein [Source:HGNC Symbol;Acc:HGNC:14378]	processed_transcript;protein_coding	NA	R-HSA-163090(Elongation Of The Telomeric Chromosome End);R-HSA-163096(Recruitment of Telomerase RNP to the Telomeric Chromosome End);R-HSA-163099(Alignment Of The RNA Template On The Telomeric Chromosome End);R-HSA-163120(Disassociation of Telomerase RNP and the Chromosome End);R-HSA-164616(Biogenesis and assembly of the telomerase RNP);R-HSA-164617(Elongation of Extended Telomeric Chromosome End…	71.324	64.4599	67.538	30.8678	26.8225	28.0623	2.37103	1.24551	2.03509e-51	2.22557e-49	up	yes
ENSG00000228474	OST4	100128731	ENST00000456793;ENST00000429985;ENST00000447619	GO:0005515(protein binding);GO:0005783(endoplasmic reticulum);GO:0005789(endoplasmic reticulum membrane);GO:0006486(protein glycosylation);GO:0006487(protein N-linked glycosylation);GO:0008250(oligosaccharyltransferase complex);GO:0016020(membrane);GO:0016021(integral component of membrane);GO:0018279(protein N-linked glycosylation via asparagine);GO:0018279(protein N-linked glycosylation via asp…	NA	NA	NA	oligosaccharyltransferase complex subunit 4, non-catalytic [Source:HGNC Symbol;Acc:HGNC:32483]	protein_coding	NA	NA	83.748	80.744	88.9301	32.5628	27.8344	25.648	2.94522	1.55837	3.98035e-51	4.33858e-49	up	yes
ENSG00000170860	LSM3	27258	ENST00000306024	GO:0000398(mRNA splicing, via spliceosome);GO:0000932(P-body);GO:0003723(RNA binding);GO:0005515(protein binding);GO:0005634(nucleus);GO:0005654(nucleoplasm);GO:0005681(spliceosomal complex);GO:0005688(U6 snRNP);GO:0005829(cytosol);GO:0006397(mRNA processing);GO:0008380(RNA splicing);GO:0030629(U6 snRNA 3'-end binding);GO:0033962(P-body assembly);GO:0046540(U4/U6 x U5 tri-snRNP complex);GO:007100…	03018(RNA degradation);03040(Spliceosome)	NA	NA	LSM3 homolog, U6 small nuclear RNA and mRNA degradation associated [Source:HGNC Symbol;Acc:HGNC:17874]	protein_coding	NA	R-HSA-429845(5' to 3' exoribonuclease hydrolyzes decapped mRNA);R-HSA-429860(DCP1-DCP2 complex decaps mRNA);R-HSA-429978(Lsm1-7 Complex binds deadenylated mRNA);R-HSA-72127(Formation of the Spliceosomal B Complex);R-HSA-72130(Formation of an intermediate Spliceosomal C complex)	19.7141	17.3418	17.413	6.8071	5.60808	5.40846	3.05599	1.61164	4.11242e-51	4.46784e-49	up	yes
ENSG00000164405	UQCRQ	27089	ENST00000378670;ENST00000378667;ENST00000378665;ENST00000496429;ENST00000498309;ENST00000480372	GO:0005739(mitochondrion);GO:0005743(mitochondrial inner membrane);GO:0005750(mitochondrial respiratory chain complex III);GO:0006122(mitochondrial electron transport, ubiquinol to cytochrome c);GO:0016020(membrane);GO:0016021(integral component of membrane);GO:0021539(subthalamus development);GO:0021548(pons development);GO:0021680(cerebellar Purkinje cell layer development);GO:0021766(hippocamp…	00190(Oxidative phosphorylation);01100(Metabolic pathways);04260(Cardiac muscle contraction);04714(Thermogenesis);04932(Non-alcoholic fatty liver disease);05010(Alzheimer disease);05012(Parkinson disease);05014(Amyotrophic lateral sclerosis);05016(Huntington disease);05020(Prion disease);05022(Pathways of neurodegeneration - multiple diseases);05022(Pathways of neurodegeneration - multiple diseas…	NA	NA	ubiquinol-cytochrome c reductase complex III subunit VII [Source:HGNC Symbol;Acc:HGNC:29594]	protein_coding;processed_transcript;retained_intron	NA	R-HSA-164651(Electron transfer from ubiquinol to cytochrome c of complex III)	32.9219	31.643	32.3358	13.7705	11.1519	11.5082	2.65987	1.41136	7.58077e-51	8.1823e-49	up	yes
ENSG00000163170	BOLA3	388962	ENST00000327428;ENST00000295326;ENST00000469676;ENST00000477685;ENST00000484655	GO:0003674(molecular_function);GO:0005515(protein binding);GO:0005739(mitochondrion);GO:0005829(cytosol);GO:0008150(biological_process);GO:0016226(iron-sulfur cluster assembly);GO:0016604(nuclear body);GO:0045454(cell redox homeostasis);GO:0055072(iron ion homeostasis);GO:1990229(iron-sulfur cluster assembly complex);GO:1990229(iron-sulfur cluster assembly complex)	NA	NA	NA	bolA family member 3 [Source:HGNC Symbol;Acc:HGNC:24415]	protein_coding;processed_transcript;retained_intron	NA	NA	9.94679	9.11161	10.165	3.18744	2.68275	2.60037	3.45	1.7866	9.17788e-51	9.87396e-49	up	yes
ENSG00000238103	RPL9P7	6126	ENST00000330965	NA	NA	NA	NA	ribosomal protein L9 pseudogene 7 [Source:HGNC Symbol;Acc:HGNC:30335]	processed_pseudogene	NA	NA	91.3479	85.2891	89.0639	36.8	36.0399	33.0761	2.5086	1.32688	9.26649e-51	9.93703e-49	up	yes
ENSG00000197757	HOXC6	3223	ENST00000394331;ENST00000243108;ENST00000509328;ENST00000504315	GO:0000785(chromatin);GO:0000978(RNA polymerase II cis-regulatory region sequence-specific DNA binding);GO:0000981(DNA-binding transcription factor activity, RNA polymerase II-specific);GO:0003677(DNA binding);GO:0003700(DNA-binding transcription factor activity);GO:0005634(nucleus);GO:0005654(nucleoplasm);GO:0005829(cytosol);GO:0006355(regulation of DNA-templated transcription);GO:0006357(regula…	NA	NA	NA	homeobox C6 [Source:HGNC Symbol;Acc:HGNC:5128]	protein_coding	DOID:0050686(organ_system_cancer);DOID:1192(peripheral_nervous_system_neoplasm);DOID:14566(disease_of_cellular_proliferation);DOID:162(cancer);DOID:2621(autonomic_nervous_system_neoplasm);DOID:3093(nervous_system_cancer);DOID:4(disease);DOID:769(neuroblastoma)	NA	8.44701	8.18741	9.03687	18.3835	20.1079	20.3595	0.436209	-1.19691	1.06501e-50	1.13839e-48	down	yes
ENSG00000175309	PHYKPL	85007	ENST00000476170;ENST00000494126;ENST00000514424;ENST00000474052;ENST00000476487;ENST00000308158;ENST00000511716;ENST00000481811;ENST00000481436;ENST00000493197;ENST00000489262;ENST00000506045;ENST00000510991;ENST00000506001;ENST00000510913;ENST00000393488;ENST00000504096;ENST00000323594	GO:0003824(catalytic activity);GO:0005515(protein binding);GO:0005739(mitochondrion);GO:0005759(mitochondrial matrix);GO:0008483(transaminase activity);GO:0016829(lyase activity);GO:0030170(pyridoxal phosphate binding);GO:0042802(identical protein binding);GO:0042802(identical protein binding)	00310(Lysine degradation);01100(Metabolic pathways);01100(Metabolic pathways)	K18202	EC:4.2.3.134	5-phosphohydroxy-L-lysine phospho-lyase [Source:HGNC Symbol;Acc:HGNC:28249]	protein_coding;retained_intron;nonsense_mediated_decay;processed_transcript	NA	R-HSA-5696408(PXLP-K278-PHYKPL tetramer hydrolyses 5PHL)	0.562451	0.675057	0.806662	2.68745	2.77695	3.15249	0.237228	-2.07565	1.97586e-50	2.09846e-48	down	yes
ENSG00000086061	DNAJA1	3301	ENST00000330899;ENST00000465677;ENST00000495015	GO:0001664(G protein-coupled receptor binding);GO:0001671(ATPase activator activity);GO:0005515(protein binding);GO:0005524(ATP binding);GO:0005634(nucleus);GO:0005737(cytoplasm);GO:0005739(mitochondrion);GO:0005783(endoplasmic reticulum);GO:0005829(cytosol);GO:0006457(protein folding);GO:0006986(response to unfolded protein);GO:0007283(spermatogenesis);GO:0009408(response to heat);GO:0015630(mic…	04141(Protein processing in endoplasmic reticulum);04141(Protein processing in endoplasmic reticulum)	NA	NA	DnaJ heat shock protein family (Hsp40) member A1 [Source:HGNC Symbol;Acc:HGNC:5229]	protein_coding;processed_transcript	DOID:0050155(sensory_system_disease);DOID:0050815(eye_adnexa_disease);DOID:0080000(muscular_disease);DOID:11719(oculopharyngeal_muscular_dystrophy);DOID:1492(eye_and_adnexa_disease);DOID:17(musculoskeletal_system_disease);DOID:423(myopathy);DOID:440(neuromuscular_disease);DOID:4(disease);DOID:66(muscle_tissue_disease);DOID:7(disease_of_anatomical_entity);DOID:863(nervous_system_disease);DOID:870(…	R-HSA-3371422(ATP hydrolysis by HSP70);R-HSA-3371503(STIP1(HOP) binds HSP90 and HSP70:HSP40:nascent protein);R-HSA-3371590(HSP70 binds to HSP40:nascent protein)	199.924	197.053	201.411	101.399	90.5764	80.5562	2.19566	1.13466	2.2262e-50	2.35679e-48	up	yes
ENSG00000005486	RHBDD2	57414	ENST00000454791;ENST00000476218;ENST00000318622;ENST00000006777;ENST00000468304;ENST00000467406;ENST00000428119	GO:0000139(Golgi membrane);GO:0000839(Hrd1p ubiquitin ligase ERAD-L complex);GO:0004252(serine-type endopeptidase activity);GO:0005515(protein binding);GO:0005654(nucleoplasm);GO:0005794(Golgi apparatus);GO:0016020(membrane);GO:0016021(integral component of membrane);GO:0030176(integral component of endoplasmic reticulum membrane);GO:0030433(ubiquitin-dependent ERAD pathway);GO:0030968(endoplasmi…	NA	NA	NA	rhomboid domain containing 2 [Source:HGNC Symbol;Acc:HGNC:23082]	nonsense_mediated_decay;processed_transcript;protein_coding	NA	NA	15.082	15.7386	15.4389	30.3612	31.8691	32.8569	0.486495	-1.0395	4.18282e-50	4.40006e-48	down	yes
ENSG00000155158	TTC39B	158219	ENST00000512701;ENST00000380850;ENST00000380853;ENST00000505732;ENST00000507285;ENST00000507993;ENST00000506891;ENST00000582994	GO:0005515(protein binding);GO:0006629(lipid metabolic process);GO:0010874(regulation of cholesterol efflux);GO:0010887(negative regulation of cholesterol storage);GO:0042632(cholesterol homeostasis);GO:0090181(regulation of cholesterol metabolic process);GO:0090181(regulation of cholesterol metabolic process)	NA	NA	NA	tetratricopeptide repeat domain 39B [Source:HGNC Symbol;Acc:HGNC:23704]	protein_coding;retained_intron;processed_transcript	NA	NA	1.39766	1.71435	1.50681	4.20584	5.047	6.0962	0.30092	-1.73255	4.38404e-50	4.59713e-48	down	yes
ENSG00000119771	KLHL29	114818	ENST00000471654;ENST00000486442;ENST00000288548;ENST00000489446	GO:0005515(protein binding);GO:0005515(protein binding)	NA	NA	NA	kelch like family member 29 [Source:HGNC Symbol;Acc:HGNC:29404]	retained_intron;protein_coding	NA	NA	0.455544	0.557053	0.446399	1.9801	1.93904	1.75653	0.257062	-1.95981	5.08578e-50	5.31616e-48	down	yes
ENSG00000148834	GSTO1	9446	ENST00000369713;ENST00000369710;ENST00000470554;ENST00000445155;ENST00000432659;ENST00000539281;ENST00000493946	GO:0004364(glutathione transferase activity);GO:0005515(protein binding);GO:0005737(cytoplasm);GO:0005829(cytosol);GO:0006749(glutathione metabolic process);GO:0010880(regulation of release of sequestered calcium ion into cytosol by sarcoplasmic reticulum);GO:0010881(regulation of cardiac muscle contraction by regulation of the release of sequestered calcium ion);GO:0014810(positive regulation of…	00480(Glutathione metabolism);00980(Metabolism of xenobiotics by cytochrome P450);00982(Drug metabolism - cytochrome P450);00983(Drug metabolism - other enzymes);01100(Metabolic pathways);01524(Platinum drug resistance);05200(Pathways in cancer);05204(Chemical carcinogenesis);05225(Hepatocellular carcinoma);05418(Fluid shear stress and atherosclerosis);05418(Fluid shear stress and atherosclerosis)	K00799	EC:2.5.1.18	glutathione S-transferase omega 1 [Source:HGNC Symbol;Acc:HGNC:13312]	protein_coding;processed_transcript	DOID:0050161(lower_respiratory_tract_disease);DOID:0050686(organ_system_cancer);DOID:0050828(artery_disease);DOID:0060083(immune_system_cancer);DOID:10652(Alzheimer's_disease);DOID:1240(leukemia);DOID:1287(cardiovascular_system_disease);DOID:1289(neurodegenerative_disease);DOID:1307(dementia);DOID:14566(disease_of_cellular_proliferation);DOID:150(disease_of_mental_health);DOID:1561(cognitive_diso…	R-HSA-176054(GST dimers conjugate GSH with cytosolic substrates);R-HSA-198813(GSTO dimers reduce DeHA to AscH-);R-HSA-5696230(GSTO1 dimer reduces methylarsonate to methylarsonite);R-HSA-8950175(Expression of Glutathione S-transferase omega-1)	72.6811	68.6883	66.7834	32.0083	34.5311	30.5775	2.14332	1.09985	5.82838e-50	6.07324e-48	up	yes
ENSG00000185133	INPP5J	27124	ENST00000412277;ENST00000404453;ENST00000331075;ENST00000405300;ENST00000400294;ENST00000461241;ENST00000401755;ENST00000463528;ENST00000412985;ENST00000620191;ENST00000404390	GO:0001726(ruffle);GO:0003824(catalytic activity);GO:0004439(phosphatidylinositol-4,5-bisphosphate 5-phosphatase activity);GO:0004445(inositol-polyphosphate 5-phosphatase activity);GO:0005515(protein binding);GO:0005737(cytoplasm);GO:0005829(cytosol);GO:0005886(plasma membrane);GO:0006661(phosphatidylinositol biosynthetic process);GO:0010977(negative regulation of neuron projection development);G…	00562(Inositol phosphate metabolism);01100(Metabolic pathways);01100(Metabolic pathways)	K24222	EC:3.1.3.56	inositol polyphosphate-5-phosphatase J [Source:HGNC Symbol;Acc:HGNC:8956]	protein_coding;retained_intron;processed_transcript	NA	R-HSA-1675949(PI(3,4,5)P3 is dephosphorylated to PI(3,4)P2 by INPP5[2] at the plasma membrane);R-HSA-1676177(PI(4,5)P2 is dephosphorylated to PI4P by SYNJ/INPP5[1] at the plasma membrane);R-HSA-1855174(I(1,4,5)P3 is dephosphorylated to I(1,4)P2 by INPP5(4) in the cytosol);R-HSA-1855218(I(1,3,4,5)P4 is dephosphorylated to I(1,3,4)P3 by INPP5[3]/ITPK1 in the cytosol)	0.459614	0.565917	0.499075	2.45144	3.45881	3.01419	0.170835	-2.54933	7.82711e-50	8.13038e-48	down	yes
ENSG00000129559	NEDD8	4738	ENST00000250495;ENST00000533242;ENST00000396828;ENST00000560427;ENST00000531430;ENST00000527046;ENST00000524927	GO:0005515(protein binding);GO:0005634(nucleus);GO:0005654(nucleoplasm);GO:0005737(cytoplasm);GO:0005829(cytosol);GO:0006357(regulation of transcription by RNA polymerase II);GO:0006508(proteolysis);GO:0006511(ubiquitin-dependent protein catabolic process);GO:0008104(protein localization);GO:0009653(anatomical structure morphogenesis);GO:0019941(modification-dependent protein catabolic process);G…	NA	NA	NA	NEDD8 ubiquitin like modifier [Source:HGNC Symbol;Acc:HGNC:7732]	protein_coding;processed_transcript;nonsense_mediated_decay;retained_intron	DOID:0050687(cell_type_cancer);DOID:14566(disease_of_cellular_proliferation);DOID:162(cancer);DOID:16(integumentary_system_disease);DOID:1749(squamous_cell_carcinoma);DOID:305(carcinoma);DOID:37(skin_disease);DOID:4(disease);DOID:7(disease_of_anatomical_entity);DOID:811(lipodystrophy)	R-HSA-4332236(CBL neddylates TGFBR2);R-HSA-5690808(UCHL3, SENP8 cleave NEDD8);R-HSA-5691108(SKP1:FBXL5:CUL1:NEDD8 ubiquitinylates IREB2);R-HSA-5691176(NEDD8 binds CUL1 (in SKP1:CUL1:FXBL5));R-HSA-8863723(COP9 and TOR1 deneddylate STON2);R-HSA-8863727(STON2 is neddylated);R-HSA-8951644(Release of mature NEDD8);R-HSA-8951648(NEDD8 covalently binds catalytic cysteine of UBA3:NAE1);R-HSA-8951656(NEDD…	23.7115	21.7507	21.9198	10.3146	9.64719	10.0842	2.24263	1.16519	1.08147e-49	1.11986e-47	up	yes
ENSG00000143198	MGST3	4259	ENST00000367889;ENST00000367884;ENST00000367888;ENST00000488688;ENST00000495447;ENST00000609263;ENST00000367883;ENST00000494074;ENST00000477450;ENST00000627653;ENST00000461759;ENST00000460632;ENST00000461308	GO:0004464(leukotriene-C4 synthase activity);GO:0004602(glutathione peroxidase activity);GO:0005515(protein binding);GO:0005635(nuclear envelope);GO:0005783(endoplasmic reticulum);GO:0005789(endoplasmic reticulum membrane);GO:0006629(lipid metabolic process);GO:0016020(membrane);GO:0016021(integral component of membrane);GO:0016491(oxidoreductase activity);GO:0016740(transferase activity);GO:0016…	00480(Glutathione metabolism);00980(Metabolism of xenobiotics by cytochrome P450);00982(Drug metabolism - cytochrome P450);00983(Drug metabolism - other enzymes);01100(Metabolic pathways);01524(Platinum drug resistance);05200(Pathways in cancer);05204(Chemical carcinogenesis);05225(Hepatocellular carcinoma);05418(Fluid shear stress and atherosclerosis);05418(Fluid shear stress and atherosclerosis)	K00799	EC:2.5.1.18	microsomal glutathione S-transferase 3 [Source:HGNC Symbol;Acc:HGNC:7064]	protein_coding;retained_intron;processed_transcript	NA	R-HSA-176059(GST trimers transfer GS from GSH to luminal substrates);R-HSA-5423653(MGST trimers transfer GS from GSH to AFXBO and AFNBO)	5.08491	4.87752	4.89667	1.98957	1.82953	1.91355	2.59201	1.37407	1.53808e-49	1.58772e-47	up	yes
ENSG00000160299	PCNT	5116	ENST00000695529;ENST00000695528;ENST00000359568;ENST00000480896;ENST00000695527;ENST00000490468;ENST00000703226;ENST00000466474;ENST00000695558;ENST00000418394;ENST00000703224;ENST00000695536;ENST00000695530;ENST00000695534;ENST00000695535;ENST00000695531;ENST00000483844;ENST00000465356;ENST00000695537;ENST00000695532;ENST00000695525;ENST00000703225	GO:0000226(microtubule cytoskeleton organization);GO:0005515(protein binding);GO:0005516(calmodulin binding);GO:0005737(cytoplasm);GO:0005813(centrosome);GO:0005814(centriole);GO:0005815(microtubule organizing center);GO:0005829(cytosol);GO:0005856(cytoskeleton);GO:0005874(microtubule);GO:0007052(mitotic spindle organization);GO:0007165(signal transduction);GO:0016020(membrane);GO:0034451(centrio…	NA	NA	NA	pericentrin [Source:HGNC Symbol;Acc:HGNC:16068]	retained_intron;protein_coding;nonsense_mediated_decay;processed_transcript	DOID:0014667(disease_of_metabolism);DOID:0050013(carbohydrate_metabolism_disease);DOID:0050687(cell_type_cancer);DOID:0060158(acquired_metabolic_disease);DOID:14566(disease_of_cellular_proliferation);DOID:150(disease_of_mental_health);DOID:1561(cognitive_disorder);DOID:162(cancer);DOID:225(syndrome);DOID:2468(psychotic_disorder);DOID:2994(germ_cell_cancer);DOID:3312(bipolar_disorder);DOID:3324(mo…	R-HSA-2574840(AJUBA facilitates AURKA autophosphorylation);R-HSA-2574845(AJUBA binds centrosome-associated AURKA);R-HSA-3000310(AURKA phosphorylates PLK1);R-HSA-3000319(BORA binds PLK1 and AURKA);R-HSA-380272(Plk1-mediated phosphorylation of Nlp);R-HSA-380283(Recruitment of additional gamma tubulin/ gamma TuRC to the centrosome);R-HSA-380294(Loss of C-Nap-1 from centrosomes);R-HSA-380303(Dissocia…	2.52086	3.02146	3.00067	6.81931	6.4285	6.05025	0.442686	-1.17564	1.72591e-49	1.77608e-47	down	yes
ENSG00000187735	TCEA1	6917	ENST00000521604;ENST00000640382;ENST00000518310;ENST00000521086;ENST00000518784;ENST00000517351;ENST00000519704;ENST00000520534;ENST00000522635;ENST00000522397;ENST00000396401;ENST00000521836;ENST00000638322	GO:0003676(nucleic acid binding);GO:0003677(DNA binding);GO:0003746(translation elongation factor activity);GO:0005515(protein binding);GO:0005634(nucleus);GO:0005654(nucleoplasm);GO:0005669(transcription factor TFIID complex);GO:0005730(nucleolus);GO:0006351(DNA-templated transcription);GO:0006366(transcription by RNA polymerase II);GO:0006368(transcription elongation by RNA polymerase II promot…	NA	NA	NA	transcription elongation factor A1 [Source:HGNC Symbol;Acc:HGNC:11612]	protein_coding;nonsense_mediated_decay;processed_transcript	DOID:2237(hepatitis);DOID:3118(hepatobiliary_disease);DOID:409(liver_disease);DOID:4(disease);DOID:77(gastrointestinal_system_disease);DOID:7(disease_of_anatomical_entity)	R-HSA-112379(Recruitment of elongation factors to form elongation complex);R-HSA-112385(Addition of nucleotides leads to transcript elongation);R-HSA-112392(Resumption of elongation after recovery from pausing);R-HSA-112395(Abortive termination of elongation after arrest);R-HSA-112396(Separation of elongating transcript from template);R-HSA-113411(2-4 nt.backtracking of Pol II complex on the temp…	93.8365	97.9557	90.7377	177.441	205.947	230.699	0.460082	-1.12004	2.77062e-49	2.84233e-47	down	yes
ENSG00000266962	HSD17B1-AS1	108783654	ENST00000590513	NA	NA	NA	NA	HSD17B1 antisense RNA 1 [Source:HGNC Symbol;Acc:HGNC:55314]	lncRNA	NA	NA	8.24054	8.71571	8.02093	19.7959	20.9309	18.9954	0.418223	-1.25766	3.19796e-49	3.2706e-47	down	yes
ENSG00000162817	C1orf115	79762	ENST00000294889	GO:0016020(membrane);GO:0016021(integral component of membrane);GO:0097731(9+0 non-motile cilium)	NA	NA	NA	chromosome 1 open reading frame 115 [Source:HGNC Symbol;Acc:HGNC:25873]	protein_coding	NA	NA	3.57429	3.69961	3.9564	0.643745	0.645014	0.701712	5.64203	2.49622	6.78484e-49	6.87531e-47	up	yes
ENSG00000175602	CCDC85B	11007	ENST00000312579	GO:0005515(protein binding);GO:0005634(nucleus);GO:0005737(cytoplasm);GO:0005813(centrosome);GO:0005815(microtubule organizing center);GO:0005856(cytoskeleton);GO:0005912(adherens junction);GO:0030054(cell junction);GO:0030154(cell differentiation);GO:0030308(negative regulation of cell growth);GO:0040008(regulation of growth);GO:0045599(negative regulation of fat cell differentiation);GO:0045892…	NA	NA	NA	coiled-coil domain containing 85B [Source:HGNC Symbol;Acc:HGNC:24926]	protein_coding	NA	NA	52.8351	52.051	50.9149	17.6364	16.2353	12.1446	3.38578	1.75949	8.00061e-49	8.08257e-47	up	yes
ENSG00000145592	RPL37	6167	ENST00000274242;ENST00000508493;ENST00000504562;ENST00000507642;ENST00000509877;ENST00000511787	GO:0002181(cytoplasmic translation);GO:0003723(RNA binding);GO:0003735(structural constituent of ribosome);GO:0005737(cytoplasm);GO:0005829(cytosol);GO:0005840(ribosome);GO:0006412(translation);GO:0019843(rRNA binding);GO:0022625(cytosolic large ribosomal subunit);GO:0022626(cytosolic ribosome);GO:0046872(metal ion binding);GO:0097371(MDM2/MDM4 family protein binding);GO:1901798(positive regulati…	03010(Ribosome);05171(Coronavirus disease - COVID-19);05171(Coronavirus disease - COVID-19)	NA	NA	ribosomal protein L37 [Source:HGNC Symbol;Acc:HGNC:10347]	protein_coding;processed_transcript	NA	R-HSA-141671(Polypeptide release from the eRF3-GDP:eRF1:mRNA:80S Ribosome complex);R-HSA-141673(GTP Hydrolysis by eRF3 bound to the eRF1:mRNA:polypeptide:80S Ribosome complex);R-HSA-141691(GTP bound eRF3:eRF1 complex binds the peptidyl tRNA:mRNA:80S Ribosome complex);R-HSA-156826(Dissociation of L13a from the 60s ribosomal subunit);R-HSA-156907(Aminoacyl-tRNA binds to the ribosome at the A-site);…	25.8757	24.9036	26.5714	13.5541	12.5198	11.7939	2.04265	1.03044	8.12212e-49	8.18038e-47	up	yes
ENSG00000272752	STAG3L5P-PVRIG2P-PILRB	101752399	ENST00000310771;ENST00000470714;ENST00000444874;ENST00000483329	NA	NA	NA	NA	STAG3L5P-PVRIG2P-PILRB readthrough [Source:HGNC Symbol;Acc:HGNC:48898]	lncRNA	NA	NA	2.27614	2.56882	2.6322	7.36104	7.26988	7.10344	0.344025	-1.53942	9.37321e-49	9.41184e-47	down	yes
ENSG00000172667	ZMAT3	64393	ENST00000311417;ENST00000414084;ENST00000432729;ENST00000652290	GO:0003676(nucleic acid binding);GO:0003723(RNA binding);GO:0005515(protein binding);GO:0005634(nucleus);GO:0005654(nucleoplasm);GO:0005730(nucleolus);GO:0005886(plasma membrane);GO:0006915(apoptotic process);GO:0006974(cellular response to DNA damage stimulus);GO:0008270(zinc ion binding);GO:0015031(protein transport);GO:0040008(regulation of growth);GO:0046872(metal ion binding);GO:0046872(meta…	04115(p53 signaling pathway);04115(p53 signaling pathway)	NA	NA	zinc finger matrin-type 3 [Source:HGNC Symbol;Acc:HGNC:29983]	protein_coding	NA	NA	4.16104	3.95905	3.86243	1.56717	1.46891	1.65296	2.55543	1.35357	1.28662e-48	1.28414e-46	up	yes
ENSG00000125356	NDUFA1	4694	ENST00000371437	GO:0005739(mitochondrion);GO:0005743(mitochondrial inner membrane);GO:0005747(mitochondrial respiratory chain complex I);GO:0006120(mitochondrial electron transport, NADH to ubiquinone);GO:0008137(NADH dehydrogenase (ubiquinone) activity);GO:0009060(aerobic respiration);GO:0016020(membrane);GO:0016021(integral component of membrane);GO:0031966(mitochondrial membrane);GO:0032981(mitochondrial resp…	00190(Oxidative phosphorylation);01100(Metabolic pathways);04714(Thermogenesis);04723(Retrograde endocannabinoid signaling);04932(Non-alcoholic fatty liver disease);05010(Alzheimer disease);05012(Parkinson disease);05014(Amyotrophic lateral sclerosis);05016(Huntington disease);05020(Prion disease);05022(Pathways of neurodegeneration - multiple diseases)	NA	NA	NADH:ubiquinone oxidoreductase subunit A1 [Source:HGNC Symbol;Acc:HGNC:7683]	protein_coding	DOID:0050686(organ_system_cancer);DOID:0050701(electroclinical_syndrome);DOID:0050702(neonatal_period_electroclinical_syndrome);DOID:0060122(integumentary_system_cancer);DOID:1289(neurodegenerative_disease);DOID:14330(Parkinson's_disease);DOID:14566(disease_of_cellular_proliferation);DOID:162(cancer);DOID:1826(epilepsy_syndrome);DOID:1891(optic_nerve_disease);DOID:225(syndrome);DOID:2513(basal_ce…	R-HSA-163217(Complex I oxidises NADH to NAD+, reduces CoQ to QH2);R-HSA-6799178(Intermediate 1 binds HP subcomplex to form Intermediate 2);R-HSA-6799179(Peripheral arm subunits bind the 815kDa complex to form a 980kDa complex);R-HSA-6799191(Intermediate 2 binds MT-ND1:NDUFAF5:NDUFAF6 to form a 315kDa subcomplex);R-HSA-6799196(The MCIA complex, NDUFAF2-7 all dissociate from the 980kDa complex, res…	86.4682	77.7758	85.0735	27.5433	23.0139	20.283	3.51943	1.81534	1.56842e-48	1.55602e-46	up	yes
ENSG00000100387	RBX1	9978	ENST00000216225;ENST00000467617;ENST00000476110	GO:0000165(MAPK cascade);GO:0000209(protein polyubiquitination);GO:0000302(response to reactive oxygen species);GO:0004842(ubiquitin-protein transferase activity);GO:0005515(protein binding);GO:0005634(nucleus);GO:0005654(nucleoplasm);GO:0005737(cytoplasm);GO:0005829(cytosol);GO:0006281(DNA repair);GO:0006511(ubiquitin-dependent protein catabolic process);GO:0006513(protein monoubiquitination);GO…	03420(Nucleotide excision repair);04066(HIF-1 signaling pathway);04110(Cell cycle);04114(Oocyte meiosis);04120(Ubiquitin mediated proteolysis);04141(Protein processing in endoplasmic reticulum);04310(Wnt signaling pathway);04350(TGF-beta signaling pathway);04710(Circadian rhythm);05131(Shigellosis);05170(Human immunodeficiency virus 1 infection);05200(Pathways in cancer);05211(Renal cell carcinom…	K03868	EC:2.3.2.32	ring-box 1 [Source:HGNC Symbol;Acc:HGNC:9928]	protein_coding;retained_intron	DOID:14566(disease_of_cellular_proliferation);DOID:162(cancer);DOID:4(disease)	R-HSA-1170539(Prolactin receptor is internalized);R-HSA-1234159(Proteasome proteolyzes ub-HIF-alpha);R-HSA-1234163(Cytosolic VBC complex ubiquitinylates hydroxyprolyl-HIF-alpha );R-HSA-1234169(Nuclear VHL:EloB,C:CUL2:RBX1 binds hydroxyprolyl-HIF-alpha);R-HSA-1234172(Nuclear VBC complex ubiquitinylates HIF-alpha);R-HSA-1234173(Cytosolic PHD2,3 hydroxylates proline residues on HIF3A);R-HSA-1234175(…	16.1331	16.1851	17.1695	7.2157	6.30375	6.52708	2.46864	1.30372	1.94757e-48	1.92641e-46	up	yes
ENSG00000183889	ENSG00000183889		ENST00000537112;ENST00000536260;ENST00000524823;ENST00000534258;ENST00000331436;ENST00000535961;ENST00000538085;ENST00000541593;ENST00000381497;ENST00000537085;ENST00000540039;ENST00000283050	GO:0005654(nucleoplasm);GO:0005654(nucleoplasm)	NA	NA	NA	novel member of the nuclear pore complex interacting protein NPIP gene family	processed_transcript;protein_coding;retained_intron	NA	NA	1.33624	1.22466	1.23084	3.94727	5.82819	4.56561	0.264397	-1.91922	4.1219e-48	4.029e-46	down	yes
ENSG00000159335	PTMS	5763	ENST00000389462;ENST00000309083;ENST00000538057;ENST00000540667	GO:0002376(immune system process);GO:0005634(nucleus);GO:0006260(DNA replication);GO:0042393(histone binding);GO:0043066(negative regulation of apoptotic process);GO:0045944(positive regulation of transcription by RNA polymerase II);GO:0045944(positive regulation of transcription by RNA polymerase II)	NA	NA	NA	parathymosin [Source:HGNC Symbol;Acc:HGNC:9629]	protein_coding;processed_transcript	NA	NA	203.342	189.717	197.455	102.931	99.4493	89.4751	2.02331	1.01672	5.28457e-48	5.15028e-46	up	yes
ENSG00000237506	RPSAP15	220885	ENST00000448168	NA	NA	NA	NA	ribosomal protein SA pseudogene 15 [Source:HGNC Symbol;Acc:HGNC:31464]	processed_pseudogene	NA	NA	27.5132	30.2243	29.1705	64.865	62.0215	64.4221	0.454281	-1.13834	6.68631e-48	6.49729e-46	down	yes
ENSG00000205097	FRG2	448831	ENST00000504750;ENST00000378763	GO:0005634(nucleus);GO:0005634(nucleus)	NA	NA	NA	FSHD region gene 2 [Source:HGNC Symbol;Acc:HGNC:19136]	protein_coding	NA	NA	2.94986	3.37994	3.72624	0.0721694	0.226243	0.0867514	26.1085	4.70645	7.18489e-48	6.96136e-46	up	yes
ENSG00000187535	IFT140	9742	ENST00000426508;ENST00000397417;ENST00000569646;ENST00000566818;ENST00000439987;ENST00000565298;ENST00000561954;ENST00000569812;ENST00000568837;ENST00000566052	GO:0003674(molecular_function);GO:0005515(protein binding);GO:0005737(cytoplasm);GO:0005813(centrosome);GO:0005814(centriole);GO:0005815(microtubule organizing center);GO:0005856(cytoskeleton);GO:0005929(cilium);GO:0005930(axoneme);GO:0007368(determination of left/right symmetry);GO:0007507(heart development);GO:0008589(regulation of smoothened signaling pathway);GO:0021532(neural tube patterning…	NA	NA	NA	intraflagellar transport 140 [Source:HGNC Symbol;Acc:HGNC:29077]	protein_coding;nonsense_mediated_decay;retained_intron;processed_transcript	NA	R-HSA-5610725(TULP3 is required for GPR161 localization in the cilium);R-HSA-5610726(The IFT-A complex recruits TULP3);R-HSA-5610727(GPR161 promotes cAMP production in a G alpha(s)-dependent manner);R-HSA-5617829(Assembly of IFT A complex);R-HSA-5624949(Assembly of the anterograde IFT train);R-HSA-5624952(Assembly of the retrograde IFT train);R-HSA-5625416(Anterograde IFT);R-HSA-5625421(The anter…	1.1961	1.33784	1.30398	3.57262	3.77094	3.41216	0.356825	-1.48671	8.34283e-48	8.05971e-46	down	yes
ENSG00000156453	PCDH1	5097	ENST00000394536;ENST00000515351;ENST00000505937;ENST00000287008;ENST00000511044;ENST00000357517	GO:0005509(calcium ion binding);GO:0005654(nucleoplasm);GO:0005730(nucleolus);GO:0005886(plasma membrane);GO:0005887(integral component of plasma membrane);GO:0005911(cell-cell junction);GO:0007155(cell adhesion);GO:0007156(homophilic cell adhesion via plasma membrane adhesion molecules);GO:0007267(cell-cell signaling);GO:0007399(nervous system development);GO:0016020(membrane);GO:0016021(integra…	NA	NA	NA	protocadherin 1 [Source:HGNC Symbol;Acc:HGNC:8655]	protein_coding;nonsense_mediated_decay;processed_transcript	NA	NA	8.95198	10.081	9.64409	3.61956	4.12083	4.33686	2.37447	1.2476	1.126e-47	1.08462e-45	up	yes
ENSG00000131469	RPL27	6155	ENST00000253788;ENST00000593262;ENST00000588830;ENST00000589913;ENST00000589037;ENST00000586277;ENST00000590864;ENST00000587478	GO:0002181(cytoplasmic translation);GO:0003723(RNA binding);GO:0003735(structural constituent of ribosome);GO:0005515(protein binding);GO:0005634(nucleus);GO:0005654(nucleoplasm);GO:0005730(nucleolus);GO:0005737(cytoplasm);GO:0005783(endoplasmic reticulum);GO:0005791(rough endoplasmic reticulum);GO:0005829(cytosol);GO:0005840(ribosome);GO:0005925(focal adhesion);GO:0006364(rRNA processing);GO:000…	03010(Ribosome);05171(Coronavirus disease - COVID-19);05171(Coronavirus disease - COVID-19)	NA	NA	ribosomal protein L27 [Source:HGNC Symbol;Acc:HGNC:10328]	protein_coding;retained_intron;nonsense_mediated_decay	NA	R-HSA-141671(Polypeptide release from the eRF3-GDP:eRF1:mRNA:80S Ribosome complex);R-HSA-141673(GTP Hydrolysis by eRF3 bound to the eRF1:mRNA:polypeptide:80S Ribosome complex);R-HSA-141691(GTP bound eRF3:eRF1 complex binds the peptidyl tRNA:mRNA:80S Ribosome complex);R-HSA-156826(Dissociation of L13a from the 60s ribosomal subunit);R-HSA-156907(Aminoacyl-tRNA binds to the ribosome at the A-site);…	151.084	143.316	147.305	76.0965	63.5302	65.0203	2.15837	1.10994	1.55692e-47	1.49537e-45	up	yes
ENSG00000137714	FDX1	2230	ENST00000260270	GO:0005506(iron ion binding);GO:0005739(mitochondrion);GO:0005759(mitochondrial matrix);GO:0006629(lipid metabolic process);GO:0006694(steroid biosynthetic process);GO:0008202(steroid metabolic process);GO:0008203(cholesterol metabolic process);GO:0009055(electron transfer activity);GO:0022900(electron transport chain);GO:0042446(hormone biosynthetic process);GO:0046872(metal ion binding);GO:0051…	NA	NA	NA	ferredoxin 1 [Source:HGNC Symbol;Acc:HGNC:3638]	protein_coding	NA	R-HSA-1362408(FXN:NFS1:ISD11:ISCU assembles 2Fe-2S iron-sulfur cluster);R-HSA-193054(Oxidation of cholesterol to 22beta-hydroxycholesterol);R-HSA-193065(Oxidation of 22beta-hydroxycholesterol to 20alpha,22beta-hydroxycholesterol);R-HSA-193101(CYP11A1 cleaves 20a,22b-DHCHOL);R-HSA-2395512(FDXR transfers electrons to FDX1,2 (FDX1L));R-HSA-5580269(Defective CYP11A1 does not cleave 20a,22b-DHCHOL)	14.1005	14.4222	14.477	6.08455	5.45546	5.06954	2.58885	1.37231	2.08803e-47	1.99968e-45	up	yes
ENSG00000109534	GAR1	54433,1258	ENST00000394631;ENST00000226796;ENST00000506840;ENST00000503671	GO:0000454(snoRNA guided rRNA pseudouridine synthesis);GO:0000781(chromosome, telomeric region);GO:0001522(pseudouridine synthesis);GO:0001650(fibrillar center);GO:0003723(RNA binding);GO:0005515(protein binding);GO:0005634(nucleus);GO:0005654(nucleoplasm);GO:0005697(telomerase holoenzyme complex);GO:0005730(nucleolus);GO:0006364(rRNA processing);GO:0007004(telomere maintenance via telomerase);GO…	03008(Ribosome biogenesis in eukaryotes);03008(Ribosome biogenesis in eukaryotes)	NA	NA	GAR1 ribonucleoprotein [Source:HGNC Symbol;Acc:HGNC:14264]	protein_coding;retained_intron	DOID:12449(aplastic_anemia);DOID:2355(anemia);DOID:2914(immune_system_disease);DOID:4961(bone_marrow_disease);DOID:4(disease);DOID:74(hematopoietic_system_disease);DOID:7(disease_of_anatomical_entity)	R-HSA-163090(Elongation Of The Telomeric Chromosome End);R-HSA-163096(Recruitment of Telomerase RNP to the Telomeric Chromosome End);R-HSA-163099(Alignment Of The RNA Template On The Telomeric Chromosome End);R-HSA-163120(Disassociation of Telomerase RNP and the Chromosome End);R-HSA-164616(Biogenesis and assembly of the telomerase RNP);R-HSA-164617(Elongation of Extended Telomeric Chromosome End…	32.2515	30.2269	29.1558	13.3084	12.2175	13.0166	2.37749	1.24944	2.20222e-47	2.10296e-45	up	yes
ENSG00000289353	ENSG00000289353		ENST00000691717	NA	NA	NA	NA	novel transcript, sense intronic to CMTM1and CKLF-CMTM1	lncRNA	NA	NA	9.68755	10.0554	9.77885	2.50718	2.89118	2.64348	3.67102	1.87618	2.68903e-47	2.56045e-45	up	yes
ENSG00000132967	HMGB1P5	10354	ENST00000255320;ENST00000451497	NA	NA	NA	NA	high mobility group box 1 pseudogene 5 [Source:HGNC Symbol;Acc:HGNC:4997]	transcribed_processed_pseudogene;processed_transcript	NA	NA	43.5275	39.1152	38.6577	86.0235	93.2455	86.9255	0.455683	-1.1339	3.33651e-47	3.16787e-45	down	yes
ENSG00000104980	TIMM44	10469	ENST00000595831;ENST00000595876;ENST00000598968;ENST00000599650;ENST00000600748;ENST00000598675;ENST00000270538;ENST00000599939;ENST00000595565;ENST00000600000;ENST00000597926;ENST00000598481	GO:0000166(nucleotide binding);GO:0001650(fibrillar center);GO:0005515(protein binding);GO:0005524(ATP binding);GO:0005739(mitochondrion);GO:0005743(mitochondrial inner membrane);GO:0005744(TIM23 mitochondrial import inner membrane translocase complex);GO:0005759(mitochondrial matrix);GO:0006626(protein targeting to mitochondrion);GO:0006886(intracellular protein transport);GO:0015031(protein tra…	NA	NA	NA	translocase of inner mitochondrial membrane 44 [Source:HGNC Symbol;Acc:HGNC:17316]	nonsense_mediated_decay;processed_transcript;retained_intron;protein_coding	DOID:150(disease_of_mental_health);DOID:1561(cognitive_disorder);DOID:2468(psychotic_disorder);DOID:4(disease);DOID:5419(schizophrenia)	R-HSA-1299475(TIMM23 PAM translocates proteins from the mitochondrial intermembrane space to the mitochondrial matrix);R-HSA-1299476(MPP cleaves targeting peptide (presequence) of inner membrane precursors);R-HSA-1299478(MPP cleaves targeting peptide (presequence) of matrix precursors);R-HSA-1299480(Precursor proteins enter TIMM23 PAM);R-HSA-1299482(TIMM23 SORT inserts proteins into inner membran…	16.4155	15.0999	15.0419	30.1835	31.9269	31.2863	0.498489	-1.00437	4.12238e-47	3.90283e-45	down	yes
ENSG00000075618	FSCN1	6624	ENST00000382361;ENST00000447103;ENST00000444748;ENST00000473330	GO:0001725(stress fiber);GO:0001726(ruffle);GO:0002102(podosome);GO:0003723(RNA binding);GO:0003779(actin binding);GO:0005515(protein binding);GO:0005737(cytoplasm);GO:0005829(cytosol);GO:0005856(cytoskeleton);GO:0005902(microvillus);GO:0005911(cell-cell junction);GO:0005938(cell cortex);GO:0007015(actin filament organization);GO:0007043(cell-cell junction assembly);GO:0007163(establishment or ma…	05206(MicroRNAs in cancer);05206(MicroRNAs in cancer)	NA	NA	fascin actin-bundling protein 1 [Source:HGNC Symbol;Acc:HGNC:11148]	protein_coding;retained_intron	DOID:0050615(respiratory_system_cancer);DOID:0050686(organ_system_cancer);DOID:0050687(cell_type_cancer);DOID:0060072(benign_neoplasm);DOID:0060084(cell_type_benign_neoplasm);DOID:0060100(musculoskeletal_system_cancer);DOID:10155(intestinal_cancer);DOID:127(leiomyoma);DOID:1324(lung_cancer);DOID:14566(disease_of_cellular_proliferation);DOID:1612(breast_cancer);DOID:162(cancer);DOID:170(endocrine_…	R-HSA-6790041(Expression of STAT3-upregulated cytosolic proteins)	7.7517	7.04911	7.29828	2.3286	1.82829	1.76134	3.73407	1.90075	4.79314e-47	4.52494e-45	up	yes
ENSG00000174917	MICOS13	125988	ENST00000309324;ENST00000587950;ENST00000585605;ENST00000590389;ENST00000587589;ENST00000590075	GO:0001401(SAM complex);GO:0005515(protein binding);GO:0005654(nucleoplasm);GO:0005739(mitochondrion);GO:0005743(mitochondrial inner membrane);GO:0007007(inner mitochondrial membrane organization);GO:0016020(membrane);GO:0016021(integral component of membrane);GO:0042407(cristae formation);GO:0044284(mitochondrial crista junction);GO:0061617(MICOS complex);GO:0140275(MIB complex);GO:0140275(MIB c…	NA	NA	NA	mitochondrial contact site and cristae organizing system subunit 13 [Source:HGNC Symbol;Acc:HGNC:33702]	protein_coding;processed_transcript;retained_intron	NA	R-HSA-8949609(Formation of MIB complex containing the MICOS complex causes curvature of mitochondrial inner membrane)	12.4304	11.7788	12.0088	2.42531	3.32197	2.74194	4.26636	2.093	6.30285e-47	5.86661e-45	up	yes
ENSG00000117410	ATP6V0B	533	ENST00000472277;ENST00000236067;ENST00000532642;ENST00000498664;ENST00000496131;ENST00000472505;ENST00000498208;ENST00000532072;ENST00000461670;ENST00000473485;ENST00000471859;ENST00000472174;ENST00000468183	GO:0000139(Golgi membrane);GO:0000220(vacuolar proton-transporting V-type ATPase, V0 domain);GO:0005515(protein binding);GO:0005765(lysosomal membrane);GO:0005768(endosome);GO:0005886(plasma membrane);GO:0006811(ion transport);GO:0007035(vacuolar acidification);GO:0007042(lysosomal lumen acidification);GO:0010008(endosome membrane);GO:0015078(proton transmembrane transporter activity);GO:0016020(…	00190(Oxidative phosphorylation);01100(Metabolic pathways);04142(Lysosome);04145(Phagosome);04721(Synaptic vesicle cycle);05110(Vibrio cholerae infection);05120(Epithelial cell signaling in Helicobacter pylori infection);05152(Tuberculosis);05165(Human papillomavirus infection);05323(Rheumatoid arthritis);05323(Rheumatoid arthritis)	NA	NA	ATPase H+ transporting V0 subunit b [Source:HGNC Symbol;Acc:HGNC:861]	processed_transcript;protein_coding;retained_intron;nonsense_mediated_decay	DOID:14566(disease_of_cellular_proliferation);DOID:162(cancer);DOID:4(disease)	R-HSA-1222516(Intraphagosomal pH is lowered to 5 by V-ATPase);R-HSA-5252133(ATP6AP1 binds V-ATPase);R-HSA-74723(Endosome acidification);R-HSA-917841(Acidification of Tf:TfR1 containing endosome);R-HSA-9639286(RRAGC,D exchanges GTP for GDP);R-HSA-9640167(RRAGA,B exchanges GDP for GTP);R-HSA-9640168(v-ATPase:Ragulator:RRAGA,B:GTP:RRAGC,D:GDP:SLC38A9:Arginine dissociates yielding v-ATPase:Ragulator:…	34.308	33.6268	32.2075	16.2724	15.6498	13.9184	2.18457	1.12735	7.41473e-47	6.8822e-45	up	yes
ENSG00000155368	DBI	1622,706	ENST00000355857;ENST00000460901;ENST00000492375;ENST00000627093;ENST00000475783;ENST00000627305;ENST00000393103;ENST00000535617;ENST00000311521;ENST00000535757;ENST00000409094	GO:0000062(fatty-acyl-CoA binding);GO:0005515(protein binding);GO:0005783(endoplasmic reticulum);GO:0005788(endoplasmic reticulum lumen);GO:0005794(Golgi apparatus);GO:0006631(fatty acid metabolic process);GO:0008289(lipid binding);GO:0030156(benzodiazepine receptor binding);GO:0032994(protein-lipid complex);GO:0036042(long-chain fatty acyl-CoA binding);GO:0036151(phosphatidylcholine acyl-chain r…	03320(PPAR signaling pathway);03320(PPAR signaling pathway)	NA	NA	diazepam binding inhibitor, acyl-CoA binding protein [Source:HGNC Symbol;Acc:HGNC:2690]	protein_coding;processed_transcript;retained_intron	DOID:150(disease_of_mental_health);DOID:1561(cognitive_disorder);DOID:2468(psychotic_disorder);DOID:4(disease);DOID:5419(schizophrenia)	R-HSA-8848246(DBI, ACBD7 bind MCFA-CoA and LCFA-CoA)	27.0623	28.8509	28.0566	13.9346	12.8525	12.6534	2.12902	1.09019	7.51674e-47	6.9574e-45	up	yes
ENSG00000167283	ATP5MG	10632	ENST00000300688;ENST00000529790;ENST00000688882;ENST00000529460;ENST00000534385;ENST00000690793;ENST00000527186;ENST00000529770;ENST00000684822;ENST00000686391;ENST00000689460;ENST00000533172	GO:0000276(mitochondrial proton-transporting ATP synthase complex, coupling factor F(o));GO:0005515(protein binding);GO:0005739(mitochondrion);GO:0005743(mitochondrial inner membrane);GO:0005753(mitochondrial proton-transporting ATP synthase complex);GO:0006754(ATP biosynthetic process);GO:0006811(ion transport);GO:0015078(proton transmembrane transporter activity);GO:0015986(proton motive force-…	00190(Oxidative phosphorylation);01100(Metabolic pathways);04714(Thermogenesis);04714(Thermogenesis)	NA	NA	ATP synthase membrane subunit g [Source:HGNC Symbol;Acc:HGNC:14247]	protein_coding;nonsense_mediated_decay;processed_transcript;retained_intron	NA	R-HSA-164832(ATPase synthesizes ATP);R-HSA-164834(Enzyme-bound ATP is released);R-HSA-164840(ADP and Pi bind to ATPase);R-HSA-8949580(F1Fo ATP synthase dimerizes)	19.85	18.5674	19.44	9.58332	7.98442	8.62677	2.20876	1.14324	8.19914e-47	7.54686e-45	up	yes
ENSG00000065361	ERBB3	2065	ENST00000267101;ENST00000549282;ENST00000683059;ENST00000551085;ENST00000684766;ENST00000411731;ENST00000683142;ENST00000546884;ENST00000549061;ENST00000549205;ENST00000549672;ENST00000684500;ENST00000551176;ENST00000549644;ENST00000549472;ENST00000550828;ENST00000546748;ENST00000552691;ENST00000549832;ENST00000553131;ENST00000682431;ENST00000682873;ENST00000682512;ENST00000548709;ENST00000683164	GO:0000166(nucleotide binding);GO:0003197(endocardial cushion development);GO:0004672(protein kinase activity);GO:0004712(protein serine/threonine/tyrosine kinase activity);GO:0004713(protein tyrosine kinase activity);GO:0004714(transmembrane receptor protein tyrosine kinase activity);GO:0004888(transmembrane signaling receptor activity);GO:0005515(protein binding);GO:0005524(ATP binding);GO:0005…	01521(EGFR tyrosine kinase inhibitor resistance);04010(MAPK signaling pathway);04012(ErbB signaling pathway);04020(Calcium signaling pathway);04151(PI3K-Akt signaling pathway);05205(Proteoglycans in cancer);05206(MicroRNAs in cancer);05206(MicroRNAs in cancer)	K05084	EC:2.7.10.1	erb-b2 receptor tyrosine kinase 3 [Source:HGNC Symbol;Acc:HGNC:3431]	protein_coding;nonsense_mediated_decay;retained_intron;processed_transcript	DOID:0050161(lower_respiratory_tract_disease);DOID:0050615(respiratory_system_cancer);DOID:0050686(organ_system_cancer);DOID:0050687(cell_type_cancer);DOID:10595(Charcot_Marie_Tooth_disease);DOID:1115(sarcoma);DOID:1324(lung_cancer);DOID:14566(disease_of_cellular_proliferation);DOID:150(disease_of_mental_health);DOID:1561(cognitive_disorder);DOID:1579(respiratory_system_disease);DOID:1612(breast_…	R-HSA-1247497(ERBB3 binds neuregulins);R-HSA-1250189(Binding of PI3K to ERBB2:p-ERBB3 heterodimer);R-HSA-1250195(SHC1 phosphorylation by ERBB2 heterodimers);R-HSA-1250462(PIP2 to PIP3 conversion by PI3K bound to phosphorylated heterodimer of ERBB2 and ERBB3);R-HSA-1250463(RAS guanyl-nucleotide exchange mediated by SOS1 in complex with GRB2 and p-SHC1:Phosphorylated ERBB2 heterodimers);R-HSA-12504…	0.987657	1.01718	0.873758	2.79742	2.73153	2.64764	0.352054	-1.50613	1.33663e-46	1.22689e-44	down	yes
ENSG00000116954	RRAGC	64121	ENST00000373001;ENST00000474456;ENST00000493015;ENST00000496778	GO:0000166(nucleotide binding);GO:0000287(magnesium ion binding);GO:0003924(GTPase activity);GO:0005515(protein binding);GO:0005525(GTP binding);GO:0005634(nucleus);GO:0005654(nucleoplasm);GO:0005737(cytoplasm);GO:0005764(lysosome);GO:0005829(cytosol);GO:0006351(DNA-templated transcription);GO:0006915(apoptotic process);GO:0007264(small GTPase mediated signal transduction);GO:0008104(protein loca…	04140(Autophagy - animal);04150(mTOR signaling pathway);05131(Shigellosis);05131(Shigellosis)	NA	NA	Ras related GTP binding C [Source:HGNC Symbol;Acc:HGNC:19902]	protein_coding;retained_intron;processed_transcript	NA	R-HSA-165680(Formation of active mTORC1 complex);R-HSA-165692(Phosphorylation of 4E-BP1 by activated mTORC1);R-HSA-165718(mTORC1 phosphorylation of RPS6KB1 (S6K));R-HSA-377186(Activated Akt1 phosphorylates AKT1S1 (PRAS40));R-HSA-380979(RHEB in mTORC1:RHEB:GTP hydrolyses GTP);R-HSA-447074(AMPK phosphorylates Raptor in the mTORC1 complex);R-HSA-5653957(Rag dimer formation);R-HSA-5653968(Ragulator:R…	9.33695	10.3309	9.26059	4.26263	4.35667	4.13038	2.26895	1.18203	1.85406e-46	1.69713e-44	up	yes
ENSG00000233024	NPIPA9	105376752	ENST00000546267;ENST00000528301;ENST00000526166;ENST00000533010;ENST00000543228;ENST00000427999;ENST00000545114;ENST00000327792;ENST00000531453	GO:0005654(nucleoplasm);GO:0005654(nucleoplasm)	NA	NA	NA	nuclear pore complex interacting protein family, member A9 [Source:HGNC Symbol;Acc:HGNC:41984]	processed_transcript;protein_coding;retained_intron	NA	NA	2.46906	4.09466	3.58446	12.5267	13.9466	17.3336	0.231657	-2.10994	1.99771e-46	1.82358e-44	down	yes
ENSG00000105612	DNASE2	1777	ENST00000698693;ENST00000222219;ENST00000586547;ENST00000698691;ENST00000588777;ENST00000698692;ENST00000592506	GO:0000737(DNA catabolic process, endonucleolytic);GO:0003677(DNA binding);GO:0004518(nuclease activity);GO:0004519(endonuclease activity);GO:0004520(endodeoxyribonuclease activity);GO:0004531(deoxyribonuclease II activity);GO:0005764(lysosome);GO:0006259(DNA metabolic process);GO:0006308(DNA catabolic process);GO:0006309(apoptotic DNA fragmentation);GO:0006915(apoptotic process);GO:0016787(hydro…	04142(Lysosome);04142(Lysosome)	K01158	EC:3.1.22.1	deoxyribonuclease 2, lysosomal [Source:HGNC Symbol;Acc:HGNC:2960]	nonsense_mediated_decay;protein_coding;retained_intron	DOID:0060056(hypersensitivity_reaction_disease);DOID:0080001(bone_disease);DOID:17(musculoskeletal_system_disease);DOID:2914(immune_system_disease);DOID:3342(bone_inflammation_disease);DOID:417(hypersensitivity_reaction_type_II_disease);DOID:4(disease);DOID:7148(rheumatoid_arthritis);DOID:7(disease_of_anatomical_entity);DOID:848(arthritis)	R-HSA-432688(trans-Golgi Network Derived Lysosomal Vesicle Uncoating);R-HSA-432706(trans-Golgi Network Lysosome Vesicle Destined Membrane Coat Assembly);R-HSA-432707(trans-Golgi Network Lysosomal Vesicle Scission);R-HSA-432712(Vamp And trans-Golgi Network AP-1 Binding Coupled With Cargo Capture On Lysosome Vesicle Destined Golgi Membrane)	9.40091	9.53021	9.32827	18.5082	21.6019	20.2619	0.468087	-1.09515	2.79654e-46	2.5388e-44	down	yes
ENSG00000233927	RPS28	6234	ENST00000600659;ENST00000449223;ENST00000417088;ENST00000602140	GO:0000028(ribosomal small subunit assembly);GO:0002181(cytoplasmic translation);GO:0003723(RNA binding);GO:0003735(structural constituent of ribosome);GO:0005515(protein binding);GO:0005654(nucleoplasm);GO:0005737(cytoplasm);GO:0005783(endoplasmic reticulum);GO:0005791(rough endoplasmic reticulum);GO:0005829(cytosol);GO:0005840(ribosome);GO:0006364(rRNA processing);GO:0006412(translation);GO:001…	03010(Ribosome);05171(Coronavirus disease - COVID-19);05171(Coronavirus disease - COVID-19)	NA	NA	ribosomal protein S28 [Source:HGNC Symbol;Acc:HGNC:10418]	protein_coding;retained_intron	NA	R-HSA-141671(Polypeptide release from the eRF3-GDP:eRF1:mRNA:80S Ribosome complex);R-HSA-141673(GTP Hydrolysis by eRF3 bound to the eRF1:mRNA:polypeptide:80S Ribosome complex);R-HSA-141691(GTP bound eRF3:eRF1 complex binds the peptidyl tRNA:mRNA:80S Ribosome complex);R-HSA-156808(Formation of translation initiation complexes yielding circularized Ceruloplasmin mRNA in a 'closed-loop' conformation…	52.7629	48.0176	50.544	23.3104	20.3111	18.862	2.42183	1.2761	2.99903e-46	2.71519e-44	up	yes
ENSG00000186480	INSIG1	3638	ENST00000340368;ENST00000344756;ENST00000342407;ENST00000468307;ENST00000476756;ENST00000425172	GO:0005515(protein binding);GO:0005783(endoplasmic reticulum);GO:0005789(endoplasmic reticulum membrane);GO:0006629(lipid metabolic process);GO:0006641(triglyceride metabolic process);GO:0006695(cholesterol biosynthetic process);GO:0006991(response to sterol depletion);GO:0008142(oxysterol binding);GO:0008202(steroid metabolic process);GO:0008203(cholesterol metabolic process);GO:0008289(lipid bi…	NA	NA	NA	insulin induced gene 1 [Source:HGNC Symbol;Acc:HGNC:6083]	protein_coding;retained_intron	DOID:0014667(disease_of_metabolism);DOID:0050013(carbohydrate_metabolism_disease);DOID:0050686(organ_system_cancer);DOID:0050828(artery_disease);DOID:0060158(acquired_metabolic_disease);DOID:10534(stomach_cancer);DOID:114(heart_disease);DOID:1287(cardiovascular_system_disease);DOID:14566(disease_of_cellular_proliferation);DOID:162(cancer);DOID:178(vascular_disease);DOID:3119(gastrointestinal_syst…	R-HSA-2317530(SREBP1A,1C,2 binds SCAP:cholesterol:INSIG and is retained in the endoplasmic reticulum);R-HSA-2317531(SREBP1A,1C,2 binds SCAP:INSIG:oxysterol and is retained in the endoplasmic reticulum)	11.4384	11.0183	11.2145	4.31872	4.81801	4.11948	2.54003	1.34485	4.10524e-46	3.70657e-44	up	yes
ENSG00000142694	EVA1B	55194	ENST00000490466;ENST00000270824	GO:0005515(protein binding);GO:0016020(membrane);GO:0016021(integral component of membrane);GO:0016021(integral component of membrane)	NA	NA	NA	eva-1 homolog B [Source:HGNC Symbol;Acc:HGNC:25558]	protein_coding	NA	NA	5.73135	4.16694	5.51803	0.343694	0.183843	0.212683	20.8267	4.38036	4.9831e-46	4.4627e-44	up	yes
ENSG00000008735	MAPK8IP2	23542	ENST00000329492;ENST00000008876	GO:0001540(amyloid-beta binding);GO:0001662(behavioral fear response);GO:0005078(MAP-kinase scaffold activity);GO:0005198(structural molecule activity);GO:0005515(protein binding);GO:0005737(cytoplasm);GO:0007172(signal complex assembly);GO:0007254(JNK cascade);GO:0007617(mating behavior);GO:0010469(regulation of signaling receptor activity);GO:0014069(postsynaptic density);GO:0019894(kinesin bin…	04010(MAPK signaling pathway);04010(MAPK signaling pathway)	NA	NA	mitogen-activated protein kinase 8 interacting protein 2 [Source:HGNC Symbol;Acc:HGNC:6883]	protein_coding;retained_intron	NA	NA	2.05359	2.16603	2.23331	0.445555	0.360998	0.461516	5.08878	2.34732	5.09614e-46	4.55164e-44	up	yes
ENSG00000131475	VPS25	84313	ENST00000253794;ENST00000591584;ENST00000589219;ENST00000590339;ENST00000589577	GO:0000814(ESCRT II complex);GO:0005198(structural molecule activity);GO:0005515(protein binding);GO:0005634(nucleus);GO:0005654(nucleoplasm);GO:0005737(cytoplasm);GO:0005768(endosome);GO:0005829(cytosol);GO:0007175(negative regulation of epidermal growth factor-activated receptor activity);GO:0010008(endosome membrane);GO:0015031(protein transport);GO:0016020(membrane);GO:0016236(macroautophagy)…	04144(Endocytosis);04144(Endocytosis)	NA	NA	vacuolar protein sorting 25 homolog [Source:HGNC Symbol;Acc:HGNC:28122]	protein_coding;retained_intron;nonsense_mediated_decay	NA	R-HSA-917696(Cargo Sequestration);R-HSA-917700(MVB Vesicle Formation);R-HSA-9610942(HCMV Formation of Final Envelopment Complex);R-HSA-9610954(HCMV Final Envelopment)	17.2849	16.6448	16.8196	33.5724	35.6846	33.6528	0.493143	-1.01992	5.37234e-46	4.78542e-44	down	yes
ENSG00000112972	HMGCS1	3157	ENST00000433297;ENST00000514610;ENST00000507004;ENST00000325110;ENST00000507293;ENST00000508319;ENST00000511774	GO:0004421(hydroxymethylglutaryl-CoA synthase activity);GO:0005737(cytoplasm);GO:0005829(cytosol);GO:0006084(acetyl-CoA metabolic process);GO:0006629(lipid metabolic process);GO:0006694(steroid biosynthetic process);GO:0006695(cholesterol biosynthetic process);GO:0008202(steroid metabolic process);GO:0008203(cholesterol metabolic process);GO:0008299(isoprenoid biosynthetic process);GO:0010142(far…	00072(Synthesis and degradation of ketone bodies);00280(Valine, leucine and isoleucine degradation);00650(Butanoate metabolism);00900(Terpenoid backbone biosynthesis);01100(Metabolic pathways);03320(PPAR signaling pathway);03320(PPAR signaling pathway)	K01641	EC:2.3.3.10	3-hydroxy-3-methylglutaryl-CoA synthase 1 [Source:HGNC Symbol;Acc:HGNC:5007]	protein_coding;retained_intron	NA	R-HSA-1655848(Expression of Hydroxymethylglutaryl coenzyme A synthase (HMGCS1));R-HSA-191323(HMGCS1 condenses Ac-CoA and ACA-CoA to form bHMG-CoA)	11.9253	11.4592	12.105	5.69993	5.93725	5.99265	2.01304	1.00937	8.3931e-46	7.4362e-44	up	yes
ENSG00000140479	PCSK6	5046	ENST00000615296;ENST00000677364;ENST00000622483;ENST00000611716;ENST00000611967;ENST00000618548;ENST00000677996;ENST00000619160;ENST00000676494;ENST00000559417;ENST00000331826;ENST00000677962;ENST00000558864;ENST00000676598;ENST00000559499;ENST00000679007;ENST00000558154;ENST00000398185;ENST00000560785;ENST00000558433;ENST00000678381;ENST00000678918;ENST00000557794;ENST00000559430	GO:0004175(endopeptidase activity);GO:0004252(serine-type endopeptidase activity);GO:0005515(protein binding);GO:0005576(extracellular region);GO:0005615(extracellular space);GO:0005783(endoplasmic reticulum);GO:0005796(Golgi lumen);GO:0005886(plasma membrane);GO:0006508(proteolysis);GO:0007354(zygotic determination of anterior/posterior axis, embryo);GO:0007368(determination of left/right symmet…	NA	NA	NA	proprotein convertase subtilisin/kexin type 6 [Source:HGNC Symbol;Acc:HGNC:8569]	protein_coding;retained_intron;processed_transcript	DOID:0060037(developmental_disorder_of_mental_health);DOID:0060038(specific_developmental_disorder);DOID:13365(reading_disorder);DOID:14566(disease_of_cellular_proliferation);DOID:150(disease_of_mental_health);DOID:162(cancer);DOID:4428(dyslexia);DOID:4(disease);DOID:8927(learning_disability)	R-HSA-1181152(Cleavage of NODAL proprotein);R-HSA-187020(Part of pro-beta-NGF is processed to mature beta-NGF);R-HSA-6784628(PCSK6,FURIN mediate dissociation of 2 x LPL from GPIHBP1:HSPG:LPL dimer);R-HSA-8849797(Membrane proteases cleave Profilaggrin producing Filaggrin)	0.597349	0.660446	0.634366	1.64185	1.55773	1.56918	0.396782	-1.33358	9.02007e-46	7.97037e-44	down	yes
ENSG00000198743	SLC5A3	6526	ENST00000381151	GO:0005365(myo-inositol transmembrane transporter activity);GO:0005367(myo-inositol:sodium symporter activity);GO:0005412(glucose:sodium symporter activity);GO:0005886(plasma membrane);GO:0005887(integral component of plasma membrane);GO:0006020(inositol metabolic process);GO:0006811(ion transport);GO:0006814(sodium ion transport);GO:0007422(peripheral nervous system development);GO:0008076(volta…	NA	NA	NA	solute carrier family 5 member 3 [Source:HGNC Symbol;Acc:HGNC:11038]	protein_coding	DOID:0014667(disease_of_metabolism);DOID:0050013(carbohydrate_metabolism_disease);DOID:0060158(acquired_metabolic_disease);DOID:11612(polycystic_ovary_syndrome);DOID:225(syndrome);DOID:4194(glucose_metabolism_disease);DOID:4(disease);DOID:9351(diabetes_mellitus)	NA	6.44744	7.7526	7.41491	3.4323	3.52826	3.3629	2.09377	1.0661	1.03953e-45	9.16112e-44	up	yes
ENSG00000187720	THSD4	79875	ENST00000261862;ENST00000567838;ENST00000567745;ENST00000620694;ENST00000567776;ENST00000355327	GO:0001527(microfibril);GO:0005201(extracellular matrix structural constituent);GO:0005576(extracellular region);GO:0016787(hydrolase activity);GO:0031012(extracellular matrix);GO:0048251(elastic fiber assembly);GO:0062023(collagen-containing extracellular matrix);GO:0070062(extracellular exosome);GO:0070062(extracellular exosome)	04350(TGF-beta signaling pathway);04350(TGF-beta signaling pathway)	NA	NA	thrombospondin type 1 domain containing 4 [Source:HGNC Symbol;Acc:HGNC:25835]	protein_coding;processed_transcript;retained_intron	DOID:0080001(bone_disease);DOID:0080005(bone_remodeling_disease);DOID:0080011(bone_resorption_disease);DOID:11476(osteoporosis);DOID:17(musculoskeletal_system_disease);DOID:4(disease);DOID:7(disease_of_anatomical_entity)	R-HSA-5173005(B3GALTL transfers glucose to O-fucosyl-proteins);R-HSA-5173192(POFUT2 transfers fucose to TSR domain-containing proteins);R-HSA-6785565(Defective B3GALTL does not transfer glucose to O-fucosyl-proteins)	1.4492	1.6736	1.44507	3.30571	3.69218	3.79226	0.423336	-1.24013	1.59807e-45	1.4046e-43	down	yes
ENSG00000136436	CALCOCO2	10241	ENST00000258947;ENST00000514962;ENST00000503463;ENST00000448105;ENST00000509014;ENST00000509507;ENST00000575461;ENST00000510356;ENST00000506971;ENST00000514006;ENST00000513119;ENST00000508679;ENST00000576582;ENST00000507076;ENST00000575560;ENST00000509784;ENST00000507306;ENST00000502761;ENST00000511816;ENST00000514267;ENST00000509112;ENST00000510997;ENST00000505071;ENST00000509415;ENST00000416445	GO:0000421(autophagosome membrane);GO:0005515(protein binding);GO:0005634(nucleus);GO:0005737(cytoplasm);GO:0005776(autophagosome);GO:0005829(cytosol);GO:0005856(cytoskeleton);GO:0006914(autophagy);GO:0016020(membrane);GO:0016032(viral process);GO:0016605(PML body);GO:0031410(cytoplasmic vesicle);GO:0034341(response to interferon-gamma);GO:0042803(protein homodimerization activity);GO:0043231(int…	04137(Mitophagy - animal);05131(Shigellosis);05164(Influenza A);05164(Influenza A)	NA	NA	calcium binding and coiled-coil domain 2 [Source:HGNC Symbol;Acc:HGNC:29912]	protein_coding;retained_intron;nonsense_mediated_decay;processed_transcript	NA	NA	7.40493	8.32174	8.16938	15.6714	18.3127	20.355	0.439758	-1.18522	1.75119e-45	1.53512e-43	down	yes
ENSG00000120256	LRP11	84918	ENST00000239367;ENST00000367368;ENST00000463728	GO:0005515(protein binding);GO:0005886(plasma membrane);GO:0009408(response to heat);GO:0009409(response to cold);GO:0009414(response to water deprivation);GO:0009612(response to mechanical stimulus);GO:0016020(membrane);GO:0016021(integral component of membrane);GO:0033555(multicellular organismal response to stress);GO:0035902(response to immobilization stress);GO:0042594(response to starvation…	NA	NA	NA	LDL receptor related protein 11 [Source:HGNC Symbol;Acc:HGNC:16936]	protein_coding;retained_intron	NA	NA	2.33973	2.23169	2.27993	5.59098	6.95743	6.40866	0.361414	-1.46828	2.55952e-45	2.2319e-43	down	yes
ENSG00000227827	PKD1P2	283955	ENST00000532739	NA	NA	NA	NA	polycystin 1, transient receptor potential channel interacting pseudogene 2 [Source:HGNC Symbol;Acc:HGNC:30066]	unprocessed_pseudogene	NA	NA	0.269033	0.443558	0.40361	1.85713	1.76742	1.85171	0.203825	-2.29459	2.63787e-45	2.29419e-43	down	yes
ENSG00000092841	MYL6	4637	ENST00000548580;ENST00000293422;ENST00000549566;ENST00000549017;ENST00000548400;ENST00000552297;ENST00000550184;ENST00000547649;ENST00000548293;ENST00000348108;ENST00000536128;ENST00000547408;ENST00000546630;ENST00000548725;ENST00000549392;ENST00000550697;ENST00000547703;ENST00000551954;ENST00000546845;ENST00000550639;ENST00000551589	GO:0000146(microfilament motor activity);GO:0003774(cytoskeletal motor activity);GO:0005509(calcium ion binding);GO:0005515(protein binding);GO:0005829(cytosol);GO:0005903(brush border);GO:0006936(muscle contraction);GO:0007519(skeletal muscle tissue development);GO:0008307(structural constituent of muscle);GO:0016020(membrane);GO:0016459(myosin complex);GO:0016460(myosin II complex);GO:0016461(u…	04270(Vascular smooth muscle contraction);04530(Tight junction);04921(Oxytocin signaling pathway);04921(Oxytocin signaling pathway)	NA	NA	myosin light chain 6 [Source:HGNC Symbol;Acc:HGNC:7587]	protein_coding;processed_transcript;retained_intron;nonsense_mediated_decay	NA	R-HSA-3928616(Activated ROCK phosphorylates MRLCs);R-HSA-419197(Myosin regulatory light chain phosphorylation by ROCK);R-HSA-419232(Myosin phosphatase dephosphorylates myosin regulatory light chain);R-HSA-445699(ATP Hydrolysis By Myosin);R-HSA-445700(Myosin Binds ATP);R-HSA-445704(Calcium Binds Caldesmon);R-HSA-445705(Release Of ADP From Myosin);R-HSA-445813(Phosphorylation of Smooth Muscle Myosi…	107.881	101.215	103.279	52.5216	47.0242	40.826	2.22534	1.15403	3.75988e-45	3.26145e-43	up	yes
ENSG00000162300	ZFPL1	7542	ENST00000294258;ENST00000532200;ENST00000526440;ENST00000528123;ENST00000650243;ENST00000526945;ENST00000526334;ENST00000526791;ENST00000530488;ENST00000526289;ENST00000533216;ENST00000525509	GO:0003677(DNA binding);GO:0005515(protein binding);GO:0005634(nucleus);GO:0005794(Golgi apparatus);GO:0006355(regulation of DNA-templated transcription);GO:0008270(zinc ion binding);GO:0016020(membrane);GO:0016021(integral component of membrane);GO:0016192(vesicle-mediated transport);GO:0046872(metal ion binding);GO:0046872(metal ion binding)	NA	NA	NA	zinc finger protein like 1 [Source:HGNC Symbol;Acc:HGNC:12868]	protein_coding;retained_intron	NA	NA	4.61747	3.99929	4.01689	11.3643	13.0811	11.749	0.34905	-1.5185	4.1249e-45	3.56874e-43	down	yes
ENSG00000129226	CD68	968	ENST00000250092;ENST00000380498;ENST00000584180;ENST00000584502	GO:0002437(inflammatory response to antigenic stimulus);GO:0002605(negative regulation of dendritic cell antigen processing and presentation);GO:0005515(protein binding);GO:0005737(cytoplasm);GO:0005764(lysosome);GO:0005765(lysosomal membrane);GO:0005768(endosome);GO:0005886(plasma membrane);GO:0007568(aging);GO:0010008(endosome membrane);GO:0016020(membrane);GO:0016021(integral component of memb…	04142(Lysosome);04142(Lysosome)	NA	NA	CD68 molecule [Source:HGNC Symbol;Acc:HGNC:1693]	protein_coding	DOID:0050686(organ_system_cancer);DOID:0060100(musculoskeletal_system_cancer);DOID:14566(disease_of_cellular_proliferation);DOID:162(cancer);DOID:1967(leiomyosarcoma);DOID:4045(muscle_cancer);DOID:4230(smooth_muscle_cancer);DOID:4(disease)	R-HSA-6798739(Exocytosis of azurophil granule membrane proteins)	30.3914	26.0871	24.1486	9.18011	6.403	7.14896	3.54684	1.82654	5.48528e-45	4.73334e-43	up	yes
ENSG00000119899	SLC17A5	26503	ENST00000355773;ENST00000481996	GO:0005351(carbohydrate:proton symporter activity);GO:0005764(lysosome);GO:0005765(lysosomal membrane);GO:0005829(cytosol);GO:0005886(plasma membrane);GO:0005887(integral component of plasma membrane);GO:0006811(ion transport);GO:0006820(anion transport);GO:0006865(amino acid transport);GO:0009617(response to bacterium);GO:0015136(sialic acid transmembrane transporter activity);GO:0015293(symport…	04142(Lysosome);04142(Lysosome)	NA	NA	solute carrier family 17 member 5 [Source:HGNC Symbol;Acc:HGNC:10933]	protein_coding;processed_transcript	DOID:0014667(disease_of_metabolism);DOID:3211(lysosomal_storage_disease);DOID:3659(sialuria);DOID:4(disease);DOID:655(inherited_metabolic_disorder)	R-HSA-428585(SLC17A5 cotransports Neu5Ac, H+ from lysosomal lumen to cytosol);R-HSA-5624239(Defective SLC17A5 does not cotransport Neu5Ac, H+ from lysosomal lumen to cytosol)	8.54667	8.53642	7.7984	2.80805	3.12223	2.70862	2.88017	1.52615	5.52763e-45	4.75749e-43	up	yes
ENSG00000135916	ITM2C	81618	ENST00000326427;ENST00000335005;ENST00000326407;ENST00000492029;ENST00000543957;ENST00000409704;ENST00000620962;ENST00000457215;ENST00000418408;ENST00000541852	GO:0001540(amyloid-beta binding);GO:0005515(protein binding);GO:0005524(ATP binding);GO:0005764(lysosome);GO:0005765(lysosomal membrane);GO:0005794(Golgi apparatus);GO:0005886(plasma membrane);GO:0010977(negative regulation of neuron projection development);GO:0016020(membrane);GO:0016021(integral component of membrane);GO:0030182(neuron differentiation);GO:0042985(negative regulation of amyloid …	NA	NA	NA	integral membrane protein 2C [Source:HGNC Symbol;Acc:HGNC:6175]	protein_coding;processed_transcript	NA	NA	31.89	31.3543	33.8314	15.4391	16.4813	14.5205	2.09031	1.06372	6.18021e-45	5.30538e-43	up	yes
ENSG00000167965	MLST8	64223	ENST00000397124;ENST00000564088;ENST00000565717;ENST00000568194;ENST00000569848;ENST00000569417;ENST00000562392;ENST00000565687;ENST00000567623;ENST00000565250;ENST00000570224;ENST00000564294;ENST00000301724;ENST00000562479;ENST00000564319;ENST00000569457;ENST00000562352;ENST00000562844;ENST00000382450;ENST00000567928;ENST00000565330;ENST00000563067;ENST00000563107;ENST00000568542;ENST00000562239…	GO:0005515(protein binding);GO:0005654(nucleoplasm);GO:0005737(cytoplasm);GO:0005829(cytosol);GO:0006974(cellular response to DNA damage stimulus);GO:0007010(cytoskeleton organization);GO:0010507(negative regulation of autophagy);GO:0016310(phosphorylation);GO:0030307(positive regulation of cell growth);GO:0030838(positive regulation of actin filament polymerization);GO:0031669(cellular response …	04136(Autophagy - other);04140(Autophagy - animal);04150(mTOR signaling pathway);04151(PI3K-Akt signaling pathway);04714(Thermogenesis);04714(Thermogenesis)	NA	NA	MTOR associated protein, LST8 homolog [Source:HGNC Symbol;Acc:HGNC:24825]	protein_coding;nonsense_mediated_decay;retained_intron;processed_transcript	NA	R-HSA-165680(Formation of active mTORC1 complex);R-HSA-165692(Phosphorylation of 4E-BP1 by activated mTORC1);R-HSA-165718(mTORC1 phosphorylation of RPS6KB1 (S6K));R-HSA-198640(TORC2 (mTOR) phosphorylates AKT at S473);R-HSA-2243938(AKT1 E17K mutant is phosphorylated by TORC2 complex);R-HSA-377186(Activated Akt1 phosphorylates AKT1S1 (PRAS40));R-HSA-380979(RHEB in mTORC1:RHEB:GTP hydrolyses GTP);R-…	12.3029	11.1925	11.3264	23.426	28.6581	27.6826	0.436545	-1.1958	7.65311e-45	6.5528e-43	down	yes
ENSG00000227232	WASH7P	653635	ENST00000488147	NA	NA	NA	NA	WASP family homolog 7, pseudogene [Source:HGNC Symbol;Acc:HGNC:38034]	unprocessed_pseudogene	NA	NA	6.97572	8.08358	7.10644	19.883	20.5024	21.6294	0.357426	-1.48428	7.74605e-45	6.61529e-43	down	yes
ENSG00000188177	ZC3H6	376940	ENST00000409871;ENST00000343936;ENST00000502881;ENST00000476511	GO:0000785(chromatin);GO:0003674(molecular_function);GO:0003723(RNA binding);GO:0005575(cellular_component);GO:0005634(nucleus);GO:0008150(biological_process);GO:0045892(negative regulation of DNA-templated transcription);GO:0046872(metal ion binding);GO:0046872(metal ion binding)	NA	NA	NA	zinc finger CCCH-type containing 6 [Source:HGNC Symbol;Acc:HGNC:24762]	protein_coding;processed_transcript;retained_intron	NA	NA	0.266953	0.24089	0.234738	1.05784	1.40931	1.59988	0.182586	-2.45335	8.54123e-45	7.27564e-43	down	yes
ENSG00000105771	SMG9	56006	ENST00000270066;ENST00000601170;ENST00000598886;ENST00000597598;ENST00000598860;ENST00000594081;ENST00000600097;ENST00000595700;ENST00000597586	GO:0000184(nuclear-transcribed mRNA catabolic process, nonsense-mediated decay);GO:0001654(eye development);GO:0001701(in utero embryonic development);GO:0005515(protein binding);GO:0005829(cytosol);GO:0007420(brain development);GO:0007507(heart development);GO:0042802(identical protein binding);GO:0042802(identical protein binding)	NA	NA	NA	SMG9 nonsense mediated mRNA decay factor [Source:HGNC Symbol;Acc:HGNC:25763]	protein_coding;retained_intron;nonsense_mediated_decay	NA	R-HSA-927813(p-4S-UPF1 recruits SMG5, SMG7, SMG6, PNRC2, DCP1A, and PP2A);R-HSA-927832(UPF1 binds an mRNP with a termination codon preceding an Exon Junction Complex);R-HSA-927889(SMG1 phosphorylates UPF1 (enhanced by Exon Junction Complex))	2.78318	3.07044	3.04952	6.31471	6.42835	6.41361	0.464753	-1.10546	8.79944e-45	7.47636e-43	down	yes
ENSG00000196440	ARMCX4	100131755	ENST00000423738;ENST00000433011;ENST00000431677;ENST00000452188;ENST00000445416;ENST00000455331;ENST00000430461;ENST00000453574;ENST00000442270;ENST00000354842	GO:0005515(protein binding);GO:0016020(membrane);GO:0016021(integral component of membrane);GO:0016021(integral component of membrane)	NA	NA	NA	armadillo repeat containing X-linked 4 [Source:HGNC Symbol;Acc:HGNC:28615]	protein_coding;nonsense_mediated_decay;processed_transcript	NA	NA	1.50277	1.7865	1.81077	0.515765	0.553862	0.544708	3.15922	1.65957	9.36323e-45	7.93504e-43	up	yes
ENSG00000101000	PROCR	10544	ENST00000216968;ENST00000634509;ENST00000635377	GO:0005515(protein binding);GO:0005576(extracellular region);GO:0005615(extracellular space);GO:0005813(centrosome);GO:0005886(plasma membrane);GO:0005887(integral component of plasma membrane);GO:0005925(focal adhesion);GO:0007596(blood coagulation);GO:0007599(hemostasis);GO:0009986(cell surface);GO:0016020(membrane);GO:0016021(integral component of membrane);GO:0038023(signaling receptor activi…	04610(Complement and coagulation cascades);04610(Complement and coagulation cascades)	NA	NA	protein C receptor [Source:HGNC Symbol;Acc:HGNC:9452]	protein_coding	DOID:0050686(organ_system_cancer);DOID:0050828(artery_disease);DOID:0060056(hypersensitivity_reaction_disease);DOID:1247(blood_coagulation_disease);DOID:1287(cardiovascular_system_disease);DOID:13241(Behcet's_disease);DOID:14566(disease_of_cellular_proliferation);DOID:162(cancer);DOID:178(vascular_disease);DOID:17(musculoskeletal_system_disease);DOID:225(syndrome);DOID:2452(thrombophilia);DOID:29…	R-HSA-141040(Activated thrombin:thrombomodulin cleaves PROCR:Protein C to PROCR:Activated protein C);R-HSA-5591052(PROCR binds Protein C);R-HSA-5603467(Activated protein C is released from PROCR);R-HSA-5606996(Soluble PROCR binds activated protein C);R-HSA-5607004(Soluble PROCR binds PRTN3:CD177);R-HSA-5607058(Activated protein C:PROCR binds F2R)	19.9012	20.1917	19.4764	6.80281	4.93805	4.81828	3.59736	1.84694	1.19602e-44	1.011e-42	up	yes
ENSG00000284707	ENSG00000284707		ENST00000641784;ENST00000661128;ENST00000641390;ENST00000641315	NA	NA	NA	NA	novel transcript	lncRNA	NA	NA	0.824195	0.653839	0.830347	3.75465	7.00855	4.27709	0.15348	-2.70388	1.39379e-44	1.17518e-42	down	yes
ENSG00000149806	FAU	2197	ENST00000434372;ENST00000531743;ENST00000529639;ENST00000279259;ENST00000527548;ENST00000531357;ENST00000529259;ENST00000526555	GO:0002181(cytoplasmic translation);GO:0002227(innate immune response in mucosa);GO:0003723(RNA binding);GO:0003735(structural constituent of ribosome);GO:0005515(protein binding);GO:0005615(extracellular space);GO:0005634(nucleus);GO:0005654(nucleoplasm);GO:0005737(cytoplasm);GO:0005829(cytosol);GO:0005840(ribosome);GO:0006412(translation);GO:0015935(small ribosomal subunit);GO:0019731(antibacte…	03010(Ribosome);05171(Coronavirus disease - COVID-19);05171(Coronavirus disease - COVID-19)	NA	NA	FAU ubiquitin like and ribosomal protein S30 fusion [Source:HGNC Symbol;Acc:HGNC:3597]	protein_coding;retained_intron	DOID:0050686(organ_system_cancer);DOID:0050687(cell_type_cancer);DOID:0060100(musculoskeletal_system_cancer);DOID:1115(sarcoma);DOID:14566(disease_of_cellular_proliferation);DOID:162(cancer);DOID:201(connective_tissue_cancer);DOID:3347(osteosarcoma);DOID:4(disease)	NA	143.311	133.169	139.663	73.112	63.7512	63.0594	2.08152	1.05764	1.98312e-44	1.66784e-42	up	yes
ENSG00000125743	SNRPD2	6633	ENST00000342669;ENST00000391932;ENST00000590212;ENST00000588301;ENST00000587367;ENST00000587579;ENST00000585392;ENST00000588599	GO:0000245(spliceosomal complex assembly);GO:0000387(spliceosomal snRNP assembly);GO:0000398(mRNA splicing, via spliceosome);GO:0003723(RNA binding);GO:0005515(protein binding);GO:0005634(nucleus);GO:0005654(nucleoplasm);GO:0005681(spliceosomal complex);GO:0005682(U5 snRNP);GO:0005685(U1 snRNP);GO:0005686(U2 snRNP);GO:0005687(U4 snRNP);GO:0005689(U12-type spliceosomal complex);GO:0005737(cytoplas…	03040(Spliceosome);03040(Spliceosome)	NA	NA	small nuclear ribonucleoprotein D2 polypeptide [Source:HGNC Symbol;Acc:HGNC:11159]	protein_coding;processed_transcript	NA	R-HSA-156661(Formation of Exon Junction Complex);R-HSA-191763(snRNP:Snurportin complex formation);R-HSA-191784(snRNA Cap hypermethylation);R-HSA-191786(snRNP complex assembly);R-HSA-191790(Loading and methylation of Sm proteins onto SMN Complexes);R-HSA-191830(snRNP nuclear import and release);R-HSA-72107(Formation of the Spliceosomal E complex);R-HSA-72124(Formation of the Spliceosomal A Complex…	86.6473	82.175	82.0533	37.6809	31.2914	27.498	2.60055	1.37882	6.11727e-44	5.09301e-42	up	yes
ENSG00000151012	SLC7A11	23657,682	ENST00000280612	GO:0005515(protein binding);GO:0005791(rough endoplasmic reticulum);GO:0005856(cytoskeleton);GO:0005886(plasma membrane);GO:0006749(glutathione metabolic process);GO:0006865(amino acid transport);GO:0006979(response to oxidative stress);GO:0007420(brain development);GO:0008542(visual learning);GO:0009636(response to toxic substance);GO:0009986(cell surface);GO:0014070(response to organic cyclic c…	04216(Ferroptosis)	NA	NA	solute carrier family 7 member 11 [Source:HGNC Symbol;Acc:HGNC:11059]	protein_coding	DOID:14566(disease_of_cellular_proliferation);DOID:162(cancer);DOID:331(central_nervous_system_disease);DOID:4724(brain_edema);DOID:4(disease);DOID:7(disease_of_anatomical_entity);DOID:863(nervous_system_disease);DOID:936(brain_disease)	R-HSA-375131(Basigin binds CD98 complex);R-HSA-378513(SLC7A11-mediated exchange of extracellular cysteine and cytosolic glutamate);R-HSA-9761841(AcK-NFE2L2-dependent SLC7A11 expression)	3.72953	4.19535	4.15227	9.73179	11.745	15.3316	0.328109	-1.60775	6.79833e-44	5.64585e-42	down	yes
ENSG00000130208	APOC1	341	ENST00000592885;ENST00000592535;ENST00000588750;ENST00000588802;ENST00000589781;ENST00000590334;ENST00000589078;ENST00000592176;ENST00000586638	GO:0004859(phospholipase inhibitor activity);GO:0005504(fatty acid binding);GO:0005515(protein binding);GO:0005576(extracellular region);GO:0005783(endoplasmic reticulum);GO:0006629(lipid metabolic process);GO:0006641(triglyceride metabolic process);GO:0006869(lipid transport);GO:0008203(cholesterol metabolic process);GO:0010873(positive regulation of cholesterol esterification);GO:0010900(negati…	04979(Cholesterol metabolism);04979(Cholesterol metabolism)	NA	NA	apolipoprotein C1 [Source:HGNC Symbol;Acc:HGNC:607]	protein_coding;nonsense_mediated_decay	DOID:0014667(disease_of_metabolism);DOID:0050013(carbohydrate_metabolism_disease);DOID:0050117(disease_by_infectious_agent);DOID:0050686(organ_system_cancer);DOID:0050828(artery_disease);DOID:0060083(immune_system_cancer);DOID:0060158(acquired_metabolic_disease);DOID:0070004(myeloma);DOID:10211(cholelithiasis);DOID:10652(Alzheimer's_disease);DOID:114(heart_disease);DOID:11612(polycystic_ovary_syn…	R-HSA-8854408(APOBR dimer binds VLDLs);R-HSA-8854462(VLDLR binds VLDL);R-HSA-8866321(VLDL binds APOC1 and APOC4);R-HSA-8933292(LSR trimer binds VLDL);R-HSA-9031510(Expression of APOC1 regulated by NR1H2 or NR1H3)	7.00065	6.85365	6.51704	0.699854	0.99822	0.637529	8.72209	3.12467	8.55969e-44	7.09084e-42	up	yes
ENSG00000168672	LRATD2	157638	ENST00000304916;ENST00000652209;ENST00000517458	GO:0005515(protein binding);GO:0005737(cytoplasm);GO:0005886(plasma membrane);GO:0005886(plasma membrane)	NA	NA	NA	LRAT domain containing 2 [Source:HGNC Symbol;Acc:HGNC:24166]	protein_coding;processed_transcript	NA	NA	2.28199	2.41251	2.66203	5.89294	6.49415	6.3536	0.392543	-1.34908	9.22113e-44	7.61974e-42	down	yes
ENSG00000172590	MRPL52	122704	ENST00000557221;ENST00000355151;ENST00000556840;ENST00000555345;ENST00000397505;ENST00000556465;ENST00000432849;ENST00000397496;ENST00000553711;ENST00000461594;ENST00000555536;ENST00000311892;ENST00000556214;ENST00000557543;ENST00000553482;ENST00000553965	GO:0003735(structural constituent of ribosome);GO:0005654(nucleoplasm);GO:0005739(mitochondrion);GO:0005743(mitochondrial inner membrane);GO:0005762(mitochondrial large ribosomal subunit);GO:0005840(ribosome);GO:0006412(translation);GO:0032543(mitochondrial translation);GO:0032543(mitochondrial translation)	NA	NA	NA	mitochondrial ribosomal protein L52 [Source:HGNC Symbol;Acc:HGNC:16655]	protein_coding;processed_transcript;retained_intron	NA	R-HSA-5389839(39S subunit binds 28S subunit:mRNA:fMet-tRNA);R-HSA-5389842(TUFM hydrolyzes GTP and TUFM:GDP dissociates from 55S ribosome);R-HSA-5389848(TUFM:GTP:aminoacyl-tRNA binds 55S ribosome:mRNA:fMet-tRNA);R-HSA-5389857(Peptide transfer from P-site to A-site (peptide bond formation));R-HSA-5419261(55S ribosome with peptidyl-tRNA in A site binds GFM1:GTP);R-HSA-5419264(MTRF1L (MTRF1a) or ICT1…	12.7257	11.9554	11.8939	5.00622	4.6164	4.26479	2.63368	1.39708	1.07692e-43	8.87684e-42	up	yes
ENSG00000284906	ENSG00000284906		ENST00000685924;ENST00000564902;ENST00000563110	GO:0007165(signal transduction);GO:0007165(signal transduction)	NA	NA	NA	novel protein	protein_coding;processed_transcript;nonsense_mediated_decay	NA	NA	1.41374	1.42584	1.58401	4.04205	4.05117	4.96498	0.338759	-1.56167	1.39336e-43	1.14283e-41	down	yes
ENSG00000232112	TMA7	51372	ENST00000438607;ENST00000477624;ENST00000479126	NA	NA	NA	NA	translation machinery associated 7 homolog [Source:HGNC Symbol;Acc:HGNC:26932]	protein_coding;retained_intron	NA	NA	71.4789	65.3096	72.3627	33.0445	30.6985	28.6768	2.26305	1.17827	1.7233e-43	1.40996e-41	up	yes
[truncated: 2,234 more rows]
