# Supplementary material for: PRMT1‐Mediated SWI/SNF Complex Recruitment via SMARCC1 Drives IGF2BP2 Transcription to Enhance Carboplatin Resistance in Head and Neck Squamous Cell Carcinoma
Source: Adv Sci (Weinh). 2025 Apr 24;12(22):2417460. doi: 10.1002/advs.202417460 (PMC12165065; doi:10.1002/advs.202417460)
Supplement: Supplementary file 4 — Supplemental Table 3 [file ADVS-12-2417460-s007.xlsx]

## Sheet: DARs
Supplementary Table S3. Differentially accessible regions from ATAC-seq analysis (shPRMT1 LIU-LSC-1 cells vs. shSc LIU-LSC-1 cells)
seqnames	start	end	width	Name	Conc	Conc_shPRMT1	Conc_shSc	Fold	p.value	FDR	GeneFeature	GeneInside	Gene	GO	KEGG	map	NR	Transcription_factor
1	184056805	184057592	788	shPRMT1_vs_shSc_peak_2	6.41	2.5	7.36	-4.86	6.94e-11	7.89e-07	ENSG00000198860:intron	NA	NA	NA	NA	NA	NA	NA
17	4968966	4969578	613	shPRMT1_vs_shSc_peak_3	6.87	3.38	7.81	-4.43	1.57e-10	1.19e-06	ENSG00000108509:exon;ENSG00000091640:Promoter	ENSG00000274300:17:4969701-4969771:-:499	MIR6864	NA	NA	NA	microRNA 6864 [Source:HGNC Symbol;Acc:HGNC:50226]	NA
2	68043831	68045066	1236	shPRMT1_vs_shSc_peak_4	5.99	1.71	6.95	-5.24	2.41e-10	1.37e-06	intergenic	NA	NA	NA	NA	NA	NA	NA
6	26195903	26197502	1600	shPRMT1_vs_shSc_peak_5	7.54	4.38	8.46	-4.07	2.95e-09	1.34e-05	ENSG00000282988:intron	ENSG00000197409:6:26196839-26197250:-:547	HIST1H3D	25;GO:0000183,biological_process chromatin silencing at rDNA;GO:0000228,cellular_component nuclear chromosome;GO:0000786,cellular_component nucleosome;GO:0000788,cellular_component nuclear nucleosome;GO:0005515,molecular_function protein binding;GO:0005576,cellular_component extracellular region;GO:0005634,cellular_component nucleus;GO:0005654,cellular_component nucleoplasm;GO:0006325,biological_…	H3; histone H3; K11253	map05034,map05131,map05202,map05322	histone cluster 1 H3 family member d [Source:HGNC Symbol;Acc:HGNC:4767]	NA
1	85583984	85584590	607	shPRMT1_vs_shSc_peak_6	6.3	2.45	7.25	-4.8	3.77e-09	1.43e-05	intergenic	ENSG00000142871:1:85580760-85583962:+:3527	CYR61	20;GO:0001934,biological_process positive regulation of protein phosphorylation;GO:0005178,molecular_function integrin binding;GO:0005788,cellular_component endoplasmic reticulum lumen;GO:0007155,biological_process cell adhesion;GO:0007267,biological_process cell-cell signaling;GO:0008201,molecular_function heparin binding;GO:0008283,biological_process cell proliferation;GO:0009653,biological_pro…	NA	NA	cysteine rich angiogenic inducer 61 [Source:HGNC Symbol;Acc:HGNC:2654]	NA
6	27830594	27831701	1108	shPRMT1_vs_shSc_peak_7	7.26	4.17	8.17	-4	4.89e-09	1.59e-05	intergenic	ENSG00000273542:6:27831215-27831527:-:379	HIST1H4K	29;GO:0000183,biological_process chromatin silencing at rDNA;GO:0000228,cellular_component nuclear chromosome;GO:0000784,cellular_component nuclear chromosome, telomeric region;GO:0000786,cellular_component nucleosome;GO:0000788,cellular_component nuclear nucleosome;GO:0003677,molecular_function DNA binding;GO:0003723,molecular_function RNA binding;GO:0005515,molecular_function protein binding;GO…	H4; histone H4; K11254	map05034,map05203,map05322	histone cluster 1 H4 family member k [Source:HGNC Symbol;Acc:HGNC:4784]	NA
5	92560638	92561638	1001	shPRMT1_vs_shSc_peak_8	5.72	2.22	6.66	-4.44	6.77e-09	1.93e-05	ENSG00000249776:intron	NA	NA	NA	NA	NA	NA	NA
6	27236893	27237706	814	shPRMT1_vs_shSc_peak_9	5.4	0.89	6.37	-5.47	8.97e-09	2e-05	intergenic	NA	NA	NA	NA	NA	NA	NA
1	145536202	145536953	752	shPRMT1_vs_shSc_peak_10	6.5	3.3	7.42	-4.12	9.05e-09	2e-05	intergenic	NA	NA	NA	NA	NA	NA	NA
3	46110687	46111494	808	shPRMT1_vs_shSc_peak_11	5.46	1.47	6.42	-4.95	9.69e-09	2e-05	intergenic	NA	NA	NA	NA	NA	NA	NA
6	27547221	27547905	685	shPRMT1_vs_shSc_peak_12	5.93	2.47	6.86	-4.4	1.13e-08	2.15e-05	intergenic	NA	NA	NA	NA	NA	NA	NA
10	90915542	90916040	499	shPRMT1_vs_shSc_peak_13	6.41	2.67	7.36	-4.68	1.43e-08	2.4e-05	ENSG00000148677:exon	NA	NA	NA	NA	NA	NA	NA
6	26233096	26235128	2033	shPRMT1_vs_shSc_peak_14	8.44	5.1	9.37	-4.27	1.48e-08	2.4e-05	intergenic	ENSG00000124575:6:26234267-26234933:-:821	HIST1H1D	4;GO:0000790,cellular_component nuclear chromatin;GO:0003723,molecular_function RNA binding;GO:0005719,cellular_component nuclear euchromatin;GO:0031490,molecular_function chromatin DNA binding	NA	NA	histone cluster 1 H1 family member d [Source:HGNC Symbol;Acc:HGNC:4717]	NA
X	1887358	1888552	1195	shPRMT1_vs_shSc_peak_15	5.3	0.97	6.27	-5.3	1.62e-08	2.45e-05	intergenic	NA	NA	NA	NA	NA	NA	NA
11	102768902	102769677	776	shPRMT1_vs_shSc_peak_16	5.28	0.89	6.24	-5.35	1.89e-08	2.64e-05	ENSG00000255282:intron;ENSG00000256254:Promoter	ENSG00000256254:11:102766800-102767927:-:-1362	AP000619.3	NA	NA	NA	spastic ataxia of Charlevoix-Saguenay (SACS) pseudogene	NA
3	159854400	159855205	806	shPRMT1_vs_shSc_peak_18	5.28	0.97	6.24	-5.28	2.38e-08	2.89e-05	ENSG00000283154:intron;ENSG00000151967:intron	NA	NA	NA	NA	NA	NA	NA
6	27866082	27867712	1631	shPRMT1_vs_shSc_peak_19	6.32	3.36	7.22	-3.86	2.41e-08	2.89e-05	ENSG00000184357:exon	ENSG00000184357:6:27866848-27867529:-:632	HIST1H1B	12;GO:0000122,biological_process negative regulation of transcription by RNA polymerase II;GO:0000790,cellular_component nuclear chromatin;GO:0003723,molecular_function RNA binding;GO:0005634,cellular_component nucleus;GO:0005720,cellular_component nuclear heterochromatin;GO:0006325,biological_process chromatin organization;GO:0030307,biological_process positive regulation of cell growth;GO:00314…	NA	NA	histone cluster 1 H1 family member b [Source:HGNC Symbol;Acc:HGNC:4719]	NA
6	26032455	26033855	1401	shPRMT1_vs_shSc_peak_20	7.81	4.86	8.72	-3.86	3.25e-08	3.58e-05	ENSG00000274267:Promoter	ENSG00000278463:6:26033175-26033568:-:413	HIST1H2AB	7;GO:0000790,cellular_component nuclear chromatin;GO:0003677,molecular_function DNA binding;GO:0005515,molecular_function protein binding;GO:0005634,cellular_component nucleus;GO:0006342,biological_process chromatin silencing;GO:0008285,biological_process negative regulation of cell proliferation;GO:0070062,cellular_component extracellular exosome	H2A; histone H2A; K11251	map04217,map05034,map05322	histone cluster 1 H2A family member b [Source:HGNC Symbol;Acc:HGNC:4734]	NA
7	55065112	55066231	1120	shPRMT1_vs_shSc_peak_21	5.77	2.59	6.69	-4.1	3.39e-08	3.58e-05	ENSG00000146648:intron	NA	NA	NA	NA	NA	NA	NA
3	150370090	150370949	860	shPRMT1_vs_shSc_peak_22	5.86	2.33	6.79	-4.47	3.46e-08	3.58e-05	intergenic	NA	NA	NA	NA	NA	NA	NA
18	63969896	63971161	1266	shPRMT1_vs_shSc_peak_23	5.88	3.02	6.78	-3.76	4.74e-08	4.62e-05	ENSG00000221887:intron;ENSG00000166401:intron;ENSG00000283667:Promoter	ENSG00000283667:18:63966405-63970181:-:-347	AC009802.1	NA	NA	NA	uncharacterized LOC105372165 [Source:NCBI gene;Acc:105372165]	NA
13	23504862	23505501	640	shPRMT1_vs_shSc_peak_24	5.17	0.89	6.13	-5.24	4.87e-08	4.62e-05	intergenic	NA	NA	NA	NA	NA	NA	NA
3	142595598	142596788	1191	shPRMT1_vs_shSc_peak_25	5.78	2.81	6.69	-3.88	5.3e-08	4.82e-05	ENSG00000120756:Promoter	ENSG00000120756:3:142596386-142713664:+:-193	PLS1	11;GO:0005200,molecular_function structural constituent of cytoskeleton;GO:0005737,cellular_component cytoplasm;GO:0005884,cellular_component actin filament;GO:0005903,cellular_component brush border;GO:0032432,cellular_component actin filament bundle;GO:0051015,molecular_function actin filament binding;GO:0051017,biological_process actin filament bundle assembly;GO:0051639,biological_process act…	NA	NA	plastin 1 [Source:HGNC Symbol;Acc:HGNC:9090]	NA
6	27813837	27815897	2061	shPRMT1_vs_shSc_peak_26	8.71	5.52	9.63	-4.11	5.75e-08	5.04e-05	ENSG00000273703:Promoter;ENSG00000276368:Promoter	ENSG00000276368:6:27814353-27814740:-:-127	HIST1H2AJ	7;GO:0000790,cellular_component nuclear chromatin;GO:0003674,molecular_function molecular_function;GO:0003677,molecular_function DNA binding;GO:0005634,cellular_component nucleus;GO:0006342,biological_process chromatin silencing;GO:0008150,biological_process biological_process;GO:0070062,cellular_component extracellular exosome	H2A; histone H2A; K11251	map04217,map05034,map05322	histone cluster 1 H2A family member j [Source:HGNC Symbol;Acc:HGNC:4727]	NA
1	40976941	40978070	1130	shPRMT1_vs_shSc_peak_27	7.18	4.14	8.09	-3.95	6.58e-08	5.54e-05	ENSG00000171793:Promoter	ENSG00000171793:1:40979334-41012565:+:-1828	CTPS1	10;GO:0003883,molecular_function CTP synthase activity;GO:0005829,cellular_component cytosol;GO:0006139,biological_process nucleobase-containing compound metabolic process;GO:0006241,biological_process CTP biosynthetic process;GO:0015949,biological_process nucleobase-containing small molecule interconversion;GO:0016020,cellular_component membrane;GO:0042098,biological_process T cell proliferation…	pyrG, CTPS; CTP synthase [EC:6.3.4.2]; K01937	map00240	CTP synthase 1 [Source:HGNC Symbol;Acc:HGNC:2519]	NA
6	28747197	28748255	1059	shPRMT1_vs_shSc_peak_28	6.38	3.61	7.27	-3.66	8.08e-08	6.52e-05	intergenic	NA	NA	NA	NA	NA	NA	NA
6	27601703	27602831	1129	shPRMT1_vs_shSc_peak_29	6.92	3.69	7.84	-4.15	8.3e-08	6.52e-05	intergenic	NA	NA	NA	NA	NA	NA	NA
6	26328073	26328789	717	shPRMT1_vs_shSc_peak_30	5.55	2.64	6.46	-3.82	9.15e-08	6.54e-05	intergenic	NA	NA	NA	NA	NA	NA	NA
1	85580528	85581665	1138	shPRMT1_vs_shSc_peak_31	8.05	5.19	8.95	-3.76	9.29e-08	6.54e-05	ENSG00000142871:intron	ENSG00000142871:1:85580760-85583962:+:336	CYR61	20;GO:0001934,biological_process positive regulation of protein phosphorylation;GO:0005178,molecular_function integrin binding;GO:0005788,cellular_component endoplasmic reticulum lumen;GO:0007155,biological_process cell adhesion;GO:0007267,biological_process cell-cell signaling;GO:0008201,molecular_function heparin binding;GO:0008283,biological_process cell proliferation;GO:0009653,biological_pro…	NA	NA	cysteine rich angiogenic inducer 61 [Source:HGNC Symbol;Acc:HGNC:2654]	NA
2	8680207	8680527	321	shPRMT1_vs_shSc_peak_32	5.18	1.47	6.13	-4.66	9.63e-08	6.54e-05	ENSG00000115738:intron	ENSG00000235092:2:8666635-8681863:-:1496	ID2-AS1	NA	NA	NA	ID2 antisense RNA 1 [Source:HGNC Symbol;Acc:HGNC:51103]	NA
6	26756472	26757451	980	shPRMT1_vs_shSc_peak_33	5.96	2.98	6.86	-3.89	9.63e-08	6.54e-05	intergenic	NA	NA	NA	NA	NA	NA	NA
6	26748961	26750171	1211	shPRMT1_vs_shSc_peak_34	7.16	4.18	8.07	-3.89	9.77e-08	6.54e-05	intergenic	NA	NA	NA	NA	NA	NA	NA
17	56915468	56916253	786	shPRMT1_vs_shSc_peak_35	5.32	-0.07	6.3	-6.37	1.02e-07	6.64e-05	ENSG00000121060:Promoter	ENSG00000274213:17:56914185-56914533:+:1675	AC015912.3	NA	NA	NA	novel transcript	NA
12	65533300	65534379	1080	shPRMT1_vs_shSc_peak_36	6.07	2.67	7	-4.33	1.06e-07	6.71e-05	ENSG00000250748:intron	NA	NA	NA	NA	NA	NA	NA
6	27823694	27825276	1583	shPRMT1_vs_shSc_peak_37	7.34	4.67	8.22	-3.55	1.77e-07	0.000108	intergenic	ENSG00000197238:6:27824107-27824480:+:378	HIST1H4J	29;GO:0000183,biological_process chromatin silencing at rDNA;GO:0000228,cellular_component nuclear chromosome;GO:0000784,cellular_component nuclear chromosome, telomeric region;GO:0000786,cellular_component nucleosome;GO:0000788,cellular_component nuclear nucleosome;GO:0003677,molecular_function DNA binding;GO:0003723,molecular_function RNA binding;GO:0005515,molecular_function protein binding;GO…	H4; histone H4; K11254	map05034,map05203,map05322	histone cluster 1 H4 family member j [Source:HGNC Symbol;Acc:HGNC:4785]	NA
14	83828490	83829209	720	shPRMT1_vs_shSc_peak_38	5.64	2.59	6.55	-3.96	1.8e-07	0.000108	intergenic	NA	NA	NA	NA	NA	NA	NA
1	161447386	161448418	1033	shPRMT1_vs_shSc_peak_39	5.45	2.04	6.38	-4.34	1.98e-07	0.000114	ENSG00000283360:intron	NA	NA	NA	NA	NA	NA	NA
6	133952882	133953637	756	shPRMT1_vs_shSc_peak_40	5.34	2.37	6.24	-3.87	2e-07	0.000114	ENSG00000028839:exon;ENSG00000028839:five_prime_UTR	ENSG00000028839:6:133952169-133990432:+:1090	TBPL1	7;GO:0000978,molecular_function RNA polymerase II proximal promoter sequence-specific DNA binding;GO:0000981,molecular_function DNA-binding transcription factor activity, RNA polymerase II-specific;GO:0001077,molecular_function DNA-binding transcription activator activity, RNA polymerase II-specific;GO:0003713,molecular_function transcription coactivator activity;GO:0005515,molecular_function pro…	TBP, tbp; transcription initiation factor TFIID TATA-box-binding protein; K03120	map03022,map05016,map05165,map05166,map05203	TATA-box binding protein like 1 [Source:HGNC Symbol;Acc:HGNC:11589]	NA
11	102761628	102762210	583	shPRMT1_vs_shSc_peak_41	5.7	2.33	6.63	-4.3	2.15e-07	0.00012	ENSG00000255282:intron	NA	NA	NA	NA	NA	NA	NA
20	53611464	53611878	415	shPRMT1_vs_shSc_peak_42	5.05	1.73	5.98	-4.25	2.25e-07	0.000122	ENSG00000235415:intron;ENSG00000171940:Promoter	ENSG00000171940:20:53567064-53609907:-:-1764	ZNF217	16;GO:0000118,cellular_component histone deacetylase complex;GO:0000122,biological_process negative regulation of transcription by RNA polymerase II;GO:0000978,molecular_function RNA polymerase II proximal promoter sequence-specific DNA binding;GO:0000981,molecular_function DNA-binding transcription factor activity, RNA polymerase II-specific;GO:0001078,molecular_function DNA-binding transcriptio…	NA	NA	zinc finger protein 217 [Source:HGNC Symbol;Acc:HGNC:13009]	zf-C2H2
4	123508509	123509104	596	shPRMT1_vs_shSc_peak_43	4.97	0.49	5.94	-5.45	2.3e-07	0.000122	ENSG00000251526:intron;ENSG00000249125:intron	ENSG00000251526:4:123505278-123527525:+:3528	LINC02435	NA	NA	NA	long intergenic non-protein coding RNA 2435 [Source:HGNC Symbol;Acc:HGNC:53366]	NA
1	85581994	85583325	1332	shPRMT1_vs_shSc_peak_44	7.79	4.74	8.7	-3.96	2.55e-07	0.000132	ENSG00000142871:intron	ENSG00000142871:1:85580760-85583962:+:1899	CYR61	20;GO:0001934,biological_process positive regulation of protein phosphorylation;GO:0005178,molecular_function integrin binding;GO:0005788,cellular_component endoplasmic reticulum lumen;GO:0007155,biological_process cell adhesion;GO:0007267,biological_process cell-cell signaling;GO:0008201,molecular_function heparin binding;GO:0008283,biological_process cell proliferation;GO:0009653,biological_pro…	NA	NA	cysteine rich angiogenic inducer 61 [Source:HGNC Symbol;Acc:HGNC:2654]	NA
7	80923112	80923696	585	shPRMT1_vs_shSc_peak_45	5.22	1.89	6.14	-4.25	2.61e-07	0.000132	ENSG00000075223:Promoter	ENSG00000075223:7:80742537-80922359:-:-1045	SEMA3C	9;GO:0003148,biological_process outflow tract septum morphogenesis;GO:0005615,cellular_component extracellular space;GO:0006955,biological_process immune response;GO:0007411,biological_process axon guidance;GO:0038191,molecular_function neuropilin binding;GO:0042493,biological_process response to drug;GO:0050919,biological_process negative chemotaxis;GO:0070062,cellular_component extracellular ex…	SEMA3; semaphorin 3; K06840	map04360	semaphorin 3C [Source:HGNC Symbol;Acc:HGNC:10725]	NA
21	33655349	33656337	989	shPRMT1_vs_shSc_peak_46	5.22	1.87	6.14	-4.27	2.72e-07	0.000135	ENSG00000249209:intron;ENSG00000205726:intron	NA	NA	NA	NA	NA	NA	NA
21	25333478	25334329	852	shPRMT1_vs_shSc_peak_47	4.88	0.54	5.85	-5.31	2.83e-07	0.000137	ENSG00000222042:Promoter	ENSG00000222042:21:25169430-25333825:-:-78	AP001341.1	NA	NA	NA	novel transcript	NA
20	53609680	53610394	715	shPRMT1_vs_shSc_peak_48	5.63	2.9	6.52	-3.62	2.95e-07	0.000137	ENSG00000235415:intron;ENSG00000171940:Promoter	ENSG00000171940:20:53567064-53609907:-:-130	ZNF217	16;GO:0000118,cellular_component histone deacetylase complex;GO:0000122,biological_process negative regulation of transcription by RNA polymerase II;GO:0000978,molecular_function RNA polymerase II proximal promoter sequence-specific DNA binding;GO:0000981,molecular_function DNA-binding transcription factor activity, RNA polymerase II-specific;GO:0001078,molecular_function DNA-binding transcriptio…	NA	NA	zinc finger protein 217 [Source:HGNC Symbol;Acc:HGNC:13009]	zf-C2H2
6	26054502	26056619	2118	shPRMT1_vs_shSc_peak_49	8.97	5.94	9.87	-3.93	3.01e-07	0.000137	intergenic	ENSG00000187837:6:26055786-26056428:-:867	HIST1H1C	5;GO:0003723,molecular_function RNA binding;GO:0005515,molecular_function protein binding;GO:0005634,cellular_component nucleus;GO:0005719,cellular_component nuclear euchromatin;GO:0031490,molecular_function chromatin DNA binding	NA	NA	histone cluster 1 H1 family member c [Source:HGNC Symbol;Acc:HGNC:4716]	NA
10	17062620	17063461	842	shPRMT1_vs_shSc_peak_50	5.22	1.91	6.14	-4.23	3.02e-07	0.000137	ENSG00000107611:intron	NA	NA	NA	NA	NA	NA	NA
1	246723911	246725092	1182	shPRMT1_vs_shSc_peak_51	5.88	3.23	6.76	-3.53	3.25e-07	0.000142	ENSG00000143653:exon	ENSG00000143653:1:246724046-246768137:+:455	SCCPDH	8;GO:0002576,biological_process platelet degranulation;GO:0005576,cellular_component extracellular region;GO:0005634,cellular_component nucleus;GO:0005739,cellular_component mitochondrion;GO:0005811,cellular_component lipid droplet;GO:0016020,cellular_component membrane;GO:0030496,cellular_component midbody;GO:0031093,cellular_component platelet alpha granule lumen	NA	NA	saccharopine dehydrogenase (putative) [Source:HGNC Symbol;Acc:HGNC:24275]	NA
6	27229741	27231044	1304	shPRMT1_vs_shSc_peak_52	6.82	4.02	7.71	-3.69	3.25e-07	0.000142	intergenic	NA	NA	NA	NA	NA	NA	NA
14	83816258	83817464	1207	shPRMT1_vs_shSc_peak_53	5.4	2.48	6.3	-3.83	3.34e-07	0.000143	intergenic	NA	NA	NA	NA	NA	NA	NA
5	43008051	43008905	855	shPRMT1_vs_shSc_peak_54	5.32	1.87	6.25	-4.38	3.38e-07	0.000143	ENSG00000271788:Promoter	ENSG00000271788:5:43006732-43007543:-:-935	AC008875.1	NA	NA	NA	novel transcript	NA
2	127810571	127811687	1117	shPRMT1_vs_shSc_peak_55	5.99	3.21	6.88	-3.66	3.6e-07	0.000149	ENSG00000136709:five_prime_UTR;ENSG00000136709:exon	ENSG00000136709:2:127701021-127811187:-:58	WDR33	13;GO:0000398,biological_process mRNA splicing, via spliceosome;GO:0001650,cellular_component fibrillar center;GO:0003723,molecular_function RNA binding;GO:0005634,cellular_component nucleus;GO:0005654,cellular_component nucleoplasm;GO:0005847,cellular_component mRNA cleavage and polyadenylation specificity factor complex;GO:0006301,biological_process postreplication repair;GO:0006369,biological_…	PFS2; polyadenylation factor subunit 2; K15542	map03015	WD repeat domain 33 [Source:HGNC Symbol;Acc:HGNC:25651]	NA
9	61853699	61854676	978	shPRMT1_vs_shSc_peak_56	5.68	3.08	6.56	-3.48	3.94e-07	0.00016	ENSG00000154537:exon	ENSG00000154537:9:61854161-61855331:+:26	FAM27C	NA	NA	NA	family with sequence similarity 27 member C [Source:HGNC Symbol;Acc:HGNC:23668]	NA
14	22930272	22931683	1412	shPRMT1_vs_shSc_peak_57	7.8	4.52	8.72	-4.2	4.13e-07	0.000165	ENSG00000257285:intron;ENSG00000100462:Promoter	ENSG00000257285:14:22929608-22955562:+:1369	AL132780.1	NA	NA	NA	uncharacterized LOC101926933 [Source:NCBI gene;Acc:101926933]	NA
7	46144907	46146095	1189	shPRMT1_vs_shSc_peak_58	6.06	3.36	6.95	-3.59	4.22e-07	0.000166	ENSG00000224547:exon	ENSG00000224547:7:46144936-46145688:+:565	ZNF619P1	NA	NA	NA	zinc finger protein 619 pseudogene 1 [Source:HGNC Symbol;Acc:HGNC:50784]	NA
14	20632828	20634725	1898	shPRMT1_vs_shSc_peak_59	7.39	4.73	8.27	-3.54	4.53e-07	0.000175	intergenic	NA	NA	NA	NA	NA	NA	NA
1	61057508	61058091	584	shPRMT1_vs_shSc_peak_60	5.24	2.25	6.15	-3.9	4.78e-07	0.000181	ENSG00000162599:intron	NA	NA	NA	NA	NA	NA	NA
7	155457102	155458209	1108	shPRMT1_vs_shSc_peak_61	5.49	2.85	6.37	-3.52	4.91e-07	0.000181	ENSG00000164778:Promoter;ENSG00000236544:Promoter	ENSG00000164778:7:155458128-155464831:+:-472	EN2	5;GO:0000981,molecular_function DNA-binding transcription factor activity, RNA polymerase II-specific;GO:0001650,cellular_component fibrillar center;GO:0005634,cellular_component nucleus;GO:0005730,cellular_component nucleolus;GO:0007275,biological_process multicellular organism development	EN; homeobox protein engrailed; K09319	map04341	engrailed homeobox 2 [Source:HGNC Symbol;Acc:HGNC:3343]	Homeobox
1	146369483	146370465	983	shPRMT1_vs_shSc_peak_62	7.65	4.99	8.53	-3.54	4.93e-07	0.000181	ENSG00000277406:intron	NA	NA	NA	NA	NA	NA	NA
6	26575488	26576033	546	shPRMT1_vs_shSc_peak_63	5.83	3.39	6.7	-3.31	5.45e-07	0.000185	intergenic	NA	NA	NA	NA	NA	NA	NA
11	102776305	102776841	537	shPRMT1_vs_shSc_peak_64	4.83	0.49	5.79	-5.3	5.47e-07	0.000185	ENSG00000166670:intron;ENSG00000255282:intron	ENSG00000166670:11:102770502-102780628:-:4055	MMP10	9;GO:0004222,molecular_function metalloendopeptidase activity;GO:0004252,molecular_function serine-type endopeptidase activity;GO:0005576,cellular_component extracellular region;GO:0005615,cellular_component extracellular space;GO:0006508,biological_process proteolysis;GO:0008270,molecular_function zinc ion binding;GO:0022617,biological_process extracellular matrix disassembly;GO:0030574,biologic…	NA	NA	matrix metallopeptidase 10 [Source:HGNC Symbol;Acc:HGNC:7156]	NA
19	48810706	48811583	878	shPRMT1_vs_shSc_peak_65	5.82	3.14	6.71	-3.56	5.52e-07	0.000185	ENSG00000105552:Promoter	ENSG00000105552:19:48795061-48811029:-:-115	BCAT2	7;GO:0004084,molecular_function branched-chain-amino-acid transaminase activity;GO:0005739,cellular_component mitochondrion;GO:0005759,cellular_component mitochondrial matrix;GO:0009082,biological_process branched-chain amino acid biosynthetic process;GO:0009083,biological_process branched-chain amino acid catabolic process;GO:0009098,biological_process leucine biosynthetic process;GO:0009099,bio…	E2.6.1.42, ilvE; branched-chain amino acid aminotransferase [EC:2.6.1.42]; K00826	map00270,map00280,map00290,map00770	branched chain amino acid transaminase 2 [Source:HGNC Symbol;Acc:HGNC:977]	NA
14	54651750	54652548	799	shPRMT1_vs_shSc_peak_66	4.76	0.49	5.72	-5.23	5.67e-07	0.000185	ENSG00000020577:intron	NA	NA	NA	NA	NA	NA	NA
1	204506141	204507284	1144	shPRMT1_vs_shSc_peak_67	6.75	4.27	7.62	-3.35	5.8e-07	0.000185	intergenic	NA	NA	NA	NA	NA	NA	NA
17	59786376	59787288	913	shPRMT1_vs_shSc_peak_68	6.27	3.65	7.15	-3.5	5.8e-07	0.000185	ENSG00000062716:intron	ENSG00000267637:17:59784812-59785035:+:2020	AC040904.1	NA	NA	NA	novel transcript, sense intronic to VMP1	NA
12	8197449	8198400	952	shPRMT1_vs_shSc_peak_69	4.83	1.21	5.77	-4.56	5.86e-07	0.000185	ENSG00000226711:intron	NA	NA	NA	NA	NA	NA	NA
9	100426587	100427988	1402	shPRMT1_vs_shSc_peak_70	5.71	3.19	6.57	-3.39	5.91e-07	0.000185	ENSG00000066697:Promoter	ENSG00000066697:9:100427155-100451711:+:132	MSANTD3	NA	NA	NA	Myb/SANT DNA binding domain containing 3 [Source:HGNC Symbol;Acc:HGNC:23370]	NA
15	35293410	35295639	2230	shPRMT1_vs_shSc_peak_71	6.91	4.14	7.8	-3.66	5.92e-07	0.000185	ENSG00000134146:intron	ENSG00000259585:15:35298248-35299440:-:4915	RBM17P4	NA	NA	NA	RNA binding motif protein 17 pseudogene 4 [Source:HGNC Symbol;Acc:HGNC:50369]	NA
2	186543977	186544720	744	shPRMT1_vs_shSc_peak_72	5.23	2.04	6.15	-4.11	6.09e-07	0.000185	intergenic	NA	NA	NA	NA	NA	NA	NA
15	21344474	21345354	881	shPRMT1_vs_shSc_peak_73	5.15	1.87	6.08	-4.2	6.09e-07	0.000185	ENSG00000258415:exon;ENSG00000280881:Promoter	ENSG00000258415:15:21344547-21345085:-:171	AC060814.1	NA	NA	NA	LON peptidase N-terminal domain and ring finger 2 (LONRF2) pseudogene	NA
6	26204386	26206141	1756	shPRMT1_vs_shSc_peak_74	7.8	5.02	8.69	-3.67	6.09e-07	0.000185	ENSG00000276966:exon;ENSG00000276966:three_prime_UTR	ENSG00000276966:6:26204551-26206038:+:712	HIST1H4E	29;GO:0000183,biological_process chromatin silencing at rDNA;GO:0000228,cellular_component nuclear chromosome;GO:0000784,cellular_component nuclear chromosome, telomeric region;GO:0000786,cellular_component nucleosome;GO:0000788,cellular_component nuclear nucleosome;GO:0003677,molecular_function DNA binding;GO:0003723,molecular_function RNA binding;GO:0005515,molecular_function protein binding;GO…	H4; histone H4; K11254	map05034,map05203,map05322	histone cluster 1 H4 family member e [Source:HGNC Symbol;Acc:HGNC:4790]	NA
15	83010868	83012080	1213	shPRMT1_vs_shSc_peak_75	5.45	2.72	6.34	-3.62	6.1e-07	0.000185	ENSG00000260608:Promoter;ENSG00000169609:intron;ENSG00000259805:intron	ENSG00000169609:15:82988440-83011641:-:167	C15orf40	NA	NA	NA	chromosome 15 open reading frame 40 [Source:HGNC Symbol;Acc:HGNC:28443]	zf-C2H2
22	29621630	29622498	869	shPRMT1_vs_shSc_peak_76	6.46	3.95	7.33	-3.38	6.2e-07	0.000186	ENSG00000186575:intron	NA	NA	NA	NA	NA	NA	NA
22	50783108	50784253	1146	shPRMT1_vs_shSc_peak_77	5.68	3.17	6.55	-3.37	6.5e-07	0.000192	ENSG00000184319:intron;ENSG00000079974:Promoter	ENSG00000079974:22:50767500-50783663:-:-17	RABL2B	8;GO:0000242,cellular_component pericentriolar material;GO:0003924,molecular_function GTPase activity;GO:0005515,molecular_function protein binding;GO:0005737,cellular_component cytoplasm;GO:0005814,cellular_component centriole;GO:0036064,cellular_component ciliary basal body;GO:0042073,biological_process intraciliary transport;GO:0060271,biological_process cilium assembly	NA	NA	RAB, member of RAS oncogene family like 2B [Source:HGNC Symbol;Acc:HGNC:9800]	NA
11	36149492	36150293	802	shPRMT1_vs_shSc_peak_78	5.76	2.97	6.65	-3.68	6.62e-07	0.000192	ENSG00000179241:intron	NA	NA	NA	NA	NA	NA	NA
21	9002373	9002687	315	shPRMT1_vs_shSc_peak_79	6.48	4.04	7.34	-3.3	6.67e-07	0.000192	ENSG00000279501:intron	NA	NA	NA	NA	NA	NA	NA
3	106745280	106746204	925	shPRMT1_vs_shSc_peak_80	4.79	1.21	5.73	-4.52	7.56e-07	0.000215	intergenic	NA	NA	NA	NA	NA	NA	NA
6	31739359	31740456	1098	shPRMT1_vs_shSc_peak_81	6.62	4.07	7.49	-3.43	7.84e-07	0.00022	ENSG00000204410:Promoter;ENSG00000255152:Promoter;ENSG00000213719:Promoter	ENSG00000204410:6:31739947-31762834:+:-39	MSH5	8;GO:0000795,cellular_component synaptonemal complex;GO:0003684,molecular_function damaged DNA binding;GO:0005515,molecular_function protein binding;GO:0006298,biological_process mismatch repair;GO:0008094,molecular_function DNA-dependent ATPase activity;GO:0030983,molecular_function mismatched DNA binding;GO:0032300,cellular_component mismatch repair complex;GO:0051026,biological_process chiasma…	NA	NA	mutS homolog 5 [Source:HGNC Symbol;Acc:HGNC:7328]	NA
14	36947040	36947952	913	shPRMT1_vs_shSc_peak_82	4.8	0.89	5.75	-4.86	8.03e-07	0.000223	ENSG00000183032:intron	ENSG00000266327:14:36952308-36952391:-:4895	MIR4503	NA	NA	NA	microRNA 4503 [Source:HGNC Symbol;Acc:HGNC:41675]	NA
9	75087670	75088885	1216	shPRMT1_vs_shSc_peak_83	6.82	4.25	7.69	-3.44	8.39e-07	0.00023	ENSG00000106733:Promoter;ENSG00000134996:Promoter	ENSG00000106733:9:75060572-75088217:-:-60	NMRK1	5;GO:0005515,molecular_function protein binding;GO:0005829,cellular_component cytosol;GO:0019674,biological_process NAD metabolic process;GO:0050262,molecular_function ribosylnicotinamide kinase activity;GO:0061769,molecular_function ribosylnicotinate kinase activity	NRK1_2; nicotinamide/nicotinate riboside kinase [EC:2.7.1.22 2.7.1.173]; K10524	map00760	nicotinamide riboside kinase 1 [Source:HGNC Symbol;Acc:HGNC:26057]	NA
15	40593756	40594816	1061	shPRMT1_vs_shSc_peak_84	5.67	3.07	6.55	-3.48	8.58e-07	0.000232	ENSG00000137812:exon;ENSG00000137812:five_prime_UTR	ENSG00000137812:15:40594019-40664342:+:267	KNL1	12;GO:0000777,cellular_component condensed chromosome kinetochore;GO:0001669,cellular_component acrosomal vesicle;GO:0001675,biological_process acrosome assembly;GO:0005515,molecular_function protein binding;GO:0005634,cellular_component nucleus;GO:0005654,cellular_component nucleoplasm;GO:0005829,cellular_component cytosol;GO:0008608,biological_process attachment of spindle microtubules to kinet…	NA	NA	kinetochore scaffold 1 [Source:HGNC Symbol;Acc:HGNC:24054]	NA
2	186853450	186854332	883	shPRMT1_vs_shSc_peak_85	6.2	3.6	7.07	-3.48	8.91e-07	0.000239	intergenic	ENSG00000163012:2:186827834-186849208:-:-4683	ZSWIM2	NA	NA	NA	zinc finger SWIM-type containing 2 [Source:HGNC Symbol;Acc:HGNC:30990]	NA
18	3604513	3605136	624	shPRMT1_vs_shSc_peak_86	5.46	2.69	6.35	-3.66	9.04e-07	0.000239	ENSG00000170579:intron;ENSG00000262001:intron	ENSG00000262001:18:3602999-3608336:+:1825	DLGAP1-AS2	NA	NA	NA	DLGAP1 antisense RNA 2 [Source:HGNC Symbol;Acc:HGNC:28146]	NA
6	27684203	27684827	625	shPRMT1_vs_shSc_peak_87	5.88	3.23	6.76	-3.53	9.23e-07	0.000242	intergenic	NA	NA	NA	NA	NA	NA	NA
1	161420615	161421370	756	shPRMT1_vs_shSc_peak_88	5.5	2.83	6.38	-3.55	9.61e-07	0.000249	ENSG00000283360:intron;ENSG00000283696:intron	NA	NA	NA	NA	NA	NA	NA
19	50102645	50103126	482	shPRMT1_vs_shSc_peak_89	4.8	-0.07	5.78	-5.85	1.05e-06	0.00027	intergenic	NA	NA	NA	NA	NA	NA	NA
9	122912884	122914265	1382	shPRMT1_vs_shSc_peak_90	6.07	3.67	6.93	-3.26	1.07e-06	0.00027	ENSG00000186130:Promoter	ENSG00000186130:9:122908055-122913330:-:-244	ZBTB6	5;GO:0000981,molecular_function DNA-binding transcription factor activity, RNA polymerase II-specific;GO:0003677,molecular_function DNA binding;GO:0005515,molecular_function protein binding;GO:0005634,cellular_component nucleus;GO:0005739,cellular_component mitochondrion	NA	NA	zinc finger and BTB domain containing 6 [Source:HGNC Symbol;Acc:HGNC:16764]	ZBTB
17	8127640	8128275	636	shPRMT1_vs_shSc_peak_91	4.81	1.47	5.74	-4.27	1.18e-06	0.000296	intergenic	ENSG00000179111:17:8120589-8124092:-:-3865	HES7	5;GO:0000981,molecular_function DNA-binding transcription factor activity, RNA polymerase II-specific;GO:0003677,molecular_function DNA binding;GO:0005634,cellular_component nucleus;GO:0007498,biological_process mesoderm development;GO:0008134,molecular_function transcription factor binding	HES2_6_7; hairy and enhancer of split 2/6/7; K09087	map05165	hes family bHLH transcription factor 7 [Source:HGNC Symbol;Acc:HGNC:15977]	bHLH
8	127809213	127810648	1436	shPRMT1_vs_shSc_peak_92	7.19	4.74	8.05	-3.31	1.22e-06	0.000303	intergenic	NA	NA	NA	NA	NA	NA	NA
22	29617908	29618553	646	shPRMT1_vs_shSc_peak_93	4.64	0.89	5.59	-4.69	1.24e-06	0.000303	ENSG00000186575:intron	NA	NA	NA	NA	NA	NA	NA
6	27687293	27688547	1255	shPRMT1_vs_shSc_peak_94	6.64	4.31	7.49	-3.18	1.26e-06	0.000303	intergenic	NA	NA	NA	NA	NA	NA	NA
6	26026269	26027471	1203	shPRMT1_vs_shSc_peak_95	7.77	5.26	8.64	-3.37	1.27e-06	0.000303	ENSG00000278705:exon;ENSG00000278705:three_prime_UTR	ENSG00000278705:6:26026814-26027252:-:382	HIST1H4B	29;GO:0000183,biological_process chromatin silencing at rDNA;GO:0000228,cellular_component nuclear chromosome;GO:0000784,cellular_component nuclear chromosome, telomeric region;GO:0000786,cellular_component nucleosome;GO:0000788,cellular_component nuclear nucleosome;GO:0003677,molecular_function DNA binding;GO:0003723,molecular_function RNA binding;GO:0005515,molecular_function protein binding;GO…	H4; histone H4; K11254	map05034,map05203,map05322	histone cluster 1 H4 family member b [Source:HGNC Symbol;Acc:HGNC:4789]	NA
2	42117544	42118769	1226	shPRMT1_vs_shSc_peak_96	6.46	3.79	7.34	-3.55	1.28e-06	0.000303	intergenic	NA	NA	NA	NA	NA	NA	NA
5	179839133	179840538	1406	shPRMT1_vs_shSc_peak_97	6.57	4.19	7.42	-3.23	1.3e-06	0.000305	ENSG00000161010:intron	NA	NA	NA	NA	NA	NA	NA
17	66466980	66467447	468	shPRMT1_vs_shSc_peak_98	4.66	0.97	5.61	-4.64	1.31e-06	0.000305	ENSG00000154229:intron	NA	NA	NA	NA	NA	NA	NA
6	27809852	27810745	894	shPRMT1_vs_shSc_peak_99	7.72	4.96	8.61	-3.65	1.32e-06	0.000305	ENSG00000278828:exon	ENSG00000278828:6:27810063-27811300:+:235	HIST1H3H	25;GO:0000183,biological_process chromatin silencing at rDNA;GO:0000228,cellular_component nuclear chromosome;GO:0000786,cellular_component nucleosome;GO:0000788,cellular_component nuclear nucleosome;GO:0005515,molecular_function protein binding;GO:0005576,cellular_component extracellular region;GO:0005634,cellular_component nucleus;GO:0005654,cellular_component nucleoplasm;GO:0006325,biological_…	H3; histone H3; K11253	map05034,map05131,map05202,map05322	histone cluster 1 H3 family member h [Source:HGNC Symbol;Acc:HGNC:4775]	NA
2	84957767	84958701	935	shPRMT1_vs_shSc_peak_100	5.53	3.1	6.38	-3.29	1.36e-06	0.000309	intergenic	NA	NA	NA	NA	NA	NA	NA
4	7323357	7324359	1003	shPRMT1_vs_shSc_peak_101	5.95	3.61	6.79	-3.18	1.39e-06	0.000311	ENSG00000184985:intron	NA	NA	NA	NA	NA	NA	NA
7	79451736	79452945	1210	shPRMT1_vs_shSc_peak_102	5.22	2.48	6.11	-3.63	1.39e-06	0.000311	ENSG00000234456:Promoter;ENSG00000187391:intron	ENSG00000234456:7:79452876-79471208:+:-535	MAGI2-AS3	NA	NA	NA	MAGI2 antisense RNA 3 [Source:HGNC Symbol;Acc:HGNC:40862]	NA
11	72041060	72042052	993	shPRMT1_vs_shSc_peak_103	5.21	2.34	6.11	-3.76	1.49e-06	0.000321	ENSG00000137497:intron	NA	NA	NA	NA	NA	NA	NA
1	143735575	143736543	969	shPRMT1_vs_shSc_peak_104	6.45	3.91	7.32	-3.41	1.49e-06	0.000321	ENSG00000232721:Promoter	ENSG00000232721:1:143736065-143739506:+:-6	AC239800.2	NA	NA	NA	novel transcript	NA
1	62687459	62688707	1249	shPRMT1_vs_shSc_peak_105	5.28	2.72	6.15	-3.44	1.5e-06	0.000321	ENSG00000235545:Promoter;ENSG00000116641:intron	ENSG00000116641:1:62454297-62688368:-:285	DOCK7	18;GO:0000226,biological_process microtubule cytoskeleton organization;GO:0005515,molecular_function protein binding;GO:0005925,cellular_component focal adhesion;GO:0007409,biological_process axonogenesis;GO:0008180,cellular_component COP9 signalosome;GO:0022027,biological_process interkinetic nuclear migration;GO:0030424,cellular_component axon;GO:0030426,cellular_component growth cone;GO:003117…	NA	NA	dedicator of cytokinesis 7 [Source:HGNC Symbol;Acc:HGNC:19190]	NA
12	13525925	13527063	1139	shPRMT1_vs_shSc_peak_106	5.66	2.97	6.54	-3.57	1.5e-06	0.000321	intergenic	ENSG00000256306:12:13526853-13547582:+:-359	AC007527.1	NA	NA	NA	novel transcript, antisense to GRIN2B	NA
3	29693900	29694661	762	shPRMT1_vs_shSc_peak_107	5.22	2.19	6.13	-3.94	1.51e-06	0.000321	ENSG00000144642:intron;ENSG00000283563:intron	NA	NA	NA	NA	NA	NA	NA
1	149811076	149813796	2721	shPRMT1_vs_shSc_peak_108	9.35	6.46	10.25	-3.79	1.67e-06	0.000352	ENSG00000203814:Promoter	ENSG00000203814:1:149782688-149812373:-:-63	HIST2H2BF	7;GO:0003674,molecular_function molecular_function;GO:0003677,molecular_function DNA binding;GO:0005634,cellular_component nucleus;GO:0005654,cellular_component nucleoplasm;GO:0005829,cellular_component cytosol;GO:0006334,biological_process nucleosome assembly;GO:0070062,cellular_component extracellular exosome	H2B; histone H2B; K11252	map05034,map05203,map05322	histone cluster 2 H2B family member f [Source:HGNC Symbol;Acc:HGNC:24700]	NA
2	102618811	102620132	1322	shPRMT1_vs_shSc_peak_109	5.33	2.82	6.19	-3.37	1.77e-06	0.00037	ENSG00000115616:Promoter	ENSG00000115616:2:102619706-102711318:+:-234	SLC9A2	8;GO:0005886,cellular_component plasma membrane;GO:0006811,biological_process ion transport;GO:0015385,molecular_function sodium:proton antiporter activity;GO:0015386,molecular_function potassium:proton antiporter activity;GO:0016021,cellular_component integral component of membrane;GO:0051453,biological_process regulation of intracellular pH;GO:0071805,biological_process potassium ion transmembr…	NA	NA	solute carrier family 9 member A2 [Source:HGNC Symbol;Acc:HGNC:11072]	NA
6	142301419	142302776	1358	shPRMT1_vs_shSc_peak_110	6.01	3.73	6.85	-3.12	1.8e-06	0.000372	ENSG00000112414:five_prime_UTR;ENSG00000112414:exon	ENSG00000112414:6:142301853-142446266:+:244	ADGRG6	12;GO:0004930,molecular_function G protein-coupled receptor activity;GO:0005518,molecular_function collagen binding;GO:0005886,cellular_component plasma membrane;GO:0007166,biological_process cell surface receptor signaling pathway;GO:0007186,biological_process G protein-coupled receptor signaling pathway;GO:0014037,biological_process Schwann cell differentiation;GO:0016021,cellular_component int…	NA	NA	adhesion G protein-coupled receptor G6 [Source:HGNC Symbol;Acc:HGNC:13841]	NA
1	200738529	200739708	1180	shPRMT1_vs_shSc_peak_111	6.23	3.91	7.07	-3.16	1.82e-06	0.000373	ENSG00000118200:Promoter	ENSG00000118200:1:200739557-200860704:+:-438	CAMSAP2	13;GO:0000226,biological_process microtubule cytoskeleton organization;GO:0005515,molecular_function protein binding;GO:0005794,cellular_component Golgi apparatus;GO:0005813,cellular_component centrosome;GO:0005829,cellular_component cytosol;GO:0031113,biological_process regulation of microtubule polymerization;GO:0033043,biological_process regulation of organelle organization;GO:0036449,cellular…	NA	NA	calmodulin regulated spectrin associated protein family member 2 [Source:HGNC Symbol;Acc:HGNC:29188]	NA
6	28802183	28803091	909	shPRMT1_vs_shSc_peak_112	5.68	3.22	6.54	-3.32	1.83e-06	0.000373	intergenic	NA	NA	NA	NA	NA	NA	NA
10	22228973	22229741	769	shPRMT1_vs_shSc_peak_113	6.07	3.34	6.96	-3.62	1.87e-06	0.000374	intergenic	ENSG00000227462:10:22225697-22226024:+:3660	PSME2P6	NA	NA	NA	proteasome activator subunit 2 pseudogene 6 [Source:HGNC Symbol;Acc:HGNC:30159]	NA
7	39951446	39951911	466	shPRMT1_vs_shSc_peak_114	4.92	2.08	5.82	-3.74	1.87e-06	0.000374	ENSG00000065883:exon;ENSG00000259826:Promoter	ENSG00000259826:7:39947521-39949755:-:-1923	AC072061.1	NA	NA	NA	novel transcript, antisense to CDC2L5	NA
14	37122920	37123463	544	shPRMT1_vs_shSc_peak_115	4.91	2.11	5.8	-3.69	1.94e-06	0.000385	ENSG00000183032:intron	NA	NA	NA	NA	NA	NA	NA
17	48244111	48245161	1051	shPRMT1_vs_shSc_peak_116	5.77	3.44	6.62	-3.18	1.97e-06	0.000386	ENSG00000141293:intron	NA	NA	NA	NA	NA	NA	NA
6	27552489	27553733	1245	shPRMT1_vs_shSc_peak_117	5.97	3.54	6.83	-3.29	2.03e-06	0.000395	intergenic	NA	NA	NA	NA	NA	NA	NA
3	123066697	123067796	1100	shPRMT1_vs_shSc_peak_118	4.96	2.25	5.85	-3.6	2.06e-06	0.000398	ENSG00000065485:intron	ENSG00000065485:3:123067061-123225227:+:185	PDIA5	10;GO:0003756,molecular_function protein disulfide isomerase activity;GO:0005515,molecular_function protein binding;GO:0005788,cellular_component endoplasmic reticulum lumen;GO:0005789,cellular_component endoplasmic reticulum membrane;GO:0006457,biological_process protein folding;GO:0015037,molecular_function peptide disulfide oxidoreductase activity;GO:0016491,molecular_function oxidoreductase a…	NA	NA	protein disulfide isomerase family A member 5 [Source:HGNC Symbol;Acc:HGNC:24811]	NA
17	75204546	75205852	1307	shPRMT1_vs_shSc_peak_119	7.76	5.36	8.62	-3.25	2.08e-06	0.000398	ENSG00000125450:Promoter	ENSG00000125450:17:75205658-75235758:+:-459	NUP85	12;GO:0000776,cellular_component kinetochore;GO:0005515,molecular_function protein binding;GO:0005634,cellular_component nucleus;GO:0005635,cellular_component nuclear envelope;GO:0005829,cellular_component cytosol;GO:0006406,biological_process mRNA export from nucleus;GO:0006606,biological_process protein import into nucleus;GO:0016020,cellular_component membrane;GO:0016032,biological_process vir…	NUP85; nuclear pore complex protein Nup85; K14304	map03013,map05014	nucleoporin 85 [Source:HGNC Symbol;Acc:HGNC:8734]	NA
2	146602215	146603170	956	shPRMT1_vs_shSc_peak_120	5.05	1.87	5.97	-4.1	2.16e-06	0.00041	intergenic	NA	NA	NA	NA	NA	NA	NA
6	26341351	26342202	852	shPRMT1_vs_shSc_peak_121	4.98	2.25	5.87	-3.62	2.31e-06	0.000431	intergenic	NA	NA	NA	NA	NA	NA	NA
13	110869965	110870687	723	shPRMT1_vs_shSc_peak_122	4.61	1.21	5.54	-4.33	2.33e-06	0.000431	ENSG00000255874:Promoter	ENSG00000255874:13:110863986-110870251:-:-75	LINC00346	NA	NA	NA	long intergenic non-protein coding RNA 346 [Source:HGNC Symbol;Acc:HGNC:27492]	NA
6	57822881	57823604	724	shPRMT1_vs_shSc_peak_123	5.56	2.88	6.45	-3.56	2.34e-06	0.000431	intergenic	NA	NA	NA	NA	NA	NA	NA
4	122783062	122784080	1019	shPRMT1_vs_shSc_peak_124	4.61	1.21	5.54	-4.33	2.36e-06	0.000431	intergenic	NA	NA	NA	NA	NA	NA	NA
1	149841455	149842763	1309	shPRMT1_vs_shSc_peak_125	6.34	3.79	7.21	-3.42	2.36e-06	0.000431	ENSG00000220323:Promoter;ENSG00000203811:Promoter	ENSG00000203812:1:149842187-149842736:-:627	HIST2H2AA3	7;GO:0000790,cellular_component nuclear chromatin;GO:0003674,molecular_function molecular_function;GO:0003677,molecular_function DNA binding;GO:0005634,cellular_component nucleus;GO:0006342,biological_process chromatin silencing;GO:0008150,biological_process biological_process;GO:0070062,cellular_component extracellular exosome	H2A; histone H2A; K11251	map04217,map05034,map05322	histone cluster 2 H2A family member a3 [Source:HGNC Symbol;Acc:HGNC:4736]	NA
16	27203330	27204428	1099	shPRMT1_vs_shSc_peak_126	6.73	4.4	7.58	-3.18	2.42e-06	0.000435	ENSG00000155666:intron	ENSG00000155666:16:27203494-27221768:+:385	KDM8	9;GO:0000086,biological_process G2/M transition of mitotic cell cycle;GO:0003682,molecular_function chromatin binding;GO:0005634,cellular_component nucleus;GO:0005654,cellular_component nucleoplasm;GO:0005829,cellular_component cytosol;GO:0032452,molecular_function histone demethylase activity;GO:0045893,biological_process positive regulation of transcription, DNA-templated;GO:0051864,molecular_f…	NA	NA	lysine demethylase 8 [Source:HGNC Symbol;Acc:HGNC:25840]	NA
6	27545104	27546068	965	shPRMT1_vs_shSc_peak_127	6.59	4.3	7.44	-3.14	2.43e-06	0.000435	intergenic	NA	NA	NA	NA	NA	NA	NA
14	52706722	52707695	974	shPRMT1_vs_shSc_peak_128	4.73	1.73	5.63	-3.91	2.51e-06	0.000437	ENSG00000100519:exon	ENSG00000100519:14:52707171-52728587:+:37	PSMC6	21;GO:0000502,cellular_component proteasome complex;GO:0005515,molecular_function protein binding;GO:0005634,cellular_component nucleus;GO:0005654,cellular_component nucleoplasm;GO:0005829,cellular_component cytosol;GO:0006511,biological_process ubiquitin-dependent protein catabolic process;GO:0008540,cellular_component proteasome regulatory particle, base subcomplex;GO:0016020,cellular_component…	PSMC6, RPT4; 26S proteasome regulatory subunit T4; K03064	map03050,map05010,map05012,map05014,map05016,map05020,map05169	proteasome 26S subunit, ATPase 6 [Source:HGNC Symbol;Acc:HGNC:9553]	NA
9	93450984	93452266	1283	shPRMT1_vs_shSc_peak_129	5.69	3.37	6.54	-3.17	2.52e-06	0.000437	ENSG00000048828:Promoter;ENSG00000188938:Promoter	ENSG00000048828:9:93451721-93566107:+:-96	FAM120A	4;GO:0003723,molecular_function RNA binding;GO:0005634,cellular_component nucleus;GO:0005829,cellular_component cytosol;GO:0016020,cellular_component membrane	NA	NA	family with sequence similarity 120A [Source:HGNC Symbol;Acc:HGNC:13247]	NA
2	146578670	146579846	1177	shPRMT1_vs_shSc_peak_130	5.4	2.9	6.26	-3.36	2.52e-06	0.000437	intergenic	NA	NA	NA	NA	NA	NA	NA
6	26215277	26218095	2819	shPRMT1_vs_shSc_peak_131	9.22	6.37	10.12	-3.75	2.53e-06	0.000437	ENSG00000277075:Promoter;ENSG00000273802:exon;ENSG00000273802:five_prime_UTR	ENSG00000273802:6:26215158-26216692:-:6	HIST1H2BG	15;GO:0000786,cellular_component nucleosome;GO:0002227,biological_process innate immune response in mucosa;GO:0003677,molecular_function DNA binding;GO:0005515,molecular_function protein binding;GO:0005615,cellular_component extracellular space;GO:0005634,cellular_component nucleus;GO:0005654,cellular_component nucleoplasm;GO:0005829,cellular_component cytosol;GO:0006334,biological_process nucleo…	H2B; histone H2B; K11252	map05034,map05203,map05322	histone cluster 1 H2B family member g [Source:HGNC Symbol;Acc:HGNC:4746]	NA
2	26757900	26758826	927	shPRMT1_vs_shSc_peak_132	5.74	3.44	6.58	-3.15	2.54e-06	0.000437	intergenic	NA	NA	NA	NA	NA	NA	NA
10	90913873	90914107	235	shPRMT1_vs_shSc_peak_133	5.88	2.95	6.78	-3.83	2.56e-06	0.000438	ENSG00000148677:intron	NA	NA	NA	NA	NA	NA	NA
6	26556146	26557113	968	shPRMT1_vs_shSc_peak_134	6.52	4.11	7.38	-3.27	2.66e-06	0.000452	intergenic	NA	NA	NA	NA	NA	NA	NA
11	59556925	59557884	960	shPRMT1_vs_shSc_peak_135	6.72	4.46	7.56	-3.09	2.69e-06	0.000452	intergenic	NA	NA	NA	NA	NA	NA	NA
1	161454024	161455126	1103	shPRMT1_vs_shSc_peak_136	5.97	3.6	6.82	-3.22	2.7e-06	0.000452	ENSG00000283360:intron	NA	NA	NA	NA	NA	NA	NA
1	201460964	201462133	1170	shPRMT1_vs_shSc_peak_137	5.63	3.22	6.49	-3.26	2.79e-06	0.000463	intergenic	ENSG00000224818:1:201464382-201465146:-:3597	AC096677.2	NA	NA	NA	novel transcript	NA
15	22736235	22737194	960	shPRMT1_vs_shSc_peak_138	4.59	-0.07	5.57	-5.64	2.81e-06	0.000463	ENSG00000275325:intron	NA	NA	NA	NA	NA	NA	NA
5	181169442	181170252	811	shPRMT1_vs_shSc_peak_139	6.93	4.45	7.8	-3.34	2.84e-06	0.000463	intergenic	NA	NA	NA	NA	NA	NA	NA
14	61255717	61256362	646	shPRMT1_vs_shSc_peak_140	5.36	2.9	6.22	-3.32	2.85e-06	0.000463	ENSG00000027075:intron	NA	NA	NA	NA	NA	NA	NA
10	90911056	90913421	2366	shPRMT1_vs_shSc_peak_141	8.87	6.06	9.76	-3.7	2.89e-06	0.000467	ENSG00000148677:exon;ENSG00000148677:three_prime_UTR	NA	NA	NA	NA	NA	NA	NA
X	23907314	23908211	898	shPRMT1_vs_shSc_peak_142	5.79	3.46	6.64	-3.18	2.96e-06	0.000475	ENSG00000184831:exon;ENSG00000165182:Promoter;ENSG00000184831:five_prime_UTR	ENSG00000165182:X:23907800-23939509:+:-37	CXorf58	NA	NA	NA	chromosome X open reading frame 58 [Source:HGNC Symbol;Acc:HGNC:26356]	NA
1	26697560	26698554	995	shPRMT1_vs_shSc_peak_143	6.51	4.18	7.36	-3.18	3.01e-06	0.000477	ENSG00000117713:intron	ENSG00000260063:1:26692131-26694131:-:-3926	AL512408.1	NA	NA	NA	uncharacterized LOC101928728 [Source:NCBI gene;Acc:101928728]	NA
2	200306309	200307350	1042	shPRMT1_vs_shSc_peak_144	4.74	1.77	5.65	-3.88	3.02e-06	0.000477	ENSG00000196141:intron	ENSG00000196141:2:200305880-200482263:+:949	SPATS2L	5;GO:0003723,molecular_function RNA binding;GO:0005634,cellular_component nucleus;GO:0005730,cellular_component nucleolus;GO:0005829,cellular_component cytosol;GO:0032991,cellular_component protein-containing complex	NA	NA	spermatogenesis associated serine rich 2 like [Source:HGNC Symbol;Acc:HGNC:24574]	NA
7	29987921	29990004	2084	shPRMT1_vs_shSc_peak_145	5.79	3.35	6.65	-3.3	3.09e-06	0.000485	ENSG00000136193:intron;ENSG00000227014:exon	ENSG00000227014:7:29988599-30027543:+:363	AC007285.1	NA	NA	NA	novel transcript	NA
15	56886891	56887780	890	shPRMT1_vs_shSc_peak_146	6.31	4.09	7.15	-3.06	3.15e-06	0.000485	ENSG00000285331:intron;ENSG00000276524:intron;ENSG00000285253:intron	ENSG00000276524:15:56887106-56888219:+:229	AC010999.2	NA	NA	NA	novel transcript	NA
11	65333341	65334365	1025	shPRMT1_vs_shSc_peak_147	5.35	2.9	6.21	-3.31	3.15e-06	0.000485	ENSG00000133884:exon;ENSG00000133884:five_prime_UTR	ENSG00000133884:11:65333753-65353249:+:100	DPF2	10;GO:0000790,cellular_component nuclear chromatin;GO:0000978,molecular_function RNA polymerase II proximal promoter sequence-specific DNA binding;GO:0000981,molecular_function DNA-binding transcription factor activity, RNA polymerase II-specific;GO:0005515,molecular_function protein binding;GO:0005654,cellular_component nucleoplasm;GO:0005813,cellular_component centrosome;GO:0005829,cellular_com…	NA	NA	double PHD fingers 2 [Source:HGNC Symbol;Acc:HGNC:9964]	MBD
12	122400331	122400987	657	shPRMT1_vs_shSc_peak_148	5.59	3.06	6.46	-3.4	3.16e-06	0.000485	ENSG00000257097:exon;ENSG00000130779:intron	NA	NA	NA	NA	NA	NA	NA
6	26321916	26323418	1503	shPRMT1_vs_shSc_peak_149	7.56	4.74	8.46	-3.72	3.21e-06	0.00049	ENSG00000220875:Promoter	ENSG00000220875:6:26321875-26322292:-:-375	HIST1H3PS1	NA	NA	NA	histone cluster 1 H3 pseudogene 1 [Source:HGNC Symbol;Acc:HGNC:18982]	NA
6	57792769	57793714	946	shPRMT1_vs_shSc_peak_150	5.68	3.21	6.54	-3.33	3.34e-06	0.000506	intergenic	NA	NA	NA	NA	NA	NA	NA
1	234611926	234612171	246	shPRMT1_vs_shSc_peak_151	4.99	2.21	5.88	-3.67	3.49e-06	0.000527	intergenic	ENSG00000168264:1:234604268-234609525:-:-2523	IRF2BP2	3;GO:0002327,biological_process immature B cell differentiation;GO:0005634,cellular_component nucleus;GO:0005654,cellular_component nucleoplasm	NA	NA	interferon regulatory factor 2 binding protein 2 [Source:HGNC Symbol;Acc:HGNC:21729]	NA
17	38861359	38861929	571	shPRMT1_vs_shSc_peak_152	4.78	1.91	5.68	-3.77	3.88e-06	0.000569	intergenic	NA	NA	NA	NA	NA	NA	NA
4	55346011	55347181	1171	shPRMT1_vs_shSc_peak_153	6.23	3.52	7.12	-3.6	3.88e-06	0.000569	ENSG00000128039:intron	ENSG00000128039:4:55346108-55373096:+:488	SRD5A3	9;GO:0003865,molecular_function 3-oxo-5-alpha-steroid 4-dehydrogenase activity;GO:0005783,cellular_component endoplasmic reticulum;GO:0005789,cellular_component endoplasmic reticulum membrane;GO:0006488,biological_process dolichol-linked oligosaccharide biosynthetic process;GO:0006489,biological_process dolichyl diphosphate biosynthetic process;GO:0006702,biological_process androgen biosynthetic …	SRD5A3; 3-oxo-5-alpha-steroid 4-dehydrogenase 3 / polyprenol reductase [EC:1.3.1.22 1.3.1.94]; K12345	map00140,map00510	steroid 5 alpha-reductase 3 [Source:HGNC Symbol;Acc:HGNC:25812]	NA
11	61949204	61950168	965	shPRMT1_vs_shSc_peak_154	5.71	3.42	6.56	-3.13	3.9e-06	0.000569	ENSG00000167995:Promoter	ENSG00000167995:11:61949820-61965515:+:-134	BEST1	14;GO:0005229,molecular_function intracellular calcium activated chloride channel activity;GO:0005254,molecular_function chloride channel activity;GO:0005829,cellular_component cytosol;GO:0005886,cellular_component plasma membrane;GO:0006821,biological_process chloride transport;GO:0007601,biological_process visual perception;GO:0015106,molecular_function bicarbonate transmembrane transporter act…	NA	NA	bestrophin 1 [Source:HGNC Symbol;Acc:HGNC:12703]	NA
12	26113925	26114838	914	shPRMT1_vs_shSc_peak_155	4.52	1.24	5.44	-4.21	3.93e-06	0.000569	intergenic	NA	NA	NA	NA	NA	NA	NA
8	100212749	100213725	977	shPRMT1_vs_shSc_peak_156	5.34	2.9	6.2	-3.3	3.93e-06	0.000569	ENSG00000104450:exon	NA	NA	NA	NA	NA	NA	NA
19	50137031	50137495	465	shPRMT1_vs_shSc_peak_157	4.77	1.89	5.67	-3.77	3.94e-06	0.000569	intergenic	NA	NA	NA	NA	NA	NA	NA
21	17454245	17455260	1016	shPRMT1_vs_shSc_peak_158	5.78	2.86	6.68	-3.81	3.97e-06	0.000569	intergenic	NA	NA	NA	NA	NA	NA	NA
14	68139786	68141117	1332	shPRMT1_vs_shSc_peak_159	6.53	4.1	7.39	-3.29	3.98e-06	0.000569	ENSG00000182185:intron	NA	NA	NA	NA	NA	NA	NA
12	46356638	46358336	1699	shPRMT1_vs_shSc_peak_160	6.98	4.71	7.82	-3.11	4.03e-06	0.000573	intergenic	NA	NA	NA	NA	NA	NA	NA
5	92552121	92553277	1157	shPRMT1_vs_shSc_peak_161	6.52	4.01	7.38	-3.37	4.13e-06	0.000583	ENSG00000249776:intron	NA	NA	NA	NA	NA	NA	NA
19	50099567	50100055	489	shPRMT1_vs_shSc_peak_162	4.95	2.04	5.85	-3.81	4.23e-06	0.000595	intergenic	NA	NA	NA	NA	NA	NA	NA
7	81110883	81112425	1543	shPRMT1_vs_shSc_peak_163	6.09	3.75	6.93	-3.18	4.31e-06	0.000602	intergenic	NA	NA	NA	NA	NA	NA	NA
6	156686630	156687864	1235	shPRMT1_vs_shSc_peak_164	6.22	4.04	7.05	-3.01	4.45e-06	0.000613	intergenic	NA	NA	NA	NA	NA	NA	NA
1	8182104	8183683	1580	shPRMT1_vs_shSc_peak_165	6.14	4	6.97	-2.97	4.49e-06	0.000613	intergenic	NA	NA	NA	NA	NA	NA	NA
4	76049246	76050551	1306	shPRMT1_vs_shSc_peak_166	6.1	3.46	6.98	-3.53	4.5e-06	0.000613	ENSG00000156219:intron	NA	NA	NA	NA	NA	NA	NA
2	189379003	189380111	1109	shPRMT1_vs_shSc_peak_167	5.79	2.95	6.68	-3.73	4.52e-06	0.000613	intergenic	NA	NA	NA	NA	NA	NA	NA
5	149561825	149563248	1424	shPRMT1_vs_shSc_peak_168	5.57	3.14	6.43	-3.29	4.55e-06	0.000613	intergenic	NA	NA	NA	NA	NA	NA	NA
6	27295130	27296663	1534	shPRMT1_vs_shSc_peak_169	5.93	3.6	6.77	-3.18	4.55e-06	0.000613	ENSG00000158553:intron	NA	NA	NA	NA	NA	NA	NA
5	88140870	88141821	952	shPRMT1_vs_shSc_peak_170	5.55	3.14	6.41	-3.27	4.59e-06	0.000614	intergenic	NA	NA	NA	NA	NA	NA	NA
5	181216939	181218731	1793	shPRMT1_vs_shSc_peak_171	8.49	6.09	9.34	-3.25	4.67e-06	0.00062	intergenic	ENSG00000146063:5:181222498-181235809:+:-4663	TRIM41	6;GO:0005515,molecular_function protein binding;GO:0005730,cellular_component nucleolus;GO:0016604,cellular_component nuclear body;GO:0042802,molecular_function identical protein binding;GO:0071222,biological_process cellular response to lipopolysaccharide;GO:0071225,biological_process cellular response to muramyl dipeptide	NA	NA	tripartite motif containing 41 [Source:HGNC Symbol;Acc:HGNC:19013]	zf-C2H2
14	20625265	20625798	534	shPRMT1_vs_shSc_peak_172	4.82	2.08	5.71	-3.63	4.68e-06	0.00062	intergenic	NA	NA	NA	NA	NA	NA	NA
X	49185547	49186594	1048	shPRMT1_vs_shSc_peak_173	5.46	2.67	6.35	-3.67	4.94e-06	0.00065	ENSG00000012211:intron	ENSG00000012211:X:49175263-49186528:-:457	PRICKLE3	5;GO:0005515,molecular_function protein binding;GO:0005575,cellular_component cellular_component;GO:0005634,cellular_component nucleus;GO:0005813,cellular_component centrosome;GO:0008150,biological_process biological_process	PRICKLE; prickle; K04511	map04310	prickle planar cell polarity protein 3 [Source:HGNC Symbol;Acc:HGNC:6645]	NA
16	3171690	3172738	1049	shPRMT1_vs_shSc_peak_174	8.27	5.99	9.11	-3.13	5.05e-06	0.00066	intergenic	NA	NA	NA	NA	NA	NA	NA
3	190424445	190425187	743	shPRMT1_vs_shSc_peak_175	4.46	-0.07	5.43	-5.5	5.15e-06	0.00067	intergenic	NA	NA	NA	NA	NA	NA	NA
X	52934482	52935649	1168	shPRMT1_vs_shSc_peak_176	6.56	4.01	7.43	-3.42	5.18e-06	0.00067	intergenic	NA	NA	NA	NA	NA	NA	NA
13	27620079	27622068	1990	shPRMT1_vs_shSc_peak_177	6.33	4.02	7.17	-3.15	5.21e-06	0.00067	ENSG00000139517:Promoter;ENSG00000186184:Promoter	ENSG00000186184:13:27620741-27744237:+:332	POLR1D	1;GO:0005515,molecular_function protein binding	RPC19, POLR1D; DNA-directed RNA polymerases I and III subunit RPAC2; K03020	map03020,map04623	RNA polymerase I and III subunit D [Source:HGNC Symbol;Acc:HGNC:20422]	NA
3	122794685	122795597	913	shPRMT1_vs_shSc_peak_178	5.82	3.61	6.65	-3.05	5.34e-06	0.000682	ENSG00000138463:exon;ENSG00000138463:five_prime_UTR;ENSG00000169087:Promoter	ENSG00000138463:3:122794794-122881139:+:347	DIRC2	1;GO:0043231,cellular_component intracellular membrane-bounded organelle	NA	NA	disrupted in renal carcinoma 2 [Source:HGNC Symbol;Acc:HGNC:16628]	NA
6	26743115	26743850	736	shPRMT1_vs_shSc_peak_179	6	3.4	6.87	-3.48	5.38e-06	0.000682	intergenic	NA	NA	NA	NA	NA	NA	NA
6	26198429	26200018	1590	shPRMT1_vs_shSc_peak_180	8.4	5.44	9.31	-3.86	5.4e-06	0.000682	ENSG00000196866:exon;ENSG00000282988:exon;ENSG00000277224:Promoter;ENSG00000197409:Promoter	ENSG00000196866:6:26198850-26199243:-:19	HIST1H2AD	7;GO:0000790,cellular_component nuclear chromatin;GO:0003674,molecular_function molecular_function;GO:0003677,molecular_function DNA binding;GO:0005634,cellular_component nucleus;GO:0006342,biological_process chromatin silencing;GO:0008150,biological_process biological_process;GO:0070062,cellular_component extracellular exosome	H2A; histone H2A; K11251	map04217,map05034,map05322	histone cluster 1 H2A family member d [Source:HGNC Symbol;Acc:HGNC:4729]	NA
1	215566991	215568167	1177	shPRMT1_vs_shSc_peak_181	5.83	3.6	6.67	-3.06	5.44e-06	0.000683	ENSG00000136636:exon;ENSG00000136636:five_prime_UTR	ENSG00000136636:1:215567391-215621807:+:188	KCTD3	1;GO:0005886,cellular_component plasma membrane	NA	NA	potassium channel tetramerization domain containing 3 [Source:HGNC Symbol;Acc:HGNC:21305]	NA
1	112390624	112391391	768	shPRMT1_vs_shSc_peak_182	4.69	1.68	5.6	-3.91	5.46e-06	0.000683	intergenic	NA	NA	NA	NA	NA	NA	NA
6	26122844	26124804	1961	shPRMT1_vs_shSc_peak_183	8.89	6.42	9.76	-3.34	5.59e-06	0.000694	ENSG00000180573:Promoter;ENSG00000180596:exon	ENSG00000180596:6:26114872-26123926:-:102	HIST1H2BC	15;GO:0000786,cellular_component nucleosome;GO:0002227,biological_process innate immune response in mucosa;GO:0003677,molecular_function DNA binding;GO:0005515,molecular_function protein binding;GO:0005615,cellular_component extracellular space;GO:0005634,cellular_component nucleus;GO:0005654,cellular_component nucleoplasm;GO:0005829,cellular_component cytosol;GO:0006334,biological_process nucleo…	H2B; histone H2B; K11252	map05034,map05203,map05322	histone cluster 1 H2B family member c [Source:HGNC Symbol;Acc:HGNC:4757]	NA
11	102843083	102843783	701	shPRMT1_vs_shSc_peak_184	4.47	1.24	5.39	-4.15	5.62e-06	0.000694	ENSG00000149968:intron	ENSG00000149968:11:102835800-102843803:-:370	MMP3	15;GO:0004175,molecular_function endopeptidase activity;GO:0004222,molecular_function metalloendopeptidase activity;GO:0004252,molecular_function serine-type endopeptidase activity;GO:0005515,molecular_function protein binding;GO:0005576,cellular_component extracellular region;GO:0005615,cellular_component extracellular space;GO:0006508,biological_process proteolysis;GO:0008237,molecular_function…	MMP3; matrix metalloproteinase-3 (stromelysin 1, progelatinase) [EC:3.4.24.17]; K01394	map04657,map04668,map05202,map05215,map05323	matrix metallopeptidase 3 [Source:HGNC Symbol;Acc:HGNC:7173]	NA
5	142356686	142357641	956	shPRMT1_vs_shSc_peak_185	5.49	3.14	6.34	-3.2	5.65e-06	0.000694	intergenic	NA	NA	NA	NA	NA	NA	NA
1	234599685	234600849	1165	shPRMT1_vs_shSc_peak_186	6.53	4.25	7.38	-3.12	5.67e-06	0.000694	intergenic	NA	NA	NA	NA	NA	NA	NA
9	73166450	73167169	720	shPRMT1_vs_shSc_peak_187	4.39	0.89	5.32	-4.43	5.8e-06	0.000704	ENSG00000135046:intron	NA	NA	NA	NA	NA	NA	NA
2	97589438	97591000	1563	shPRMT1_vs_shSc_peak_188	6.52	4.14	7.37	-3.23	5.82e-06	0.000704	ENSG00000196912:Promoter	ENSG00000196912:2:97492662-97589965:-:-254	ANKRD36B	1;GO:0005515,molecular_function protein binding	NA	NA	ankyrin repeat domain 36B [Source:HGNC Symbol;Acc:HGNC:29333]	TF_others
16	73053432	73054151	720	shPRMT1_vs_shSc_peak_189	5.41	3.07	6.26	-3.19	5.91e-06	0.000712	ENSG00000140836:intron	NA	NA	NA	NA	NA	NA	NA
9	35517672	35518686	1015	shPRMT1_vs_shSc_peak_190	6.54	4.05	7.41	-3.35	6.02e-06	0.000721	ENSG00000198853:intron	NA	NA	NA	NA	NA	NA	NA
9	73171838	73173302	1465	shPRMT1_vs_shSc_peak_191	6.87	4.27	7.74	-3.47	6.08e-06	0.000724	intergenic	NA	NA	NA	NA	NA	NA	NA
17	59842050	59844583	2534	shPRMT1_vs_shSc_peak_192	8.21	5.64	9.08	-3.44	6.18e-06	0.000732	intergenic	ENSG00000284190:17:59841265-59841337:+:2051	MIR21	NA	NA	NA	microRNA 21 [Source:HGNC Symbol;Acc:HGNC:31586]	NA
3	129312656	129314674	2019	shPRMT1_vs_shSc_peak_193	8.31	5.98	9.16	-3.18	6.28e-06	0.000738	ENSG00000206417:Promoter	ENSG00000206417:3:129315391-129326225:+:-1726	H1FX-AS1	NA	NA	NA	H1FX antisense RNA 1 [Source:HGNC Symbol;Acc:HGNC:27953]	NA
19	12806353	12806951	599	shPRMT1_vs_shSc_peak_194	4.37	0.49	5.32	-4.83	6.29e-06	0.000738	ENSG00000284491:intron;ENSG00000095066:intron;ENSG00000104889:exon;ENSG00000104889:five_prime_UTR	ENSG00000104889:19:12806555-12815201:+:97	RNASEH2A	9;GO:0004523,molecular_function RNA-DNA hybrid ribonuclease activity;GO:0004540,molecular_function ribonuclease activity;GO:0005654,cellular_component nucleoplasm;GO:0005829,cellular_component cytosol;GO:0006260,biological_process DNA replication;GO:0006298,biological_process mismatch repair;GO:0006401,biological_process RNA catabolic process;GO:0032299,cellular_component ribonuclease H2 complex;…	RNASEH2A; ribonuclease H2 subunit A [EC:3.1.26.4]; K10743	map03030	ribonuclease H2 subunit A [Source:HGNC Symbol;Acc:HGNC:18518]	NA
17	65122886	65123641	756	shPRMT1_vs_shSc_peak_195	4.61	1.47	5.52	-4.06	6.34e-06	0.00074	ENSG00000108370:intron	NA	NA	NA	NA	NA	NA	NA
1	161611904	161613135	1232	shPRMT1_vs_shSc_peak_196	7.4	5.13	8.24	-3.11	6.51e-06	0.000755	intergenic	NA	NA	NA	NA	NA	NA	NA
6	27605477	27606410	934	shPRMT1_vs_shSc_peak_197	5.49	3.05	6.35	-3.3	6.65e-06	0.000765	intergenic	NA	NA	NA	NA	NA	NA	NA
17	19061879	19064143	2265	shPRMT1_vs_shSc_peak_198	11.01	8.44	11.89	-3.44	6.66e-06	0.000765	intergenic	ENSG00000265185:17:19061911-19062669:+:1100	SNORD3B-1	NA	NA	NA	small nucleolar RNA, C/D box 3B-1 [Source:HGNC Symbol;Acc:HGNC:10168]	NA
1	172351534	172352225	692	shPRMT1_vs_shSc_peak_199	4.46	1.24	5.38	-4.14	6.69e-06	0.000765	ENSG00000197959:intron	NA	NA	NA	NA	NA	NA	NA
6	142374991	142375591	601	shPRMT1_vs_shSc_peak_200	5.04	2.48	5.91	-3.43	6.8e-06	0.000774	ENSG00000112414:intron	NA	NA	NA	NA	NA	NA	NA
3	157174320	157175497	1178	shPRMT1_vs_shSc_peak_201	5.96	3.34	6.84	-3.5	6.86e-06	0.000776	ENSG00000243176:Promoter;ENSG00000222675:Promoter	ENSG00000243176:3:157175222-157381265:+:-313	AC092944.1	NA	NA	NA	novel transcript	NA
4	123418347	123419523	1177	shPRMT1_vs_shSc_peak_202	6.31	3.98	7.16	-3.18	7.01e-06	0.00079	intergenic	NA	NA	NA	NA	NA	NA	NA
19	55222842	55224906	2065	shPRMT1_vs_shSc_peak_203	6.74	4.64	7.57	-2.93	7.09e-06	0.000792	intergenic	NA	NA	NA	NA	NA	NA	NA
14	68137700	68138182	483	shPRMT1_vs_shSc_peak_204	5.01	2.04	5.91	-3.87	7.1e-06	0.000792	ENSG00000182185:intron	NA	NA	NA	NA	NA	NA	NA
3	100492049	100492751	703	shPRMT1_vs_shSc_peak_205	5.79	3.55	6.63	-3.08	7.16e-06	0.000794	ENSG00000181458:Promoter	ENSG00000181458:3:100492618-100577444:+:-218	TMEM45A	NA	NA	NA	transmembrane protein 45A [Source:HGNC Symbol;Acc:HGNC:25480]	NA
21	44869883	44870423	541	shPRMT1_vs_shSc_peak_206	4.79	1.87	5.69	-3.82	7.23e-06	0.000796	ENSG00000183255:intron	ENSG00000183255:21:44849584-44873903:-:3750	PTTG1IP	13;GO:0002039,molecular_function p53 binding;GO:0003674,molecular_function molecular_function;GO:0005515,molecular_function protein binding;GO:0005634,cellular_component nucleus;GO:0005654,cellular_component nucleoplasm;GO:0005737,cellular_component cytoplasm;GO:0006606,biological_process protein import into nucleus;GO:0016020,cellular_component membrane;GO:0031398,biological_process positive reg…	NA	NA	PTTG1 interacting protein [Source:HGNC Symbol;Acc:HGNC:13524]	NA
1	201503370	201504031	662	shPRMT1_vs_shSc_peak_207	5.73	2.95	6.62	-3.67	7.24e-06	0.000796	ENSG00000159176:intron	ENSG00000224536:1:201507240-201534784:+:-3539	AC096677.1	NA	NA	NA	novel transcript	NA
1	143691277	143692048	772	shPRMT1_vs_shSc_peak_208	5.75	3.63	6.57	-2.94	7.31e-06	0.000797	intergenic	NA	NA	NA	NA	NA	NA	NA
14	68146414	68147623	1210	shPRMT1_vs_shSc_peak_209	5.02	2.34	5.91	-3.56	7.36e-06	0.000797	ENSG00000182185:intron	ENSG00000244677:14:68149616-68149908:-:2889	RN7SL706P	NA	NA	NA	RNA, 7SL, cytoplasmic 706, pseudogene [Source:HGNC Symbol;Acc:HGNC:46722]	NA
2	42138381	42139420	1040	shPRMT1_vs_shSc_peak_210	5.52	3.14	6.37	-3.23	7.38e-06	0.000797	intergenic	NA	NA	NA	NA	NA	NA	NA
2	231056492	231057346	855	shPRMT1_vs_shSc_peak_211	5.75	3.34	6.6	-3.26	7.42e-06	0.000797	ENSG00000173692:exon;ENSG00000173692:five_prime_UTR	ENSG00000173692:2:231056863-231172827:+:56	PSMD1	18;GO:0000502,cellular_component proteasome complex;GO:0004175,molecular_function endopeptidase activity;GO:0005515,molecular_function protein binding;GO:0005576,cellular_component extracellular region;GO:0005634,cellular_component nucleus;GO:0005654,cellular_component nucleoplasm;GO:0005829,cellular_component cytosol;GO:0005838,cellular_component proteasome regulatory particle;GO:0008540,cellula…	PSMD1, RPN2; 26S proteasome regulatory subunit N2; K03032	map03050,map05010,map05012,map05014,map05016,map05020,map05169	proteasome 26S subunit, non-ATPase 1 [Source:HGNC Symbol;Acc:HGNC:9554]	NA
13	80344708	80345405	698	shPRMT1_vs_shSc_peak_212	5.1	2.33	5.99	-3.66	7.43e-06	0.000797	intergenic	ENSG00000136158:13:80335975-80340951:-:-4105	SPRY2	23;GO:0005515,molecular_function protein binding;GO:0005634,cellular_component nucleus;GO:0005829,cellular_component cytosol;GO:0005856,cellular_component cytoskeleton;GO:0005886,cellular_component plasma membrane;GO:0010628,biological_process positive regulation of gene expression;GO:0010801,biological_process negative regulation of peptidyl-threonine phosphorylation;GO:0015630,cellular_componen…	SPRY2; protein sprouty homolog 2; K17383	map04013,map05206	sprouty RTK signaling antagonist 2 [Source:HGNC Symbol;Acc:HGNC:11270]	NA
11	65471333	65472418	1086	shPRMT1_vs_shSc_peak_213	6.26	3.63	7.14	-3.52	7.52e-06	0.000799	intergenic	NA	NA	NA	NA	NA	NA	NA
1	50959594	50960829	1236	shPRMT1_vs_shSc_peak_214	6.4	4.27	7.22	-2.96	7.53e-06	0.000799	ENSG00000123080:Promoter;ENSG00000185104:five_prime_UTR;ENSG00000185104:exon	ENSG00000185104:1:50437027-50960263:-:51	FAF1	21;GO:0005515,molecular_function protein binding;GO:0005634,cellular_component nucleus;GO:0005829,cellular_component cytosol;GO:0007253,biological_process cytoplasmic sequestering of NF-kappaB;GO:0008219,biological_process cell death;GO:0010942,biological_process positive regulation of cell death;GO:0019887,molecular_function protein kinase regulator activity;GO:0019901,molecular_function protein…	FAF1; FAS-associated factor 1; K20703	map04217,map04624	Fas associated factor 1 [Source:HGNC Symbol;Acc:HGNC:3578]	NA
X	132217148	132218543	1396	shPRMT1_vs_shSc_peak_215	5.53	3.39	6.36	-2.97	7.57e-06	0.000799	ENSG00000232160:Promoter;ENSG00000123728:intron	ENSG00000232160:X:132217146-132432862:+:699	RAP2C-AS1	NA	NA	NA	RAP2C antisense RNA 1 [Source:HGNC Symbol;Acc:HGNC:40957]	NA
8	8701486	8702424	939	shPRMT1_vs_shSc_peak_216	5.63	3.42	6.47	-3.04	7.6e-06	0.000799	ENSG00000253958:exon	ENSG00000253958:8:8701937-8704106:+:18	CLDN23	3;GO:0005923,cellular_component bicellular tight junction;GO:0016338,biological_process calcium-independent cell-cell adhesion via plasma membrane cell-adhesion molecules;GO:0042802,molecular_function identical protein binding	CLDN; claudin; K06087	map04514,map04530,map04670,map05130,map05160	claudin 23 [Source:HGNC Symbol;Acc:HGNC:17591]	NA
17	75430310	75430790	481	shPRMT1_vs_shSc_peak_217	4.34	0.89	5.27	-4.38	7.62e-06	0.000799	ENSG00000202332:Promoter	ENSG00000202332:17:75431989-75432087:+:-1439	RF00019	NA	NA	NA	NA	NA
19	37594158	37595366	1209	shPRMT1_vs_shSc_peak_218	6.25	3.89	7.1	-3.22	7.69e-06	0.0008	ENSG00000180479:Promoter;ENSG00000171817:intron	ENSG00000180479:19:37554781-37594790:-:28	ZNF571	3;GO:0003700,molecular_function DNA-binding transcription factor activity;GO:0005634,cellular_component nucleus;GO:0006355,biological_process regulation of transcription, DNA-templated	KRAB; KRAB domain-containing zinc finger protein; K09228	map05168	zinc finger protein 571 [Source:HGNC Symbol;Acc:HGNC:25000]	zf-C2H2
6	27518949	27519812	864	shPRMT1_vs_shSc_peak_219	4.67	1.95	5.56	-3.61	7.7e-06	0.0008	ENSG00000285703:exon	ENSG00000285703:6:27491421-27519435:-:54	AL021918.3	NA	NA	NA	novel transcript	NA
12	122399595	122400203	609	shPRMT1_vs_shSc_peak_220	5	2.48	5.87	-3.39	7.81e-06	0.000802	ENSG00000257097:exon;ENSG00000130779:intron	ENSG00000257097:12:122395541-122400857:+:4358	CLIP1-AS1	NA	NA	NA	CLIP1 antisense RNA 1 [Source:HGNC Symbol;Acc:HGNC:48586]	NA
12	43805753	43806693	941	shPRMT1_vs_shSc_peak_221	5.07	2.6	5.94	-3.33	7.81e-06	0.000802	ENSG00000151239:exon	ENSG00000151239:12:43793722-43806375:-:152	TWF1	18;GO:0003779,molecular_function actin binding;GO:0003785,molecular_function actin monomer binding;GO:0004713,molecular_function protein tyrosine kinase activity;GO:0005515,molecular_function protein binding;GO:0005524,molecular_function ATP binding;GO:0005546,molecular_function phosphatidylinositol-4,5-bisphosphate binding;GO:0005829,cellular_component cytosol;GO:0005911,cellular_component cell-…	NA	NA	twinfilin actin binding protein 1 [Source:HGNC Symbol;Acc:HGNC:9620]	NA
6	135497306	135498163	858	shPRMT1_vs_shSc_peak_222	5.67	3.28	6.52	-3.24	7.82e-06	0.000802	ENSG00000135541:exon;ENSG00000231028:Promoter;ENSG00000135541:five_prime_UTR	ENSG00000135541:6:135283531-135497776:-:41	AHI1	34;GO:0001738,biological_process morphogenesis of a polarized epithelium;GO:0001947,biological_process heart looping;GO:0002092,biological_process positive regulation of receptor internalization;GO:0005515,molecular_function protein binding;GO:0005813,cellular_component centrosome;GO:0005814,cellular_component centriole;GO:0005829,cellular_component cytosol;GO:0005911,cellular_component cell-cell…	NA	NA	Abelson helper integration site 1 [Source:HGNC Symbol;Acc:HGNC:21575]	NA
22	41288177	41288757	581	shPRMT1_vs_shSc_peak_223	4.95	2.49	5.82	-3.33	8.1e-06	0.000822	intergenic	ENSG00000100401:22:41245610-41286251:-:-2216	RANGAP1	17;GO:0000776,cellular_component kinetochore;GO:0003723,molecular_function RNA binding;GO:0005096,molecular_function GTPase activator activity;GO:0005515,molecular_function protein binding;GO:0005635,cellular_component nuclear envelope;GO:0005643,cellular_component nuclear pore;GO:0005737,cellular_component cytoplasm;GO:0005829,cellular_component cytosol;GO:0007165,biological_process signal trans…	RANGAP1; Ran GTPase-activating protein 1; K14319	map03013	Ran GTPase activating protein 1 [Source:HGNC Symbol;Acc:HGNC:9854]	NA
4	123408472	123408979	508	shPRMT1_vs_shSc_peak_224	5.26	2.68	6.13	-3.44	8.11e-06	0.000822	intergenic	NA	NA	NA	NA	NA	NA	NA
22	28772479	28773612	1134	shPRMT1_vs_shSc_peak_225	6.04	3.75	6.88	-3.13	8.13e-06	0.000822	ENSG00000159873:intron	ENSG00000159873:22:28772673-28789301:+:372	CCDC117	1;GO:0005515,molecular_function protein binding	NA	NA	coiled-coil domain containing 117 [Source:HGNC Symbol;Acc:HGNC:26599]	NA
6	42890276	42891058	783	shPRMT1_vs_shSc_peak_226	6.08	3.75	6.93	-3.18	8.17e-06	0.000822	ENSG00000221821:exon	ENSG00000221821:6:42890264-42890816:-:149	C6orf226	1;GO:0005515,molecular_function protein binding	NA	NA	chromosome 6 open reading frame 226 [Source:HGNC Symbol;Acc:HGNC:34431]	NA
16	3263315	3265008	1694	shPRMT1_vs_shSc_peak_227	7.32	5.12	8.15	-3.04	8.27e-06	0.000827	ENSG00000281005:exon;ENSG00000006194:intron	ENSG00000006194:16:3263799-3301401:+:362	ZNF263	8;GO:0000122,biological_process negative regulation of transcription by RNA polymerase II;GO:0000981,molecular_function DNA-binding transcription factor activity, RNA polymerase II-specific;GO:0001227,molecular_function DNA-binding transcription repressor activity, RNA polymerase II-specific;GO:0003700,molecular_function DNA-binding transcription factor activity;GO:0005515,molecular_function prot…	NA	NA	zinc finger protein 263 [Source:HGNC Symbol;Acc:HGNC:13056]	zf-C2H2
9	32572312	32573405	1094	shPRMT1_vs_shSc_peak_228	5.3	2.9	6.16	-3.25	8.31e-06	0.000827	ENSG00000165264:intron	ENSG00000165264:9:32552998-32573184:-:325	NDUFB6	9;GO:0005654,cellular_component nucleoplasm;GO:0005739,cellular_component mitochondrion;GO:0005743,cellular_component mitochondrial inner membrane;GO:0005747,cellular_component mitochondrial respiratory chain complex I;GO:0006120,biological_process mitochondrial electron transport, NADH to ubiquinone;GO:0008137,molecular_function NADH dehydrogenase (ubiquinone) activity;GO:0031966,cellular_compon…	NDUFB6; NADH dehydrogenase (ubiquinone) 1 beta subcomplex subunit 6; K03962	map00190,map04714,map04723,map04932,map05010,map05012,map05014,map05016,map05020	NADH:ubiquinone oxidoreductase subunit B6 [Source:HGNC Symbol;Acc:HGNC:7701]	NA
16	30442488	30443531	1044	shPRMT1_vs_shSc_peak_229	4.55	1.56	5.46	-3.9	8.32e-06	0.000827	intergenic	ENSG00000179918:16:30443630-30446181:-:3171	SEPHS2	5;GO:0004756,molecular_function selenide, water dikinase activity;GO:0005575,cellular_component cellular_component;GO:0005829,cellular_component cytosol;GO:0016259,biological_process selenocysteine metabolic process;GO:0016260,biological_process selenocysteine biosynthetic process	selD, SEPHS; selenide, water dikinase [EC:2.7.9.3]; K01008	map00450	selenophosphate synthetase 2 [Source:HGNC Symbol;Acc:HGNC:19686]	NA
6	27680754	27681256	503	shPRMT1_vs_shSc_peak_230	4.91	2.36	5.78	-3.42	8.39e-06	0.000828	intergenic	NA	NA	NA	NA	NA	NA	NA
12	31325830	31326493	664	shPRMT1_vs_shSc_peak_231	5.44	3.24	6.28	-3.04	8.41e-06	0.000828	ENSG00000139146:exon;ENSG00000139146:five_prime_UTR	ENSG00000139146:12:31280583-31327058:-:896	SINHCAF	5;GO:0005515,molecular_function protein binding;GO:0008284,biological_process positive regulation of cell proliferation;GO:0016580,cellular_component Sin3 complex;GO:0030336,biological_process negative regulation of cell migration;GO:0045596,biological_process negative regulation of cell differentiation	NA	NA	SIN3-HDAC complex associated factor [Source:HGNC Symbol;Acc:HGNC:30702]	NA
11	62889292	62891520	2229	shPRMT1_vs_shSc_peak_232	6.88	4.73	7.71	-2.98	8.5e-06	0.000828	intergenic	NA	NA	NA	NA	NA	NA	NA
10	21525331	21526730	1400	shPRMT1_vs_shSc_peak_233	7.47	5.26	8.3	-3.04	8.51e-06	0.000828	ENSG00000078403:intron;ENSG00000180592:Promoter	ENSG00000180592:10:21513477-21526368:-:337	SKIDA1	NA	NA	NA	SKI/DACH domain containing 1 [Source:HGNC Symbol;Acc:HGNC:32697]	NA
1	143972175	143973241	1067	shPRMT1_vs_shSc_peak_234	5.54	2.96	6.41	-3.45	8.53e-06	0.000828	ENSG00000263513:Promoter	ENSG00000263513:1:143955363-143971965:-:-743	FAM72C	2;GO:0005829,cellular_component cytosol;GO:0043231,cellular_component intracellular membrane-bounded organelle	NA	NA	family with sequence similarity 72 member C [Source:HGNC Symbol;Acc:HGNC:30602]	NA
11	30322742	30323570	829	shPRMT1_vs_shSc_peak_235	6.29	4.02	7.13	-3.1	8.55e-06	0.000828	ENSG00000152219:exon;ENSG00000152219:five_prime_UTR	ENSG00000152219:11:30323050-30338227:+:106	ARL14EP	7;GO:0005515,molecular_function protein binding;GO:0005634,cellular_component nucleus;GO:0005730,cellular_component nucleolus;GO:0005829,cellular_component cytosol;GO:0005886,cellular_component plasma membrane;GO:0005925,cellular_component focal adhesion;GO:0043231,cellular_component intracellular membrane-bounded organelle	NA	NA	ADP ribosylation factor like GTPase 14 effector protein [Source:HGNC Symbol;Acc:HGNC:26798]	THAP
8	53944831	53945893	1063	shPRMT1_vs_shSc_peak_236	7.24	5.1	8.07	-2.96	8.82e-06	0.00085	ENSG00000147509:intron	NA	NA	NA	NA	NA	NA	NA
6	28763886	28764597	712	shPRMT1_vs_shSc_peak_237	4.62	1.91	5.51	-3.6	8.91e-06	0.000855	intergenic	NA	NA	NA	NA	NA	NA	NA
1	204507430	204508468	1039	shPRMT1_vs_shSc_peak_238	5.55	3.46	6.37	-2.91	9.1e-06	0.000867	intergenic	NA	NA	NA	NA	NA	NA	NA
6	27671916	27672628	713	shPRMT1_vs_shSc_peak_239	7.08	4.7	7.93	-3.24	9.11e-06	0.000867	intergenic	NA	NA	NA	NA	NA	NA	NA
14	93115072	93116285	1214	shPRMT1_vs_shSc_peak_240	6.3	4.24	7.11	-2.87	9.16e-06	0.000868	ENSG00000100605:intron	ENSG00000100605:14:92936913-93116320:-:641	ITPK1	15;GO:0000825,molecular_function inositol tetrakisphosphate 6-kinase activity;GO:0003824,molecular_function catalytic activity;GO:0005829,cellular_component cytosol;GO:0007165,biological_process signal transduction;GO:0007596,biological_process blood coagulation;GO:0043647,biological_process inositol phosphate metabolic process;GO:0047325,molecular_function inositol tetrakisphosphate 1-kinase act…	ITPK1; inositol-1,3,4-trisphosphate 5/6-kinase / inositol-tetrakisphosphate 1-kinase [EC:2.7.1.159 2.7.1.134]; K00913	map00562,map04070	inositol-tetrakisphosphate 1-kinase [Source:HGNC Symbol;Acc:HGNC:6177]	NA
11	9565769	9566480	712	shPRMT1_vs_shSc_peak_241	5.06	2.72	5.91	-3.2	9.21e-06	0.000868	intergenic	NA	NA	NA	NA	NA	NA	NA
5	123882142	123883307	1166	shPRMT1_vs_shSc_peak_242	4.31	0.89	5.24	-4.35	9.23e-06	0.000868	intergenic	NA	NA	NA	NA	NA	NA	NA
1	168178576	168179570	995	shPRMT1_vs_shSc_peak_243	6.73	4.41	7.58	-3.16	9.31e-06	0.000872	ENSG00000143155:exon;ENSG00000143155:five_prime_UTR	ENSG00000143155:1:168178932-168202114:+:141	TIPRL	3;GO:0000077,biological_process DNA damage checkpoint;GO:0005515,molecular_function protein binding;GO:0032515,biological_process negative regulation of phosphoprotein phosphatase activity	NA	NA	TOR signaling pathway regulator [Source:HGNC Symbol;Acc:HGNC:30231]	NA
13	91183906	91185125	1220	shPRMT1_vs_shSc_peak_244	5.05	2.19	5.95	-3.75	9.42e-06	0.000879	intergenic	NA	NA	NA	NA	NA	NA	NA
11	121292321	121293299	979	shPRMT1_vs_shSc_peak_245	5.56	3.21	6.41	-3.21	9.54e-06	0.000886	ENSG00000109929:exon;ENSG00000109929:five_prime_UTR	ENSG00000109929:11:121292452-121308694:+:358	SC5D	7;GO:0000248,molecular_function C-5 sterol desaturase activity;GO:0005789,cellular_component endoplasmic reticulum membrane;GO:0006629,biological_process lipid metabolic process;GO:0033489,biological_process cholesterol biosynthetic process via desmosterol;GO:0033490,biological_process cholesterol biosynthetic process via lathosterol;GO:0045540,biological_process regulation of cholesterol biosynt…	SC5DL, ERG3; Delta7-sterol 5-desaturase [EC:1.14.19.20]; K00227	map00100	sterol-C5-desaturase [Source:HGNC Symbol;Acc:HGNC:10547]	NA
19	32372759	32374165	1407	shPRMT1_vs_shSc_peak_246	4.97	2.48	5.84	-3.36	9.58e-06	0.000886	ENSG00000168813:intron	NA	NA	NA	NA	NA	NA	NA
8	89901779	89903134	1356	shPRMT1_vs_shSc_peak_247	6.34	4.15	7.17	-3.03	9.77e-06	0.0009	ENSG00000164823:intron;ENSG00000207359:Promoter	ENSG00000164823:8:89901848-89927888:+:608	OSGIN2	4;GO:0003674,molecular_function molecular_function;GO:0005575,cellular_component cellular_component;GO:0008083,molecular_function growth factor activity;GO:0030308,biological_process negative regulation of cell growth	NA	NA	oxidative stress induced growth inhibitor family member 2 [Source:HGNC Symbol;Acc:HGNC:1355]	NA
5	181206680	181208042	1363	shPRMT1_vs_shSc_peak_248	7.51	5.42	8.33	-2.91	9.89e-06	0.000908	ENSG00000248514:Promoter	ENSG00000248514:5:181205360-181206120:-:-1241	AC008443.3	NA	NA	NA	novel transcript	NA
14	83826390	83828148	1759	shPRMT1_vs_shSc_peak_249	7.6	5.34	8.44	-3.09	1e-05	0.000913	intergenic	NA	NA	NA	NA	NA	NA	NA
18	14449934	14451005	1072	shPRMT1_vs_shSc_peak_250	5.66	3.55	6.48	-2.92	1e-05	0.000913	ENSG00000266605:exon	ENSG00000266605:18:14450215-14450883:-:413	LONRF2P1	NA	NA	NA	LON peptidase N-terminal domain and ring finger 2 pseudogene 1 [Source:HGNC Symbol;Acc:HGNC:39828]	NA
9	66900442	66901099	658	shPRMT1_vs_shSc_peak_251	5.48	3.3	6.31	-3.01	1.01e-05	0.000914	ENSG00000274349:intron	NA	NA	NA	NA	NA	NA	NA
6	27761886	27762980	1095	shPRMT1_vs_shSc_peak_252	6.47	4.25	7.3	-3.05	1.01e-05	0.000914	intergenic	NA	NA	NA	NA	NA	NA	NA
3	128051506	128052715	1210	shPRMT1_vs_shSc_peak_253	6.31	4.19	7.13	-2.95	1.02e-05	0.000914	ENSG00000074416:exon;ENSG00000074416:five_prime_UTR;ENSG00000058262:Promoter	ENSG00000074416:3:127689061-128052190:-:79	MGLL	18;GO:0004622,molecular_function lysophospholipase activity;GO:0005654,cellular_component nucleoplasm;GO:0005789,cellular_component endoplasmic reticulum membrane;GO:0005829,cellular_component cytosol;GO:0005886,cellular_component plasma membrane;GO:0006629,biological_process lipid metabolic process;GO:0006954,biological_process inflammatory response;GO:0009966,biological_process regulation of si…	MGLL; acylglycerol lipase [EC:3.1.1.23]; K01054	map00561,map04714,map04723,map04923	monoglyceride lipase [Source:HGNC Symbol;Acc:HGNC:17038]	NA
5	80407559	80408682	1124	shPRMT1_vs_shSc_peak_254	6.48	4.22	7.32	-3.1	1.06e-05	0.000939	ENSG00000039319:exon;ENSG00000039319:five_prime_UTR	ENSG00000039319:5:80408012-80479350:+:108	ZFYVE16	14;GO:0005515,molecular_function protein binding;GO:0005545,molecular_function 1-phosphatidylinositol binding;GO:0005547,molecular_function phosphatidylinositol-3,4,5-trisphosphate binding;GO:0005769,cellular_component early endosome;GO:0005829,cellular_component cytosol;GO:0006622,biological_process protein targeting to lysosome;GO:0007165,biological_process signal transduction;GO:0008565,molecu…	MADHIP, SARA; MAD, mothers against decapentaplegic interacting protein; K04679	map04144,map04350	zinc finger FYVE-type containing 16 [Source:HGNC Symbol;Acc:HGNC:20756]	NA
6	30813930	30816211	2282	shPRMT1_vs_shSc_peak_255	8.7	6.37	9.55	-3.18	1.06e-05	0.000939	ENSG00000214894:intron	NA	NA	NA	NA	NA	NA	NA
10	80207009	80207922	914	shPRMT1_vs_shSc_peak_256	6.16	4.18	6.96	-2.79	1.06e-05	0.000939	ENSG00000237523:Promoter;ENSG00000122359:Promoter	ENSG00000237523:10:80207709-80219657:+:-243	LINC00857	NA	NA	NA	long intergenic non-protein coding RNA 857 [Source:HGNC Symbol;Acc:HGNC:45114]	NA
4	123412756	123413596	841	shPRMT1_vs_shSc_peak_257	6.31	4.06	7.15	-3.09	1.06e-05	0.000939	intergenic	NA	NA	NA	NA	NA	NA	NA
17	19110815	19112696	1882	shPRMT1_vs_shSc_peak_258	10.25	7.57	11.13	-3.56	1.07e-05	0.000939	intergenic	ENSG00000262202:17:19111999-19112636:-:880	AC007952.4	NA	NA	NA	novel transcript	NA
3	174439526	174440280	755	shPRMT1_vs_shSc_peak_259	5.52	3.38	6.34	-2.97	1.08e-05	0.000939	intergenic	ENSG00000177694:3:174438572-175810552:+:1331	NAALADL2	2;GO:0005515,molecular_function protein binding;GO:0005654,cellular_component nucleoplasm	NA	NA	N-acetylated alpha-linked acidic dipeptidase like 2 [Source:HGNC Symbol;Acc:HGNC:23219]	NA
20	52039752	52040732	981	shPRMT1_vs_shSc_peak_260	5.05	2.33	5.94	-3.61	1.08e-05	0.000939	intergenic	NA	NA	NA	NA	NA	NA	NA
X	2468572	2469749	1178	shPRMT1_vs_shSc_peak_261	5.77	3.41	6.62	-3.22	1.09e-05	0.000939	ENSG00000169084:intron	NA	NA	NA	NA	NA	NA	NA
16	28863045	28864043	999	shPRMT1_vs_shSc_peak_262	6.55	3.96	7.43	-3.47	1.09e-05	0.000939	ENSG00000178188:intron;ENSG00000261766:Promoter	ENSG00000261766:16:28862165-28863340:-:-204	AC133550.2	NA	NA	NA	novel transcript, antisense to SH2B1	NA
7	103148846	103149783	938	shPRMT1_vs_shSc_peak_263	5.65	3.35	6.49	-3.14	1.09e-05	0.000939	ENSG00000161048:Promoter	ENSG00000161048:7:103099775-103149560:-:245	NAPEPLD	16;GO:0001523,biological_process retinoid metabolic process;GO:0001659,biological_process temperature homeostasis;GO:0005635,cellular_component nuclear envelope;GO:0005654,cellular_component nucleoplasm;GO:0005769,cellular_component early endosome;GO:0005794,cellular_component Golgi apparatus;GO:0005829,cellular_component cytosol;GO:0008270,molecular_function zinc ion binding;GO:0042622,cellular_…	NAPEPLD; N-acyl-phosphatidylethanolamine-hydrolysing phospholipase D [EC:3.1.4.54]; K13985	map04723	N-acyl phosphatidylethanolamine phospholipase D [Source:HGNC Symbol;Acc:HGNC:21683]	NA
10	22435070	22436001	932	shPRMT1_vs_shSc_peak_264	4.68	2.11	5.55	-3.44	1.1e-05	0.000939	intergenic	NA	NA	NA	NA	NA	NA	NA
17	69574309	69575764	1456	shPRMT1_vs_shSc_peak_265	6	3.91	6.82	-2.91	1.1e-05	0.000939	intergenic	ENSG00000227517:17:69577250-69903000:+:-2213	LINC01483	NA	NA	NA	long intergenic non-protein coding RNA 1483 [Source:HGNC Symbol;Acc:HGNC:51130]	NA
21	9008523	9009038	516	shPRMT1_vs_shSc_peak_266	6.34	4.26	7.16	-2.9	1.1e-05	0.000939	ENSG00000279501:intron	NA	NA	NA	NA	NA	NA	NA
1	144418658	144419627	970	shPRMT1_vs_shSc_peak_267	7.52	4.99	8.39	-3.39	1.11e-05	0.000939	ENSG00000233586:exon;ENSG00000237343:exon	ENSG00000237343:1:144418112-144419192:-:49	AC246785.3	NA	NA	NA	novel transcript	NA
6	28225035	28225794	760	shPRMT1_vs_shSc_peak_268	4.83	2.22	5.71	-3.48	1.11e-05	0.000939	ENSG00000137185:intron	ENSG00000137185:6:28224885-28233482:+:529	ZSCAN9	2;GO:0000981,molecular_function DNA-binding transcription factor activity, RNA polymerase II-specific;GO:0005515,molecular_function protein binding	NA	NA	zinc finger and SCAN domain containing 9 [Source:HGNC Symbol;Acc:HGNC:12984]	zf-C2H2
4	165378655	165379621	967	shPRMT1_vs_shSc_peak_269	5.86	3.78	6.67	-2.89	1.11e-05	0.000939	ENSG00000109472:intron	NA	NA	NA	NA	NA	NA	NA
5	93162203	93163230	1028	shPRMT1_vs_shSc_peak_270	5.64	3.2	6.5	-3.3	1.11e-05	0.000939	intergenic	NA	NA	NA	NA	NA	NA	NA
X	24149257	24150701	1445	shPRMT1_vs_shSc_peak_271	6.55	4.46	7.37	-2.91	1.12e-05	0.00094	ENSG00000234230:Promoter;ENSG00000005889:intron	ENSG00000234230:X:24146224-24149654:-:-325	ZFX-AS1	NA	NA	NA	ZFX antisense RNA 1 [Source:HGNC Symbol;Acc:HGNC:40617]	NA
15	23303378	23304377	1000	shPRMT1_vs_shSc_peak_272	4.36	1.21	5.28	-4.07	1.13e-05	0.000945	intergenic	NA	NA	NA	NA	NA	NA	NA
9	105447586	105448841	1256	shPRMT1_vs_shSc_peak_273	5.85	3.59	6.69	-3.1	1.14e-05	0.00095	ENSG00000106701:five_prime_UTR;ENSG00000106701:exon	ENSG00000106701:9:105447795-105552433:+:418	FSD1L	3;GO:0003674,molecular_function molecular_function;GO:0005575,cellular_component cellular_component;GO:0008150,biological_process biological_process	NA	NA	fibronectin type III and SPRY domain containing 1 like [Source:HGNC Symbol;Acc:HGNC:13753]	NA
1	8047642	8048471	830	shPRMT1_vs_shSc_peak_274	4.83	2.04	5.72	-3.68	1.15e-05	0.000959	ENSG00000238290:intron	NA	NA	NA	NA	NA	NA	NA
5	36875861	36877721	1861	shPRMT1_vs_shSc_peak_275	6.6	4.52	7.41	-2.9	1.18e-05	0.000975	ENSG00000285967:Promoter;ENSG00000164190:five_prime_UTR;ENSG00000164190:exon	ENSG00000164190:5:36876758-37066413:+:33	NIPBL	40;GO:0000122,biological_process negative regulation of transcription by RNA polymerase II;GO:0001656,biological_process metanephros development;GO:0003007,biological_process heart morphogenesis;GO:0003151,biological_process outflow tract morphogenesis;GO:0005515,molecular_function protein binding;GO:0005634,cellular_component nucleus;GO:0005654,cellular_component nucleoplasm;GO:0006974,biologica…	NA	NA	NIPBL, cohesin loading factor [Source:HGNC Symbol;Acc:HGNC:28862]	NA
10	22315982	22317163	1182	shPRMT1_vs_shSc_peak_276	5.92	3.7	6.75	-3.05	1.19e-05	0.000975	ENSG00000148444:intron;ENSG00000269897:intron	ENSG00000269897:10:22316387-22329542:+:185	COMMD3-BMI1	2;GO:0005829,cellular_component cytosol;GO:0016604,cellular_component nuclear body	PCGF4, BMI1; polycomb group RING finger protein 4; K11459	map04550,map05202,map05206	COMMD3-BMI1 readthrough [Source:HGNC Symbol;Acc:HGNC:48326]	NA
17	43239123	43240076	954	shPRMT1_vs_shSc_peak_277	5.05	2.6	5.91	-3.31	1.19e-05	0.000975	ENSG00000236383:intron	ENSG00000275616:17:43239920-43240111:-:511	RF00004	NA	NA	NA	NA	NA
15	22837457	22839030	1574	shPRMT1_vs_shSc_peak_278	8.19	5.84	9.04	-3.21	1.19e-05	0.000976	ENSG00000140157:Promoter	ENSG00000140157:15:22838640-22868384:+:-396	NIPA2	2;GO:0015693,biological_process magnesium ion transport;GO:0016020,cellular_component membrane	NA	NA	NIPA magnesium transporter 2 [Source:HGNC Symbol;Acc:HGNC:17044]	NA
17	43277180	43278330	1151	shPRMT1_vs_shSc_peak_279	5.67	3.61	6.49	-2.87	1.2e-05	0.000977	ENSG00000236383:intron	ENSG00000274862:17:43277977-43278168:-:413	RF00004	NA	NA	NA	NA	NA
1	67832765	67833799	1035	shPRMT1_vs_shSc_peak_280	5.3	3.11	6.14	-3.03	1.2e-05	0.000977	ENSG00000172380:intron;ENSG00000232284:intron	ENSG00000172380:1:67701465-67833467:-:185	GNG12	5;GO:0005515,molecular_function protein binding;GO:0005886,cellular_component plasma membrane;GO:0007165,biological_process signal transduction;GO:0030165,molecular_function PDZ domain binding;GO:0070062,cellular_component extracellular exosome	GNG12; guanine nucleotide-binding protein G(I)/G(S)/G(O) subunit gamma-12; K04347	map04010,map04014,map04062,map04151,map04371,map04713,map04723,map04724,map04725,map04726,map04727,map04728,map04810,map04926,map05032,map05034,map05163,map05167,map05170,map05200	G protein subunit gamma 12 [Source:HGNC Symbol;Acc:HGNC:19663]	NA
16	71426329	71427205	877	shPRMT1_vs_shSc_peak_281	4.47	1.51	5.37	-3.86	1.21e-05	0.000977	ENSG00000261348:Promoter	ENSG00000261348:16:71410439-71426464:-:-303	LINC02136	NA	NA	NA	long intergenic non-protein coding RNA 2136 [Source:HGNC Symbol;Acc:HGNC:52995]	NA
2	95165131	95166224	1094	shPRMT1_vs_shSc_peak_282	5.75	3.27	6.62	-3.35	1.21e-05	0.000977	ENSG00000275111:five_prime_UTR;ENSG00000144026:Promoter;ENSG00000275111:exon	ENSG00000275111:2:95165431-95184317:+:246	ZNF2	4;GO:0000981,molecular_function DNA-binding transcription factor activity, RNA polymerase II-specific;GO:0003700,molecular_function DNA-binding transcription factor activity;GO:0006355,biological_process regulation of transcription, DNA-templated;GO:0008270,molecular_function zinc ion binding	KRAB; KRAB domain-containing zinc finger protein; K09228	map05168	zinc finger protein 2 [Source:HGNC Symbol;Acc:HGNC:12991]	zf-C2H2
6	26171773	26173611	1839	shPRMT1_vs_shSc_peak_283	6.14	4.04	6.96	-2.92	1.22e-05	0.000977	ENSG00000274290:five_prime_UTR;ENSG00000274290:exon;ENSG00000283064:exon	ENSG00000283064:6:26160764-26172802:-:110	AL353759.1	NA	NA	NA	novel transcript, antisense to HIST1H2BD	NA
9	32384263	32385201	939	shPRMT1_vs_shSc_peak_284	5.34	3.08	6.18	-3.1	1.23e-05	0.000977	ENSG00000122729:exon;ENSG00000122729:five_prime_UTR	ENSG00000122729:9:32384602-32454769:+:130	ACO1	15;GO:0003723,molecular_function RNA binding;GO:0003994,molecular_function aconitate hydratase activity;GO:0005515,molecular_function protein binding;GO:0005737,cellular_component cytoplasm;GO:0005739,cellular_component mitochondrion;GO:0005783,cellular_component endoplasmic reticulum;GO:0005794,cellular_component Golgi apparatus;GO:0005829,cellular_component cytosol;GO:0006101,biological_process…	ACO, acnA; aconitate hydratase [EC:4.2.1.3]; K01681	map00020,map00630	aconitase 1 [Source:HGNC Symbol;Acc:HGNC:117]	NA
1	167720173	167720666	494	shPRMT1_vs_shSc_peak_285	5.62	2.95	6.5	-3.55	1.23e-05	0.000977	ENSG00000197965:Promoter	ENSG00000197965:1:167721191-167791919:+:-771	MPZL1	7;GO:0005198,molecular_function structural molecule activity;GO:0005515,molecular_function protein binding;GO:0005887,cellular_component integral component of plasma membrane;GO:0005925,cellular_component focal adhesion;GO:0007169,biological_process transmembrane receptor protein tyrosine kinase signaling pathway;GO:0007267,biological_process cell-cell signaling;GO:0009986,cellular_component cell…	MPZ; myelin protein zero; K06770	map04514	myelin protein zero like 1 [Source:HGNC Symbol;Acc:HGNC:7226]	NA
17	4789295	4790660	1366	shPRMT1_vs_shSc_peak_286	6.85	4.56	7.69	-3.13	1.23e-05	0.000977	ENSG00000182327:exon	ENSG00000182327:17:4788958-4790390:+:1019	GLTPD2	NA	NA	NA	glycolipid transfer protein domain containing 2 [Source:HGNC Symbol;Acc:HGNC:33756]	NA
15	34038163	34039304	1142	shPRMT1_vs_shSc_peak_287	5.53	3.28	6.37	-3.09	1.25e-05	0.000995	ENSG00000169857:intron;ENSG00000184984:intron	ENSG00000169857:15:33866226-34039176:-:442	AVEN	4;GO:0005515,molecular_function protein binding;GO:0005622,cellular_component intracellular;GO:0016020,cellular_component membrane;GO:0043066,biological_process negative regulation of apoptotic process	NA	NA	apoptosis and caspase activation inhibitor [Source:HGNC Symbol;Acc:HGNC:13509]	NA
6	27693235	27694687	1453	shPRMT1_vs_shSc_peak_288	5.57	3.42	6.39	-2.97	1.27e-05	0.001	ENSG00000281706:Promoter	ENSG00000281706:6:27694034-27710222:+:-73	LINC01012	NA	NA	NA	long intergenic non-protein coding RNA 1012 [Source:NCBI gene;Acc:100507173]	NA
6	30805859	30807813	1955	shPRMT1_vs_shSc_peak_289	6.67	4.45	7.5	-3.05	1.27e-05	0.001	ENSG00000214894:intron	NA	NA	NA	NA	NA	NA	NA
2	8678726	8679437	712	shPRMT1_vs_shSc_peak_290	6.44	4.18	7.28	-3.1	1.28e-05	0.001	ENSG00000115738:five_prime_UTR;ENSG00000235092:Promoter;ENSG00000115738:exon	ENSG00000115738:2:8678844-8684453:+:237	ID2	32;GO:0000981,molecular_function DNA-binding transcription factor activity, RNA polymerase II-specific;GO:0005515,molecular_function protein binding;GO:0005634,cellular_component nucleus;GO:0005737,cellular_component cytoplasm;GO:0005829,cellular_component cytosol;GO:0007275,biological_process multicellular organism development;GO:0010628,biological_process positive regulation of gene expression;…	ID2; DNA-binding protein inhibitor ID2; K17693	map04350,map04390,map04550,map05202	inhibitor of DNA binding 2 [Source:HGNC Symbol;Acc:HGNC:5361]	bHLH
6	131949308	131951587	2280	shPRMT1_vs_shSc_peak_291	7.71	5.19	8.57	-3.39	1.29e-05	0.00101	ENSG00000118523:exon;ENSG00000227220:Promoter	ENSG00000227220:6:131950945-132077393:+:-497	AL133346.1	NA	NA	NA	novel transcript	NA
1	99849604	99850751	1148	shPRMT1_vs_shSc_peak_292	5.17	2.92	6.01	-3.09	1.3e-05	0.00101	ENSG00000162688:exon;ENSG00000162688:five_prime_UTR	ENSG00000162688:1:99850083-99924023:+:94	AGL	12;GO:0004133,molecular_function glycogen debranching enzyme activity;GO:0004134,molecular_function 4-alpha-glucanotransferase activity;GO:0004135,molecular_function amylo-alpha-1,6-glucosidase activity;GO:0005515,molecular_function protein binding;GO:0005576,cellular_component extracellular region;GO:0005737,cellular_component cytoplasm;GO:0005829,cellular_component cytosol;GO:0005980,biological…	AGL; glycogen debranching enzyme [EC:2.4.1.25 3.2.1.33]; K01196	map00500	amylo-alpha-1, 6-glucosidase, 4-alpha-glucanotransferase [Source:HGNC Symbol;Acc:HGNC:321]	NA
2	218291995	218292742	748	shPRMT1_vs_shSc_peak_293	4.96	2.61	5.81	-3.19	1.3e-05	0.00101	ENSG00000127838:intron;ENSG00000135926:intron	ENSG00000135926:2:218274191-218292586:-:217	TMBIM1	14;GO:0005123,molecular_function death receptor binding;GO:0005765,cellular_component lysosomal membrane;GO:0005794,cellular_component Golgi apparatus;GO:0005886,cellular_component plasma membrane;GO:0010008,cellular_component endosome membrane;GO:0035579,cellular_component specific granule membrane;GO:0043086,biological_process negative regulation of catalytic activity;GO:0043231,cellular_compon…	NA	NA	transmembrane BAX inhibitor motif containing 1 [Source:HGNC Symbol;Acc:HGNC:23410]	NA
6	149316814	149318410	1597	shPRMT1_vs_shSc_peak_294	6.18	4.2	6.98	-2.78	1.3e-05	0.00101	ENSG00000055208:intron	NA	NA	NA	NA	NA	NA	NA
7	130941376	130941918	543	shPRMT1_vs_shSc_peak_295	4.45	1.51	5.35	-3.84	1.3e-05	0.00101	ENSG00000285106:intron;ENSG00000231721:exon	NA	NA	NA	NA	NA	NA	NA
11	6682833	6683830	998	shPRMT1_vs_shSc_peak_296	5.89	3.72	6.72	-3	1.32e-05	0.00101	ENSG00000158042:five_prime_UTR;ENSG00000158042:exon	ENSG00000158042:11:6680781-6683401:-:69	MRPL17	8;GO:0000002,biological_process mitochondrial genome maintenance;GO:0003735,molecular_function structural constituent of ribosome;GO:0005739,cellular_component mitochondrion;GO:0005743,cellular_component mitochondrial inner membrane;GO:0005762,cellular_component mitochondrial large ribosomal subunit;GO:0019904,molecular_function protein domain specific binding;GO:0070125,biological_process mitoch…	RP-L17, MRPL17, rplQ; large subunit ribosomal protein L17; K02879	map03010	mitochondrial ribosomal protein L17 [Source:HGNC Symbol;Acc:HGNC:14053]	NA
14	72893960	72894422	463	shPRMT1_vs_shSc_peak_297	5.2	3	6.03	-3.02	1.34e-05	0.00102	ENSG00000205683:Promoter	ENSG00000205683:14:72619295-72894116:-:-75	DPF3	4;GO:0005654,cellular_component nucleoplasm;GO:0008150,biological_process biological_process;GO:0008270,molecular_function zinc ion binding;GO:0071565,cellular_component nBAF complex	BAF45B_C, DPF1_3; BRG1-associated factor 45B/C; K22198	map04714,map05225	double PHD fingers 3 [Source:HGNC Symbol;Acc:HGNC:17427]	MBD
3	29485472	29486506	1035	shPRMT1_vs_shSc_peak_298	5.44	3.24	6.27	-3.02	1.34e-05	0.00102	ENSG00000144642:intron;ENSG00000283563:intron	NA	NA	NA	NA	NA	NA	NA
3	29694825	29695138	314	shPRMT1_vs_shSc_peak_299	4.26	0.89	5.19	-4.3	1.35e-05	0.00102	ENSG00000144642:intron;ENSG00000283563:intron	NA	NA	NA	NA	NA	NA	NA
X	2451484	2452770	1287	shPRMT1_vs_shSc_peak_300	6.55	4.42	7.38	-2.95	1.36e-05	0.00102	ENSG00000169084:intron	NA	NA	NA	NA	NA	NA	NA
18	14430818	14431642	825	shPRMT1_vs_shSc_peak_301	5.04	2.73	5.89	-3.16	1.37e-05	0.00102	intergenic	NA	NA	NA	NA	NA	NA	NA
6	169751172	169752240	1069	shPRMT1_vs_shSc_peak_302	6.56	4.35	7.4	-3.05	1.37e-05	0.00102	ENSG00000184786:Promoter;ENSG00000130023:intron	ENSG00000130023:6:169751621-169781584:+:85	ERMARD	2;GO:0003674,molecular_function molecular_function;GO:0008150,biological_process biological_process	NA	NA	ER membrane associated RNA degradation [Source:HGNC Symbol;Acc:HGNC:21056]	NA
8	22597073	22597946	874	shPRMT1_vs_shSc_peak_303	6.26	4.15	7.08	-2.94	1.38e-05	0.00102	ENSG00000248235:intron;ENSG00000120913:exon;ENSG00000120913:three_prime_UTR	ENSG00000241852:8:22599600-22604150:+:-2090	C8orf58	NA	NA	NA	chromosome 8 open reading frame 58 [Source:HGNC Symbol;Acc:HGNC:32233]	NA
8	80577981	80578942	962	shPRMT1_vs_shSc_peak_304	4.5	1.75	5.39	-3.64	1.38e-05	0.00102	intergenic	NA	NA	NA	NA	NA	NA	NA
10	87342008	87343349	1342	shPRMT1_vs_shSc_peak_305	7.37	5.27	8.19	-2.92	1.38e-05	0.00102	ENSG00000223482:Promoter;ENSG00000224914:Promoter	ENSG00000224914:10:87342735-87357882:+:-56	LINC00863	NA	NA	NA	long intergenic non-protein coding RNA 863 [Source:HGNC Symbol;Acc:HGNC:45162]	NA
6	28710399	28711169	771	shPRMT1_vs_shSc_peak_306	5.01	2.72	5.86	-3.14	1.38e-05	0.00102	intergenic	NA	NA	NA	NA	NA	NA	NA
1	43472517	43473175	659	shPRMT1_vs_shSc_peak_307	4.23	-0.07	5.2	-5.27	1.39e-05	0.00102	intergenic	NA	NA	NA	NA	NA	NA	NA
18	35041006	35041831	826	shPRMT1_vs_shSc_peak_308	4.23	0.54	5.17	-4.63	1.39e-05	0.00102	ENSG00000166974:intron	NA	NA	NA	NA	NA	NA	NA
2	240024827	240026170	1344	shPRMT1_vs_shSc_peak_309	5.44	3.33	6.26	-2.93	1.39e-05	0.00102	intergenic	ENSG00000130414:2:239892449-240025402:-:-96	NDUFA10	6;GO:0005739,cellular_component mitochondrion;GO:0005743,cellular_component mitochondrial inner membrane;GO:0005747,cellular_component mitochondrial respiratory chain complex I;GO:0006120,biological_process mitochondrial electron transport, NADH to ubiquinone;GO:0008137,molecular_function NADH dehydrogenase (ubiquinone) activity;GO:0032981,biological_process mitochondrial respiratory chain comple…	NDUFA10; NADH dehydrogenase (ubiquinone) 1 alpha subcomplex subunit 10; K03954	map00190,map04714,map04723,map04932,map05010,map05012,map05014,map05016,map05020	NADH:ubiquinone oxidoreductase subunit A10 [Source:HGNC Symbol;Acc:HGNC:7684]	NA
X	107825601	107827117	1517	shPRMT1_vs_shSc_peak_310	4.86	2.5	5.71	-3.21	1.4e-05	0.00102	ENSG00000080561:five_prime_UTR;ENSG00000080561:exon	ENSG00000080561:X:107825754-107927193:+:605	MID2	15;GO:0005874,cellular_component microtubule;GO:0008017,molecular_function microtubule binding;GO:0010508,biological_process positive regulation of autophagy;GO:0032897,biological_process negative regulation of viral transcription;GO:0035372,biological_process protein localization to microtubule;GO:0042803,molecular_function protein homodimerization activity;GO:0043123,biological_process positive…	NA	NA	midline 2 [Source:HGNC Symbol;Acc:HGNC:7096]	NA
16	73547515	73548373	859	shPRMT1_vs_shSc_peak_311	4.87	2.5	5.72	-3.22	1.4e-05	0.00102	ENSG00000140836:intron;ENSG00000260848:intron	ENSG00000260848:16:73543940-73558522:+:4004	AC092114.1	NA	NA	NA	novel transcript	NA
10	73096065	73097267	1203	shPRMT1_vs_shSc_peak_312	6.5	4.5	7.31	-2.81	1.41e-05	0.00102	ENSG00000122884:intron	ENSG00000122884:10:73007216-73096974:-:308	P4HA1	8;GO:0004656,molecular_function procollagen-proline 4-dioxygenase activity;GO:0005515,molecular_function protein binding;GO:0005739,cellular_component mitochondrion;GO:0005783,cellular_component endoplasmic reticulum;GO:0005788,cellular_component endoplasmic reticulum lumen;GO:0016020,cellular_component membrane;GO:0042802,molecular_function identical protein binding;GO:0043231,cellular_component…	P4HA; prolyl 4-hydroxylase [EC:1.14.11.2]; K00472	map00330	prolyl 4-hydroxylase subunit alpha 1 [Source:HGNC Symbol;Acc:HGNC:8546]	NA
5	181215970	181216701	732	shPRMT1_vs_shSc_peak_313	6.59	4.32	7.43	-3.11	1.41e-05	0.00102	intergenic	NA	NA	NA	NA	NA	NA	NA
15	79896359	79897628	1270	shPRMT1_vs_shSc_peak_314	6.43	4.4	7.24	-2.84	1.41e-05	0.00102	ENSG00000136371:intron;ENSG00000259332:intron	ENSG00000136371:15:79833584-79897379:-:385	MTHFS	13;GO:0005524,molecular_function ATP binding;GO:0005542,molecular_function folic acid binding;GO:0005737,cellular_component cytoplasm;GO:0005759,cellular_component mitochondrial matrix;GO:0005829,cellular_component cytosol;GO:0006536,biological_process glutamate metabolic process;GO:0009396,biological_process folic acid-containing compound biosynthetic process;GO:0015942,biological_process format…	MTHFS; 5-formyltetrahydrofolate cyclo-ligase [EC:6.3.3.2]; K01934	map00670	methenyltetrahydrofolate synthetase [Source:HGNC Symbol;Acc:HGNC:7437]	NA
6	26249656	26250754	1099	shPRMT1_vs_shSc_peak_315	5.94	3.7	6.78	-3.08	1.43e-05	0.00104	ENSG00000275713:Promoter;ENSG00000277775:exon	ENSG00000277775:6:26250194-26250605:-:400	HIST1H3F	25;GO:0000183,biological_process chromatin silencing at rDNA;GO:0000228,cellular_component nuclear chromosome;GO:0000786,cellular_component nucleosome;GO:0000788,cellular_component nuclear nucleosome;GO:0005515,molecular_function protein binding;GO:0005576,cellular_component extracellular region;GO:0005634,cellular_component nucleus;GO:0005654,cellular_component nucleoplasm;GO:0006325,biological_…	H3; histone H3; K11253	map05034,map05131,map05202,map05322	histone cluster 1 H3 family member f [Source:HGNC Symbol;Acc:HGNC:4773]	NA
17	7989621	7990633	1013	shPRMT1_vs_shSc_peak_316	5.11	2.69	5.96	-3.27	1.44e-05	0.00104	intergenic	NA	NA	NA	NA	NA	NA	NA
11	73787550	73788404	855	shPRMT1_vs_shSc_peak_317	6.46	4.43	7.28	-2.85	1.48e-05	0.00106	ENSG00000175581:exon	ENSG00000175581:11:73787315-73865133:+:662	MRPL48	7;GO:0005515,molecular_function protein binding;GO:0005739,cellular_component mitochondrion;GO:0005743,cellular_component mitochondrial inner membrane;GO:0005761,cellular_component mitochondrial ribosome;GO:0005762,cellular_component mitochondrial large ribosomal subunit;GO:0070125,biological_process mitochondrial translational elongation;GO:0070126,biological_process mitochondrial translational …	NA	NA	mitochondrial ribosomal protein L48 [Source:HGNC Symbol;Acc:HGNC:16653]	NA
11	117231908	117232748	841	shPRMT1_vs_shSc_peak_318	5.15	2.9	5.99	-3.09	1.49e-05	0.00106	ENSG00000167257:Promoter;ENSG00000160613:five_prime_UTR;ENSG00000160613:exon	ENSG00000160613:11:117204336-117232525:-:197	PCSK7	4;GO:0008233,molecular_function peptidase activity;GO:0016485,biological_process protein processing;GO:0016486,biological_process peptide hormone processing;GO:0030173,cellular_component integral component of Golgi membrane	NA	NA	proprotein convertase subtilisin/kexin type 7 [Source:HGNC Symbol;Acc:HGNC:8748]	NA
4	119299963	119301138	1176	shPRMT1_vs_shSc_peak_319	6.01	3.85	6.84	-2.99	1.5e-05	0.00107	ENSG00000164096:exon	ENSG00000164096:4:119296418-119304445:-:3894	C4orf3	NA	NA	NA	chromosome 4 open reading frame 3 [Source:HGNC Symbol;Acc:HGNC:19225]	NA
6	28695447	28696076	630	shPRMT1_vs_shSc_peak_320	4.79	2.11	5.68	-3.57	1.53e-05	0.00108	intergenic	NA	NA	NA	NA	NA	NA	NA
8	9074783	9075515	733	shPRMT1_vs_shSc_peak_321	4.3	1.24	5.21	-3.98	1.53e-05	0.00108	ENSG00000104626:intron	ENSG00000239078:8:9072454-9072516:-:-2633	RNU7-55P	NA	NA	NA	RNA, U7 small nuclear 55 pseudogene [Source:HGNC Symbol;Acc:HGNC:10239]	NA
9	62376020	62376899	880	shPRMT1_vs_shSc_peak_322	4.37	1.21	5.28	-4.07	1.53e-05	0.00108	ENSG00000227449:exon;ENSG00000204802:intron	ENSG00000227449:9:62376160-62435199:+:299	FGF7P6	NA	NA	NA	fibroblast growth factor 7 pseudogene 6 [Source:HGNC Symbol;Acc:HGNC:27852]	NA
8	126558007	126558744	738	shPRMT1_vs_shSc_peak_323	5.32	2.98	6.17	-3.19	1.56e-05	0.0011	ENSG00000253438:intron;ENSG00000168672:five_prime_UTR;ENSG00000168672:exon	ENSG00000168672:8:126552441-126558393:-:17	FAM84B	3;GO:0005515,molecular_function protein binding;GO:0005737,cellular_component cytoplasm;GO:0005886,cellular_component plasma membrane	NA	NA	family with sequence similarity 84 member B [Source:HGNC Symbol;Acc:HGNC:24166]	NA
9	92293472	92294464	993	shPRMT1_vs_shSc_peak_324	6.38	4.05	7.23	-3.18	1.56e-05	0.0011	ENSG00000196305:Promoter;ENSG00000239183:Promoter;ENSG00000281156:Promoter	ENSG00000196305:9:92210206-92293756:-:-212	IARS	11;GO:0001649,biological_process osteoblast differentiation;GO:0004822,molecular_function isoleucine-tRNA ligase activity;GO:0005515,molecular_function protein binding;GO:0005737,cellular_component cytoplasm;GO:0005829,cellular_component cytosol;GO:0006418,biological_process tRNA aminoacylation for protein translation;GO:0006428,biological_process isoleucyl-tRNA aminoacylation;GO:0016020,cellular…	IARS, ileS; isoleucyl-tRNA synthetase [EC:6.1.1.5]; K01870	map00970	isoleucyl-tRNA synthetase [Source:HGNC Symbol;Acc:HGNC:5330]	NA
10	90969144	90969813	670	shPRMT1_vs_shSc_peak_325	5.96	3.8	6.79	-2.99	1.57e-05	0.0011	intergenic	NA	NA	NA	NA	NA	NA	NA
9	83920754	83922484	1731	shPRMT1_vs_shSc_peak_326	9.25	6.74	10.11	-3.38	1.58e-05	0.0011	ENSG00000165115:Promoter	ENSG00000165115:9:83836697-83921465:-:-154	KIF27	5;GO:0005871,cellular_component kinesin complex;GO:0005929,cellular_component cilium;GO:0007018,biological_process microtubule-based movement;GO:0008574,molecular_function ATP-dependent microtubule motor activity, plus-end-directed;GO:0060271,biological_process cilium assembly	NA	NA	kinesin family member 27 [Source:HGNC Symbol;Acc:HGNC:18632]	NA
5	93890565	93891315	751	shPRMT1_vs_shSc_peak_327	6.12	4.03	6.94	-2.91	1.58e-05	0.0011	ENSG00000113391:intron	NA	NA	NA	NA	NA	NA	NA
7	149690718	149691440	723	shPRMT1_vs_shSc_peak_328	5.8	3.6	6.63	-3.03	1.59e-05	0.0011	intergenic	NA	NA	NA	NA	NA	NA	NA
17	7627130	7628217	1088	shPRMT1_vs_shSc_peak_329	5.14	2.9	5.98	-3.08	1.6e-05	0.00111	ENSG00000129214:intron;ENSG00000141504:exon	ENSG00000141504:17:7626233-7627876:-:202	SAT2	8;GO:0004145,molecular_function diamine N-acetyltransferase activity;GO:0005515,molecular_function protein binding;GO:0032918,biological_process spermidine acetylation;GO:0032919,biological_process spermine acetylation;GO:0032920,biological_process putrescine acetylation;GO:0042802,molecular_function identical protein binding;GO:0046204,biological_process nor-spermidine metabolic process;GO:00700…	speG, SAT; diamine N-acetyltransferase [EC:2.3.1.57]; K00657	map00330,map04216	spermidine/spermine N1-acetyltransferase family member 2 [Source:HGNC Symbol;Acc:HGNC:23160]	NA
15	41283423	41284389	967	shPRMT1_vs_shSc_peak_330	5.85	3.76	6.67	-2.91	1.62e-05	0.00111	ENSG00000285920:Promoter;ENSG00000247556:Promoter	ENSG00000247556:15:41283989-41309737:+:-83	OIP5-AS1	NA	NA	NA	OIP5 antisense RNA 1 [Source:HGNC Symbol;Acc:HGNC:43563]	NA
13	26253732	26255080	1349	shPRMT1_vs_shSc_peak_331	5.27	2.79	6.14	-3.34	1.62e-05	0.00111	ENSG00000132964:exon;ENSG00000132964:five_prime_UTR	ENSG00000132964:13:26254103-26405238:+:303	CDK8	12;GO:0004672,molecular_function protein kinase activity;GO:0004674,molecular_function protein serine/threonine kinase activity;GO:0004693,molecular_function cyclin-dependent protein serine/threonine kinase activity;GO:0005515,molecular_function protein binding;GO:0005634,cellular_component nucleus;GO:0005654,cellular_component nucleoplasm;GO:0005730,cellular_component nucleolus;GO:0006367,biolog…	NA	NA	cyclin dependent kinase 8 [Source:HGNC Symbol;Acc:HGNC:1779]	NA
10	99328913	99330781	1869	shPRMT1_vs_shSc_peak_332	5.56	3.42	6.39	-2.96	1.62e-05	0.00111	ENSG00000119946:exon	ENSG00000119946:10:99329098-99394330:+:749	CNNM1	1;GO:0005515,molecular_function protein binding	NA	NA	cyclin and CBS domain divalent metal cation transport mediator 1 [Source:HGNC Symbol;Acc:HGNC:102]	NA
18	9333935	9335384	1450	shPRMT1_vs_shSc_peak_333	6.52	4.32	7.36	-3.04	1.62e-05	0.00111	ENSG00000264964:Promoter;ENSG00000128791:Promoter	ENSG00000128791:18:9334766-9402420:+:-106	TWSG1	7;GO:0001818,biological_process negative regulation of cytokine production;GO:0005515,molecular_function protein binding;GO:0007179,biological_process transforming growth factor beta receptor signaling pathway;GO:0010862,biological_process positive regulation of pathway-restricted SMAD protein phosphorylation;GO:0050431,molecular_function transforming growth factor beta binding;GO:2000515,biologi…	NA	NA	twisted gastrulation BMP signaling modulator 1 [Source:HGNC Symbol;Acc:HGNC:12429]	NA
13	80359331	80360220	890	shPRMT1_vs_shSc_peak_334	6.5	4.36	7.32	-2.97	1.63e-05	0.00111	intergenic	NA	NA	NA	NA	NA	NA	NA
12	88579640	88580890	1251	shPRMT1_vs_shSc_peak_335	5.37	3.23	6.19	-2.96	1.64e-05	0.00111	ENSG00000252850:Promoter;ENSG00000281333:Promoter;ENSG00000049130:exon	ENSG00000281333:12:88580530-88598218:+:-265	AC024941.2	NA	NA	NA	novel transcript, antisense to KITLG	NA
6	28537261	28538104	844	shPRMT1_vs_shSc_peak_336	5.21	2.8	6.07	-3.26	1.64e-05	0.00111	intergenic	NA	NA	NA	NA	NA	NA	NA
10	98446162	98447123	962	shPRMT1_vs_shSc_peak_338	4.47	1.73	5.35	-3.63	1.69e-05	0.00113	ENSG00000107521:intron	ENSG00000107521:10:98416197-98446947:-:304	HPS1	10;GO:0005085,molecular_function guanyl-nucleotide exchange factor activity;GO:0005515,molecular_function protein binding;GO:0005737,cellular_component cytoplasm;GO:0005764,cellular_component lysosome;GO:0005829,cellular_component cytosol;GO:0007040,biological_process lysosome organization;GO:0031085,cellular_component BLOC-3 complex;GO:0031410,cellular_component cytoplasmic vesicle;GO:0046983,mo…	NA	NA	HPS1, biogenesis of lysosomal organelles complex 3 subunit 1 [Source:HGNC Symbol;Acc:HGNC:5163]	NA
12	52147194	52147675	482	shPRMT1_vs_shSc_peak_339	4.14	0.54	5.08	-4.55	1.69e-05	0.00113	intergenic	NA	NA	NA	NA	NA	NA	NA
1	149832415	149833441	1027	shPRMT1_vs_shSc_peak_340	4.19	-0.07	5.16	-5.23	1.69e-05	0.00113	ENSG00000270882:exon	ENSG00000270882:1:149832658-149839767:+:270	HIST2H4A	29;GO:0000183,biological_process chromatin silencing at rDNA;GO:0000228,cellular_component nuclear chromosome;GO:0000784,cellular_component nuclear chromosome, telomeric region;GO:0000786,cellular_component nucleosome;GO:0000788,cellular_component nuclear nucleosome;GO:0003677,molecular_function DNA binding;GO:0003723,molecular_function RNA binding;GO:0005515,molecular_function protein binding;GO…	H4; histone H4; K11254	map05034,map05203,map05322	histone cluster 2 H4 family member a [Source:HGNC Symbol;Acc:HGNC:4794]	NA
1	8097158	8097796	639	shPRMT1_vs_shSc_peak_341	5.28	2.98	6.12	-3.15	1.7e-05	0.00114	ENSG00000238290:intron	NA	NA	NA	NA	NA	NA	NA
12	79547140	79548206	1067	shPRMT1_vs_shSc_peak_342	4.44	1.56	5.34	-3.78	1.71e-05	0.00114	ENSG00000257474:intron	NA	NA	NA	NA	NA	NA	NA
1	109240313	109241097	785	shPRMT1_vs_shSc_peak_343	4.91	2.61	5.76	-3.15	1.72e-05	0.00114	intergenic	NA	NA	NA	NA	NA	NA	NA
14	85529903	85530254	352	shPRMT1_vs_shSc_peak_344	4.74	2.04	5.63	-3.59	1.72e-05	0.00114	ENSG00000185070:Promoter;ENSG00000205562:Promoter	ENSG00000185070:14:85530143-85654426:+:-64	FLRT2	17;GO:0003007,biological_process heart morphogenesis;GO:0004860,molecular_function protein kinase inhibitor activity;GO:0005737,cellular_component cytoplasm;GO:0005886,cellular_component plasma membrane;GO:0005887,cellular_component integral component of plasma membrane;GO:0005911,cellular_component cell-cell junction;GO:0005925,cellular_component focal adhesion;GO:0006469,biological_process nega…	NA	NA	fibronectin leucine rich transmembrane protein 2 [Source:HGNC Symbol;Acc:HGNC:3761]	NA
20	4014825	4016165	1341	shPRMT1_vs_shSc_peak_345	5.65	3.54	6.47	-2.93	1.73e-05	0.00114	ENSG00000101236:Promoter	ENSG00000101236:20:3927308-4015582:-:87	RNF24	5;GO:0000209,biological_process protein polyubiquitination;GO:0005515,molecular_function protein binding;GO:0005794,cellular_component Golgi apparatus;GO:0043161,biological_process proteasome-mediated ubiquitin-dependent protein catabolic process;GO:0061630,molecular_function ubiquitin protein ligase activity	NA	NA	ring finger protein 24 [Source:HGNC Symbol;Acc:HGNC:13779]	NA
9	37468634	37468962	329	shPRMT1_vs_shSc_peak_346	4.85	2.49	5.7	-3.21	1.77e-05	0.00116	intergenic	ENSG00000168795:9:37438113-37465399:-:-3399	ZBTB5	6;GO:0000122,biological_process negative regulation of transcription by RNA polymerase II;GO:0000977,molecular_function RNA polymerase II regulatory region sequence-specific DNA binding;GO:0000981,molecular_function DNA-binding transcription factor activity, RNA polymerase II-specific;GO:0001227,molecular_function DNA-binding transcription repressor activity, RNA polymerase II-specific;GO:0005515…	NA	NA	zinc finger and BTB domain containing 5 [Source:HGNC Symbol;Acc:HGNC:23836]	ZBTB
6	27836739	27839125	2387	shPRMT1_vs_shSc_peak_347	8.45	6.02	9.31	-3.29	1.77e-05	0.00116	ENSG00000233822:Promoter	ENSG00000233822:6:27837759-27865798:+:173	HIST1H2BN	8;GO:0000786,cellular_component nucleosome;GO:0003677,molecular_function DNA binding;GO:0005634,cellular_component nucleus;GO:0005654,cellular_component nucleoplasm;GO:0005829,cellular_component cytosol;GO:0006334,biological_process nucleosome assembly;GO:0016567,biological_process protein ubiquitination;GO:0070062,cellular_component extracellular exosome	H2B; histone H2B; K11252	map05034,map05203,map05322	histone cluster 1 H2B family member n [Source:HGNC Symbol;Acc:HGNC:4749]	NA
1	146035362	146036274	913	shPRMT1_vs_shSc_peak_348	6.64	4.51	7.46	-2.95	1.78e-05	0.00116	ENSG00000168509:intron	ENSG00000168509:1:146017467-146036746:-:928	HJV	19;GO:0000122,biological_process negative regulation of transcription by RNA polymerase II;GO:0005102,molecular_function signaling receptor binding;GO:0005515,molecular_function protein binding;GO:0005615,cellular_component extracellular space;GO:0005886,cellular_component plasma membrane;GO:0006879,biological_process cellular iron ion homeostasis;GO:0015026,molecular_function coreceptor activity…	HJV, RGMC; hemojuvelin; K23100	map04350	hemojuvelin BMP co-receptor [Source:HGNC Symbol;Acc:HGNC:4887]	NA
6	143450135	143451318	1184	shPRMT1_vs_shSc_peak_349	6.04	4.06	6.85	-2.79	1.78e-05	0.00116	ENSG00000034693:Promoter;ENSG00000189007:Promoter	ENSG00000189007:6:143422831-143450673:-:-53	ADAT2	5;GO:0005515,molecular_function protein binding;GO:0005654,cellular_component nucleoplasm;GO:0006400,biological_process tRNA modification;GO:0052717,molecular_function tRNA-specific adenosine-34 deaminase activity;GO:0052718,cellular_component tRNA-specific adenosine-34 deaminase complex	NA	NA	adenosine deaminase, tRNA specific 2 [Source:HGNC Symbol;Acc:HGNC:21172]	NA
1	85047840	85048973	1134	shPRMT1_vs_shSc_peak_350	5.02	2.74	5.86	-3.12	1.81e-05	0.00117	ENSG00000055732:exon;ENSG00000162643:intron;ENSG00000055732:five_prime_UTR	ENSG00000055732:1:85018081-85048499:-:92	MCOLN3	3;GO:0005262,molecular_function calcium channel activity;GO:0005886,cellular_component plasma membrane;GO:0070588,biological_process calcium ion transmembrane transport	MCOLN3, TRPML3; mucolipin 3; K04994	map04020	mucolipin 3 [Source:HGNC Symbol;Acc:HGNC:13358]	NA
3	152268448	152269783	1336	shPRMT1_vs_shSc_peak_351	6.02	3.95	6.83	-2.89	1.81e-05	0.00117	ENSG00000229619:intron;ENSG00000152601:intron	ENSG00000229619:3:152262615-152269555:-:439	MBNL1-AS1	NA	NA	NA	MBNL1 antisense RNA 1 [Source:HGNC Symbol;Acc:HGNC:44584]	NA
15	78859315	78859781	467	shPRMT1_vs_shSc_peak_352	4.17	0.49	5.11	-4.62	1.82e-05	0.00117	ENSG00000185787:intron	ENSG00000243711:15:78863246-78863729:-:4181	RPL21P116	NA	NA	NA	ribosomal protein L21 pseudogene 116 [Source:HGNC Symbol;Acc:HGNC:36101]	NA
1	17441309	17441912	604	shPRMT1_vs_shSc_peak_353	4.42	1.47	5.32	-3.86	1.82e-05	0.00117	ENSG00000179051:Promoter	ENSG00000179051:1:17406759-17439724:-:-1886	RCC2	21;GO:0003723,molecular_function RNA binding;GO:0005515,molecular_function protein binding;GO:0005829,cellular_component cytosol;GO:0007229,biological_process integrin-mediated signaling pathway;GO:0008017,molecular_function microtubule binding;GO:0010971,biological_process positive regulation of G2/M transition of mitotic cell cycle;GO:0016020,cellular_component membrane;GO:0019901,molecular_fun…	NA	NA	regulator of chromosome condensation 2 [Source:HGNC Symbol;Acc:HGNC:30297]	NA
6	26103635	26105067	1433	shPRMT1_vs_shSc_peak_354	7.12	4.58	7.99	-3.41	1.82e-05	0.00117	intergenic	ENSG00000197061:6:26103875-26104310:+:476	HIST1H4C	29;GO:0000183,biological_process chromatin silencing at rDNA;GO:0000228,cellular_component nuclear chromosome;GO:0000784,cellular_component nuclear chromosome, telomeric region;GO:0000786,cellular_component nucleosome;GO:0000788,cellular_component nuclear nucleosome;GO:0003677,molecular_function DNA binding;GO:0003723,molecular_function RNA binding;GO:0005515,molecular_function protein binding;GO…	H4; histone H4; K11254	map05034,map05203,map05322	histone cluster 1 H4 family member c [Source:HGNC Symbol;Acc:HGNC:4787]	NA
17	48193989	48194659	671	shPRMT1_vs_shSc_peak_355	5.45	3.05	6.3	-3.25	1.82e-05	0.00117	ENSG00000263787:intron;ENSG00000141293:intron	ENSG00000207306:17:48196679-48196786:-:2462	RNU6-1152P	NA	NA	NA	RNA, U6 small nuclear 1152, pseudogene [Source:HGNC Symbol;Acc:HGNC:48115]	NA
10	93437026	93438410	1385	shPRMT1_vs_shSc_peak_356	6.03	3.94	6.85	-2.91	1.83e-05	0.00117	ENSG00000138119:intron	NA	NA	NA	NA	NA	NA	NA
7	134779183	134779886	704	shPRMT1_vs_shSc_peak_357	5.26	2.88	6.11	-3.23	1.83e-05	0.00117	ENSG00000122786:intron	NA	NA	NA	NA	NA	NA	NA
5	181243572	181244626	1055	shPRMT1_vs_shSc_peak_358	6.84	4.73	7.66	-2.92	1.84e-05	0.00117	ENSG00000204628:intron;ENSG00000264549:Promoter	ENSG00000264549:5:181243311-181243379:-:-720	SNORD95	NA	NA	NA	small nucleolar RNA, C/D box 95 [Source:HGNC Symbol;Acc:HGNC:32757]	NA
9	97921998	97923130	1133	shPRMT1_vs_shSc_peak_359	5.93	3.85	6.74	-2.89	1.84e-05	0.00117	ENSG00000136932:exon;ENSG00000136932:five_prime_UTR	ENSG00000136932:9:97904488-97922570:-:6	TRMO	2;GO:0016430,molecular_function tRNA (adenine-N6-)-methyltransferase activity;GO:0030488,biological_process tRNA methylation	NA	NA	tRNA methyltransferase O [Source:HGNC Symbol;Acc:HGNC:30967]	NA
20	53752064	53753819	1756	shPRMT1_vs_shSc_peak_360	6.54	4.56	7.34	-2.79	1.85e-05	0.00117	intergenic	NA	NA	NA	NA	NA	NA	NA
6	26594811	26596250	1440	shPRMT1_vs_shSc_peak_361	6.34	4.05	7.19	-3.13	1.86e-05	0.00117	ENSG00000146109:Promoter	ENSG00000146109:6:26596951-26600744:+:-1420	ABT1	10;GO:0000447,biological_process endonucleolytic cleavage in ITS1 to separate SSU-rRNA from 5.8S rRNA and LSU-rRNA from tricistronic rRNA transcript (SSU-rRNA, 5.8S rRNA, LSU-rRNA);GO:0000472,biological_process endonucleolytic cleavage to generate mature 5'-end of SSU-rRNA from (SSU-rRNA, 5.8S rRNA, LSU-rRNA);GO:0000480,biological_process endonucleolytic cleavage in 5'-ETS of tricistronic rRNA tr…	NA	NA	activator of basal transcription 1 [Source:HGNC Symbol;Acc:HGNC:17369]	NA
1	19485393	19486208	816	shPRMT1_vs_shSc_peak_362	5.63	3.61	6.44	-2.83	1.86e-05	0.00117	ENSG00000077549:Promoter;ENSG00000173436:intron	ENSG00000077549:1:19338775-19485539:-:-261	CAPZB	19;GO:0003779,molecular_function actin binding;GO:0005515,molecular_function protein binding;GO:0005829,cellular_component cytosol;GO:0005856,cellular_component cytoskeleton;GO:0005884,cellular_component actin filament;GO:0006888,biological_process endoplasmic reticulum to Golgi vesicle-mediated transport;GO:0007010,biological_process cytoskeleton organization;GO:0007596,biological_process blood …	CAPZB; capping protein (actin filament) muscle Z-line, beta; K10365	map04144	capping actin protein of muscle Z-line subunit beta [Source:HGNC Symbol;Acc:HGNC:1491]	NA
6	26021125	26022099	975	shPRMT1_vs_shSc_peak_363	5.95	3.95	6.76	-2.81	1.88e-05	0.00117	ENSG00000278637:Promoter	ENSG00000278637:6:26021678-26021990:+:-66	HIST1H4A	29;GO:0000183,biological_process chromatin silencing at rDNA;GO:0000228,cellular_component nuclear chromosome;GO:0000784,cellular_component nuclear chromosome, telomeric region;GO:0000786,cellular_component nucleosome;GO:0000788,cellular_component nuclear nucleosome;GO:0003677,molecular_function DNA binding;GO:0003723,molecular_function RNA binding;GO:0005515,molecular_function protein binding;GO…	H4; histone H4; K11254	map05034,map05203,map05322	histone cluster 1 H4 family member a [Source:HGNC Symbol;Acc:HGNC:4781]	NA
17	43265791	43266985	1195	shPRMT1_vs_shSc_peak_364	6.88	4.81	7.7	-2.89	1.88e-05	0.00117	ENSG00000236383:intron	ENSG00000276596:17:43266632-43266823:-:435	RF00004	NA	NA	NA	NA	NA
12	4648588	4649508	921	shPRMT1_vs_shSc_peak_365	4.18	0.89	5.11	-4.21	1.89e-05	0.00118	ENSG00000272921:intron;ENSG00000139180:Promoter;ENSG00000255639:Promoter;ENSG00000111254:Promoter	ENSG00000111254:12:4615507-4649047:-:-1	AKAP3	9;GO:0005515,molecular_function protein binding;GO:0005634,cellular_component nucleus;GO:0005737,cellular_component cytoplasm;GO:0007338,biological_process single fertilization;GO:0007340,biological_process acrosome reaction;GO:0010738,biological_process regulation of protein kinase A signaling;GO:0035686,cellular_component sperm fibrous sheath;GO:0051018,molecular_function protein kinase A bindi…	NA	NA	A-kinase anchoring protein 3 [Source:HGNC Symbol;Acc:HGNC:373]	NA
2	88055176	88056067	892	shPRMT1_vs_shSc_peak_366	5.38	3.31	6.19	-2.88	1.91e-05	0.00119	ENSG00000172086:intron	ENSG00000172086:2:88027204-88055729:-:107	KRCC1	3;GO:0002039,molecular_function p53 binding;GO:0003723,molecular_function RNA binding;GO:0072332,biological_process intrinsic apoptotic signaling pathway by p53 class mediator	NA	NA	lysine rich coiled-coil 1 [Source:HGNC Symbol;Acc:HGNC:28039]	zf-C2H2
16	3152243	3153092	850	shPRMT1_vs_shSc_peak_367	7.5	4.92	8.38	-3.46	1.92e-05	0.00119	intergenic	ENSG00000261889:16:3156735-3157483:-:4815	AC108134.2	NA	NA	NA	novel transcript	NA
7	112391567	112392253	687	shPRMT1_vs_shSc_peak_368	4.3	1.27	5.21	-3.95	1.93e-05	0.00119	ENSG00000226851:intron	NA	NA	NA	NA	NA	NA	NA
18	49460161	49461320	1160	shPRMT1_vs_shSc_peak_369	5.18	2.92	6.02	-3.1	1.94e-05	0.0012	ENSG00000141627:five_prime_UTR;ENSG00000141627:exon	ENSG00000141627:18:49041473-49461347:-:606	DYM	6;GO:0005515,molecular_function protein binding;GO:0005737,cellular_component cytoplasm;GO:0005794,cellular_component Golgi apparatus;GO:0007030,biological_process Golgi organization;GO:0019899,molecular_function enzyme binding;GO:0060348,biological_process bone development	NA	NA	dymeclin [Source:HGNC Symbol;Acc:HGNC:21317]	MH1
5	93620347	93621445	1099	shPRMT1_vs_shSc_peak_370	4.19	0.93	5.11	-4.18	1.95e-05	0.0012	ENSG00000113391:exon;ENSG00000284336:Promoter;ENSG00000113391:three_prime_UTR	ENSG00000284336:5:93620695-93620788:-:-108	MIR2277	NA	NA	NA	microRNA 2277 [Source:HGNC Symbol;Acc:HGNC:37314]	NA
7	76548861	76549925	1065	shPRMT1_vs_shSc_peak_371	5.92	3.58	6.77	-3.2	1.96e-05	0.0012	ENSG00000205485:exon	ENSG00000205485:7:76549359-76627982:+:34	AC004980.1	NA	NA	NA	uncharacterized LOC100133091 [Source:NCBI gene;Acc:100133091]	NA
8	70607652	70608841	1190	shPRMT1_vs_shSc_peak_372	6.07	4	6.88	-2.88	1.97e-05	0.00121	ENSG00000067167:five_prime_UTR;ENSG00000246366:Promoter;ENSG00000067167:exon	ENSG00000067167:8:70573441-70608387:-:140	TRAM1	6;GO:0005515,molecular_function protein binding;GO:0005783,cellular_component endoplasmic reticulum;GO:0006613,biological_process cotranslational protein targeting to membrane;GO:0016021,cellular_component integral component of membrane;GO:0030176,cellular_component integral component of endoplasmic reticulum membrane;GO:0038023,molecular_function signaling receptor activity	TRAM1; translocating chain-associated membrane protein 1; K14010	map04141	translocation associated membrane protein 1 [Source:HGNC Symbol;Acc:HGNC:20568]	NA
2	172098762	172099383	622	shPRMT1_vs_shSc_peak_373	5.92	3.58	6.77	-3.19	1.98e-05	0.00121	intergenic	ENSG00000115844:2:172099438-172102900:-:3827	DLX2	7;GO:0000981,molecular_function DNA-binding transcription factor activity, RNA polymerase II-specific;GO:0003700,molecular_function DNA-binding transcription factor activity;GO:0005515,molecular_function protein binding;GO:0007420,biological_process brain development;GO:0045597,biological_process positive regulation of cell differentiation;GO:0046533,biological_process negative regulation of phot…	NA	NA	distal-less homeobox 2 [Source:HGNC Symbol;Acc:HGNC:2915]	Homeobox
1	8201344	8202652	1309	shPRMT1_vs_shSc_peak_374	5.76	3.76	6.57	-2.81	1.99e-05	0.00121	ENSG00000227634:Promoter	ENSG00000227634:1:8202428-8215210:+:-430	LINC01714	NA	NA	NA	long intergenic non-protein coding RNA 1714 [Source:HGNC Symbol;Acc:HGNC:52501]	NA
13	76991577	76992566	990	shPRMT1_vs_shSc_peak_375	5.39	3.13	6.23	-3.1	2.01e-05	0.00122	ENSG00000102805:Promoter	ENSG00000283208:13:76992077-77129589:+:-5	AC001226.2	NA	NA	NA	novel protein	NA
5	142324540	142325502	963	shPRMT1_vs_shSc_peak_376	6.09	3.84	6.93	-3.09	2.03e-05	0.00123	ENSG00000187678:Promoter	ENSG00000231185:5:142325292-142672001:+:-271	SPRY4-AS1	NA	NA	NA	SPRY4 antisense RNA 1 [Source:HGNC Symbol;Acc:HGNC:53465]	NA
11	61967024	61968296	1273	shPRMT1_vs_shSc_peak_377	6.55	4.52	7.37	-2.85	2.04e-05	0.00123	ENSG00000279491:Promoter;ENSG00000167996:Promoter	ENSG00000167996:11:61959717-61967660:-:0	FTH1	16;GO:0005506,molecular_function iron ion binding;GO:0005515,molecular_function protein binding;GO:0005576,cellular_component extracellular region;GO:0005634,cellular_component nucleus;GO:0005829,cellular_component cytosol;GO:0006879,biological_process cellular iron ion homeostasis;GO:0006880,biological_process intracellular sequestering of iron ion;GO:0006955,biological_process immune response;G…	FTH1; ferritin heavy chain [EC:1.16.3.2]; K00522	map04216,map04217,map04978	ferritin heavy chain 1 [Source:HGNC Symbol;Acc:HGNC:3976]	NA
3	150371636	150372190	555	shPRMT1_vs_shSc_peak_378	4.87	2.48	5.73	-3.25	2.08e-05	0.00125	intergenic	NA	NA	NA	NA	NA	NA	NA
12	65695018	65695942	925	shPRMT1_vs_shSc_peak_379	5.09	2.58	5.95	-3.38	2.08e-05	0.00125	intergenic	NA	NA	NA	NA	NA	NA	NA
10	32980385	32981415	1031	shPRMT1_vs_shSc_peak_380	6.83	4.79	7.65	-2.86	2.09e-05	0.00125	ENSG00000229656:intron;ENSG00000150093:intron	NA	NA	NA	NA	NA	NA	NA
2	27798808	27799933	1126	shPRMT1_vs_shSc_peak_381	4.93	2.55	5.78	-3.23	2.1e-05	0.00125	ENSG00000243147:intron;ENSG00000171174:intron	NA	NA	NA	NA	NA	NA	NA
15	70701811	70702490	680	shPRMT1_vs_shSc_peak_382	4.18	-0.07	5.14	-5.21	2.12e-05	0.00126	ENSG00000137831:intron	NA	NA	NA	NA	NA	NA	NA
7	80942154	80943171	1018	shPRMT1_vs_shSc_peak_383	6.54	4.52	7.35	-2.82	2.13e-05	0.00126	intergenic	NA	NA	NA	NA	NA	NA	NA
1	149885644	149888648	3005	shPRMT1_vs_shSc_peak_384	10.24	7.54	11.13	-3.58	2.13e-05	0.00126	ENSG00000178096:Promoter;ENSG00000184678:Promoter;ENSG00000184260:exon	ENSG00000184260:1:149886974-149887364:+:172	HIST2H2AC	7;GO:0000790,cellular_component nuclear chromatin;GO:0003674,molecular_function molecular_function;GO:0003677,molecular_function DNA binding;GO:0005634,cellular_component nucleus;GO:0006342,biological_process chromatin silencing;GO:0008150,biological_process biological_process;GO:0070062,cellular_component extracellular exosome	H2A; histone H2A; K11251	map04217,map05034,map05322	histone cluster 2 H2A family member c [Source:HGNC Symbol;Acc:HGNC:4738]	NA
5	91279414	91280981	1568	shPRMT1_vs_shSc_peak_385	6.44	4.39	7.26	-2.87	2.14e-05	0.00127	ENSG00000234292:exon;ENSG00000248323:intron	ENSG00000234292:5:91280096-91281142:-:944	AC123595.1	NA	NA	NA	uncharacterized LOC729040 [Source:NCBI gene;Acc:729040]	NA
6	28923060	28924643	1584	shPRMT1_vs_shSc_peak_386	5.62	3.62	6.43	-2.81	2.19e-05	0.00129	ENSG00000204713:five_prime_UTR;ENSG00000204713:exon	ENSG00000204713:6:28903001-28923989:-:137	TRIM27	33;GO:0000122,biological_process negative regulation of transcription by RNA polymerase II;GO:0001650,cellular_component fibrillar center;GO:0002820,biological_process negative regulation of adaptive immune response;GO:0003676,molecular_function nucleic acid binding;GO:0004842,molecular_function ubiquitin-protein transferase activity;GO:0005515,molecular_function protein binding;GO:0005634,cellul…	NA	NA	tripartite motif containing 27 [Source:HGNC Symbol;Acc:HGNC:9975]	zf-C2H2
10	103230535	103231876	1342	shPRMT1_vs_shSc_peak_387	6.16	4.12	6.98	-2.86	2.19e-05	0.00129	intergenic	NA	NA	NA	NA	NA	NA	NA
3	13451480	13452984	1505	shPRMT1_vs_shSc_peak_388	5.95	4.05	6.74	-2.69	2.2e-05	0.00129	intergenic	NA	NA	NA	NA	NA	NA	NA
7	158855927	158857118	1192	shPRMT1_vs_shSc_peak_389	6.75	4.72	7.57	-2.85	2.21e-05	0.00129	ENSG00000126870:Promoter	ENSG00000126870:7:158856577-158956747:+:-54	WDR60	17;GO:0000242,cellular_component pericentriolar material;GO:0000922,cellular_component spindle pole;GO:0005515,molecular_function protein binding;GO:0005615,cellular_component extracellular space;GO:0005813,cellular_component centrosome;GO:0005868,cellular_component cytoplasmic dynein complex;GO:0005929,cellular_component cilium;GO:0007018,biological_process microtubule-based movement;GO:0008574,…	NA	NA	WD repeat domain 60 [Source:HGNC Symbol;Acc:HGNC:21862]	NA
17	18182893	18184851	1959	shPRMT1_vs_shSc_peak_390	8.53	6.33	9.37	-3.03	2.22e-05	0.00129	ENSG00000266677:intron;ENSG00000091542:intron	ENSG00000091542:17:18183077-18209954:+:795	ALKBH5	14;GO:0001666,biological_process response to hypoxia;GO:0003723,molecular_function RNA binding;GO:0005634,cellular_component nucleus;GO:0005654,cellular_component nucleoplasm;GO:0005794,cellular_component Golgi apparatus;GO:0005829,cellular_component cytosol;GO:0006307,biological_process DNA dealkylation involved in DNA repair;GO:0006397,biological_process mRNA processing;GO:0006406,biological_pr…	NA	NA	alkB homolog 5, RNA demethylase [Source:HGNC Symbol;Acc:HGNC:25996]	NA
13	48975813	48976924	1112	shPRMT1_vs_shSc_peak_391	5.85	3.76	6.67	-2.91	2.22e-05	0.00129	ENSG00000102531:intron;ENSG00000275202:intron	ENSG00000102531:13:48975911-49209779:+:457	FNDC3A	3;GO:0003723,molecular_function RNA binding;GO:0005794,cellular_component Golgi apparatus;GO:0016020,cellular_component membrane	NA	NA	fibronectin type III domain containing 3A [Source:HGNC Symbol;Acc:HGNC:20296]	NA
6	27591680	27592978	1299	shPRMT1_vs_shSc_peak_392	5.92	3.52	6.78	-3.26	2.22e-05	0.00129	intergenic	ENSG00000206671:6:27596411-27596517:+:-4082	RNU6-471P	NA	NA	NA	RNA, U6 small nuclear 471, pseudogene [Source:HGNC Symbol;Acc:HGNC:47434]	NA
12	65602621	65603907	1287	shPRMT1_vs_shSc_peak_393	6.28	4.26	7.09	-2.83	2.23e-05	0.00129	ENSG00000256268:intron;ENSG00000250748:intron	ENSG00000256268:12:65602868-65612997:+:396	LINC02454	NA	NA	NA	long intergenic non-protein coding RNA 2454 [Source:HGNC Symbol;Acc:HGNC:53387]	NA
15	26081824	26083158	1335	shPRMT1_vs_shSc_peak_394	5.74	3.79	6.54	-2.75	2.24e-05	0.00129	intergenic	NA	NA	NA	NA	NA	NA	NA
14	23306590	23307247	658	shPRMT1_vs_shSc_peak_395	5.2	3.08	6.02	-2.94	2.25e-05	0.0013	ENSG00000258643:intron;ENSG00000129473:intron	ENSG00000258643:14:23306834-23325369:+:84	BCL2L2-PABPN1	12;GO:0005515,molecular_function protein binding;GO:0005741,cellular_component mitochondrial outer membrane;GO:0007283,biological_process spermatogenesis;GO:0008630,biological_process intrinsic apoptotic signaling pathway in response to DNA damage;GO:0042802,molecular_function identical protein binding;GO:0042803,molecular_function protein homodimerization activity;GO:0043066,biological_process n…	PABPN1, PABP2; polyadenylate-binding protein 2; K14396	map03015,map05164	BCL2L2-PABPN1 readthrough [Source:HGNC Symbol;Acc:HGNC:42959]	NA
4	123673218	123674299	1082	shPRMT1_vs_shSc_peak_396	4.43	1.56	5.33	-3.77	2.28e-05	0.00131	ENSG00000249464:intron	NA	NA	NA	NA	NA	NA	NA
10	69179456	69180681	1226	shPRMT1_vs_shSc_peak_397	6.34	4.4	7.14	-2.74	2.28e-05	0.00131	ENSG00000156502:Promoter	ENSG00000156502:10:69180231-69209099:+:-162	SUPV3L1	27;GO:0000958,biological_process mitochondrial mRNA catabolic process;GO:0000962,biological_process positive regulation of mitochondrial RNA catabolic process;GO:0000965,biological_process mitochondrial RNA 3'-end processing;GO:0003677,molecular_function DNA binding;GO:0003678,molecular_function DNA helicase activity;GO:0003723,molecular_function RNA binding;GO:0003725,molecular_function double-s…	NA	NA	Suv3 like RNA helicase [Source:HGNC Symbol;Acc:HGNC:11471]	NA
4	185534799	185535798	1000	shPRMT1_vs_shSc_peak_398	5.05	2.69	5.9	-3.21	2.29e-05	0.00131	ENSG00000154553:intron	ENSG00000154553:4:185500659-185535612:-:313	PDLIM3	1;GO:0005515,molecular_function protein binding	NA	NA	PDZ and LIM domain 3 [Source:HGNC Symbol;Acc:HGNC:20767]	NA
8	73489598	73490391	794	shPRMT1_vs_shSc_peak_399	4.54	1.91	5.42	-3.51	2.3e-05	0.00131	ENSG00000040341:intron	NA	NA	NA	NA	NA	NA	NA
6	27892168	27894739	2572	shPRMT1_vs_shSc_peak_400	8.48	6.14	9.34	-3.2	2.31e-05	0.00131	ENSG00000274641:Promoter;ENSG00000278677:Promoter;ENSG00000197153:Promoter	ENSG00000274641:6:27893462-27893843:+:-8	HIST1H2BO	7;GO:0000786,cellular_component nucleosome;GO:0003677,molecular_function DNA binding;GO:0005634,cellular_component nucleus;GO:0005654,cellular_component nucleoplasm;GO:0005829,cellular_component cytosol;GO:0006334,biological_process nucleosome assembly;GO:0016567,biological_process protein ubiquitination	H2B; histone H2B; K11252	map05034,map05203,map05322	histone cluster 1 H2B family member o [Source:HGNC Symbol;Acc:HGNC:4758]	NA
15	56732954	56733885	932	shPRMT1_vs_shSc_peak_401	5.24	3.17	6.06	-2.89	2.31e-05	0.00131	ENSG00000285253:intron;ENSG00000137871:intron	ENSG00000137871:15:56630180-56734086:-:666	ZNF280D	1;GO:0000981,molecular_function DNA-binding transcription factor activity, RNA polymerase II-specific	NA	NA	zinc finger protein 280D [Source:HGNC Symbol;Acc:HGNC:25953]	TF_others
12	88035310	88036123	814	shPRMT1_vs_shSc_peak_402	4.76	2.22	5.63	-3.41	2.36e-05	0.00133	ENSG00000133641:exon	ENSG00000165805:12:87980034-88034037:-:-1679	C12orf50	1;GO:0005515,molecular_function protein binding	NA	NA	chromosome 12 open reading frame 50 [Source:HGNC Symbol;Acc:HGNC:26665]	NA
14	24188227	24189096	870	shPRMT1_vs_shSc_peak_403	5.71	3.65	6.53	-2.87	2.36e-05	0.00133	ENSG00000196497:intron;ENSG00000259522:intron	ENSG00000196497:14:24180218-24188964:-:302	IPO4	16;GO:0000060,biological_process protein import into nucleus, translocation;GO:0000790,cellular_component nuclear chromatin;GO:0005515,molecular_function protein binding;GO:0005643,cellular_component nuclear pore;GO:0005737,cellular_component cytoplasm;GO:0006335,biological_process DNA replication-dependent nucleosome assembly;GO:0006336,biological_process DNA replication-independent nucleosome a…	NA	NA	importin 4 [Source:HGNC Symbol;Acc:HGNC:19426]	NA
9	113376389	113377425	1037	shPRMT1_vs_shSc_peak_404	5.28	3.25	6.09	-2.84	2.37e-05	0.00133	ENSG00000119431:exon;ENSG00000119431:five_prime_UTR	ENSG00000119431:9:113373418-113376999:-:92	HDHD3	1;GO:0005515,molecular_function protein binding	NA	NA	haloacid dehalogenase like hydrolase domain containing 3 [Source:HGNC Symbol;Acc:HGNC:28171]	NA
13	91203113	91204181	1069	shPRMT1_vs_shSc_peak_405	4.91	2.19	5.8	-3.6	2.39e-05	0.00134	intergenic	NA	NA	NA	NA	NA	NA	NA
12	89353275	89354317	1043	shPRMT1_vs_shSc_peak_406	6.24	4.36	7.03	-2.67	2.4e-05	0.00134	ENSG00000139318:Promoter	ENSG00000139318:12:89347231-89353271:-:-525	DUSP6	17;GO:0000165,biological_process MAPK cascade;GO:0000187,biological_process activation of MAPK activity;GO:0000188,biological_process inactivation of MAPK activity;GO:0004725,molecular_function protein tyrosine phosphatase activity;GO:0005654,cellular_component nucleoplasm;GO:0005737,cellular_component cytoplasm;GO:0005829,cellular_component cytosol;GO:0008138,molecular_function protein tyrosine/…	DUSP6; dual specificity phosphatase 6 [EC:3.1.3.16 3.1.3.48]; K21946	map04010,map05202,map05221	dual specificity phosphatase 6 [Source:HGNC Symbol;Acc:HGNC:3072]	NA
12	6567821	6569137	1317	shPRMT1_vs_shSc_peak_407	5.83	3.86	6.63	-2.77	2.4e-05	0.00134	ENSG00000111641:five_prime_UTR;ENSG00000285238:intron;ENSG00000111641:exon	ENSG00000111641:12:6556862-6568691:-:212	NOP2	11;GO:0000027,biological_process ribosomal large subunit assembly;GO:0000470,biological_process maturation of LSU-rRNA;GO:0003723,molecular_function RNA binding;GO:0005515,molecular_function protein binding;GO:0005654,cellular_component nucleoplasm;GO:0005730,cellular_component nucleolus;GO:0006357,biological_process regulation of transcription by RNA polymerase II;GO:0008284,biological_process p…	NA	NA	NOP2 nucleolar protein [Source:HGNC Symbol;Acc:HGNC:7867]	NA
4	119026642	119027476	835	shPRMT1_vs_shSc_peak_408	5.18	3.1	6	-2.9	2.42e-05	0.00135	ENSG00000172403:exon	NA	NA	NA	NA	NA	NA	NA
17	48602611	48603057	447	shPRMT1_vs_shSc_peak_409	5.05	2.8	5.89	-3.09	2.45e-05	0.00136	ENSG00000108511:intron	ENSG00000120093:17:48548869-48604912:-:2078	HOXB3	5;GO:0000978,molecular_function RNA polymerase II proximal promoter sequence-specific DNA binding;GO:0000981,molecular_function DNA-binding transcription factor activity, RNA polymerase II-specific;GO:0001077,molecular_function DNA-binding transcription activator activity, RNA polymerase II-specific;GO:0001525,biological_process angiogenesis;GO:0045944,biological_process positive regulation of tr…	NA	NA	homeobox B3 [Source:HGNC Symbol;Acc:HGNC:5114]	Homeobox
19	34926698	34927385	688	shPRMT1_vs_shSc_peak_410	5.57	3.35	6.41	-3.06	2.45e-05	0.00136	ENSG00000270876:Promoter;ENSG00000168661:exon;ENSG00000168661:five_prime_UTR	ENSG00000168661:19:34926902-34945170:+:139	ZNF30	3;GO:0000981,molecular_function DNA-binding transcription factor activity, RNA polymerase II-specific;GO:0003700,molecular_function DNA-binding transcription factor activity;GO:0006355,biological_process regulation of transcription, DNA-templated	KRAB; KRAB domain-containing zinc finger protein; K09228	map05168	zinc finger protein 30 [Source:HGNC Symbol;Acc:HGNC:13090]	zf-C2H2
2	64767562	64768713	1152	shPRMT1_vs_shSc_peak_411	5.42	3.37	6.24	-2.87	2.47e-05	0.00137	intergenic	NA	NA	NA	NA	NA	NA	NA
5	10248939	10250840	1902	shPRMT1_vs_shSc_peak_412	6.16	4.29	6.95	-2.66	2.49e-05	0.00137	ENSG00000150756:five_prime_UTR;ENSG00000248968:exon;ENSG00000150756:exon;ENSG00000150753:Promoter	ENSG00000150756:5:10226329-10249897:-:7	FAM173B	4;GO:0016279,molecular_function protein-lysine N-methyltransferase activity;GO:0018022,biological_process peptidyl-lysine methylation;GO:0030061,cellular_component mitochondrial crista;GO:1904058,biological_process positive regulation of sensory perception of pain	NA	NA	family with sequence similarity 173 member B [Source:HGNC Symbol;Acc:HGNC:27029]	NA
1	35930575	35931612	1038	shPRMT1_vs_shSc_peak_413	6.02	3.99	6.83	-2.84	2.5e-05	0.00137	ENSG00000126070:five_prime_UTR;ENSG00000271914:Promoter;ENSG00000126070:exon	ENSG00000126070:1:35930717-36072500:+:376	AGO3	28;GO:0003723,molecular_function RNA binding;GO:0003725,molecular_function double-stranded RNA binding;GO:0003727,molecular_function single-stranded RNA binding;GO:0004521,molecular_function endoribonuclease activity;GO:0005515,molecular_function protein binding;GO:0005654,cellular_component nucleoplasm;GO:0005737,cellular_component cytoplasm;GO:0005829,cellular_component cytosol;GO:0006402,biolo…	ELF2C, AGO; eukaryotic translation initiation factor 2C; K11593	map04361	argonaute 3, RISC catalytic component [Source:HGNC Symbol;Acc:HGNC:18421]	NA
7	143901336	143902395	1060	shPRMT1_vs_shSc_peak_414	6.94	4.9	7.76	-2.86	2.51e-05	0.00137	ENSG00000198420:intron	ENSG00000198420:7:143851374-143902198:-:332	TCAF1	6;GO:0005515,molecular_function protein binding;GO:0005886,cellular_component plasma membrane;GO:0030336,biological_process negative regulation of cell migration;GO:0044325,molecular_function ion channel binding;GO:0090314,biological_process positive regulation of protein targeting to membrane;GO:1901529,biological_process positive regulation of anion channel activity	NA	NA	TRPM8 channel associated factor 1 [Source:HGNC Symbol;Acc:HGNC:22201]	NA
21	25370007	25370851	845	shPRMT1_vs_shSc_peak_415	5.32	2.97	6.17	-3.2	2.51e-05	0.00137	ENSG00000279534:Promoter	ENSG00000279534:21:25371826-25372043:+:-1397	AP001340.1	NA	NA	NA	TEC	NA
11	65477161	65478151	991	shPRMT1_vs_shSc_peak_416	6.57	4.35	7.4	-3.06	2.52e-05	0.00137	intergenic	NA	NA	NA	NA	NA	NA	NA
19	35612461	35613112	652	shPRMT1_vs_shSc_peak_417	4.37	1.47	5.27	-3.8	2.52e-05	0.00137	ENSG00000267626:Promoter;ENSG00000249115:exon;ENSG00000249115:five_prime_UTR	ENSG00000249115:19:35612743-35625349:+:43	HAUS5	10;GO:0000086,biological_process G2/M transition of mitotic cell cycle;GO:0003674,molecular_function molecular_function;GO:0005515,molecular_function protein binding;GO:0005813,cellular_component centrosome;GO:0005829,cellular_component cytosol;GO:0007098,biological_process centrosome cycle;GO:0010389,biological_process regulation of G2/M transition of mitotic cell cycle;GO:0051225,biological_pro…	NA	NA	HAUS augmin like complex subunit 5 [Source:HGNC Symbol;Acc:HGNC:29130]	NA
9	32552190	32552821	632	shPRMT1_vs_shSc_peak_418	5.41	3.21	6.24	-3.03	2.53e-05	0.00137	ENSG00000197579:five_prime_UTR;ENSG00000197579:exon;ENSG00000235453:intron	ENSG00000197579:9:32540543-32552553:-:47	TOPORS	36;GO:0000151,cellular_component ubiquitin ligase complex;GO:0000209,biological_process protein polyubiquitination;GO:0000922,cellular_component spindle pole;GO:0000930,cellular_component gamma-tubulin complex;GO:0003677,molecular_function DNA binding;GO:0003823,molecular_function antigen binding;GO:0004842,molecular_function ubiquitin-protein transferase activity;GO:0005515,molecular_function pr…	NA	NA	TOP1 binding arginine/serine rich protein [Source:HGNC Symbol;Acc:HGNC:21653]	NA
6	56842921	56844480	1560	shPRMT1_vs_shSc_peak_419	6.57	4.64	7.37	-2.73	2.53e-05	0.00137	ENSG00000151914:intron;ENSG00000231441:Promoter	ENSG00000231441:6:56844001-56864078:+:-300	AL512422.1	NA	NA	NA	uncharacterized LOC101930010 [Source:NCBI gene;Acc:101930010]	NA
16	81405665	81406341	677	shPRMT1_vs_shSc_peak_420	5.39	3.37	6.2	-2.83	2.56e-05	0.00138	intergenic	NA	NA	NA	NA	NA	NA	NA
10	4662608	4663740	1133	shPRMT1_vs_shSc_peak_421	6.68	4.37	7.53	-3.16	2.56e-05	0.00138	ENSG00000231298:intron	NA	NA	NA	NA	NA	NA	NA
19	8443785	8444447	663	shPRMT1_vs_shSc_peak_422	4.09	-0.07	5.05	-5.12	2.57e-05	0.00139	ENSG00000099783:Promoter	ENSG00000099783:19:8444766-8489114:+:-650	HNRNPM	15;GO:0000380,biological_process alternative mRNA splicing, via spliceosome;GO:0000398,biological_process mRNA splicing, via spliceosome;GO:0003723,molecular_function RNA binding;GO:0005515,molecular_function protein binding;GO:0005654,cellular_component nucleoplasm;GO:0005681,cellular_component spliceosomal complex;GO:0008543,biological_process fibroblast growth factor receptor signaling pathway…	HNRNPM; heterogeneous nuclear ribonucleoprotein M; K12887	map03040	heterogeneous nuclear ribonucleoprotein M [Source:HGNC Symbol;Acc:HGNC:5046]	TF_others
12	94101209	94102746	1538	shPRMT1_vs_shSc_peak_423	4.84	2.48	5.7	-3.22	2.6e-05	0.0014	intergenic	NA	NA	NA	NA	NA	NA	NA
10	103966674	103967730	1057	shPRMT1_vs_shSc_peak_424	5.33	3.31	6.14	-2.83	2.6e-05	0.0014	ENSG00000065613:exon;ENSG00000065613:five_prime_UTR	ENSG00000065613:10:103967200-104029233:+:2	SLK	18;GO:0004674,molecular_function protein serine/threonine kinase activity;GO:0005515,molecular_function protein binding;GO:0005737,cellular_component cytoplasm;GO:0007346,biological_process regulation of mitotic cell cycle;GO:0023014,biological_process signal transduction by protein phosphorylation;GO:0030334,biological_process regulation of cell migration;GO:0031098,biological_process stress-act…	SLK; STE20-like kinase [EC:2.7.11.1]; K08836	map04114	STE20 like kinase [Source:HGNC Symbol;Acc:HGNC:11088]	NA
5	91382932	91383835	904	shPRMT1_vs_shSc_peak_425	6.75	4.62	7.57	-2.95	2.61e-05	0.0014	ENSG00000113369:Promoter;ENSG00000281357:intron	ENSG00000113369:5:91368723-91383359:-:-24	ARRDC3	6;GO:0005515,molecular_function protein binding;GO:0005768,cellular_component endosome;GO:0005886,cellular_component plasma membrane;GO:0031699,molecular_function beta-3 adrenergic receptor binding;GO:0051443,biological_process positive regulation of ubiquitin-protein transferase activity;GO:0120163,biological_process negative regulation of cold-induced thermogenesis	NA	NA	arrestin domain containing 3 [Source:HGNC Symbol;Acc:HGNC:29263]	NA
12	116818921	116819790	870	shPRMT1_vs_shSc_peak_426	5.04	2.92	5.86	-2.94	2.64e-05	0.00141	ENSG00000135119:intron	NA	NA	NA	NA	NA	NA	NA
12	106357532	106358543	1012	shPRMT1_vs_shSc_peak_427	5.86	3.86	6.66	-2.8	2.66e-05	0.00142	ENSG00000013503:intron	ENSG00000013503:12:106357657-106510198:+:380	POLR3B	6;GO:0001056,molecular_function RNA polymerase III activity;GO:0005654,cellular_component nucleoplasm;GO:0005666,cellular_component RNA polymerase III complex;GO:0005829,cellular_component cytosol;GO:0032728,biological_process positive regulation of interferon-beta production;GO:0045089,biological_process positive regulation of innate immune response	RPC2, POLR3B; DNA-directed RNA polymerase III subunit RPC2 [EC:2.7.7.6]; K03021	map03020,map04623	RNA polymerase III subunit B [Source:HGNC Symbol;Acc:HGNC:30348]	RFX
9	92764547	92765636	1090	shPRMT1_vs_shSc_peak_428	7.47	5.43	8.28	-2.84	2.67e-05	0.00142	ENSG00000185963:Promoter	ENSG00000185963:9:92711362-92764812:-:-279	BICD2	19;GO:0005515,molecular_function protein binding;GO:0005635,cellular_component nuclear envelope;GO:0005642,cellular_component annulate lamellae;GO:0005643,cellular_component nuclear pore;GO:0005737,cellular_component cytoplasm;GO:0005794,cellular_component Golgi apparatus;GO:0005813,cellular_component centrosome;GO:0005829,cellular_component cytosol;GO:0005886,cellular_component plasma membrane;G…	NA	NA	BICD cargo adaptor 2 [Source:HGNC Symbol;Acc:HGNC:17208]	NA
2	163347860	163349328	1469	shPRMT1_vs_shSc_peak_429	6.12	3.79	6.97	-3.19	2.67e-05	0.00142	intergenic	NA	NA	NA	NA	NA	NA	NA
2	45938764	45939531	768	shPRMT1_vs_shSc_peak_430	5.01	2.45	5.88	-3.43	2.68e-05	0.00142	ENSG00000171132:intron	NA	NA	NA	NA	NA	NA	NA
12	116737733	116738681	949	shPRMT1_vs_shSc_peak_431	6.88	4.7	7.71	-3.01	2.69e-05	0.00142	ENSG00000135119:Promoter;ENSG00000111412:Promoter	ENSG00000135119:12:116738177-116853631:+:30	RNFT2	NA	NA	NA	ring finger protein, transmembrane 2 [Source:HGNC Symbol;Acc:HGNC:25905]	NA
2	227325050	227326141	1092	shPRMT1_vs_shSc_peak_432	6.14	4.15	6.94	-2.79	2.7e-05	0.00142	ENSG00000236432:Promoter;ENSG00000168958:intron	ENSG00000236432:2:227221051-227325201:-:-394	AC097662.1	NA	NA	NA	uncharacterized LOC654841 [Source:NCBI gene;Acc:654841]	NA
17	76868023	76868993	971	shPRMT1_vs_shSc_peak_433	4.8	2.19	5.68	-3.49	2.7e-05	0.00142	ENSG00000167889:exon;ENSG00000167889:five_prime_UTR	ENSG00000167889:17:76868455-76950393:+:53	MGAT5B	4;GO:0005515,molecular_function protein binding;GO:0005794,cellular_component Golgi apparatus;GO:0006487,biological_process protein N-linked glycosylation;GO:0030144,molecular_function alpha-1,6-mannosylglycoprotein 6-beta-N-acetylglucosaminyltransferase activity	MGAT5B; mannosyl alpha-1,6-glycoprotein beta-1,6-N-acetyl-glucosaminyltransferase, isozyme B [EC:2.4.1.-]; K09661	map00510,map00515	alpha-1,6-mannosylglycoprotein 6-beta-N-acetylglucosaminyltransferase B [Source:HGNC Symbol;Acc:HGNC:24140]	NA
2	130179492	130180317	826	shPRMT1_vs_shSc_peak_434	4.63	2.24	5.48	-3.24	2.7e-05	0.00142	ENSG00000152082:Promoter;ENSG00000136699:intron	ENSG00000152082:2:130181736-130190729:+:-1831	MZT2B	6;GO:0005515,molecular_function protein binding;GO:0005654,cellular_component nucleoplasm;GO:0005813,cellular_component centrosome;GO:0005819,cellular_component spindle;GO:0005829,cellular_component cytosol;GO:0008274,cellular_component gamma-tubulin ring complex	NA	NA	mitotic spindle organizing protein 2B [Source:HGNC Symbol;Acc:HGNC:25886]	NA
6	26553816	26554396	581	shPRMT1_vs_shSc_peak_435	5.02	2.58	5.88	-3.3	2.71e-05	0.00142	intergenic	NA	NA	NA	NA	NA	NA	NA
5	107671905	107673132	1228	shPRMT1_vs_shSc_peak_436	6.1	3.98	6.92	-2.94	2.72e-05	0.00142	ENSG00000184349:Promoter	ENSG00000184349:5:107376888-107670895:-:-1623	EFNA5	22;GO:0001934,biological_process positive regulation of protein phosphorylation;GO:0005168,molecular_function neurotrophin TRKA receptor binding;GO:0005169,molecular_function neurotrophin TRKB receptor binding;GO:0005170,molecular_function neurotrophin TRKC receptor binding;GO:0005515,molecular_function protein binding;GO:0005886,cellular_component plasma membrane;GO:0006915,biological_process ap…	EFNA; ephrin-A; K05462	map04010,map04014,map04015,map04151,map04360,map05206	ephrin A5 [Source:HGNC Symbol;Acc:HGNC:3225]	NA
X	135343843	135345147	1305	shPRMT1_vs_shSc_peak_437	5.97	3.84	6.8	-2.96	2.76e-05	0.00144	ENSG00000173275:Promoter;ENSG00000186376:Promoter	ENSG00000173275:X:135344795-135363152:+:-300	ZNF449	2;GO:0000981,molecular_function DNA-binding transcription factor activity, RNA polymerase II-specific;GO:0005515,molecular_function protein binding	NA	NA	zinc finger protein 449 [Source:HGNC Symbol;Acc:HGNC:21039]	zf-C2H2
6	100880856	100881743	888	shPRMT1_vs_shSc_peak_438	5.33	3.26	6.14	-2.89	2.77e-05	0.00144	ENSG00000112249:exon;ENSG00000112249:five_prime_UTR;ENSG00000260000:Promoter	ENSG00000112249:6:100508193-100881372:-:72	ASCC3	12;GO:0003723,molecular_function RNA binding;GO:0005515,molecular_function protein binding;GO:0005622,cellular_component intracellular;GO:0005634,cellular_component nucleus;GO:0005654,cellular_component nucleoplasm;GO:0005829,cellular_component cytosol;GO:0006307,biological_process DNA dealkylation involved in DNA repair;GO:0008283,biological_process cell proliferation;GO:0016020,cellular_compone…	NA	NA	activating signal cointegrator 1 complex subunit 3 [Source:HGNC Symbol;Acc:HGNC:18697]	NA
19	13853418	13853821	404	shPRMT1_vs_shSc_peak_439	4.92	2.59	5.77	-3.18	2.78e-05	0.00144	intergenic	NA	NA	NA	NA	NA	NA	NA
X	45769971	45770668	698	shPRMT1_vs_shSc_peak_440	5.16	2.99	5.99	-3.01	2.79e-05	0.00144	ENSG00000270069:Promoter	ENSG00000270069:X:45745210-45770274:-:-45	MIR222HG	NA	NA	NA	MIR222 host gene [Source:HGNC Symbol;Acc:HGNC:49555]	NA
14	34713718	34715083	1366	shPRMT1_vs_shSc_peak_441	5.5	3.43	6.32	-2.89	2.8e-05	0.00144	ENSG00000165410:intron	ENSG00000165410:14:34706768-34714823:-:422	CFL2	8;GO:0005515,molecular_function protein binding;GO:0005615,cellular_component extracellular space;GO:0030018,cellular_component Z disc;GO:0030042,biological_process actin filament depolymerization;GO:0030836,biological_process positive regulation of actin filament depolymerization;GO:0031674,cellular_component I band;GO:0051015,molecular_function actin filament binding;GO:0070062,cellular_compone…	CFL; cofilin; K05765	map04360,map04666,map04810,map05133,map05170	cofilin 2 [Source:HGNC Symbol;Acc:HGNC:1875]	NA
6	28589205	28589890	686	shPRMT1_vs_shSc_peak_442	5.77	3.4	6.62	-3.22	2.81e-05	0.00144	ENSG00000232040:intron;ENSG00000246350:exon	ENSG00000246350:6:28587377-28591747:+:2170	AL049543.1	NA	NA	NA	novel transcript	NA
21	16193965	16194682	718	shPRMT1_vs_shSc_peak_443	4.19	0.89	5.11	-4.22	2.81e-05	0.00144	ENSG00000215386:intron	NA	NA	NA	NA	NA	NA	NA
4	4247866	4248986	1121	shPRMT1_vs_shSc_peak_444	5.67	3.6	6.49	-2.89	2.84e-05	0.00146	ENSG00000132406:Promoter	ENSG00000132406:4:4235541-4248212:-:-214	TMEM128	4;GO:0003674,molecular_function molecular_function;GO:0005515,molecular_function protein binding;GO:0005575,cellular_component cellular_component;GO:0008150,biological_process biological_process	NA	NA	transmembrane protein 128 [Source:HGNC Symbol;Acc:HGNC:28201]	NA
11	14891579	14892621	1043	shPRMT1_vs_shSc_peak_445	5.6	3.61	6.4	-2.79	2.86e-05	0.00146	ENSG00000186104:exon	ENSG00000186104:11:14877439-14892252:-:152	CYP2R1	5;GO:0005789,cellular_component endoplasmic reticulum membrane;GO:0006766,biological_process vitamin metabolic process;GO:0008395,molecular_function steroid hydroxylase activity;GO:0030343,molecular_function vitamin D3 25-hydroxylase activity;GO:0042359,biological_process vitamin D metabolic process	CYP2R1; vitamin D 25-hydroxylase [EC:1.14.14.24]; K07419	map00100	cytochrome P450 family 2 subfamily R member 1 [Source:HGNC Symbol;Acc:HGNC:20580]	NA
19	2461461	2462434	974	shPRMT1_vs_shSc_peak_446	6	3.89	6.83	-2.94	2.87e-05	0.00146	ENSG00000267201:intron	ENSG00000267201:19:2458934-2462185:-:237	LINC01775	NA	NA	NA	long intergenic non-protein coding RNA 1775 [Source:HGNC Symbol;Acc:HGNC:52565]	NA
1	85527003	85527653	651	shPRMT1_vs_shSc_peak_447	4.39	1.47	5.3	-3.83	2.88e-05	0.00146	ENSG00000153904:intron;ENSG00000282057:intron	NA	NA	NA	NA	NA	NA	NA
10	79825897	79827269	1373	shPRMT1_vs_shSc_peak_448	7.02	4.94	7.84	-2.9	2.89e-05	0.00146	ENSG00000225484:Promoter;ENSG00000272447:exon	ENSG00000225484:10:79663087-79826594:-:11	NUTM2B-AS1	NA	NA	NA	NUTM2B antisense RNA 1 [Source:HGNC Symbol;Acc:HGNC:51204]	NA
10	72215610	72216552	943	shPRMT1_vs_shSc_peak_449	6.21	4.24	7.01	-2.77	2.89e-05	0.00146	ENSG00000166295:exon;ENSG00000138303:five_prime_UTR;ENSG00000166295:five_prime_UTR;ENSG00000138303:exon	ENSG00000166295:10:72215999-72235860:+:82	ANAPC16	6;GO:0000776,cellular_component kinetochore;GO:0005654,cellular_component nucleoplasm;GO:0005680,cellular_component anaphase-promoting complex;GO:0005829,cellular_component cytosol;GO:0016567,biological_process protein ubiquitination;GO:0031145,biological_process anaphase-promoting complex-dependent catabolic process	NA	NA	anaphase promoting complex subunit 16 [Source:HGNC Symbol;Acc:HGNC:26976]	NA
8	103498620	103500012	1393	shPRMT1_vs_shSc_peak_450	6.99	5.06	7.79	-2.73	2.9e-05	0.00147	ENSG00000253477:intron;ENSG00000176406:Promoter;ENSG00000285982:intron	ENSG00000176406:8:103500747-104256094:+:-1431	RIMS2	16;GO:0005515,molecular_function protein binding;GO:0010628,biological_process positive regulation of gene expression;GO:0017156,biological_process calcium ion regulated exocytosis;GO:0017157,biological_process regulation of exocytosis;GO:0019933,biological_process cAMP-mediated signaling;GO:0030073,biological_process insulin secretion;GO:0042391,biological_process regulation of membrane potentia…	RIMS2, RIM2; regulating synaptic membrane exocytosis protein 2; K15297	map04911	regulating synaptic membrane exocytosis 2 [Source:HGNC Symbol;Acc:HGNC:17283]	NA
5	78984330	78985548	1219	shPRMT1_vs_shSc_peak_451	6.13	4.02	6.96	-2.94	2.92e-05	0.00147	ENSG00000113273:exon	ENSG00000113273:5:78777208-78986087:-:1148	ARSB	17;GO:0003943,molecular_function N-acetylgalactosamine-4-sulfatase activity;GO:0004065,molecular_function arylsulfatase activity;GO:0005576,cellular_component extracellular region;GO:0005764,cellular_component lysosome;GO:0005788,cellular_component endoplasmic reticulum lumen;GO:0007040,biological_process lysosome organization;GO:0007041,biological_process lysosomal transport;GO:0009986,cellular_…	ARSB; arylsulfatase B [EC:3.1.6.12]; K01135	map00531,map04142	arylsulfatase B [Source:HGNC Symbol;Acc:HGNC:714]	NA
6	143536470	143537854	1385	shPRMT1_vs_shSc_peak_452	5.71	3.83	6.5	-2.67	2.92e-05	0.00147	ENSG00000112419:exon	ENSG00000112419:6:143536844-143831185:+:318	PHACTR2	4;GO:0002576,biological_process platelet degranulation;GO:0005515,molecular_function protein binding;GO:0005886,cellular_component plasma membrane;GO:0031092,cellular_component platelet alpha granule membrane	NA	NA	phosphatase and actin regulator 2 [Source:HGNC Symbol;Acc:HGNC:20956]	NA
13	23497661	23498722	1062	shPRMT1_vs_shSc_peak_453	5.42	3.22	6.25	-3.03	2.93e-05	0.00147	ENSG00000227893:Promoter	ENSG00000227893:13:23498795-23502874:+:-603	LINC00352	NA	NA	NA	long intergenic non-protein coding RNA 352 [Source:HGNC Symbol;Acc:HGNC:42670]	NA
6	28742118	28743090	973	shPRMT1_vs_shSc_peak_454	4.66	2.04	5.54	-3.5	2.93e-05	0.00147	intergenic	NA	NA	NA	NA	NA	NA	NA
9	33076380	33077524	1145	shPRMT1_vs_shSc_peak_455	6.63	4.54	7.45	-2.91	2.95e-05	0.00147	ENSG00000122692:Promoter	ENSG00000122692:9:33041763-33076659:-:-293	SMU1	6;GO:0000381,biological_process regulation of alternative mRNA splicing, via spliceosome;GO:0000398,biological_process mRNA splicing, via spliceosome;GO:0005515,molecular_function protein binding;GO:0005634,cellular_component nucleus;GO:0016607,cellular_component nuclear speck;GO:0071005,cellular_component U2-type precatalytic spliceosome	NA	NA	SMU1, DNA replication regulator and spliceosomal factor [Source:HGNC Symbol;Acc:HGNC:18247]	NA
12	93677035	93678195	1161	shPRMT1_vs_shSc_peak_456	5.65	3.67	6.45	-2.78	2.95e-05	0.00147	ENSG00000169372:intron	ENSG00000169372:12:93677374-93894840:+:241	CRADD	12;GO:0002020,molecular_function protease binding;GO:0005515,molecular_function protein binding;GO:0005634,cellular_component nucleus;GO:0005737,cellular_component cytoplasm;GO:0005829,cellular_component cytosol;GO:0006977,biological_process DNA damage response, signal transduction by p53 class mediator resulting in cell cycle arrest;GO:0008625,biological_process extrinsic apoptotic signaling pat…	NA	NA	CASP2 and RIPK1 domain containing adaptor with death domain [Source:HGNC Symbol;Acc:HGNC:2340]	NA
7	80722225	80723104	880	shPRMT1_vs_shSc_peak_457	4.19	1.27	5.09	-3.83	2.96e-05	0.00148	intergenic	NA	NA	NA	NA	NA	NA	NA
3	141401673	141403123	1451	shPRMT1_vs_shSc_peak_458	5.3	3.23	6.12	-2.89	2.98e-05	0.00148	ENSG00000177311:intron	NA	NA	NA	NA	NA	NA	NA
11	126282864	126283820	957	shPRMT1_vs_shSc_peak_459	4.45	1.68	5.34	-3.65	2.98e-05	0.00148	ENSG00000150455:intron	ENSG00000150455:11:126283064-126298845:+:278	TIRAP	44;GO:0002755,biological_process MyD88-dependent toll-like receptor signaling pathway;GO:0005080,molecular_function protein kinase C binding;GO:0005515,molecular_function protein binding;GO:0005546,molecular_function phosphatidylinositol-4,5-bisphosphate binding;GO:0005737,cellular_component cytoplasm;GO:0005829,cellular_component cytosol;GO:0005886,cellular_component plasma membrane;GO:0007166,b…	TIRAP; toll-interleukin 1 receptor (TIR) domain-containing adaptor protein; K05403	map04064,map04620,map05130,map05132,map05133,map05152,map05161,map05235	TIR domain containing adaptor protein [Source:HGNC Symbol;Acc:HGNC:17192]	NA
5	43040302	43040633	332	shPRMT1_vs_shSc_peak_460	5.17	3.08	5.99	-2.91	2.99e-05	0.00148	ENSG00000177721:five_prime_UTR;ENSG00000177738:intron;ENSG00000215068:Promoter;ENSG00000177721:exon	ENSG00000215068:5:43041574-43045390:+:-1106	AC025171.2	NA	NA	NA	uncharacterized LOC153684 [Source:NCBI gene;Acc:153684]	NA
10	96831747	96833637	1891	shPRMT1_vs_shSc_peak_461	6.85	4.88	7.65	-2.77	3e-05	0.00148	ENSG00000196233:intron	ENSG00000196233:10:96832281-96995959:+:411	LCOR	3;GO:0000981,molecular_function DNA-binding transcription factor activity, RNA polymerase II-specific;GO:0005515,molecular_function protein binding;GO:0005654,cellular_component nucleoplasm	NA	NA	ligand dependent nuclear receptor corepressor [Source:HGNC Symbol;Acc:HGNC:29503]	HTH
5	123807066	123808065	1000	shPRMT1_vs_shSc_peak_462	4.95	2.71	5.79	-3.09	3.02e-05	0.00148	intergenic	NA	NA	NA	NA	NA	NA	NA
1	120069095	120070132	1038	shPRMT1_vs_shSc_peak_463	4.9	2.59	5.75	-3.16	3.02e-05	0.00148	ENSG00000134250:exon;ENSG00000134250:five_prime_UTR	ENSG00000134250:1:119911552-120069626:-:12	NOTCH2	33;GO:0000139,cellular_component Golgi membrane;GO:0001709,biological_process cell fate determination;GO:0002315,biological_process marginal zone B cell differentiation;GO:0003184,biological_process pulmonary valve morphogenesis;GO:0005515,molecular_function protein binding;GO:0005576,cellular_component extracellular region;GO:0005634,cellular_component nucleus;GO:0005654,cellular_component nucle…	NOTCH2; Notch 2; K20994	map01522,map04320,map04330,map04658,map04919,map05165,map05200,map05206,map05224	notch 2 [Source:HGNC Symbol;Acc:HGNC:7882]	NA
11	85854571	85855476	906	shPRMT1_vs_shSc_peak_464	5.77	3.65	6.6	-2.95	3.04e-05	0.00149	ENSG00000150676:Promoter;ENSG00000279742:Promoter	ENSG00000150676:11:85855100-85920021:+:-76	CCDC83	NA	NA	NA	coiled-coil domain containing 83 [Source:HGNC Symbol;Acc:HGNC:28535]	NA
8	145051551	145052803	1253	shPRMT1_vs_shSc_peak_465	5.28	3.13	6.11	-2.98	3.06e-05	0.00149	ENSG00000182307:Promoter	ENSG00000182307:8:145052377-145066685:+:-200	C8orf33	1;GO:0005515,molecular_function protein binding	NA	NA	chromosome 8 open reading frame 33 [Source:HGNC Symbol;Acc:HGNC:26104]	NA
16	12803258	12804126	869	shPRMT1_vs_shSc_peak_466	6.02	3.79	6.86	-3.07	3.06e-05	0.00149	ENSG00000103381:intron	ENSG00000103381:16:12659798-12804017:-:325	CPPED1	5;GO:0005576,cellular_component extracellular region;GO:0005829,cellular_component cytosol;GO:0005886,cellular_component plasma membrane;GO:0035578,cellular_component azurophil granule lumen;GO:0043312,biological_process neutrophil degranulation	NA	NA	calcineurin like phosphoesterase domain containing 1 [Source:HGNC Symbol;Acc:HGNC:25632]	NA
1	144567202	144568212	1011	shPRMT1_vs_shSc_peak_467	7.07	4.92	7.89	-2.98	3.06e-05	0.00149	intergenic	NA	NA	NA	NA	NA	NA	NA
6	109690807	109691824	1018	shPRMT1_vs_shSc_peak_468	6.01	4.03	6.82	-2.79	3.06e-05	0.00149	ENSG00000112367:exon;ENSG00000112367:five_prime_UTR;ENSG00000155085:Promoter	ENSG00000112367:6:109691311-109825428:+:4	FIG4	9;GO:0000139,cellular_component Golgi membrane;GO:0005515,molecular_function protein binding;GO:0005811,cellular_component lipid droplet;GO:0006661,biological_process phosphatidylinositol biosynthetic process;GO:0010008,cellular_component endosome membrane;GO:0031901,cellular_component early endosome membrane;GO:0031902,cellular_component late endosome membrane;GO:0043231,cellular_component intra…	FIG4; phosphatidylinositol 3,5-bisphosphate 5-phosphatase [EC:3.1.3.-]; K22913	map00562,map05014	FIG4 phosphoinositide 5-phosphatase [Source:HGNC Symbol;Acc:HGNC:16873]	NA
18	3652685	3653240	556	shPRMT1_vs_shSc_peak_469	6.49	4.24	7.33	-3.08	3.07e-05	0.00149	ENSG00000170579:intron;ENSG00000266401:Promoter	ENSG00000266401:18:3653409-3656282:+:-446	AP002478.1	NA	NA	NA	novel transcript, antisense to DLGAP1	NA
6	118650527	118652029	1503	shPRMT1_vs_shSc_peak_470	6.18	4.18	6.99	-2.81	3.08e-05	0.00149	ENSG00000111860:intron	NA	NA	NA	NA	NA	NA	NA
1	113758753	113760122	1370	shPRMT1_vs_shSc_peak_471	5.04	2.8	5.88	-3.08	3.08e-05	0.00149	ENSG00000116793:exon;ENSG00000116793:five_prime_UTR	ENSG00000116793:1:113696830-113759489:-:51	PHTF1	1;GO:0003700,molecular_function DNA-binding transcription factor activity	NA	NA	putative homeodomain transcription factor 1 [Source:HGNC Symbol;Acc:HGNC:8939]	TF_others
10	3775297	3776406	1110	shPRMT1_vs_shSc_peak_472	4.86	2.6	5.7	-3.1	3.09e-05	0.00149	intergenic	NA	NA	NA	NA	NA	NA	NA
19	36182663	36183635	973	shPRMT1_vs_shSc_peak_473	4.35	1.56	5.24	-3.68	3.1e-05	0.00149	ENSG00000196357:exon	NA	NA	NA	NA	NA	NA	NA
1	247330957	247332525	1569	shPRMT1_vs_shSc_peak_474	6.19	4.1	7.01	-2.9	3.1e-05	0.00149	ENSG00000162714:five_prime_UTR;ENSG00000162714:exon	ENSG00000162714:1:247297411-247331846:-:105	ZNF496	5;GO:0000981,molecular_function DNA-binding transcription factor activity, RNA polymerase II-specific;GO:0003677,molecular_function DNA binding;GO:0005515,molecular_function protein binding;GO:0005634,cellular_component nucleus;GO:0045893,biological_process positive regulation of transcription, DNA-templated	NA	NA	zinc finger protein 496 [Source:HGNC Symbol;Acc:HGNC:23713]	zf-C2H2
13	24922402	24923299	898	shPRMT1_vs_shSc_peak_475	5	2.69	5.84	-3.15	3.1e-05	0.00149	ENSG00000151849:five_prime_UTR;ENSG00000151849:exon	ENSG00000151849:13:24882283-24922889:-:38	CENPJ	22;GO:0000086,biological_process G2/M transition of mitotic cell cycle;GO:0005515,molecular_function protein binding;GO:0005654,cellular_component nucleoplasm;GO:0005813,cellular_component centrosome;GO:0005814,cellular_component centriole;GO:0005829,cellular_component cytosol;GO:0005886,cellular_component plasma membrane;GO:0007020,biological_process microtubule nucleation;GO:0007099,biological_…	NA	NA	centromere protein J [Source:HGNC Symbol;Acc:HGNC:17272]	NA
1	234612579	234613668	1090	shPRMT1_vs_shSc_peak_476	7.03	4.74	7.88	-3.14	3.12e-05	0.00149	intergenic	ENSG00000168264:1:234604268-234609525:-:-3598	IRF2BP2	3;GO:0002327,biological_process immature B cell differentiation;GO:0005634,cellular_component nucleus;GO:0005654,cellular_component nucleoplasm	NA	NA	interferon regulatory factor 2 binding protein 2 [Source:HGNC Symbol;Acc:HGNC:21729]	NA
10	103216047	103216789	743	shPRMT1_vs_shSc_peak_477	4.02	0.49	4.96	-4.47	3.17e-05	0.00151	ENSG00000229256:exon	ENSG00000229256:10:103215708-103216800:+:710	ST13P13	NA	NA	NA	ST13, Hsp70 interacting protein pseudogene 13 [Source:HGNC Symbol;Acc:HGNC:38788]	NA
12	13223190	13224385	1196	shPRMT1_vs_shSc_peak_478	7.64	5.1	8.51	-3.41	3.18e-05	0.00152	intergenic	NA	NA	NA	NA	NA	NA	NA
8	55772663	55773789	1127	shPRMT1_vs_shSc_peak_479	6.73	4.62	7.55	-2.93	3.2e-05	0.00152	ENSG00000137574:five_prime_UTR;ENSG00000137574:exon	ENSG00000137574:8:55773141-55825448:+:85	TGS1	13;GO:0000387,biological_process spliceosomal snRNP assembly;GO:0005515,molecular_function protein binding;GO:0005615,cellular_component extracellular space;GO:0005634,cellular_component nucleus;GO:0005654,cellular_component nucleoplasm;GO:0005737,cellular_component cytoplasm;GO:0005829,cellular_component cytosol;GO:0008173,molecular_function RNA methyltransferase activity;GO:0019216,biological_p…	TGS1; trimethylguanosine synthase [EC:2.1.1.-]; K14292	map03013	trimethylguanosine synthase 1 [Source:HGNC Symbol;Acc:HGNC:17843]	NA
2	195656665	195658332	1668	shPRMT1_vs_shSc_peak_480	7.15	5.22	7.95	-2.73	3.2e-05	0.00152	ENSG00000196950:intron	NA	NA	NA	NA	NA	NA	NA
11	108885990	108886867	878	shPRMT1_vs_shSc_peak_481	4.26	1.51	5.15	-3.64	3.2e-05	0.00152	ENSG00000178105:intron	NA	NA	NA	NA	NA	NA	NA
13	21079733	21080753	1021	shPRMT1_vs_shSc_peak_482	4.2	1.21	5.11	-3.9	3.22e-05	0.00152	intergenic	NA	NA	NA	NA	NA	NA	NA
9	22008604	22009719	1116	shPRMT1_vs_shSc_peak_483	6.17	4.23	6.96	-2.73	3.23e-05	0.00152	ENSG00000264545:intron;ENSG00000147883:five_prime_UTR;ENSG00000147883:exon;ENSG00000240498:intron	ENSG00000147883:9:22002902-22009363:-:201	CDKN2B	19;GO:0000079,biological_process regulation of cyclin-dependent protein serine/threonine kinase activity;GO:0000086,biological_process G2/M transition of mitotic cell cycle;GO:0004861,molecular_function cyclin-dependent protein serine/threonine kinase inhibitor activity;GO:0005515,molecular_function protein binding;GO:0005634,cellular_component nucleus;GO:0005737,cellular_component cytoplasm;GO:0…	CDKN2B, P15, INK4B; cyclin-dependent kinase inhibitor 2B; K04685	map04068,map04110,map04218,map04350,map04934,map05166,map05200,map05203,map05222,map05226	cyclin dependent kinase inhibitor 2B [Source:HGNC Symbol;Acc:HGNC:1788]	NA
5	74639873	74641534	1662	shPRMT1_vs_shSc_peak_484	5.93	4.05	6.72	-2.67	3.24e-05	0.00152	ENSG00000171617:exon;ENSG00000171617:five_prime_UTR;ENSG00000049860:intron	ENSG00000049860:5:74640022-74722647:+:681	HEXB	16;GO:0004563,molecular_function beta-N-acetylhexosaminidase activity;GO:0005515,molecular_function protein binding;GO:0005576,cellular_component extracellular region;GO:0006687,biological_process glycosphingolipid metabolic process;GO:0008375,molecular_function acetylglucosaminyltransferase activity;GO:0016020,cellular_component membrane;GO:0030207,biological_process chondroitin sulfate cataboli…	HEXA_B; hexosaminidase [EC:3.2.1.52]; K12373	map00511,map00513,map00520,map00531,map00603,map00604,map04142	hexosaminidase subunit beta [Source:HGNC Symbol;Acc:HGNC:4879]	NA
9	35161767	35162870	1104	shPRMT1_vs_shSc_peak_485	5.34	3.3	6.15	-2.86	3.25e-05	0.00152	ENSG00000198722:intron	ENSG00000198722:9:35161991-35405338:+:327	UNC13B	19;GO:0005515,molecular_function protein binding;GO:0005516,molecular_function calmodulin binding;GO:0005794,cellular_component Golgi apparatus;GO:0005829,cellular_component cytosol;GO:0005886,cellular_component plasma membrane;GO:0007268,biological_process chemical synaptic transmission;GO:0010808,biological_process positive regulation of synaptic vesicle priming;GO:0016020,cellular_component me…	UNC13A_B_C, MUNC13; protein unc-13 A/B/C; K15293	map04721	unc-13 homolog B [Source:HGNC Symbol;Acc:HGNC:12566]	NA
12	56221600	56222531	932	shPRMT1_vs_shSc_peak_486	6.34	4.47	7.13	-2.66	3.25e-05	0.00152	ENSG00000181852:Promoter;ENSG00000139579:five_prime_UTR;ENSG00000139579:exon	ENSG00000139579:12:56222014-56229854:+:51	NABP2	19;GO:0000724,biological_process double-strand break repair via homologous recombination;GO:0000784,cellular_component nuclear chromosome, telomeric region;GO:0003697,molecular_function single-stranded DNA binding;GO:0005515,molecular_function protein binding;GO:0005634,cellular_component nucleus;GO:0005654,cellular_component nucleoplasm;GO:0005829,cellular_component cytosol;GO:0006281,biological…	NA	NA	nucleic acid binding protein 2 [Source:HGNC Symbol;Acc:HGNC:28412]	NA
3	97764151	97765133	983	shPRMT1_vs_shSc_peak_487	5.29	2.77	6.15	-3.38	3.26e-05	0.00152	ENSG00000113966:exon;ENSG00000113966:five_prime_UTR	ENSG00000113966:3:97764520-97801242:+:122	ARL6	18;GO:0005515,molecular_function protein binding;GO:0005543,molecular_function phospholipid binding;GO:0005737,cellular_component cytoplasm;GO:0005879,cellular_component axonemal microtubule;GO:0005886,cellular_component plasma membrane;GO:0005929,cellular_component cilium;GO:0005930,cellular_component axoneme;GO:0006612,biological_process protein targeting to membrane;GO:0007368,biological_proce…	NA	NA	ADP ribosylation factor like GTPase 6 [Source:HGNC Symbol;Acc:HGNC:13210]	NA
2	113437449	113438401	953	shPRMT1_vs_shSc_peak_488	5.03	2.76	5.87	-3.12	3.26e-05	0.00152	ENSG00000136682:exon	ENSG00000136682:2:113437690-113496189:+:235	CBWD2	NA	NA	NA	COBW domain containing 2 [Source:HGNC Symbol;Acc:HGNC:17907]	NA
2	75710342	75711355	1014	shPRMT1_vs_shSc_peak_489	5.61	3.61	6.42	-2.8	3.26e-05	0.00152	ENSG00000005436:exon	ENSG00000005436:2:75651999-75710989:-:140	GCFC2	13;GO:0000122,biological_process negative regulation of transcription by RNA polymerase II;GO:0000245,biological_process spliceosomal complex assembly;GO:0000398,biological_process mRNA splicing, via spliceosome;GO:0000978,molecular_function RNA polymerase II proximal promoter sequence-specific DNA binding;GO:0001078,molecular_function DNA-binding transcription repressor activity, RNA polymerase …	NA	NA	GC-rich sequence DNA-binding factor 2 [Source:HGNC Symbol;Acc:HGNC:1317]	GCFC
17	43299361	43300387	1027	shPRMT1_vs_shSc_peak_490	6.18	3.83	7.03	-3.2	3.27e-05	0.00152	ENSG00000236383:intron	ENSG00000278591:17:43300040-43300231:-:357	RF00004	NA	NA	NA	NA	NA
9	26892146	26893004	859	shPRMT1_vs_shSc_peak_491	6.03	3.98	6.85	-2.86	3.29e-05	0.00152	ENSG00000120159:exon	ENSG00000120159:9:26840684-26892804:-:229	CAAP1	1;GO:2001268,biological_process negative regulation of cysteine-type endopeptidase activity involved in apoptotic signaling pathway	NA	NA	caspase activity and apoptosis inhibitor 1 [Source:HGNC Symbol;Acc:HGNC:25834]	NA
10	32445782	32447026	1245	shPRMT1_vs_shSc_peak_492	5.72	3.83	6.51	-2.68	3.29e-05	0.00152	intergenic	ENSG00000216937:10:32446139-32882874:+:265	CCDC7	NA	NA	NA	coiled-coil domain containing 7 [Source:HGNC Symbol;Acc:HGNC:26533]	NA
17	7351281	7352536	1256	shPRMT1_vs_shSc_peak_493	7.02	5.1	7.82	-2.72	3.31e-05	0.00153	ENSG00000213859:exon	ENSG00000213859:17:7351888-7354944:+:20	KCTD11	1;GO:0042802,molecular_function identical protein binding	NA	NA	potassium channel tetramerization domain containing 11 [Source:HGNC Symbol;Acc:HGNC:21302]	NA
6	27630675	27631949	1275	shPRMT1_vs_shSc_peak_494	5.91	3.69	6.74	-3.05	3.32e-05	0.00153	intergenic	NA	NA	NA	NA	NA	NA	NA
2	111883613	111884826	1214	shPRMT1_vs_shSc_peak_495	5.53	3.34	6.37	-3.02	3.32e-05	0.00153	intergenic	ENSG00000153107:2:111611638-111884690:-:470	ANAPC1	5;GO:0005654,cellular_component nucleoplasm;GO:0005680,cellular_component anaphase-promoting complex;GO:0005829,cellular_component cytosol;GO:0031145,biological_process anaphase-promoting complex-dependent catabolic process;GO:0070979,biological_process protein K11-linked ubiquitination	APC1; anaphase-promoting complex subunit 1; K03348	map04110,map04114,map04120,map04914,map05166	anaphase promoting complex subunit 1 [Source:HGNC Symbol;Acc:HGNC:19988]	NA
1	145287149	145288126	978	shPRMT1_vs_shSc_peak_496	7.9	5.69	8.74	-3.05	3.33e-05	0.00153	ENSG00000236140:exon	ENSG00000236140:1:145286609-145287755:-:117	AC245014.1	NA	NA	NA	novel transcript	NA
11	119067116	119067999	884	shPRMT1_vs_shSc_peak_497	5.81	3.69	6.63	-2.94	3.33e-05	0.00153	ENSG00000271751:Promoter;ENSG00000160695:Promoter;ENSG00000272186:exon	ENSG00000160695:11:119067691-119081978:+:-133	VPS11	22;GO:0005515,molecular_function protein binding;GO:0005764,cellular_component lysosome;GO:0005765,cellular_component lysosomal membrane;GO:0005768,cellular_component endosome;GO:0005769,cellular_component early endosome;GO:0005770,cellular_component late endosome;GO:0006904,biological_process vesicle docking involved in exocytosis;GO:0007032,biological_process endosome organization;GO:0007040,bi…	VPS11, PEP5; vacuolar protein sorting-associated protein 11; K20179	map05132	VPS11, CORVET/HOPS core subunit [Source:HGNC Symbol;Acc:HGNC:14583]	NA
6	105179218	105180556	1339	shPRMT1_vs_shSc_peak_498	6.11	4.15	6.91	-2.77	3.34e-05	0.00153	ENSG00000132429:exon	ENSG00000132429:6:105158279-105179995:-:108	POPDC3	5;GO:0003674,molecular_function molecular_function;GO:0008150,biological_process biological_process;GO:0016021,cellular_component integral component of membrane;GO:0030552,molecular_function cAMP binding;GO:0042391,biological_process regulation of membrane potential	NA	NA	popeye domain containing 3 [Source:HGNC Symbol;Acc:HGNC:17649]	NA
1	148458536	148460108	1573	shPRMT1_vs_shSc_peak_499	5.32	3.3	6.14	-2.84	3.35e-05	0.00153	ENSG00000285062:intron;ENSG00000280649:exon;ENSG00000274020:intron	ENSG00000285062:1:148458642-148459689:-:367	AC245100.9	NA	NA	NA	poly(ADP-ribose) polymerase family member 8 (PARP8) pseudogene	NA
6	90368946	90369535	590	shPRMT1_vs_shSc_peak_500	4.08	0.89	5	-4.11	3.37e-05	0.00153	intergenic	NA	NA	NA	NA	NA	NA	NA
7	43926026	43927098	1073	shPRMT1_vs_shSc_peak_501	5.55	3.63	6.35	-2.72	3.37e-05	0.00153	ENSG00000106608:Promoter;ENSG00000078967:intron	ENSG00000078967:7:43926437-43956136:+:125	UBE2D4	10;GO:0004842,molecular_function ubiquitin-protein transferase activity;GO:0005515,molecular_function protein binding;GO:0016567,biological_process protein ubiquitination;GO:0035519,biological_process protein K29-linked ubiquitination;GO:0044314,biological_process protein K27-linked ubiquitination;GO:0061631,molecular_function ubiquitin conjugating enzyme activity;GO:0070534,biological_process pr…	UBE2D, UBC4, UBC5; ubiquitin-conjugating enzyme E2 D [EC:2.3.2.23]; K06689	map04013,map04120,map04141,map04624,map05131	ubiquitin conjugating enzyme E2 D4 (putative) [Source:HGNC Symbol;Acc:HGNC:21647]	NA
5	56951696	56952722	1027	shPRMT1_vs_shSc_peak_502	5.12	3.03	5.95	-2.92	3.38e-05	0.00153	ENSG00000155545:Promoter	NA	NA	NA	NA	NA	NA	NA
7	130911201	130911480	280	shPRMT1_vs_shSc_peak_503	4.35	1.73	5.23	-3.5	3.38e-05	0.00153	ENSG00000233559:intron;ENSG00000285106:intron;ENSG00000226380:intron	ENSG00000226380:7:130876808-130913310:-:1969	LINC-PINT	NA	NA	NA	long intergenic non-protein coding RNA, p53 induced transcript [Source:NCBI gene;Acc:378805]	NA
16	68843363	68844405	1043	shPRMT1_vs_shSc_peak_504	5.4	3.36	6.22	-2.86	3.39e-05	0.00153	ENSG00000103047:intron	ENSG00000103047:16:68843603-69085180:+:281	TANGO6	NA	NA	NA	transport and golgi organization 6 homolog [Source:HGNC Symbol;Acc:HGNC:25749]	NA
3	119322431	119323531	1101	shPRMT1_vs_shSc_peak_505	5.38	3.36	6.19	-2.83	3.41e-05	0.00153	ENSG00000241155:Promoter;ENSG00000031081:intron	ENSG00000241155:3:119314292-119322760:-:-221	ARHGAP31-AS1	NA	NA	NA	ARHGAP31 antisense RNA 1 [Source:HGNC Symbol;Acc:HGNC:41235]	NA
5	73497918	73498967	1050	shPRMT1_vs_shSc_peak_506	6.35	4.47	7.13	-2.66	3.41e-05	0.00153	ENSG00000145741:Promoter;ENSG00000272525:Promoter	ENSG00000145741:5:73498407-73505635:+:35	BTF3	4;GO:0003723,molecular_function RNA binding;GO:0005515,molecular_function protein binding;GO:0005829,cellular_component cytosol;GO:0006366,biological_process transcription by RNA polymerase II	EGD1, BTF3; nascent polypeptide-associated complex subunit beta; K01527	map04214	basic transcription factor 3 [Source:HGNC Symbol;Acc:HGNC:1125]	NA
14	23057431	23058527	1097	shPRMT1_vs_shSc_peak_507	5.9	3.95	6.7	-2.75	3.42e-05	0.00153	ENSG00000139880:Promoter	ENSG00000139880:14:23047061-23057538:-:-441	CDH24	5;GO:0005509,molecular_function calcium ion binding;GO:0005886,cellular_component plasma membrane;GO:0005911,cellular_component cell-cell junction;GO:0034332,biological_process adherens junction organization;GO:0098609,biological_process cell-cell adhesion	NA	NA	cadherin 24 [Source:HGNC Symbol;Acc:HGNC:14265]	NA
9	96418106	96419454	1349	shPRMT1_vs_shSc_peak_508	7.49	5.46	8.31	-2.85	3.43e-05	0.00153	ENSG00000165244:Promoter	ENSG00000165244:9:96385940-96418329:-:-451	ZNF367	4;GO:0003700,molecular_function DNA-binding transcription factor activity;GO:0005634,cellular_component nucleus;GO:0005654,cellular_component nucleoplasm;GO:0006357,biological_process regulation of transcription by RNA polymerase II	NA	NA	zinc finger protein 367 [Source:HGNC Symbol;Acc:HGNC:18320]	zf-C2H2
12	119178455	119179916	1462	shPRMT1_vs_shSc_peak_509	5.25	3.14	6.08	-2.93	3.44e-05	0.00153	ENSG00000152137:Promoter	ENSG00000152137:12:119178641-119221131:+:544	HSPB8	10;GO:0004672,molecular_function protein kinase activity;GO:0005515,molecular_function protein binding;GO:0005622,cellular_component intracellular;GO:0005634,cellular_component nucleus;GO:0005654,cellular_component nucleoplasm;GO:0005737,cellular_component cytoplasm;GO:0005829,cellular_component cytosol;GO:0008150,biological_process biological_process;GO:0042802,molecular_function identical prote…	NA	NA	heat shock protein family B (small) member 8 [Source:HGNC Symbol;Acc:HGNC:30171]	NA
9	22103074	22103686	613	shPRMT1_vs_shSc_peak_510	4.07	0.89	4.99	-4.1	3.45e-05	0.00153	ENSG00000240498:intron	NA	NA	NA	NA	NA	NA	NA
9	37472011	37472769	759	shPRMT1_vs_shSc_peak_511	4.54	1.87	5.42	-3.54	3.45e-05	0.00153	intergenic	ENSG00000187988:9:37477148-37478317:+:-4758	KCTD9P3	NA	NA	NA	potassium channel tetramerization domain containing 9 pseudogene 3 [Source:HGNC Symbol;Acc:HGNC:49912]	NA
22	37806584	37808363	1780	shPRMT1_vs_shSc_peak_512	7.59	5.45	8.41	-2.96	3.46e-05	0.00153	ENSG00000100116:Promoter	ENSG00000100116:22:37807904-37817176:+:-430	GCAT	6;GO:0005654,cellular_component nucleoplasm;GO:0005739,cellular_component mitochondrion;GO:0005743,cellular_component mitochondrial inner membrane;GO:0006520,biological_process cellular amino acid metabolic process;GO:0008890,molecular_function glycine C-acetyltransferase activity;GO:0016607,cellular_component nuclear speck	kbl, GCAT; glycine C-acetyltransferase [EC:2.3.1.29]; K00639	map00260	glycine C-acetyltransferase [Source:HGNC Symbol;Acc:HGNC:4188]	NA
1	210328659	210329746	1088	shPRMT1_vs_shSc_peak_513	5.78	3.86	6.57	-2.71	3.46e-05	0.00153	ENSG00000054392:intron	ENSG00000054392:1:210328251-210676296:+:951	HHAT	2;GO:0005789,cellular_component endoplasmic reticulum membrane;GO:0008374,molecular_function O-acyltransferase activity	NA	NA	hedgehog acyltransferase [Source:HGNC Symbol;Acc:HGNC:18270]	NA
11	119334081	119334875	795	shPRMT1_vs_shSc_peak_514	5.11	2.99	5.94	-2.95	3.46e-05	0.00153	ENSG00000173456:Promoter	ENSG00000173456:11:119334526-119337313:+:-48	RNF26	10;GO:0005515,molecular_function protein binding;GO:0005789,cellular_component endoplasmic reticulum membrane;GO:0007032,biological_process endosome organization;GO:0008270,molecular_function zinc ion binding;GO:0016567,biological_process protein ubiquitination;GO:0032479,biological_process regulation of type I interferon production;GO:0050687,biological_process negative regulation of defense res…	NA	NA	ring finger protein 26 [Source:HGNC Symbol;Acc:HGNC:14646]	NA
X	104156576	104157685	1110	shPRMT1_vs_shSc_peak_515	5.41	3.04	6.26	-3.22	3.47e-05	0.00153	ENSG00000269743:Promoter	ENSG00000269743:X:104099213-104157027:-:-103	SLC25A53	4;GO:0005743,cellular_component mitochondrial inner membrane;GO:0006839,biological_process mitochondrial transport;GO:0016021,cellular_component integral component of membrane;GO:0022857,molecular_function transmembrane transporter activity	NA	NA	solute carrier family 25 member 53 [Source:HGNC Symbol;Acc:HGNC:31894]	NA
5	181173456	181174688	1233	shPRMT1_vs_shSc_peak_516	8.14	5.93	8.97	-3.05	3.47e-05	0.00153	intergenic	NA	NA	NA	NA	NA	NA	NA
1	8712128	8713122	995	shPRMT1_vs_shSc_peak_517	5.9	3.69	6.73	-3.04	3.52e-05	0.00155	ENSG00000142599:intron	NA	NA	NA	NA	NA	NA	NA
15	44784066	44785014	949	shPRMT1_vs_shSc_peak_518	4.89	2.72	5.72	-3.01	3.53e-05	0.00155	intergenic	NA	NA	NA	NA	NA	NA	NA
10	27241778	27242437	660	shPRMT1_vs_shSc_peak_519	5.9	3.69	6.73	-3.04	3.54e-05	0.00155	ENSG00000262412:Promoter;ENSG00000107897:five_prime_UTR;ENSG00000107897:exon	ENSG00000107897:10:27195213-27242130:-:22	ACBD5	10;GO:0003674,molecular_function molecular_function;GO:0005634,cellular_component nucleus;GO:0005654,cellular_component nucleoplasm;GO:0005777,cellular_component peroxisome;GO:0005778,cellular_component peroxisomal membrane;GO:0009062,biological_process fatty acid catabolic process;GO:0016020,cellular_component membrane;GO:0016236,biological_process macroautophagy;GO:0030242,biological_process au…	NA	NA	acyl-CoA binding domain containing 5 [Source:HGNC Symbol;Acc:HGNC:23338]	NA
6	26156241	26158998	2758	shPRMT1_vs_shSc_peak_520	9.92	7.3	10.8	-3.5	3.57e-05	0.00156	ENSG00000158373:Promoter	ENSG00000158373:6:26158145-26171349:+:-525	HIST1H2BD	8;GO:0003674,molecular_function molecular_function;GO:0003677,molecular_function DNA binding;GO:0005634,cellular_component nucleus;GO:0005654,cellular_component nucleoplasm;GO:0005829,cellular_component cytosol;GO:0006334,biological_process nucleosome assembly;GO:0016567,biological_process protein ubiquitination;GO:0070062,cellular_component extracellular exosome	H2B; histone H2B; K11252	map05034,map05203,map05322	histone cluster 1 H2B family member d [Source:HGNC Symbol;Acc:HGNC:4747]	NA
1	16872230	16873709	1480	shPRMT1_vs_shSc_peak_521	8.51	6.15	9.36	-3.21	3.58e-05	0.00156	ENSG00000228549:exon;ENSG00000058453:intron;ENSG00000277234:Promoter	ENSG00000277234:1:16873707-16873851:+:-737	RNU1-5P	NA	NA	NA	RNA, U1 small nuclear 5, pseudogene [Source:HGNC Symbol;Acc:HGNC:48304]	NA
18	3447935	3448603	669	shPRMT1_vs_shSc_peak_522	6.67	4.54	7.49	-2.96	3.58e-05	0.00156	ENSG00000177426:intron	NA	NA	NA	NA	NA	NA	NA
4	55545693	55547490	1798	shPRMT1_vs_shSc_peak_523	6.92	4.87	7.73	-2.86	3.59e-05	0.00156	ENSG00000272969:Promoter;ENSG00000134852:intron	ENSG00000272969:4:55547111-55547889:+:-519	AC024243.1	NA	NA	NA	novel transcript, antisense to clock	NA
12	51424635	51425352	718	shPRMT1_vs_shSc_peak_524	4.67	2.37	5.52	-3.15	3.6e-05	0.00156	ENSG00000271065:Promoter;ENSG00000050438:intron	ENSG00000271065:12:51421955-51424611:-:-382	AC107031.1	NA	NA	NA	novel transcript, antisense to SLC4A8	NA
9	94867306	94868446	1141	shPRMT1_vs_shSc_peak_525	6.2	4.1	7.02	-2.92	3.6e-05	0.00156	ENSG00000148120:intron	NA	NA	NA	NA	NA	NA	NA
13	49996516	49997628	1113	shPRMT1_vs_shSc_peak_526	5.08	3	5.9	-2.9	3.62e-05	0.00157	ENSG00000231607:intron;ENSG00000204977:intron;ENSG00000264864:Promoter	ENSG00000264864:13:49996414-49996501:-:-571	MIR3613	NA	NA	NA	microRNA 3613 [Source:HGNC Symbol;Acc:HGNC:38964]	NA
13	23469844	23471619	1776	shPRMT1_vs_shSc_peak_527	5.84	3.58	6.68	-3.1	3.63e-05	0.00157	ENSG00000232977:intron	ENSG00000232977:13:23466570-23487464:+:4161	LINC00327	NA	NA	NA	long intergenic non-protein coding RNA 327 [Source:HGNC Symbol;Acc:HGNC:42009]	NA
6	32983475	32985147	1673	shPRMT1_vs_shSc_peak_528	6	4	6.81	-2.81	3.63e-05	0.00157	intergenic	NA	NA	NA	NA	NA	NA	NA
3	129183384	129184593	1210	shPRMT1_vs_shSc_peak_529	6.34	4.43	7.13	-2.7	3.65e-05	0.00157	ENSG00000169714:Promoter	ENSG00000169714:3:129169483-129183922:-:-66	CNBP	14;GO:0000122,biological_process negative regulation of transcription by RNA polymerase II;GO:0000977,molecular_function RNA polymerase II regulatory region sequence-specific DNA binding;GO:0001227,molecular_function DNA-binding transcription repressor activity, RNA polymerase II-specific;GO:0003700,molecular_function DNA-binding transcription factor activity;GO:0003723,molecular_function RNA bin…	NA	NA	CCHC-type zinc finger nucleic acid binding protein [Source:HGNC Symbol;Acc:HGNC:13164]	TF_others
2	48111186	48112286	1101	shPRMT1_vs_shSc_peak_530	5.57	3.68	6.36	-2.68	3.67e-05	0.00157	ENSG00000230773:intron	NA	NA	NA	NA	NA	NA	NA
14	54440818	54441566	749	shPRMT1_vs_shSc_peak_531	5.34	3.38	6.14	-2.77	3.69e-05	0.00158	ENSG00000100528:intron	ENSG00000100528:14:54423559-54441431:-:239	CNIH1	7;GO:0005789,cellular_component endoplasmic reticulum membrane;GO:0006888,biological_process endoplasmic reticulum to Golgi vesicle-mediated transport;GO:0006955,biological_process immune response;GO:0007165,biological_process signal transduction;GO:0012507,cellular_component ER to Golgi transport vesicle membrane;GO:0033116,cellular_component endoplasmic reticulum-Golgi intermediate compartment …	NA	NA	cornichon family AMPA receptor auxiliary protein 1 [Source:HGNC Symbol;Acc:HGNC:19431]	NA
17	64965735	64966290	556	shPRMT1_vs_shSc_peak_532	4.77	2.5	5.61	-3.11	3.69e-05	0.00158	intergenic	NA	NA	NA	NA	NA	NA	NA
6	26955995	26957182	1188	shPRMT1_vs_shSc_peak_533	7.03	4.98	7.85	-2.86	3.69e-05	0.00158	ENSG00000241549:Promoter;ENSG00000224843:Promoter	ENSG00000241549:6:26871483-26956554:-:-34	GUSBP2	NA	NA	NA	glucuronidase, beta pseudogene 2 [Source:HGNC Symbol;Acc:HGNC:18792]	NA
15	75452498	75452763	266	shPRMT1_vs_shSc_peak_534	5.75	3.86	6.54	-2.68	3.71e-05	0.00158	ENSG00000169375:intron	ENSG00000276744:15:75452963-75453947:-:1316	AC105137.2	NA	NA	NA	novel transcript, sense intronic to SIN3A	NA
11	65422105	65423471	1367	shPRMT1_vs_shSc_peak_535	7.8	5.66	8.62	-2.96	3.73e-05	0.00159	ENSG00000277599:Promoter;ENSG00000278144:Promoter;ENSG00000278050:Promoter;ENSG00000245532:Promoter	ENSG00000245532:11:65422773-65445540:+:15	NEAT1	NA	NA	NA	nuclear paraspeckle assembly transcript 1 [Source:HGNC Symbol;Acc:HGNC:30815]	NA
6	169212948	169213811	864	shPRMT1_vs_shSc_peak_536	4.81	2.62	5.64	-3.01	3.73e-05	0.00159	ENSG00000226445:exon	ENSG00000226445:6:169213253-169239565:+:126	BX322234.1	NA	NA	NA	uncharacterized LOC101929523 [Source:NCBI gene;Acc:101929523]	NA
15	45586976	45587982	1007	shPRMT1_vs_shSc_peak_537	5.51	3.5	6.32	-2.82	3.77e-05	0.0016	ENSG00000275709:Promoter;ENSG00000260170:exon;ENSG00000260170:five_prime_UTR	ENSG00000260170:15:45587350-45676314:+:129	AC090527.2	NA	NA	NA	novel protein	NA
6	146543149	146544615	1467	shPRMT1_vs_shSc_peak_538	6.65	4.6	7.46	-2.86	3.79e-05	0.0016	ENSG00000118508:exon	ENSG00000118508:6:146543692-146554965:+:190	RAB32	26;GO:0003924,molecular_function GTPase activity;GO:0005515,molecular_function protein binding;GO:0005525,molecular_function GTP binding;GO:0005739,cellular_component mitochondrion;GO:0005741,cellular_component mitochondrial outer membrane;GO:0005769,cellular_component early endosome;GO:0005783,cellular_component endoplasmic reticulum;GO:0005802,cellular_component trans-Golgi network;GO:0005829,c…	NA	NA	RAB32, member RAS oncogene family [Source:HGNC Symbol;Acc:HGNC:9772]	NA
19	5718543	5719127	585	shPRMT1_vs_shSc_peak_539	5.49	3.35	6.32	-2.97	3.79e-05	0.0016	ENSG00000196365:intron;ENSG00000174898:Promoter	ENSG00000196365:19:5691833-5720572:-:1737	LONP1	25;GO:0000002,biological_process mitochondrial genome maintenance;GO:0001018,molecular_function mitochondrial promoter sequence-specific DNA binding;GO:0001666,biological_process response to hypoxia;GO:0003727,molecular_function single-stranded RNA binding;GO:0004176,molecular_function ATP-dependent peptidase activity;GO:0005515,molecular_function protein binding;GO:0005524,molecular_function ATP…	NA	NA	lon peptidase 1, mitochondrial [Source:HGNC Symbol;Acc:HGNC:9479]	NA
13	24512076	24512999	924	shPRMT1_vs_shSc_peak_540	5.05	2.79	5.89	-3.1	3.82e-05	0.00161	ENSG00000205822:intron;ENSG00000102699:intron	ENSG00000102699:13:24420925-24512810:-:272	PARP4	19;GO:0003677,molecular_function DNA binding;GO:0003950,molecular_function NAD+ ADP-ribosyltransferase activity;GO:0005515,molecular_function protein binding;GO:0005634,cellular_component nucleus;GO:0005737,cellular_component cytoplasm;GO:0005829,cellular_component cytosol;GO:0005876,cellular_component spindle microtubule;GO:0006281,biological_process DNA repair;GO:0006464,biological_process cell…	PARP2_3_4; poly [ADP-ribose] polymerase 2/3/4 [EC:2.4.2.30]; K10798	map03410,map04210,map04212	poly(ADP-ribose) polymerase family member 4 [Source:HGNC Symbol;Acc:HGNC:271]	NA
4	121711454	121712103	650	shPRMT1_vs_shSc_peak_541	4.97	2.81	5.8	-2.99	3.83e-05	0.00161	intergenic	NA	NA	NA	NA	NA	NA	NA
4	173369474	173370411	938	shPRMT1_vs_shSc_peak_542	5.81	3.58	6.65	-3.07	3.85e-05	0.00162	ENSG00000272870:intron;ENSG00000164105:Promoter	ENSG00000164105:4:173369968-173377532:+:-25	SAP30	6;GO:0000118,cellular_component histone deacetylase complex;GO:0003714,molecular_function transcription corepressor activity;GO:0004407,molecular_function histone deacetylase activity;GO:0005515,molecular_function protein binding;GO:0005654,cellular_component nucleoplasm;GO:0006355,biological_process regulation of transcription, DNA-templated	SAP30; histone deacetylase complex subunit SAP30; K19202	map05169	Sin3A associated protein 30 [Source:HGNC Symbol;Acc:HGNC:10532]	NA
17	43289484	43290641	1158	shPRMT1_vs_shSc_peak_543	4.79	2.19	5.67	-3.47	3.86e-05	0.00162	ENSG00000236383:intron	ENSG00000274452:17:43290290-43290481:-:418	RF00004	NA	NA	NA	NA	NA
1	26826119	26827316	1198	shPRMT1_vs_shSc_peak_544	5.42	3.5	6.21	-2.71	3.88e-05	0.00162	ENSG00000204160:exon;ENSG00000204160:five_prime_UTR	ENSG00000204160:1:26826709-26857602:+:8	ZDHHC18	3;GO:0005794,cellular_component Golgi apparatus;GO:0016409,molecular_function palmitoyltransferase activity;GO:0018345,biological_process protein palmitoylation	ZDHHC9_14_18; palmitoyltransferase ZDHHC9/14/18 [EC:2.3.1.225]; K16675	map04391	zinc finger DHHC-type containing 18 [Source:HGNC Symbol;Acc:HGNC:20712]	NA
13	27449887	27450821	935	shPRMT1_vs_shSc_peak_545	5.74	3.65	6.56	-2.91	3.89e-05	0.00162	ENSG00000122033:intron	ENSG00000122033:13:27435642-27450591:-:237	MTIF3	8;GO:0003743,molecular_function translation initiation factor activity;GO:0005515,molecular_function protein binding;GO:0005739,cellular_component mitochondrion;GO:0008135,molecular_function translation factor activity, RNA binding;GO:0032790,biological_process ribosome disassembly;GO:0043022,molecular_function ribosome binding;GO:0043024,molecular_function ribosomal small subunit binding;GO:0070…	NA	NA	mitochondrial translational initiation factor 3 [Source:HGNC Symbol;Acc:HGNC:29788]	NA
1	146938167	146939253	1087	shPRMT1_vs_shSc_peak_546	6.53	4.54	7.33	-2.79	3.9e-05	0.00162	ENSG00000268043:Promoter	ENSG00000268043:1:146938743-146996202:+:-33	NBPF12	NA	NA	NA	NBPF member 12 [Source:HGNC Symbol;Acc:HGNC:24297]	NA
12	45215358	45216917	1560	shPRMT1_vs_shSc_peak_547	6.13	4.23	6.92	-2.69	3.9e-05	0.00162	ENSG00000134297:Promoter;ENSG00000177119:exon;ENSG00000177119:five_prime_UTR	ENSG00000134297:12:45173063-45216041:-:-96	PLEKHA8P1	NA	NA	NA	pleckstrin homology domain containing A8 pseudogene 1 [Source:HGNC Symbol;Acc:HGNC:30222]	NA
10	50417899	50418663	765	shPRMT1_vs_shSc_peak_548	5.15	2.67	6.02	-3.34	3.92e-05	0.00163	ENSG00000198964:intron	NA	NA	NA	NA	NA	NA	NA
6	144284729	144285499	771	shPRMT1_vs_shSc_peak_549	5.54	3.41	6.36	-2.95	3.93e-05	0.00163	intergenic	ENSG00000152818:6:144285700-144853034:+:-586	UTRN	19;GO:0001954,biological_process positive regulation of cell-matrix adhesion;GO:0003779,molecular_function actin binding;GO:0005178,molecular_function integrin binding;GO:0005515,molecular_function protein binding;GO:0005654,cellular_component nucleoplasm;GO:0005737,cellular_component cytoplasm;GO:0005856,cellular_component cytoskeleton;GO:0005886,cellular_component plasma membrane;GO:0006936,bio…	NA	NA	utrophin [Source:HGNC Symbol;Acc:HGNC:12635]	NA
5	69559755	69561081	1327	shPRMT1_vs_shSc_peak_550	5.52	3.2	6.37	-3.17	3.93e-05	0.00163	ENSG00000183474:intron	ENSG00000183474:5:69560207-69594723:+:211	GTF2H2C	6;GO:0003676,molecular_function nucleic acid binding;GO:0005515,molecular_function protein binding;GO:0005675,cellular_component transcription factor TFIIH holo complex;GO:0006289,biological_process nucleotide-excision repair;GO:0006357,biological_process regulation of transcription by RNA polymerase II;GO:0016607,cellular_component nuclear speck	TFIIH2, GTF2H2, SSL1; transcription initiation factor TFIIH subunit 2; K03142	map03022,map03420,map05203	GTF2H2 family member C [Source:HGNC Symbol;Acc:HGNC:31394]	NA
13	19863187	19864220	1034	shPRMT1_vs_shSc_peak_551	6.38	4.35	7.19	-2.84	3.94e-05	0.00163	ENSG00000132950:Promoter;ENSG00000275964:Promoter	ENSG00000132950:13:19823481-19863636:-:-67	ZMYM5	8;GO:0000981,molecular_function DNA-binding transcription factor activity, RNA polymerase II-specific;GO:0003677,molecular_function DNA binding;GO:0005515,molecular_function protein binding;GO:0005654,cellular_component nucleoplasm;GO:0005737,cellular_component cytoplasm;GO:0007010,biological_process cytoskeleton organization;GO:0007275,biological_process multicellular organism development;GO:002…	NA	NA	zinc finger MYM-type containing 5 [Source:HGNC Symbol;Acc:HGNC:13029]	NA
X	72181169	72182014	846	shPRMT1_vs_shSc_peak_552	5.39	3.3	6.21	-2.91	3.95e-05	0.00163	ENSG00000102309:Promoter	ENSG00000102309:X:72181352-72302926:+:239	PIN4	4;GO:0003723,molecular_function RNA binding;GO:0005515,molecular_function protein binding;GO:0005634,cellular_component nucleus;GO:0005730,cellular_component nucleolus	NA	NA	peptidylprolyl cis/trans isomerase, NIMA-interacting 4 [Source:HGNC Symbol;Acc:HGNC:8992]	NA
12	124908997	124909853	857	shPRMT1_vs_shSc_peak_553	5.43	3.5	6.23	-2.73	3.96e-05	0.00163	intergenic	NA	NA	NA	NA	NA	NA	NA
9	91422991	91424661	1671	shPRMT1_vs_shSc_peak_554	6.16	4.26	6.96	-2.7	3.96e-05	0.00163	ENSG00000165030:exon;ENSG00000165030:five_prime_UTR	ENSG00000165030:9:91409044-91423862:-:36	NFIL3	12;GO:0000122,biological_process negative regulation of transcription by RNA polymerase II;GO:0000977,molecular_function RNA polymerase II regulatory region sequence-specific DNA binding;GO:0000981,molecular_function DNA-binding transcription factor activity, RNA polymerase II-specific;GO:0001078,molecular_function DNA-binding transcription repressor activity, RNA polymerase II-specific;GO:000367…	NA	NA	nuclear factor, interleukin 3 regulated [Source:HGNC Symbol;Acc:HGNC:7787]	TF_bZIP
18	70205378	70206225	848	shPRMT1_vs_shSc_peak_555	5.53	3.63	6.32	-2.69	3.98e-05	0.00163	ENSG00000176225:exon;ENSG00000176225:five_prime_UTR	ENSG00000176225:18:70003030-70205945:-:143	RTTN	1;GO:0036064,cellular_component ciliary basal body	NA	NA	rotatin [Source:HGNC Symbol;Acc:HGNC:18654]	NA
18	35497258	35498172	915	shPRMT1_vs_shSc_peak_556	4.62	1.98	5.5	-3.52	3.98e-05	0.00163	ENSG00000267140:intron;ENSG00000153391:intron	ENSG00000267140:18:35443870-35497940:-:225	AC007998.2	1;GO:0006338,biological_process chromatin remodeling	NA	NA	novel protein	NA
6	28587010	28587719	710	shPRMT1_vs_shSc_peak_557	5.31	2.77	6.18	-3.4	4.02e-05	0.00164	ENSG00000232040:intron;ENSG00000246350:Promoter	ENSG00000246350:6:28587377-28591747:+:-12	AL049543.1	NA	NA	NA	novel transcript	NA
1	65254026	65255644	1619	shPRMT1_vs_shSc_peak_558	5.57	3.67	6.36	-2.69	4.02e-05	0.00164	intergenic	NA	NA	NA	NA	NA	NA	NA
2	67397081	67398581	1501	shPRMT1_vs_shSc_peak_559	5.86	3.8	6.68	-2.88	4.04e-05	0.00164	ENSG00000143971:intron	ENSG00000143971:2:67397318-67412089:+:513	ETAA1	7;GO:0005515,molecular_function protein binding;GO:0006974,biological_process cellular response to DNA damage stimulus;GO:0031297,biological_process replication fork processing;GO:0043539,molecular_function protein serine/threonine kinase activator activity;GO:0043596,cellular_component nuclear replication fork;GO:0071902,biological_process positive regulation of protein serine/threonine kinase a…	NA	NA	ETAA1, ATR kinase activator [Source:HGNC Symbol;Acc:HGNC:24648]	NA
17	43244876	43246003	1128	shPRMT1_vs_shSc_peak_560	7.43	5.17	8.27	-3.1	4.06e-05	0.00165	ENSG00000236383:intron	ENSG00000274432:17:43245673-43245864:-:424	RF00004	NA	NA	NA	NA	NA
6	26312455	26313434	980	shPRMT1_vs_shSc_peak_561	6.28	4.09	7.11	-3.02	4.06e-05	0.00165	intergenic	NA	NA	NA	NA	NA	NA	NA
13	23578476	23579974	1499	shPRMT1_vs_shSc_peak_562	6.57	4.54	7.38	-2.84	4.07e-05	0.00165	ENSG00000127863:intron	NA	NA	NA	NA	NA	NA	NA
10	21336379	21337176	798	shPRMT1_vs_shSc_peak_563	5.36	2.86	6.22	-3.36	4.08e-05	0.00165	intergenic	NA	NA	NA	NA	NA	NA	NA
5	1326164	1329084	2921	shPRMT1_vs_shSc_peak_564	10.93	8.64	11.77	-3.14	4.09e-05	0.00165	ENSG00000049656:intron	NA	NA	NA	NA	NA	NA	NA
9	74951807	74953355	1549	shPRMT1_vs_shSc_peak_565	6.48	4.58	7.27	-2.69	4.09e-05	0.00165	ENSG00000203321:Promoter;ENSG00000135045:exon	ENSG00000135045:9:74946580-74952886:-:305	C9orf40	1;GO:0000981,molecular_function DNA-binding transcription factor activity, RNA polymerase II-specific	NA	NA	chromosome 9 open reading frame 40 [Source:HGNC Symbol;Acc:HGNC:23433]	NA
10	95907037	95908289	1253	shPRMT1_vs_shSc_peak_566	6.05	4.12	6.85	-2.73	4.1e-05	0.00165	ENSG00000226688:intron;ENSG00000270099:intron	ENSG00000188649:10:95907602-96032684:+:61	CC2D2B	NA	NA	NA	coiled-coil and C2 domain containing 2B [Source:HGNC Symbol;Acc:HGNC:31666]	NA
12	64181435	64182000	566	shPRMT1_vs_shSc_peak_567	4.17	1.21	5.07	-3.87	4.13e-05	0.00166	intergenic	NA	NA	NA	NA	NA	NA	NA
7	29684415	29685841	1427	shPRMT1_vs_shSc_peak_568	5.83	3.8	6.64	-2.84	4.15e-05	0.00166	ENSG00000227855:intron;ENSG00000225264:exon	ENSG00000225264:7:29598794-29685255:-:127	ZNRF2P2	NA	NA	NA	zinc and ring finger 2 pseudogene 2 [Source:HGNC Symbol;Acc:HGNC:42793]	NA
3	128679778	128681359	1582	shPRMT1_vs_shSc_peak_569	8.1	5.91	8.93	-3.02	4.16e-05	0.00166	ENSG00000163902:intron	ENSG00000163902:3:128619969-128681075:-:506	RPN1	11;GO:0003723,molecular_function RNA binding;GO:0004579,molecular_function dolichyl-diphosphooligosaccharide-protein glycotransferase activity;GO:0005515,molecular_function protein binding;GO:0005783,cellular_component endoplasmic reticulum;GO:0005789,cellular_component endoplasmic reticulum membrane;GO:0005791,cellular_component rough endoplasmic reticulum;GO:0005829,cellular_component cytosol;G…	OST1, RPN1; oligosaccharyltransferase complex subunit alpha (ribophorin I); K12666	map00510,map00513,map04141	ribophorin I [Source:HGNC Symbol;Acc:HGNC:10381]	NA
1	117366623	117367689	1067	shPRMT1_vs_shSc_peak_570	5.95	4.03	6.74	-2.71	4.17e-05	0.00166	ENSG00000271427:Promoter;ENSG00000198162:Promoter	ENSG00000198162:1:117367448-117528872:+:-292	MAN1A2	9;GO:0000139,cellular_component Golgi membrane;GO:0004571,molecular_function mannosyl-oligosaccharide 1,2-alpha-mannosidase activity;GO:0005783,cellular_component endoplasmic reticulum;GO:0005794,cellular_component Golgi apparatus;GO:0006491,biological_process N-glycan processing;GO:0016020,cellular_component membrane;GO:0016021,cellular_component integral component of membrane;GO:0070062,cellula…	MAN1A_C, MNS1_2; mannosyl-oligosaccharide alpha-1,2-mannosidase [EC:3.2.1.113]; K01230	map00510,map00513,map04141	mannosidase alpha class 1A member 2 [Source:HGNC Symbol;Acc:HGNC:6822]	NA
18	3622126	3622705	580	shPRMT1_vs_shSc_peak_571	6.02	4.03	6.82	-2.79	4.18e-05	0.00167	ENSG00000170579:intron	NA	NA	NA	NA	NA	NA	NA
5	51225989	51226764	776	shPRMT1_vs_shSc_peak_572	4.79	2.61	5.62	-3.01	4.21e-05	0.00167	intergenic	NA	NA	NA	NA	NA	NA	NA
4	86891746	86892744	999	shPRMT1_vs_shSc_peak_573	4.94	2.81	5.77	-2.96	4.21e-05	0.00167	ENSG00000163633:five_prime_UTR;ENSG00000285458:intron;ENSG00000163633:exon	ENSG00000163633:4:86876204-86892422:-:177	C4orf36	NA	NA	NA	chromosome 4 open reading frame 36 [Source:HGNC Symbol;Acc:HGNC:28386]	NA
1	149606802	149608629	1828	shPRMT1_vs_shSc_peak_574	5.3	3.21	6.12	-2.9	4.24e-05	0.00168	ENSG00000277147:intron;ENSG00000275557:Promoter;ENSG00000284964:intron	ENSG00000275557:1:149607764-149612402:+:-48	AC242842.1	NA	NA	NA	novel transcript	NA
3	183697455	183698242	788	shPRMT1_vs_shSc_peak_575	3.97	-0.07	4.92	-4.99	4.25e-05	0.00168	ENSG00000163872:five_prime_UTR;ENSG00000163872:exon	ENSG00000163872:3:183697817-183812625:+:31	YEATS2	9;GO:0000122,biological_process negative regulation of transcription by RNA polymerase II;GO:0000981,molecular_function DNA-binding transcription factor activity, RNA polymerase II-specific;GO:0005515,molecular_function protein binding;GO:0005671,cellular_component Ada2/Gcn5/Ada3 transcription activator complex;GO:0017025,molecular_function TBP-class protein binding;GO:0042393,molecular_function …	NA	NA	YEATS domain containing 2 [Source:HGNC Symbol;Acc:HGNC:25489]	NA
16	32675097	32675830	734	shPRMT1_vs_shSc_peak_576	4	-0.07	4.96	-5.03	4.25e-05	0.00168	ENSG00000183632:intron;ENSG00000260974:intron	ENSG00000260974:16:32675036-32678831:+:427	AC138907.3	NA	NA	NA	novel transcript, antisense to TP53TG3	NA
20	18287901	18289222	1322	shPRMT1_vs_shSc_peak_577	6.2	4.37	6.98	-2.61	4.25e-05	0.00168	ENSG00000125846:exon;ENSG00000125846:five_prime_UTR	ENSG00000125846:20:18288282-18316996:+:279	ZNF133	3;GO:0000981,molecular_function DNA-binding transcription factor activity, RNA polymerase II-specific;GO:0003700,molecular_function DNA-binding transcription factor activity;GO:0005515,molecular_function protein binding	KRAB; KRAB domain-containing zinc finger protein; K09228	map05168	zinc finger protein 133 [Source:HGNC Symbol;Acc:HGNC:12917]	zf-C2H2
1	93847014	93848203	1190	shPRMT1_vs_shSc_peak_578	6.61	4.71	7.41	-2.69	4.27e-05	0.00168	ENSG00000260464:exon;ENSG00000137936:Promoter	ENSG00000260464:1:93847173-93848939:+:435	AL049796.1	NA	NA	NA	novel transcript	NA
8	42541112	42542372	1261	shPRMT1_vs_shSc_peak_579	5.8	3.96	6.59	-2.63	4.28e-05	0.00168	ENSG00000168575:intron;ENSG00000176209:intron	ENSG00000168575:8:42416474-42541926:-:184	SLC20A2	10;GO:0005315,molecular_function inorganic phosphate transmembrane transporter activity;GO:0005436,molecular_function sodium:phosphate symporter activity;GO:0005886,cellular_component plasma membrane;GO:0005887,cellular_component integral component of plasma membrane;GO:0006811,biological_process ion transport;GO:0015319,molecular_function sodium:inorganic phosphate symporter activity;GO:0015321,…	NA	NA	solute carrier family 20 member 2 [Source:HGNC Symbol;Acc:HGNC:10947]	NA
11	46243062	46243896	835	shPRMT1_vs_shSc_peak_580	5.45	3.42	6.26	-2.85	4.3e-05	0.00168	intergenic	NA	NA	NA	NA	NA	NA	NA
6	157822605	157823900	1296	shPRMT1_vs_shSc_peak_581	5.56	3.67	6.35	-2.69	4.3e-05	0.00168	ENSG00000130340:intron	NA	NA	NA	NA	NA	NA	NA
X	10756023	10756959	937	shPRMT1_vs_shSc_peak_582	3.98	-0.07	4.93	-5	4.32e-05	0.00169	ENSG00000101871:intron	NA	NA	NA	NA	NA	NA	NA
1	244163879	244164608	730	shPRMT1_vs_shSc_peak_583	3.96	-0.07	4.92	-4.99	4.33e-05	0.00169	intergenic	NA	NA	NA	NA	NA	NA	NA
9	128655566	128656247	682	shPRMT1_vs_shSc_peak_584	4.64	2.38	5.48	-3.09	4.34e-05	0.00169	ENSG00000119333:intron	ENSG00000119333:9:128633660-128656787:-:880	WDR34	15;GO:0005515,molecular_function protein binding;GO:0005814,cellular_component centriole;GO:0005829,cellular_component cytosol;GO:0005868,cellular_component cytoplasmic dynein complex;GO:0005929,cellular_component cilium;GO:0005930,cellular_component axoneme;GO:0008574,molecular_function ATP-dependent microtubule motor activity, plus-end-directed;GO:0035735,biological_process intraciliary transpo…	NA	NA	WD repeat domain 34 [Source:HGNC Symbol;Acc:HGNC:28296]	NA
5	135398537	135399813	1277	shPRMT1_vs_shSc_peak_585	5.25	3.31	6.05	-2.74	4.35e-05	0.00169	ENSG00000113648:five_prime_UTR;ENSG00000270021:Promoter;ENSG00000113648:exon	ENSG00000270021:5:135399279-135401296:+:-104	AC026691.1	NA	NA	NA	novel transcript, antisense to H2AFY	NA
X	21839322	21840149	828	shPRMT1_vs_shSc_peak_586	4.16	1.21	5.06	-3.86	4.36e-05	0.00169	ENSG00000012174:exon	ENSG00000012174:X:21839635-21885424:+:100	MBTPS2	13;GO:0000139,cellular_component Golgi membrane;GO:0004222,molecular_function metalloendopeptidase activity;GO:0005737,cellular_component cytoplasm;GO:0005789,cellular_component endoplasmic reticulum membrane;GO:0008203,biological_process cholesterol metabolic process;GO:0016021,cellular_component integral component of membrane;GO:0030968,biological_process endoplasmic reticulum unfolded protein …	MBTPS2; S2P endopeptidase [EC:3.4.24.85]; K07765	map04141	membrane bound transcription factor peptidase, site 2 [Source:HGNC Symbol;Acc:HGNC:15455]	zf-C2H2
12	14257574	14258843	1270	shPRMT1_vs_shSc_peak_587	6.59	4.6	7.4	-2.8	4.36e-05	0.00169	intergenic	ENSG00000255749:12:14254911-14255226:+:3297	GNAI2P1	NA	NA	NA	G protein subunit alpha i2 pseudogene 1 [Source:HGNC Symbol;Acc:HGNC:4386]	NA
1	76074215	76075231	1017	shPRMT1_vs_shSc_peak_588	4.21	1.51	5.09	-3.57	4.37e-05	0.00169	ENSG00000184005:exon;ENSG00000184005:five_prime_UTR	ENSG00000184005:1:76074718-76634601:+:5	ST6GALNAC3	9;GO:0000139,cellular_component Golgi membrane;GO:0001665,molecular_function alpha-N-acetylgalactosaminide alpha-2,6-sialyltransferase activity;GO:0005654,cellular_component nucleoplasm;GO:0006677,biological_process glycosylceramide metabolic process;GO:0006687,biological_process glycosphingolipid metabolic process;GO:0008373,molecular_function sialyltransferase activity;GO:0009100,biological_pro…	SIAT7C, ST6GalNAc III; N-acetylgalactosaminide alpha-2,6-sialyltransferase (sialyltransferase 7C) [EC:2.4.99.-]; K03373	map00604	ST6 N-acetylgalactosaminide alpha-2,6-sialyltransferase 3 [Source:HGNC Symbol;Acc:HGNC:19343]	NA
7	5423585	5424339	755	shPRMT1_vs_shSc_peak_589	6.66	4.68	7.47	-2.79	4.38e-05	0.00169	ENSG00000182095:Promoter;ENSG00000272953:Promoter	ENSG00000182095:7:5306789-5425414:-:1452	TNRC18	11;GO:0000785,cellular_component chromatin;GO:0000976,molecular_function transcription regulatory region sequence-specific DNA binding;GO:0003682,molecular_function chromatin binding;GO:0005634,cellular_component nucleus;GO:0005654,cellular_component nucleoplasm;GO:0005677,cellular_component chromatin silencing complex;GO:0005739,cellular_component mitochondrion;GO:0005829,cellular_component cyto…	NA	NA	trinucleotide repeat containing 18 [Source:HGNC Symbol;Acc:HGNC:11962]	NA
6	139764438	139765026	589	shPRMT1_vs_shSc_peak_590	3.97	-0.07	4.92	-4.99	4.4e-05	0.0017	ENSG00000231426:intron	NA	NA	NA	NA	NA	NA	NA
19	2540442	2541292	851	shPRMT1_vs_shSc_peak_591	5.98	4.13	6.76	-2.63	4.41e-05	0.0017	ENSG00000176533:intron	ENSG00000105694:19:2538111-2538754:+:2756	ELOCP28	NA	NA	NA	elongin C pseudogene 28 [Source:HGNC Symbol;Acc:HGNC:49169]	NA
4	74157660	74158508	849	shPRMT1_vs_shSc_peak_592	5.52	3.2	6.36	-3.16	4.42e-05	0.0017	ENSG00000269559:exon;ENSG00000163738:Promoter	ENSG00000269559:4:74156510-74158373:-:289	AC093677.2	NA	NA	NA	novel transcript, antisense to MTHFD2L	NA
7	45920737	45921632	896	shPRMT1_vs_shSc_peak_593	5.63	3.71	6.43	-2.72	4.43e-05	0.0017	ENSG00000146674:five_prime_UTR;ENSG00000146674:exon	ENSG00000146674:7:45912244-45921874:-:689	IGFBP3	25;GO:0001933,biological_process negative regulation of protein phosphorylation;GO:0001968,molecular_function fibronectin binding;GO:0005515,molecular_function protein binding;GO:0005520,molecular_function insulin-like growth factor binding;GO:0005576,cellular_component extracellular region;GO:0005615,cellular_component extracellular space;GO:0005634,cellular_component nucleus;GO:0005788,cellular…	IGFBP3; insulin-like growth factor-binding protein 3; K10138	map04115,map04218,map04935,map05202	insulin like growth factor binding protein 3 [Source:HGNC Symbol;Acc:HGNC:5472]	NA
1	161621213	161621989	777	shPRMT1_vs_shSc_peak_594	4.72	2.19	5.59	-3.39	4.44e-05	0.0017	intergenic	ENSG00000231586:1:161617991-161619585:-:-2016	RPS23P9	NA	NA	NA	ribosomal protein S23 pseudogene 9 [Source:HGNC Symbol;Acc:HGNC:48341]	NA
X	13287478	13288217	740	shPRMT1_vs_shSc_peak_595	4.41	1.68	5.3	-3.62	4.45e-05	0.0017	ENSG00000235385:intron	NA	NA	NA	NA	NA	NA	NA
10	63268754	63269508	755	shPRMT1_vs_shSc_peak_596	6.54	4.12	7.4	-3.28	4.45e-05	0.0017	ENSG00000171988:intron	NA	NA	NA	NA	NA	NA	NA
22	38178030	38178411	382	shPRMT1_vs_shSc_peak_597	4.53	1.87	5.41	-3.54	4.47e-05	0.0017	ENSG00000184381:intron	NA	NA	NA	NA	NA	NA	NA
7	103344239	103345044	806	shPRMT1_vs_shSc_peak_598	5.05	2.89	5.88	-2.98	4.48e-05	0.0017	ENSG00000105821:exon;ENSG00000105821:five_prime_UTR;ENSG00000161057:Promoter	ENSG00000105821:7:103312473-103344873:-:231	DNAJC2	16;GO:0000981,molecular_function DNA-binding transcription factor activity, RNA polymerase II-specific;GO:0001671,molecular_function ATPase activator activity;GO:0003682,molecular_function chromatin binding;GO:0003723,molecular_function RNA binding;GO:0005515,molecular_function protein binding;GO:0005634,cellular_component nucleus;GO:0005654,cellular_component nucleoplasm;GO:0005737,cellular_comp…	NA	NA	DnaJ heat shock protein family (Hsp40) member C2 [Source:HGNC Symbol;Acc:HGNC:13192]	MYB
17	75784252	75785633	1382	shPRMT1_vs_shSc_peak_599	7.17	5.19	7.97	-2.78	4.48e-05	0.0017	ENSG00000283853:Promoter;ENSG00000132478:exon;ENSG00000132475:intron	ENSG00000132478:17:75784770-75825799:+:172	UNK	5;GO:0003723,molecular_function RNA binding;GO:0005844,cellular_component polysome;GO:0048667,biological_process cell morphogenesis involved in neuron differentiation;GO:1990715,molecular_function mRNA CDS binding;GO:2000766,biological_process negative regulation of cytoplasmic translation	NA	NA	unkempt family zinc finger [Source:HGNC Symbol;Acc:HGNC:29369]	NA
22	40345915	40347050	1136	shPRMT1_vs_shSc_peak_600	6.38	4.56	7.16	-2.61	4.48e-05	0.0017	ENSG00000284431:Promoter;ENSG00000239900:Promoter	ENSG00000239900:22:40346499-40390463:+:-16	ADSL	8;GO:0004018,molecular_function N6-(1,2-dicarboxyethyl)AMP AMP-lyase (fumarate-forming) activity;GO:0005829,cellular_component cytosol;GO:0006164,biological_process purine nucleotide biosynthetic process;GO:0006167,biological_process AMP biosynthetic process;GO:0009168,biological_process purine ribonucleoside monophosphate biosynthetic process;GO:0044208,biological_process 'de novo' AMP biosynthe…	purB, ADSL; adenylosuccinate lyase [EC:4.3.2.2]; K01756	map00230,map00250	adenylosuccinate lyase [Source:HGNC Symbol;Acc:HGNC:291]	NA
17	43778115	43779406	1292	shPRMT1_vs_shSc_peak_601	6.26	4.44	7.04	-2.6	4.5e-05	0.0017	ENSG00000108861:intron;ENSG00000231256:Promoter	ENSG00000108861:17:43766120-43778988:-:227	DUSP3	18;GO:0000188,biological_process inactivation of MAPK activity;GO:0001772,cellular_component immunological synapse;GO:0004725,molecular_function protein tyrosine phosphatase activity;GO:0005634,cellular_component nucleus;GO:0005654,cellular_component nucleoplasm;GO:0005829,cellular_component cytosol;GO:0008138,molecular_function protein tyrosine/serine/threonine phosphatase activity;GO:0016311,bi…	DUSP3, VHR; dual specificity phosphatase 3 [EC:3.1.3.16 3.1.3.48]; K17614	map04010	dual specificity phosphatase 3 [Source:HGNC Symbol;Acc:HGNC:3069]	zf-C2H2
15	85233921	85235240	1320	shPRMT1_vs_shSc_peak_602	4.25	1.47	5.14	-3.68	4.51e-05	0.00171	ENSG00000229212:exon	ENSG00000229212:15:85180199-85234795:-:214	AC044860.1	NA	NA	NA	golgin subfamily A member 2 [Source:NCBI gene;Acc:101929479]	NA
6	149545750	149546789	1040	shPRMT1_vs_shSc_peak_603	5.53	3.34	6.36	-3.02	4.54e-05	0.00171	ENSG00000131013:Promoter	ENSG00000131013:6:149504732-149546038:-:-231	PPIL4	5;GO:0003723,molecular_function RNA binding;GO:0003755,molecular_function peptidyl-prolyl cis-trans isomerase activity;GO:0005654,cellular_component nucleoplasm;GO:0005829,cellular_component cytosol;GO:1901407,biological_process regulation of phosphorylation of RNA polymerase II C-terminal domain	NA	NA	peptidylprolyl isomerase like 4 [Source:HGNC Symbol;Acc:HGNC:15702]	NA
14	75126614	75127729	1116	shPRMT1_vs_shSc_peak_604	5.61	3.47	6.43	-2.96	4.55e-05	0.00171	ENSG00000259138:exon;ENSG00000119638:Promoter	ENSG00000259138:14:75127152-75136930:+:19	AL049780.2	NA	NA	NA	novel transcript, antisense to NEK9 and TMED10	NA
2	84919494	84920677	1184	shPRMT1_vs_shSc_peak_605	5.62	3.53	6.44	-2.91	4.57e-05	0.00172	intergenic	ENSG00000213399:2:84915867-84916660:+:4218	AC022210.1	NA	NA	NA	ribosomal protein S2 (RPS2) pseudogene	NA
1	12618939	12619697	759	shPRMT1_vs_shSc_peak_606	4.72	2.49	5.56	-3.07	4.59e-05	0.00172	ENSG00000272482:Promoter;ENSG00000162496:Promoter	ENSG00000272482:1:12618899-12619244:-:-74	AC254633.1	NA	NA	NA	novel transcript	NA
12	46555631	46556456	826	shPRMT1_vs_shSc_peak_607	4.05	0.97	4.96	-4	4.59e-05	0.00172	ENSG00000257261:intron;ENSG00000272369:intron	NA	NA	NA	NA	NA	NA	NA
2	187547384	187547788	405	shPRMT1_vs_shSc_peak_608	3.95	-0.07	4.9	-4.97	4.62e-05	0.00173	ENSG00000224063:exon;ENSG00000003436:intron	NA	NA	NA	NA	NA	NA	NA
8	38998807	38999148	342	shPRMT1_vs_shSc_peak_609	3.95	-0.07	4.9	-4.97	4.64e-05	0.00174	ENSG00000168615:intron	ENSG00000168615:8:38996868-39105144:+:2109	ADAM9	36;GO:0000186,biological_process activation of MAPKK activity;GO:0004222,molecular_function metalloendopeptidase activity;GO:0005080,molecular_function protein kinase C binding;GO:0005178,molecular_function integrin binding;GO:0005515,molecular_function protein binding;GO:0005518,molecular_function collagen binding;GO:0005615,cellular_component extracellular space;GO:0005925,cellular_component fo…	NA	NA	ADAM metallopeptidase domain 9 [Source:HGNC Symbol;Acc:HGNC:216]	NA
1	211829985	211831207	1223	shPRMT1_vs_shSc_peak_610	5.75	3.92	6.53	-2.61	4.65e-05	0.00174	ENSG00000123684:exon;ENSG00000123684:five_prime_UTR;ENSG00000229258:Promoter	ENSG00000123684:1:211743456-211830772:-:176	LPGAT1	8;GO:0003674,molecular_function molecular_function;GO:0003841,molecular_function 1-acylglycerol-3-phosphate O-acyltransferase activity;GO:0005737,cellular_component cytoplasm;GO:0005789,cellular_component endoplasmic reticulum membrane;GO:0016020,cellular_component membrane;GO:0036148,biological_process phosphatidylglycerol acyl-chain remodeling;GO:0045723,biological_process positive regulation o…	LPGAT1; lysophosphatidylglycerol acyltransferase 1 [EC:2.3.1.-]; K13514	map00564	lysophosphatidylglycerol acyltransferase 1 [Source:HGNC Symbol;Acc:HGNC:28985]	NA
1	167721073	167722384	1312	shPRMT1_vs_shSc_peak_611	6.73	4.73	7.53	-2.81	4.67e-05	0.00174	ENSG00000197965:Promoter	ENSG00000197965:1:167721191-167791919:+:537	MPZL1	7;GO:0005198,molecular_function structural molecule activity;GO:0005515,molecular_function protein binding;GO:0005887,cellular_component integral component of plasma membrane;GO:0005925,cellular_component focal adhesion;GO:0007169,biological_process transmembrane receptor protein tyrosine kinase signaling pathway;GO:0007267,biological_process cell-cell signaling;GO:0009986,cellular_component cell…	MPZ; myelin protein zero; K06770	map04514	myelin protein zero like 1 [Source:HGNC Symbol;Acc:HGNC:7226]	NA
21	9015690	9016605	916	shPRMT1_vs_shSc_peak_612	6.35	4.53	7.13	-2.6	4.67e-05	0.00174	ENSG00000279501:intron	ENSG00000279501:21:8996495-9018670:-:2522	CR392039.3	NA	NA	NA	novel transcript	NA
5	159209220	159210057	838	shPRMT1_vs_shSc_peak_613	4.73	2.49	5.57	-3.08	4.7e-05	0.00174	ENSG00000145860:Promoter;ENSG00000253256:Promoter	ENSG00000253256:5:159209920-159248796:+:-281	AC134043.1	NA	NA	NA	novel transcript	NA
9	95509236	95509562	327	shPRMT1_vs_shSc_peak_614	4.81	2.33	5.67	-3.35	4.75e-05	0.00176	ENSG00000185920:intron	ENSG00000271155:9:95506234-95507636:+:3165	AL161729.1	NA	NA	NA	novel transcript, antisense to PTCH1	NA
18	47149905	47150991	1087	shPRMT1_vs_shSc_peak_615	4.92	2.45	5.78	-3.33	4.75e-05	0.00176	ENSG00000267228:intron;ENSG00000167220:five_prime_UTR;ENSG00000167220:exon	ENSG00000167220:18:47107402-47150520:-:72	HDHD2	6;GO:0005515,molecular_function protein binding;GO:0008150,biological_process biological_process;GO:0016311,biological_process dephosphorylation;GO:0016791,molecular_function phosphatase activity;GO:0019899,molecular_function enzyme binding;GO:0070062,cellular_component extracellular exosome	NA	NA	haloacid dehalogenase like hydrolase domain containing 2 [Source:HGNC Symbol;Acc:HGNC:25364]	NA
6	27157351	27158562	1212	shPRMT1_vs_shSc_peak_616	6.21	4.37	7	-2.63	4.77e-05	0.00176	intergenic	NA	NA	NA	NA	NA	NA	NA
7	151687481	151688275	795	shPRMT1_vs_shSc_peak_617	5.3	3.38	6.1	-2.72	4.78e-05	0.00176	ENSG00000106617:intron	NA	NA	NA	NA	NA	NA	NA
1	93680687	93682118	1432	shPRMT1_vs_shSc_peak_618	5.05	3	5.87	-2.86	4.87e-05	0.00179	ENSG00000137936:intron	NA	NA	NA	NA	NA	NA	NA
1	112955291	112956939	1649	shPRMT1_vs_shSc_peak_619	7.35	5.29	8.17	-2.88	4.95e-05	0.00182	ENSG00000226419:Promoter;ENSG00000155380:exon;ENSG00000155380:five_prime_UTR	ENSG00000226419:1:112956414-113047055:+:-299	SLC16A1-AS1	NA	NA	NA	SLC16A1 antisense RNA 1 [Source:HGNC Symbol;Acc:HGNC:49445]	NA
10	91908338	91909652	1315	shPRMT1_vs_shSc_peak_620	6.03	3.68	6.88	-3.2	4.96e-05	0.00182	ENSG00000272817:exon;ENSG00000174721:exon;ENSG00000174721:five_prime_UTR	ENSG00000174721:10:91906588-91909483:-:488	FGFBP3	6;GO:0005576,cellular_component extracellular region;GO:0008201,molecular_function heparin binding;GO:0017134,molecular_function fibroblast growth factor binding;GO:0031012,cellular_component extracellular matrix;GO:0043117,biological_process positive regulation of vascular permeability;GO:0045743,biological_process positive regulation of fibroblast growth factor receptor signaling pathway	NA	NA	fibroblast growth factor binding protein 3 [Source:HGNC Symbol;Acc:HGNC:23428]	NA
12	96034968	96036226	1259	shPRMT1_vs_shSc_peak_621	6.41	4.56	7.2	-2.64	5e-05	0.00183	ENSG00000111144:intron	NA	NA	NA	NA	NA	NA	NA
7	4641383	4642416	1034	shPRMT1_vs_shSc_peak_622	5.68	3.76	6.47	-2.71	5.03e-05	0.00184	intergenic	NA	NA	NA	NA	NA	NA	NA
11	67626369	67628241	1873	shPRMT1_vs_shSc_peak_623	8.6	6.28	9.45	-3.17	5.07e-05	0.00184	intergenic	ENSG00000167799:11:67627937-67629930:-:2625	NUDT8	NA	NA	NA	nudix hydrolase 8 [Source:HGNC Symbol;Acc:HGNC:8055]	T-box
4	7021909	7022733	825	shPRMT1_vs_shSc_peak_624	4.63	2.4	5.47	-3.08	5.07e-05	0.00184	ENSG00000132405:intron	NA	NA	NA	NA	NA	NA	NA
4	169009525	169010946	1422	shPRMT1_vs_shSc_peak_625	6.61	4.74	7.4	-2.66	5.07e-05	0.00184	ENSG00000251445:Promoter;ENSG00000145439:exon;ENSG00000145439:five_prime_UTR	ENSG00000145439:4:168863769-169010275:-:39	CBR4	14;GO:0003955,molecular_function NAD(P)H dehydrogenase (quinone) activity;GO:0005515,molecular_function protein binding;GO:0005759,cellular_component mitochondrial matrix;GO:0006633,biological_process fatty acid biosynthetic process;GO:0008753,molecular_function NADPH dehydrogenase (quinone) activity;GO:0044597,biological_process daunorubicin metabolic process;GO:0044598,biological_process doxoru…	CBR4; carbonyl reductase 4 / 3-oxoacyl-[acyl-carrier protein] reductase beta subunit [EC:1.1.1.-]; K11539	map00061	carbonyl reductase 4 [Source:HGNC Symbol;Acc:HGNC:25891]	NA
12	11171012	11171846	835	shPRMT1_vs_shSc_peak_626	5.68	3.65	6.5	-2.85	5.08e-05	0.00184	ENSG00000256537:exon;ENSG00000275778:exon;ENSG00000275778:five_prime_UTR;ENSG00000212127:exon;ENSG00000256712:Promoter;ENSG00000231887:exon	ENSG00000256712:12:11166089-11171353:-:-76	AC134349.1	NA	NA	NA	novel transcript	NA
20	37178115	37179678	1564	shPRMT1_vs_shSc_peak_627	7.44	5.51	8.23	-2.72	5.08e-05	0.00184	ENSG00000118705:Promoter;ENSG00000101353:intron	ENSG00000118705:20:37178409-37241623:+:487	RPN2	8;GO:0004579,molecular_function dolichyl-diphosphooligosaccharide-protein glycotransferase activity;GO:0005515,molecular_function protein binding;GO:0005789,cellular_component endoplasmic reticulum membrane;GO:0006464,biological_process cellular protein modification process;GO:0006487,biological_process protein N-linked glycosylation;GO:0008250,cellular_component oligosaccharyltransferase complex…	SWP1, RPN2; oligosaccharyltransferase complex subunit delta (ribophorin II); K12667	map00510,map00513,map04141	ribophorin II [Source:HGNC Symbol;Acc:HGNC:10382]	NA
5	145935029	145935794	766	shPRMT1_vs_shSc_peak_628	4	0.89	4.92	-4.03	5.09e-05	0.00184	ENSG00000204928:intron	ENSG00000156463:5:145936578-146081791:+:-1166	SH3RF2	14;GO:0005515,molecular_function protein binding;GO:0005634,cellular_component nucleus;GO:0005654,cellular_component nucleoplasm;GO:0008157,molecular_function protein phosphatase 1 binding;GO:0010923,biological_process negative regulation of phosphatase activity;GO:0019902,molecular_function phosphatase binding;GO:0030335,biological_process positive regulation of cell migration;GO:0031397,biologi…	NA	NA	SH3 domain containing ring finger 2 [Source:HGNC Symbol;Acc:HGNC:26299]	NA
5	43039498	43040180	683	shPRMT1_vs_shSc_peak_629	6.16	4.1	6.98	-2.88	5.1e-05	0.00184	ENSG00000177738:intron;ENSG00000215068:Promoter;ENSG00000177721:exon	ENSG00000215068:5:43041574-43045390:+:-1735	AC025171.2	NA	NA	NA	uncharacterized LOC153684 [Source:NCBI gene;Acc:153684]	NA
13	44917568	44918778	1211	shPRMT1_vs_shSc_peak_630	6.56	4.54	7.37	-2.83	5.1e-05	0.00184	intergenic	NA	NA	NA	NA	NA	NA	NA
6	28809555	28810554	1000	shPRMT1_vs_shSc_peak_631	4.57	2.25	5.42	-3.17	5.11e-05	0.00184	intergenic	NA	NA	NA	NA	NA	NA	NA
7	23470277	23471436	1160	shPRMT1_vs_shSc_peak_632	6.8	4.69	7.62	-2.93	5.12e-05	0.00185	ENSG00000136231:Promoter	ENSG00000136231:7:23310208-23470467:-:-389	IGF2BP3	12;GO:0003723,molecular_function RNA binding;GO:0003730,molecular_function mRNA 3'-UTR binding;GO:0005515,molecular_function protein binding;GO:0005737,cellular_component cytoplasm;GO:0005829,cellular_component cytosol;GO:0006412,biological_process translation;GO:0009653,biological_process anatomical structure morphogenesis;GO:0017148,biological_process negative regulation of translation;GO:00420…	NA	NA	insulin like growth factor 2 mRNA binding protein 3 [Source:HGNC Symbol;Acc:HGNC:28868]	NA
1	145475050	145476367	1318	shPRMT1_vs_shSc_peak_633	6.26	4.44	7.04	-2.6	5.14e-05	0.00185	intergenic	NA	NA	NA	NA	NA	NA	NA
21	9001861	9002234	374	shPRMT1_vs_shSc_peak_634	6.92	4.74	7.75	-3.01	5.15e-05	0.00185	ENSG00000279501:intron	NA	NA	NA	NA	NA	NA	NA
10	58268587	58269660	1074	shPRMT1_vs_shSc_peak_635	6.65	4.56	7.47	-2.91	5.17e-05	0.00185	ENSG00000151151:Promoter;ENSG00000122873:exon;ENSG00000122873:five_prime_UTR	ENSG00000122873:10:58269057-58289586:+:66	CISD1	2;GO:0005739,cellular_component mitochondrion;GO:0042802,molecular_function identical protein binding	NA	NA	CDGSH iron sulfur domain 1 [Source:HGNC Symbol;Acc:HGNC:30880]	NA
1	77681897	77683887	1991	shPRMT1_vs_shSc_peak_636	6.71	4.9	7.49	-2.6	5.19e-05	0.00186	ENSG00000036549:intron	ENSG00000036549:1:77562415-77683419:-:527	AC118549.1	NA	NA	NA	zinc finger ZZ-type containing 3 [Source:NCBI gene;Acc:26009]	MYB
11	18321778	18322771	994	shPRMT1_vs_shSc_peak_637	5.67	3.82	6.45	-2.63	5.22e-05	0.00187	ENSG00000110756:Promoter;ENSG00000110768:Promoter	ENSG00000110768:11:18322294-18367044:+:-19	GTF2H1	24;GO:0000079,biological_process regulation of cyclin-dependent protein serine/threonine kinase activity;GO:0000439,cellular_component transcription factor TFIIH core complex;GO:0004672,molecular_function protein kinase activity;GO:0005515,molecular_function protein binding;GO:0005654,cellular_component nucleoplasm;GO:0005675,cellular_component transcription factor TFIIH holo complex;GO:0006281,b…	TFIIH1, GTF2H1, TFB1; transcription initiation factor TFIIH subunit 1; K03141	map03022,map03420,map05203	general transcription factor IIH subunit 1 [Source:HGNC Symbol;Acc:HGNC:4655]	NA
20	46363723	46364659	937	shPRMT1_vs_shSc_peak_638	4.88	2.71	5.71	-3	5.24e-05	0.00187	ENSG00000273828:Promoter;ENSG00000080189:intron	ENSG00000080189:20:46345979-46364458:-:267	SLC35C2	5;GO:0005654,cellular_component nucleoplasm;GO:0005793,cellular_component endoplasmic reticulum-Golgi intermediate compartment;GO:0005794,cellular_component Golgi apparatus;GO:0005801,cellular_component cis-Golgi network;GO:0015786,biological_process UDP-glucose transmembrane transport	NA	NA	solute carrier family 35 member C2 [Source:HGNC Symbol;Acc:HGNC:17117]	NA
10	89283059	89284472	1414	shPRMT1_vs_shSc_peak_639	6.21	4.09	7.04	-2.94	5.27e-05	0.00187	ENSG00000232110:exon;ENSG00000107798:intron;ENSG00000119922:five_prime_UTR;ENSG00000119922:exon	ENSG00000232110:10:89283764-89292125:+:1	AL353751.1	NA	NA	NA	novel transcript, antisense to LIPA	NA
6	26571631	26572182	552	shPRMT1_vs_shSc_peak_640	5.18	3.01	6	-2.99	5.27e-05	0.00187	ENSG00000284607:intron	ENSG00000284607:6:26569323-26574698:+:2583	AL121936.1	NA	NA	NA	uncharacterized LOC105374988 [Source:NCBI gene;Acc:105374988]	NA
6	25991737	25993259	1523	shPRMT1_vs_shSc_peak_641	6.32	4.49	7.1	-2.61	5.29e-05	0.00188	ENSG00000272558:intron;ENSG00000272462:Promoter	ENSG00000272462:6:25992661-26001775:+:-163	U91328.1	NA	NA	NA	novel transcript	NA
1	63773649	63774639	991	shPRMT1_vs_shSc_peak_642	5.45	3.48	6.25	-2.77	5.3e-05	0.00188	ENSG00000185483:exon;ENSG00000185483:five_prime_UTR	ENSG00000185483:1:63774021-64181498:+:123	ROR1	15;GO:0004714,molecular_function transmembrane receptor protein tyrosine kinase activity;GO:0005515,molecular_function protein binding;GO:0005737,cellular_component cytoplasm;GO:0005886,cellular_component plasma membrane;GO:0005887,cellular_component integral component of plasma membrane;GO:0007169,biological_process transmembrane receptor protein tyrosine kinase signaling pathway;GO:0007605,biol…	ROR1, NTRKR1; receptor tyrosine kinase-like orphan receptor 1 [EC:2.7.10.1]; K05122	map04310	receptor tyrosine kinase like orphan receptor 1 [Source:HGNC Symbol;Acc:HGNC:10256]	NA
1	149558151	149559054	904	shPRMT1_vs_shSc_peak_643	5.31	2.96	6.16	-3.2	5.32e-05	0.00188	intergenic	NA	NA	NA	NA	NA	NA	NA
1	109548078	109549117	1040	shPRMT1_vs_shSc_peak_644	5.64	3.71	6.43	-2.72	5.32e-05	0.00188	ENSG00000065135:Promoter	ENSG00000065135:1:109548610-109618321:+:-12	GNAI3	26;GO:0000139,cellular_component Golgi membrane;GO:0001664,molecular_function G protein-coupled receptor binding;GO:0003924,molecular_function GTPase activity;GO:0005515,molecular_function protein binding;GO:0005525,molecular_function GTP binding;GO:0005634,cellular_component nucleus;GO:0005730,cellular_component nucleolus;GO:0005737,cellular_component cytoplasm;GO:0005765,cellular_component lyso…	GNAI; guanine nucleotide-binding protein G(i) subunit alpha; K04630	map04015,map04022,map04024,map04062,map04071,map04261,map04360,map04371,map04540,map04611,map04670,map04713,map04723,map04724,map04725,map04726,map04727,map04728,map04730,map04914,map04915,map04916,map04921,map04923,map04924,map04926,map04928,map04934,map04935,map04971,map05012,map05030,map05032,map05034,map05133,map05142,map05145,map05163,map05170,map05200	G protein subunit alpha i3 [Source:HGNC Symbol;Acc:HGNC:4387]	NA
6	27495222	27496468	1247	shPRMT1_vs_shSc_peak_645	6.05	3.97	6.87	-2.89	5.33e-05	0.00188	ENSG00000285703:intron	NA	NA	NA	NA	NA	NA	NA
1	149851188	149852147	960	shPRMT1_vs_shSc_peak_646	6.45	4.16	7.3	-3.14	5.35e-05	0.00188	ENSG00000261716:Promoter;ENSG00000203852:Promoter	ENSG00000272196:1:149851060-149851624:+:607	HIST2H2AA4	7;GO:0000790,cellular_component nuclear chromatin;GO:0003674,molecular_function molecular_function;GO:0003677,molecular_function DNA binding;GO:0005634,cellular_component nucleus;GO:0006342,biological_process chromatin silencing;GO:0008150,biological_process biological_process;GO:0070062,cellular_component extracellular exosome	H2A; histone H2A; K11251	map04217,map05034,map05322	histone cluster 2 H2A family member a4 [Source:HGNC Symbol;Acc:HGNC:29668]	NA
2	19347571	19348614	1044	shPRMT1_vs_shSc_peak_647	5.8	3.95	6.58	-2.63	5.35e-05	0.00188	ENSG00000236204:Promoter;ENSG00000266738:Promoter	ENSG00000236204:2:18986450-19348067:-:-25	LINC01376	NA	NA	NA	long intergenic non-protein coding RNA 1376 [Source:HGNC Symbol;Acc:HGNC:50637]	NA
10	26697035	26698162	1128	shPRMT1_vs_shSc_peak_648	4.88	2.71	5.71	-3.01	5.35e-05	0.00188	ENSG00000279212:exon;ENSG00000148459:Promoter;ENSG00000227932:Promoter	ENSG00000279212:10:26695090-26697625:-:26	AL390961.3	NA	NA	NA	TEC	NA
5	62305580	62306701	1122	shPRMT1_vs_shSc_peak_649	6.13	4.31	6.92	-2.61	5.37e-05	0.00188	ENSG00000068796:Promoter	ENSG00000068796:5:62306161-62537249:+:-20	KIF2A	26;GO:0000226,biological_process microtubule cytoskeleton organization;GO:0000922,cellular_component spindle pole;GO:0003774,molecular_function motor activity;GO:0003777,molecular_function microtubule motor activity;GO:0005515,molecular_function protein binding;GO:0005634,cellular_component nucleus;GO:0005730,cellular_component nucleolus;GO:0005737,cellular_component cytoplasm;GO:0005813,cellular…	KIF2_24, MCAK; kinesin family member 2/24; K10393	map04361	kinesin family member 2A [Source:HGNC Symbol;Acc:HGNC:6318]	NA
1	234610024	234611552	1529	shPRMT1_vs_shSc_peak_650	8.03	5.85	8.86	-3	5.37e-05	0.00188	ENSG00000168264:Promoter	ENSG00000168264:1:234604268-234609525:-:-1263	IRF2BP2	3;GO:0002327,biological_process immature B cell differentiation;GO:0005634,cellular_component nucleus;GO:0005654,cellular_component nucleoplasm	NA	NA	interferon regulatory factor 2 binding protein 2 [Source:HGNC Symbol;Acc:HGNC:21729]	NA
9	73037773	73039297	1525	shPRMT1_vs_shSc_peak_651	4.27	1.47	5.16	-3.69	5.39e-05	0.00188	ENSG00000165092:intron	ENSG00000228024:9:73042744-73056528:+:-4209	CYP1D1P	NA	NA	NA	cytochrome P450 family 1 subfamily D member 1, pseudogene [Source:HGNC Symbol;Acc:HGNC:39968]	NA
14	20613075	20614293	1219	shPRMT1_vs_shSc_peak_652	7.18	4.97	8.01	-3.04	5.39e-05	0.00188	intergenic	ENSG00000239327:14:20616643-20616991:-:3307	AL163195.1	NA	NA	NA	ribosomal protein S26 (RPS26) pseudogene	NA
9	35510645	35511707	1063	shPRMT1_vs_shSc_peak_653	6.78	4.55	7.62	-3.06	5.41e-05	0.00188	ENSG00000198853:intron	ENSG00000235619:9:35507563-35507873:+:3613	RPL36AP33	NA	NA	NA	ribosomal protein L36a pseudogene 33 [Source:HGNC Symbol;Acc:HGNC:36475]	NA
6	116570818	116571878	1061	shPRMT1_vs_shSc_peak_654	7.55	5.42	8.37	-2.96	5.42e-05	0.00188	ENSG00000111832:Promoter	ENSG00000111832:6:116571366-116597675:+:-18	RWDD1	3;GO:0002181,biological_process cytoplasmic translation;GO:0005515,molecular_function protein binding;GO:0005844,cellular_component polysome	NA	NA	RWD domain containing 1 [Source:HGNC Symbol;Acc:HGNC:20993]	NA
7	44200584	44201336	753	shPRMT1_vs_shSc_peak_655	5.23	3.24	6.04	-2.8	5.42e-05	0.00188	ENSG00000106636:Promoter	ENSG00000106636:7:44200967-44214294:+:-7	YKT6	20;GO:0000139,cellular_component Golgi membrane;GO:0000149,molecular_function SNARE binding;GO:0005484,molecular_function SNAP receptor activity;GO:0005737,cellular_component cytoplasm;GO:0005739,cellular_component mitochondrion;GO:0005768,cellular_component endosome;GO:0005783,cellular_component endoplasmic reticulum;GO:0005794,cellular_component Golgi apparatus;GO:0005829,cellular_component cyt…	YKT6; synaptobrevin homolog YKT6; K08516	map04130	YKT6 v-SNARE homolog [Source:HGNC Symbol;Acc:HGNC:16959]	NA
6	26304697	26305617	921	shPRMT1_vs_shSc_peak_656	6.08	4.01	6.89	-2.88	5.43e-05	0.00188	intergenic	NA	NA	NA	NA	NA	NA	NA
6	28895452	28897321	1870	shPRMT1_vs_shSc_peak_657	7.03	4.89	7.85	-2.97	5.45e-05	0.00189	ENSG00000224157:Promoter	ENSG00000224157:6:28896529-28897322:+:-142	HCG14	NA	NA	NA	HLA complex group 14 [Source:HGNC Symbol;Acc:HGNC:18323]	NA
10	79151429	79152065	637	shPRMT1_vs_shSc_peak_658	4.61	2.37	5.45	-3.08	5.46e-05	0.00189	ENSG00000108175:intron	NA	NA	NA	NA	NA	NA	NA
21	8251837	8252545	709	shPRMT1_vs_shSc_peak_659	5.68	3.7	6.48	-2.78	5.51e-05	0.0019	intergenic	ENSG00000277671:21:8250059-8250149:+:2132	RF01518	NA	NA	NA	NA	NA
11	102346614	102347489	876	shPRMT1_vs_shSc_peak_660	6.25	4.44	7.03	-2.59	5.53e-05	0.00191	ENSG00000110330:Promoter	ENSG00000110330:11:102347210-102378670:+:-158	BIRC2	42;GO:0000209,biological_process protein polyubiquitination;GO:0003713,molecular_function transcription coactivator activity;GO:0004842,molecular_function ubiquitin-protein transferase activity;GO:0005515,molecular_function protein binding;GO:0005634,cellular_component nucleus;GO:0005737,cellular_component cytoplasm;GO:0005829,cellular_component cytosol;GO:0007166,biological_process cell surface …	BIRC2_3; baculoviral IAP repeat-containing protein 2/3; K16060	map01524,map04064,map04120,map04210,map04215,map04217,map04390,map04510,map04621,map04624,map04668,map05132,map05145,map05168,map05200,map05202,map05222	baculoviral IAP repeat containing 2 [Source:HGNC Symbol;Acc:HGNC:590]	NA
4	89110840	89111943	1104	shPRMT1_vs_shSc_peak_661	5.49	3.49	6.3	-2.81	5.55e-05	0.00191	ENSG00000138640:exon;ENSG00000180346:Promoter	ENSG00000138640:4:88725954-89111398:-:6	FAM13A	3;GO:0005096,molecular_function GTPase activator activity;GO:0005829,cellular_component cytosol;GO:0051056,biological_process regulation of small GTPase mediated signal transduction	NA	NA	family with sequence similarity 13 member A [Source:HGNC Symbol;Acc:HGNC:19367]	NA
17	38867181	38867950	770	shPRMT1_vs_shSc_peak_662	5.55	3.6	6.35	-2.76	5.56e-05	0.00191	intergenic	ENSG00000002834:17:38869858-38921770:+:-2292	LASP1	8;GO:0005070,molecular_function SH3/SH2 adaptor activity;GO:0005515,molecular_function protein binding;GO:0005737,cellular_component cytoplasm;GO:0005925,cellular_component focal adhesion;GO:0006811,biological_process ion transport;GO:0015075,molecular_function ion transmembrane transporter activity;GO:0030864,cellular_component cortical actin cytoskeleton;GO:0045296,molecular_function cadherin b…	NA	NA	LIM and SH3 protein 1 [Source:HGNC Symbol;Acc:HGNC:6513]	NA
1	10472014	10472823	810	shPRMT1_vs_shSc_peak_663	5.36	3.36	6.17	-2.82	5.58e-05	0.00192	ENSG00000160049:exon	ENSG00000160049:1:10456521-10472526:-:107	DFFA	15;GO:0000790,cellular_component nuclear chromatin;GO:0005515,molecular_function protein binding;GO:0005634,cellular_component nucleus;GO:0005654,cellular_component nucleoplasm;GO:0005811,cellular_component lipid droplet;GO:0005829,cellular_component cytosol;GO:0005886,cellular_component plasma membrane;GO:0006309,biological_process apoptotic DNA fragmentation;GO:0019904,molecular_function protei…	DFFA, DFF45; DNA fragmentation factor, 45 kD, alpha subunit; K02310	map04210	DNA fragmentation factor subunit alpha [Source:HGNC Symbol;Acc:HGNC:2772]	NA
13	91153232	91153805	574	shPRMT1_vs_shSc_peak_664	4.01	0.89	4.92	-4.03	5.6e-05	0.00192	intergenic	NA	NA	NA	NA	NA	NA	NA
1	109959662	109960744	1083	shPRMT1_vs_shSc_peak_665	5.46	3.42	6.27	-2.85	5.61e-05	0.00192	intergenic	NA	NA	NA	NA	NA	NA	NA
12	13098186	13099153	968	shPRMT1_vs_shSc_peak_666	6.57	4.5	7.38	-2.88	5.61e-05	0.00192	ENSG00000111305:intron;ENSG00000084444:intron	NA	NA	NA	NA	NA	NA	NA
1	23634971	23635636	666	shPRMT1_vs_shSc_peak_667	3.91	-0.07	4.86	-4.93	5.62e-05	0.00192	ENSG00000197880:intron	NA	NA	NA	NA	NA	NA	NA
9	21334841	21335668	828	shPRMT1_vs_shSc_peak_668	4.92	2.69	5.75	-3.06	5.64e-05	0.00192	ENSG00000198642:five_prime_UTR;ENSG00000198642:exon	ENSG00000198642:9:21329670-21335380:-:125	KLHL9	7;GO:0004842,molecular_function ubiquitin-protein transferase activity;GO:0005829,cellular_component cytosol;GO:0016567,biological_process protein ubiquitination;GO:0030496,cellular_component midbody;GO:0031463,cellular_component Cul3-RING ubiquitin ligase complex;GO:0032465,biological_process regulation of cytokinesis;GO:0043687,biological_process post-translational protein modification	KLHL9_13; kelch-like protein 9/13; K10447	map04120	kelch like family member 9 [Source:HGNC Symbol;Acc:HGNC:18732]	ZBTB
14	68167184	68167818	635	shPRMT1_vs_shSc_peak_669	4.57	2.04	5.44	-3.4	5.64e-05	0.00192	ENSG00000182185:intron	NA	NA	NA	NA	NA	NA	NA
X	13028825	13030657	1833	shPRMT1_vs_shSc_peak_670	7.05	4.84	7.89	-3.05	5.64e-05	0.00192	intergenic	NA	NA	NA	NA	NA	NA	NA
1	161421845	161422891	1047	shPRMT1_vs_shSc_peak_671	6.71	4.59	7.54	-2.95	5.67e-05	0.00192	ENSG00000283360:intron;ENSG00000283696:exon	NA	NA	NA	NA	NA	NA	NA
8	30655806	30656186	381	shPRMT1_vs_shSc_peak_672	4.09	1.21	4.99	-3.78	5.68e-05	0.00192	ENSG00000197265:intron	ENSG00000197265:8:30578317-30658251:-:2255	GTF2E2	10;GO:0003723,molecular_function RNA binding;GO:0005515,molecular_function protein binding;GO:0005634,cellular_component nucleus;GO:0005654,cellular_component nucleoplasm;GO:0005669,cellular_component transcription factor TFIID complex;GO:0005829,cellular_component cytosol;GO:0006366,biological_process transcription by RNA polymerase II;GO:0006367,biological_process transcription initiation from …	TFIIE2, GTF2E2, TFA2; transcription initiation factor TFIIE subunit beta; K03137	map03022,map05203	general transcription factor IIE subunit 2 [Source:HGNC Symbol;Acc:HGNC:4651]	NA
10	71888639	71889601	963	shPRMT1_vs_shSc_peak_673	4.83	2.59	5.67	-3.08	5.69e-05	0.00192	intergenic	NA	NA	NA	NA	NA	NA	NA
11	68213268	68214382	1115	shPRMT1_vs_shSc_peak_674	5.15	3.12	5.96	-2.85	5.7e-05	0.00192	ENSG00000110066:Promoter	ENSG00000110066:11:68154862-68213828:-:3	KMT5B	3;GO:0005634,cellular_component nucleus;GO:0005654,cellular_component nucleoplasm;GO:0018024,molecular_function histone-lysine N-methyltransferase activity	SUV420H; [histone H4]-N-methyl-L-lysine20 N-methyltransferase [EC:2.1.1.362]; K11429	map00310	lysine methyltransferase 5B [Source:HGNC Symbol;Acc:HGNC:24283]	NA
2	213284109	213284925	817	shPRMT1_vs_shSc_peak_675	5.52	3.62	6.31	-2.69	5.71e-05	0.00192	ENSG00000196096:Promoter;ENSG00000144451:exon	ENSG00000144451:2:213284378-214410501:+:139	SPAG16	3;GO:0005930,cellular_component axoneme;GO:0035082,biological_process axoneme assembly;GO:0060271,biological_process cilium assembly	NA	NA	sperm associated antigen 16 [Source:HGNC Symbol;Acc:HGNC:23225]	NA
8	123156719	123157970	1252	shPRMT1_vs_shSc_peak_676	6.06	4.19	6.85	-2.66	5.73e-05	0.00193	intergenic	NA	NA	NA	NA	NA	NA	NA
3	194136982	194137945	964	shPRMT1_vs_shSc_peak_677	5.71	3.87	6.49	-2.62	5.74e-05	0.00193	ENSG00000114315:intron	ENSG00000114315:3:194136144-194138732:+:1319	HES1	42;GO:0000122,biological_process negative regulation of transcription by RNA polymerase II;GO:0000981,molecular_function DNA-binding transcription factor activity, RNA polymerase II-specific;GO:0001078,molecular_function DNA-binding transcription repressor activity, RNA polymerase II-specific;GO:0003143,biological_process embryonic heart tube morphogenesis;GO:0003151,biological_process outflow tr…	HES1; hairy and enhancer of split 1; K06054	map03460,map04330,map04950,map05165,map05169,map05200,map05224	hes family bHLH transcription factor 1 [Source:HGNC Symbol;Acc:HGNC:5192]	bHLH
1	172254942	172255710	769	shPRMT1_vs_shSc_peak_678	3.99	0.89	4.9	-4.01	5.76e-05	0.00193	ENSG00000197959:intron	NA	NA	NA	NA	NA	NA	NA
1	161523775	161524805	1031	shPRMT1_vs_shSc_peak_679	6.31	4.17	7.14	-2.97	5.77e-05	0.00193	ENSG00000273112:intron;ENSG00000173110:Promoter	ENSG00000173110:1:161524539-161526910:+:-249	HSPA6	19;GO:0005515,molecular_function protein binding;GO:0005576,cellular_component extracellular region;GO:0005737,cellular_component cytoplasm;GO:0005814,cellular_component centriole;GO:0005829,cellular_component cytosol;GO:0006986,biological_process response to unfolded protein;GO:0008180,cellular_component COP9 signalosome;GO:0019899,molecular_function enzyme binding;GO:0031072,molecular_function …	HSPA1s; heat shock 70kDa protein 1/2/6/8; K03283	map03040,map04010,map04141,map04144,map04213,map04612,map04915,map05020,map05134,map05145,map05162	heat shock protein family A (Hsp70) member 6 [Source:HGNC Symbol;Acc:HGNC:5239]	NA
2	95991567	95992965	1399	shPRMT1_vs_shSc_peak_680	6.88	4.72	7.71	-2.99	5.79e-05	0.00194	ENSG00000174501:Promoter	ENSG00000174501:2:95836918-95991831:-:-435	ANKRD36C	1;GO:0008200,molecular_function ion channel inhibitor activity	NA	NA	ankyrin repeat domain 36C [Source:HGNC Symbol;Acc:HGNC:32946]	NA
14	37171765	37172890	1126	shPRMT1_vs_shSc_peak_681	6.24	4.25	7.05	-2.8	5.79e-05	0.00194	ENSG00000183032:exon;ENSG00000258708:exon	ENSG00000258708:14:37171887-37173811:+:440	SLC25A21-AS1	NA	NA	NA	SLC25A21 antisense RNA 1 [Source:HGNC Symbol;Acc:HGNC:44298]	NA
5	149344893	149346058	1166	shPRMT1_vs_shSc_peak_682	5.8	3.92	6.59	-2.66	5.8e-05	0.00194	ENSG00000285736:Promoter;ENSG00000164284:exon;ENSG00000164284:five_prime_UTR	ENSG00000164284:5:149345429-149354583:+:46	GRPEL2	5;GO:0000774,molecular_function adenyl-nucleotide exchange factor activity;GO:0001405,cellular_component PAM complex, Tim23 associated import motor;GO:0005739,cellular_component mitochondrion;GO:0030150,biological_process protein import into mitochondrial matrix;GO:0051082,molecular_function unfolded protein binding	NA	NA	GrpE like 2, mitochondrial [Source:HGNC Symbol;Acc:HGNC:21060]	NA
20	53738415	53738957	543	shPRMT1_vs_shSc_peak_683	4.72	2.36	5.57	-3.22	5.83e-05	0.00194	intergenic	NA	NA	NA	NA	NA	NA	NA
7	75485457	75486726	1270	shPRMT1_vs_shSc_peak_684	5.87	4.1	6.65	-2.55	5.86e-05	0.00195	ENSG00000272391:five_prime_UTR;ENSG00000242073:exon;ENSG00000272391:exon	ENSG00000242073:7:75474706-75486108:-:16	AC211429.1	NA	NA	NA	postmeiotic segregation increased 2-like 3 (PMS2L3) pseudogene	NA
5	140557088	140558015	928	shPRMT1_vs_shSc_peak_685	5.6	3.67	6.4	-2.73	5.86e-05	0.00195	intergenic	ENSG00000213523:5:140537339-140558252:-:700	SRA1	19;GO:0002153,molecular_function steroid receptor RNA activator RNA binding;GO:0003713,molecular_function transcription coactivator activity;GO:0005515,molecular_function protein binding;GO:0005634,cellular_component nucleus;GO:0005654,cellular_component nucleoplasm;GO:0005737,cellular_component cytoplasm;GO:0005829,cellular_component cytosol;GO:0005886,cellular_component plasma membrane;GO:00063…	NA	NA	steroid receptor RNA activator 1 [Source:HGNC Symbol;Acc:HGNC:11281]	NA
22	35380642	35381664	1023	shPRMT1_vs_shSc_peak_686	5.59	3.53	6.41	-2.88	5.87e-05	0.00195	ENSG00000100292:exon;ENSG00000100292:five_prime_UTR	ENSG00000100292:22:35380360-35394214:+:793	HMOX1	44;GO:0001525,biological_process angiogenesis;GO:0001935,biological_process endothelial cell proliferation;GO:0002246,biological_process wound healing involved in inflammatory response;GO:0002686,biological_process negative regulation of leukocyte migration;GO:0004392,molecular_function heme oxygenase (decyclizing) activity;GO:0005515,molecular_function protein binding;GO:0005615,cellular_compone…	HMOX1; heme oxygenase 1 [EC:1.14.14.18]; K00510	map00860,map04066,map04216,map04978,map05200,map05206,map05225,map05418	heme oxygenase 1 [Source:HGNC Symbol;Acc:HGNC:5013]	NA
8	20196849	20197878	1030	shPRMT1_vs_shSc_peak_687	5.54	3.47	6.36	-2.89	5.91e-05	0.00195	ENSG00000147416:Promoter	ENSG00000147416:8:20197366-20226819:+:-2	ATP6V1B2	13;GO:0005515,molecular_function protein binding;GO:0005765,cellular_component lysosomal membrane;GO:0005829,cellular_component cytosol;GO:0005886,cellular_component plasma membrane;GO:0008286,biological_process insulin receptor signaling pathway;GO:0015078,molecular_function proton transmembrane transporter activity;GO:0016241,biological_process regulation of macroautophagy;GO:0033572,biological…	ATPeV1B, ATP6B; V-type H+-transporting ATPase subunit B; K02147	map00190,map04145,map04150,map04721,map04966,map05110,map05120,map05165,map05323	ATPase H+ transporting V1 subunit B2 [Source:HGNC Symbol;Acc:HGNC:854]	Homeobox
11	107840590	107841085	496	shPRMT1_vs_shSc_peak_688	4.32	1.68	5.2	-3.52	5.91e-05	0.00195	ENSG00000110660:intron	NA	NA	NA	NA	NA	NA	NA
14	55579556	55581331	1776	shPRMT1_vs_shSc_peak_689	6.13	4.22	6.92	-2.7	5.91e-05	0.00195	ENSG00000126777:intron;ENSG00000186615:Promoter	ENSG00000186615:14:55499277-55580110:-:-333	KTN1-AS1	NA	NA	NA	KTN1 antisense RNA 1 [Source:HGNC Symbol;Acc:HGNC:19842]	NA
10	50067506	50068455	950	shPRMT1_vs_shSc_peak_690	3.98	0.89	4.89	-4	5.91e-05	0.00195	ENSG00000099290:five_prime_UTR;ENSG00000099290:exon;ENSG00000235618:Promoter	ENSG00000099290:10:50067887-50133506:+:93	WASHC2A	7;GO:0005515,molecular_function protein binding;GO:0005730,cellular_component nucleolus;GO:0005769,cellular_component early endosome;GO:0005829,cellular_component cytosol;GO:0042147,biological_process retrograde transport, endosome to Golgi;GO:0043231,cellular_component intracellular membrane-bounded organelle;GO:0071203,cellular_component WASH complex	FAM21; WASH complex subunit FAM21; K18462	map04144	WASH complex subunit 2A [Source:HGNC Symbol;Acc:HGNC:23416]	NA
2	36357497	36358190	694	shPRMT1_vs_shSc_peak_691	5.28	2.86	6.13	-3.27	5.92e-05	0.00195	ENSG00000150938:intron	ENSG00000150938:2:36355925-36551135:+:1918	CRIM1	4;GO:0005010,molecular_function insulin-like growth factor-activated receptor activity;GO:0007399,biological_process nervous system development;GO:0016021,cellular_component integral component of membrane;GO:0030165,molecular_function PDZ domain binding	NA	NA	cysteine rich transmembrane BMP regulator 1 [Source:HGNC Symbol;Acc:HGNC:2359]	NA
11	59545057	59545720	664	shPRMT1_vs_shSc_peak_692	5.33	3.36	6.14	-2.77	5.94e-05	0.00195	intergenic	NA	NA	NA	NA	NA	NA	NA
2	55268581	55269533	953	shPRMT1_vs_shSc_peak_693	5.79	3.8	6.6	-2.8	5.96e-05	0.00196	ENSG00000085760:intron	ENSG00000085760:2:55236594-55269347:-:290	MTIF2	8;GO:0003723,molecular_function RNA binding;GO:0005654,cellular_component nucleoplasm;GO:0005739,cellular_component mitochondrion;GO:0006446,biological_process regulation of translational initiation;GO:0008135,molecular_function translation factor activity, RNA binding;GO:0032790,biological_process ribosome disassembly;GO:0043024,molecular_function ribosomal small subunit binding;GO:0070124,biolo…	NA	NA	mitochondrial translational initiation factor 2 [Source:HGNC Symbol;Acc:HGNC:7441]	NA
1	93179579	93181157	1579	shPRMT1_vs_shSc_peak_694	7.43	5.5	8.23	-2.74	5.97e-05	0.00196	ENSG00000117500:exon;ENSG00000117500:five_prime_UTR;ENSG00000122483:five_prime_UTR;ENSG00000122483:exon	ENSG00000117500:1:93149741-93180728:-:360	TMED5	5;GO:0005515,molecular_function protein binding;GO:0005793,cellular_component endoplasmic reticulum-Golgi intermediate compartment;GO:0005801,cellular_component cis-Golgi network;GO:0070971,cellular_component endoplasmic reticulum exit site;GO:0090161,biological_process Golgi ribbon formation	NA	NA	transmembrane p24 trafficking protein 5 [Source:HGNC Symbol;Acc:HGNC:24251]	NA
14	45083623	45084697	1075	shPRMT1_vs_shSc_peak_695	5.65	3.71	6.45	-2.74	5.98e-05	0.00196	ENSG00000185246:five_prime_UTR;ENSG00000185246:exon;ENSG00000249163:Promoter	ENSG00000185246:14:45084098-45116282:+:62	PRPF39	5;GO:0000243,cellular_component commitment complex;GO:0000395,biological_process mRNA 5'-splice site recognition;GO:0005685,cellular_component U1 snRNP;GO:0030627,molecular_function pre-mRNA 5'-splice site binding;GO:0071004,cellular_component U2-type prespliceosome	NA	NA	pre-mRNA processing factor 39 [Source:HGNC Symbol;Acc:HGNC:20314]	NA
2	173354410	173355874	1465	shPRMT1_vs_shSc_peak_696	5.56	3.67	6.35	-2.68	5.99e-05	0.00196	ENSG00000144354:intron;ENSG00000236391:intron	ENSG00000144354:2:173354819-173368997:+:323	CDCA7	4;GO:0005634,cellular_component nucleus;GO:0005654,cellular_component nucleoplasm;GO:0005829,cellular_component cytosol;GO:0042127,biological_process regulation of cell proliferation	NA	NA	cell division cycle associated 7 [Source:HGNC Symbol;Acc:HGNC:14628]	NA
8	115668897	115669603	707	shPRMT1_vs_shSc_peak_697	3.97	0.89	4.88	-3.99	6.01e-05	0.00196	ENSG00000104447:Promoter	NA	NA	NA	NA	NA	NA	NA
17	13017355	13018624	1270	shPRMT1_vs_shSc_peak_698	6.95	5.08	7.74	-2.66	6.01e-05	0.00196	ENSG00000006744:five_prime_UTR;ENSG00000006744:exon	ENSG00000006744:17:12992390-13018187:-:197	ELAC2	10;GO:0003723,molecular_function RNA binding;GO:0004549,molecular_function tRNA-specific ribonuclease activity;GO:0005634,cellular_component nucleus;GO:0005654,cellular_component nucleoplasm;GO:0005739,cellular_component mitochondrion;GO:0005759,cellular_component mitochondrial matrix;GO:0042780,biological_process tRNA 3'-end processing;GO:0042781,molecular_function 3'-tRNA processing endoribonuc…	rnz; ribonuclease Z [EC:3.1.26.11]; K00784	map03013	elaC ribonuclease Z 2 [Source:HGNC Symbol;Acc:HGNC:14198]	NA
9	7799286	7800053	768	shPRMT1_vs_shSc_peak_699	4.49	1.87	5.37	-3.49	6.04e-05	0.00197	ENSG00000137038:intron	NA	NA	NA	NA	NA	NA	NA
3	197736058	197737561	1504	shPRMT1_vs_shSc_peak_700	6.76	4.92	7.54	-2.62	6.05e-05	0.00197	ENSG00000122068:Promoter;ENSG00000145016:intron	ENSG00000122068:3:197737178-197787596:+:-368	FYTTD1	6;GO:0003723,molecular_function RNA binding;GO:0003729,molecular_function mRNA binding;GO:0005515,molecular_function protein binding;GO:0005654,cellular_component nucleoplasm;GO:0006406,biological_process mRNA export from nucleus;GO:0016607,cellular_component nuclear speck	NA	NA	forty-two-three domain containing 1 [Source:HGNC Symbol;Acc:HGNC:25407]	NA
2	53786436	53787593	1158	shPRMT1_vs_shSc_peak_701	5.58	3.48	6.4	-2.93	6.07e-05	0.00197	ENSG00000270898:intron;ENSG00000068912:Promoter	ENSG00000068912:2:53787043-53818819:+:-28	ERLEC1	8;GO:0005515,molecular_function protein binding;GO:0005788,cellular_component endoplasmic reticulum lumen;GO:0030433,biological_process ubiquitin-dependent ERAD pathway;GO:0036503,biological_process ERAD pathway;GO:0044322,cellular_component endoplasmic reticulum quality control compartment;GO:0051082,molecular_function unfolded protein binding;GO:0055085,biological_process transmembrane transpor…	ERLEC1, XTP3B; endoplasmic reticulum lectin 1; K14008	map04141	endoplasmic reticulum lectin 1 [Source:HGNC Symbol;Acc:HGNC:25222]	NA
6	156777116	156778480	1365	shPRMT1_vs_shSc_peak_702	6.09	4.3	6.86	-2.56	6.08e-05	0.00197	ENSG00000271551:intron;ENSG00000049618:exon	ENSG00000271551:6:156776359-156778422:-:624	AL355297.4	NA	NA	NA	novel transcript, antisense to ARID1B	NA
5	175967762	175968493	732	shPRMT1_vs_shSc_peak_703	4.76	2.48	5.6	-3.12	6.1e-05	0.00197	ENSG00000051596:intron	ENSG00000250801:5:175972610-175985856:+:-4482	AC138965.1	NA	NA	NA	novel transcript	NA
5	149485807	149487533	1727	shPRMT1_vs_shSc_peak_704	6.08	3.97	6.9	-2.93	6.11e-05	0.00197	intergenic	NA	NA	NA	NA	NA	NA	NA
8	142452382	142453066	685	shPRMT1_vs_shSc_peak_705	5.48	3.61	6.26	-2.66	6.12e-05	0.00197	ENSG00000181790:intron	ENSG00000181790:8:142449429-142545009:+:3295	ADGRB1	31;GO:0001530,molecular_function lipopolysaccharide binding;GO:0001786,molecular_function phosphatidylserine binding;GO:0001891,cellular_component phagocytic cup;GO:0004930,molecular_function G protein-coupled receptor activity;GO:0005515,molecular_function protein binding;GO:0005615,cellular_component extracellular space;GO:0005886,cellular_component plasma membrane;GO:0005887,cellular_component…	ADGRB1, BAI1; adhesion G protein-coupled receptor B1; K04596	map04115	adhesion G protein-coupled receptor B1 [Source:HGNC Symbol;Acc:HGNC:943]	NA
11	59550022	59551536	1515	shPRMT1_vs_shSc_peak_706	7.45	5.17	8.3	-3.13	6.12e-05	0.00197	intergenic	NA	NA	NA	NA	NA	NA	NA
10	103078701	103079031	331	shPRMT1_vs_shSc_peak_707	4.3	1.77	5.17	-3.4	6.13e-05	0.00197	ENSG00000148842:exon;ENSG00000148842:three_prime_UTR	NA	NA	NA	NA	NA	NA	NA
1	222643639	222644796	1158	shPRMT1_vs_shSc_peak_708	6	3.83	6.83	-2.99	6.14e-05	0.00197	ENSG00000154305:intron	ENSG00000229399:1:222641413-222641858:-:-2359	AL592148.1	NA	NA	NA	prefoldin 5 (PFDN5) pseudogene	NA
X	136496532	136497972	1441	shPRMT1_vs_shSc_peak_709	5.41	3.58	6.19	-2.61	6.14e-05	0.00197	ENSG00000102241:five_prime_UTR;ENSG00000102241:exon	ENSG00000102241:X:136497078-136512346:+:174	HTATSF1	9;GO:0000398,biological_process mRNA splicing, via spliceosome;GO:0003723,molecular_function RNA binding;GO:0005634,cellular_component nucleus;GO:0005654,cellular_component nucleoplasm;GO:0005684,cellular_component U2-type spliceosomal complex;GO:0005686,cellular_component U2 snRNP;GO:0006357,biological_process regulation of transcription by RNA polymerase II;GO:0019079,biological_process viral g…	NA	NA	HIV-1 Tat specific factor 1 [Source:HGNC Symbol;Acc:HGNC:5276]	NA
10	92238485	92239113	629	shPRMT1_vs_shSc_peak_710	4.08	1.21	4.98	-3.77	6.15e-05	0.00197	ENSG00000107864:intron	NA	NA	NA	NA	NA	NA	NA
15	22664266	22665687	1422	shPRMT1_vs_shSc_peak_711	5.27	3.38	6.06	-2.69	6.21e-05	0.00199	ENSG00000276141:exon	ENSG00000276141:15:22664358-22686213:+:618	WHAMMP3	NA	NA	NA	WAS protein homolog associated with actin, golgi membranes and microtubules pseudogene 3 [Source:HGNC Symbol;Acc:HGNC:27892]	NA
6	27502640	27503949	1310	shPRMT1_vs_shSc_peak_712	5.41	3.52	6.2	-2.68	6.29e-05	0.00201	ENSG00000285703:intron	NA	NA	NA	NA	NA	NA	NA
5	93582722	93583472	751	shPRMT1_vs_shSc_peak_713	5.72	3.39	6.56	-3.17	6.29e-05	0.00201	ENSG00000175745:Promoter;ENSG00000237187:Promoter	ENSG00000175745:5:93583223-93594615:+:-126	NR2F1	14;GO:0000122,biological_process negative regulation of transcription by RNA polymerase II;GO:0000978,molecular_function RNA polymerase II proximal promoter sequence-specific DNA binding;GO:0000981,molecular_function DNA-binding transcription factor activity, RNA polymerase II-specific;GO:0001078,molecular_function DNA-binding transcription repressor activity, RNA polymerase II-specific;GO:000370…	NA	NA	nuclear receptor subfamily 2 group F member 1 [Source:HGNC Symbol;Acc:HGNC:7975]	RXR-like
10	74150283	74151819	1537	shPRMT1_vs_shSc_peak_714	6.79	4.88	7.59	-2.71	6.34e-05	0.00202	ENSG00000185009:five_prime_UTR;ENSG00000185009:exon;ENSG00000156110:Promoter	ENSG00000185009:10:74120254-74151063:-:12	AP3M1	7;GO:0005515,molecular_function protein binding;GO:0005764,cellular_component lysosome;GO:0005765,cellular_component lysosomal membrane;GO:0006622,biological_process protein targeting to lysosome;GO:0008089,biological_process anterograde axonal transport;GO:0017137,molecular_function Rab GTPase binding;GO:0048490,biological_process anterograde synaptic vesicle transport	AP3M; AP-3 complex subunit mu; K12398	map04142	adaptor related protein complex 3 subunit mu 1 [Source:HGNC Symbol;Acc:HGNC:569]	NA
2	70293179	70294242	1064	shPRMT1_vs_shSc_peak_715	6.46	4.38	7.28	-2.9	6.35e-05	0.00202	ENSG00000143977:exon;ENSG00000143977:five_prime_UTR	ENSG00000143977:2:70281361-70293771:-:60	SNRPG	26;GO:0000245,biological_process spliceosomal complex assembly;GO:0000387,biological_process spliceosomal snRNP assembly;GO:0000398,biological_process mRNA splicing, via spliceosome;GO:0003723,molecular_function RNA binding;GO:0005515,molecular_function protein binding;GO:0005654,cellular_component nucleoplasm;GO:0005681,cellular_component spliceosomal complex;GO:0005682,cellular_component U5 snR…	SNRPG, SMG; small nuclear ribonucleoprotein G; K11099	map03040	small nuclear ribonucleoprotein polypeptide G [Source:HGNC Symbol;Acc:HGNC:11163]	NA
8	26382639	26383762	1124	shPRMT1_vs_shSc_peak_716	6.69	4.92	7.46	-2.54	6.41e-05	0.00204	ENSG00000228451:Promoter;ENSG00000104765:exon	ENSG00000228451:8:26375912-26382953:-:-247	SDAD1P1	NA	NA	NA	SDA1 domain containing 1 pseudogene 1 [Source:HGNC Symbol;Acc:HGNC:31403]	NA
12	6924309	6926460	2152	shPRMT1_vs_shSc_peak_717	6.57	4.83	7.34	-2.5	6.42e-05	0.00204	ENSG00000111676:intron	ENSG00000111676:12:6924462-6942321:+:922	ATN1	10;GO:0000122,biological_process negative regulation of transcription by RNA polymerase II;GO:0003714,molecular_function transcription corepressor activity;GO:0005515,molecular_function protein binding;GO:0005634,cellular_component nucleus;GO:0005654,cellular_component nucleoplasm;GO:0005737,cellular_component cytoplasm;GO:0007417,biological_process central nervous system development;GO:0016363,c…	NA	NA	atrophin 1 [Source:HGNC Symbol;Acc:HGNC:3033]	zf-GATA
17	75012274	75013102	829	shPRMT1_vs_shSc_peak_718	4.91	2.69	5.75	-3.05	6.44e-05	0.00204	ENSG00000167862:exon	ENSG00000167862:17:75012669-75021261:+:19	MRPL58	9;GO:0004045,molecular_function aminoacyl-tRNA hydrolase activity;GO:0005739,cellular_component mitochondrion;GO:0005743,cellular_component mitochondrial inner membrane;GO:0005759,cellular_component mitochondrial matrix;GO:0005762,cellular_component mitochondrial large ribosomal subunit;GO:0016150,molecular_function translation release factor activity, codon nonspecific;GO:0070125,biological_proc…	NA	NA	mitochondrial ribosomal protein L58 [Source:HGNC Symbol;Acc:HGNC:5359]	NA
4	55948432	55949516	1085	shPRMT1_vs_shSc_peak_719	6.24	4.01	7.08	-3.07	6.44e-05	0.00204	ENSG00000174799:Promoter	ENSG00000174799:4:55948870-56033363:+:104	CEP135	12;GO:0000086,biological_process G2/M transition of mitotic cell cycle;GO:0005515,molecular_function protein binding;GO:0005813,cellular_component centrosome;GO:0005814,cellular_component centriole;GO:0005829,cellular_component cytosol;GO:0007099,biological_process centriole replication;GO:0008022,molecular_function protein C-terminus binding;GO:0010389,biological_process regulation of G2/M trans…	NA	NA	centrosomal protein 135 [Source:HGNC Symbol;Acc:HGNC:29086]	NA
11	59565692	59566528	837	shPRMT1_vs_shSc_peak_720	6.98	4.98	7.79	-2.81	6.47e-05	0.00204	ENSG00000255008:Promoter	ENSG00000255008:11:59561145-59566074:-:-36	AP000442.1	NA	NA	NA	novel transcript	NA
4	5711020	5711940	921	shPRMT1_vs_shSc_peak_721	5.26	3.3	6.06	-2.77	6.48e-05	0.00204	ENSG00000173040:Promoter;ENSG00000072840:exon	ENSG00000072840:4:5711196-5814305:+:284	EVC	7;GO:0001501,biological_process skeletal system development;GO:0003416,biological_process endochondral bone growth;GO:0005929,cellular_component cilium;GO:0007517,biological_process muscle organ development;GO:0036064,cellular_component ciliary basal body;GO:0045880,biological_process positive regulation of smoothened signaling pathway;GO:0060170,cellular_component ciliary membrane	EVC1; ellis van creveld syndrome protein 1; K19605	map04340	EvC ciliary complex subunit 1 [Source:HGNC Symbol;Acc:HGNC:3497]	NA
14	75295648	75296325	678	shPRMT1_vs_shSc_peak_722	4.44	2.08	5.29	-3.21	6.5e-05	0.00204	ENSG00000259687:intron	ENSG00000259687:14:75294403-75296638:+:1583	LINC01220	NA	NA	NA	long intergenic non-protein coding RNA 1220 [Source:HGNC Symbol;Acc:HGNC:49664]	NA
7	130959657	130960813	1157	shPRMT1_vs_shSc_peak_723	5.73	3.58	6.55	-2.97	6.5e-05	0.00204	ENSG00000231721:intron;ENSG00000285106:intron	NA	NA	NA	NA	NA	NA	NA
9	73151655	73152329	675	shPRMT1_vs_shSc_peak_724	4.37	1.93	5.23	-3.3	6.53e-05	0.00205	ENSG00000135046:intron	ENSG00000135046:9:73151756-73170393:+:236	ANXA1	64;GO:0001533,cellular_component cornified envelope;GO:0001780,biological_process neutrophil homeostasis;GO:0002548,biological_process monocyte chemotaxis;GO:0002685,biological_process regulation of leukocyte migration;GO:0005102,molecular_function signaling receptor binding;GO:0005198,molecular_function structural molecule activity;GO:0005509,molecular_function calcium ion binding;GO:0005515,mol…	NA	NA	annexin A1 [Source:HGNC Symbol;Acc:HGNC:533]	NA
12	6890717	6891679	963	shPRMT1_vs_shSc_peak_725	5.78	4	6.56	-2.55	6.54e-05	0.00205	ENSG00000010626:intron;ENSG00000111671:Promoter	ENSG00000111671:12:6870934-6889358:-:-1840	SPSB2	6;GO:0003674,molecular_function molecular_function;GO:0005515,molecular_function protein binding;GO:0005575,cellular_component cellular_component;GO:0005829,cellular_component cytosol;GO:0008150,biological_process biological_process;GO:0043687,biological_process post-translational protein modification	NA	NA	splA/ryanodine receptor domain and SOCS box containing 2 [Source:HGNC Symbol;Acc:HGNC:29522]	NA
3	184154531	184155884	1354	shPRMT1_vs_shSc_peak_726	5.45	3.55	6.24	-2.68	6.54e-05	0.00205	ENSG00000161202:Promoter	ENSG00000161202:3:184155310-184173614:+:-102	DVL3	23;GO:0000790,cellular_component nuclear chromatin;GO:0001934,biological_process positive regulation of protein phosphorylation;GO:0002020,molecular_function protease binding;GO:0005102,molecular_function signaling receptor binding;GO:0005109,molecular_function frizzled binding;GO:0005515,molecular_function protein binding;GO:0005829,cellular_component cytosol;GO:0008013,molecular_function beta-c…	DVL; segment polarity protein dishevelled; K02353	map04150,map04310,map04330,map04390,map04550,map04916,map04934,map05010,map05165,map05200,map05217,map05224,map05225,map05226	dishevelled segment polarity protein 3 [Source:HGNC Symbol;Acc:HGNC:3087]	zf-C2H2
5	43020029	43020741	713	shPRMT1_vs_shSc_peak_727	4.97	2.79	5.8	-3.01	6.55e-05	0.00205	ENSG00000177738:intron;ENSG00000251131:intron	ENSG00000251131:5:43018428-43024247:+:1957	AC025171.3	NA	NA	NA	novel transcript	NA
20	53621283	53622220	938	shPRMT1_vs_shSc_peak_728	5.39	3.5	6.18	-2.67	6.59e-05	0.00205	ENSG00000235415:intron	NA	NA	NA	NA	NA	NA	NA
2	32063066	32064242	1177	shPRMT1_vs_shSc_peak_729	6.73	4.67	7.54	-2.87	6.59e-05	0.00205	ENSG00000021574:five_prime_UTR;ENSG00000021574:exon	ENSG00000021574:2:32063546-32157637:+:108	SPAST	33;GO:0000281,biological_process mitotic cytokinesis;GO:0000815,cellular_component ESCRT III complex;GO:0001578,biological_process microtubule bundle formation;GO:0005515,molecular_function protein binding;GO:0005634,cellular_component nucleus;GO:0005654,cellular_component nucleoplasm;GO:0005737,cellular_component cytoplasm;GO:0005768,cellular_component endosome;GO:0005783,cellular_component endo…	NA	NA	spastin [Source:HGNC Symbol;Acc:HGNC:11233]	NA
X	115560894	115562816	1923	shPRMT1_vs_shSc_peak_730	5.53	3.47	6.34	-2.87	6.59e-05	0.00205	ENSG00000271826:intron;ENSG00000102024:intron	ENSG00000102024:X:115561173-115650861:+:682	PLS3	10;GO:0005737,cellular_component cytoplasm;GO:0005829,cellular_component cytosol;GO:0005884,cellular_component actin filament;GO:0005886,cellular_component plasma membrane;GO:0032432,cellular_component actin filament bundle;GO:0051015,molecular_function actin filament binding;GO:0051017,biological_process actin filament bundle assembly;GO:0051639,biological_process actin filament network formatio…	NA	NA	plastin 3 [Source:HGNC Symbol;Acc:HGNC:9091]	NA
6	28648147	28649028	882	shPRMT1_vs_shSc_peak_731	4.59	2.22	5.44	-3.22	6.61e-05	0.00206	ENSG00000235570:exon	ENSG00000235570:6:28648285-28649066:-:478	LINC00533	NA	NA	NA	long intergenic non-protein coding RNA 533 [Source:HGNC Symbol;Acc:HGNC:18690]	NA
4	76305911	76307532	1622	shPRMT1_vs_shSc_peak_732	6.58	4.65	7.37	-2.72	6.64e-05	0.00206	ENSG00000272414:intron;ENSG00000118804:exon;ENSG00000118804:five_prime_UTR	ENSG00000118804:4:76306025-76311599:+:696	STBD1	18;GO:0005515,molecular_function protein binding;GO:0005622,cellular_component intracellular;GO:0005783,cellular_component endoplasmic reticulum;GO:0005829,cellular_component cytosol;GO:0005886,cellular_component plasma membrane;GO:0005887,cellular_component integral component of plasma membrane;GO:0005980,biological_process glycogen catabolic process;GO:0016020,cellular_component membrane;GO:001…	NA	NA	starch binding domain 1 [Source:HGNC Symbol;Acc:HGNC:24854]	NA
20	48920998	48922320	1323	shPRMT1_vs_shSc_peak_733	5.53	3.6	6.32	-2.73	6.67e-05	0.00207	ENSG00000124198:Promoter	ENSG00000124198:20:48921889-49036693:+:-230	ARFGEF2	23;GO:0000139,cellular_component Golgi membrane;GO:0001881,biological_process receptor recycling;GO:0005085,molecular_function guanyl-nucleotide exchange factor activity;GO:0005086,molecular_function ARF guanyl-nucleotide exchange factor activity;GO:0005515,molecular_function protein binding;GO:0005802,cellular_component trans-Golgi network;GO:0005815,cellular_component microtubule organizing cen…	ARFGEF, BIG; brefeldin A-inhibited guanine nucleotide-exchange protein; K18442	map04144	ADP ribosylation factor guanine nucleotide exchange factor 2 [Source:HGNC Symbol;Acc:HGNC:15853]	NA
10	21285407	21286260	854	shPRMT1_vs_shSc_peak_734	5.15	3.06	5.97	-2.91	6.68e-05	0.00207	intergenic	NA	NA	NA	NA	NA	NA	NA
1	113389860	113391543	1684	shPRMT1_vs_shSc_peak_735	6.61	4.71	7.4	-2.69	6.69e-05	0.00207	ENSG00000081026:Promoter	ENSG00000081026:1:113390748-113685923:+:-46	MAGI3	6;GO:0004385,molecular_function guanylate kinase activity;GO:0005515,molecular_function protein binding;GO:0006915,biological_process apoptotic process;GO:0016020,cellular_component membrane;GO:0030054,cellular_component cell junction;GO:0035556,biological_process intracellular signal transduction	MAGI3; membrane-associated guanylate kinase-related; K06112	map04015	membrane associated guanylate kinase, WW and PDZ domain containing 3 [Source:HGNC Symbol;Acc:HGNC:29647]	NA
6	104859304	104860179	876	shPRMT1_vs_shSc_peak_736	5.24	3.05	6.07	-3.02	6.69e-05	0.00207	ENSG00000085382:exon;ENSG00000271099:Promoter;ENSG00000085382:five_prime_UTR	ENSG00000085382:6:104728092-104859919:-:177	HACE1	16;GO:0000139,cellular_component Golgi membrane;GO:0004842,molecular_function ubiquitin-protein transferase activity;GO:0005515,molecular_function protein binding;GO:0005634,cellular_component nucleus;GO:0005783,cellular_component endoplasmic reticulum;GO:0006511,biological_process ubiquitin-dependent protein catabolic process;GO:0007030,biological_process Golgi organization;GO:0016567,biological…	NA	NA	HECT domain and ankyrin repeat containing E3 ubiquitin protein ligase 1 [Source:HGNC Symbol;Acc:HGNC:21033]	NA
13	34156833	34157395	563	shPRMT1_vs_shSc_peak_737	4.76	2.6	5.58	-2.98	6.69e-05	0.00207	intergenic	NA	NA	NA	NA	NA	NA	NA
12	32106473	32107517	1045	shPRMT1_vs_shSc_peak_738	5.5	3.61	6.29	-2.68	6.7e-05	0.00207	ENSG00000151746:Promoter;ENSG00000257530:intron	ENSG00000151746:12:32106834-32383633:+:161	BICD1	34;GO:0005200,molecular_function structural constituent of cytoskeleton;GO:0005515,molecular_function protein binding;GO:0005794,cellular_component Golgi apparatus;GO:0005802,cellular_component trans-Golgi network;GO:0005813,cellular_component centrosome;GO:0005829,cellular_component cytosol;GO:0005856,cellular_component cytoskeleton;GO:0005881,cellular_component cytoplasmic microtubule;GO:000639…	NA	NA	BICD cargo adaptor 1 [Source:HGNC Symbol;Acc:HGNC:1049]	NA
22	19120911	19121199	289	shPRMT1_vs_shSc_peak_739	4.06	1.21	4.96	-3.75	6.71e-05	0.00207	ENSG00000223461:Promoter;ENSG00000070413:intron	ENSG00000223461:22:19121528-19124503:+:-473	AC004471.1	NA	NA	NA	novel transcript	NA
17	75428901	75429539	639	shPRMT1_vs_shSc_peak_740	4.3	1.68	5.18	-3.5	6.72e-05	0.00207	intergenic	ENSG00000202332:17:75431989-75432087:+:-2769	RF00019	NA	NA	NA	NA	NA
1	26692238	26693384	1147	shPRMT1_vs_shSc_peak_741	6.98	4.89	7.8	-2.91	6.76e-05	0.00207	ENSG00000117713:Promoter;ENSG00000260063:exon	ENSG00000117713:1:26693235-26782110:+:-424	ARID1A	21;GO:0000790,cellular_component nuclear chromatin;GO:0000981,molecular_function DNA-binding transcription factor activity, RNA polymerase II-specific;GO:0003677,molecular_function DNA binding;GO:0003713,molecular_function transcription coactivator activity;GO:0005515,molecular_function protein binding;GO:0005634,cellular_component nucleus;GO:0005654,cellular_component nucleoplasm;GO:0006337,biol…	ARID1; AT-rich interactive domain-containing protein 1; K11653	map04714,map05225	AT-rich interaction domain 1A [Source:HGNC Symbol;Acc:HGNC:11110]	ARID
6	27145770	27148073	2304	shPRMT1_vs_shSc_peak_742	9.1	6.85	9.94	-3.08	6.77e-05	0.00207	ENSG00000265565:Promoter;ENSG00000274997:Promoter;ENSG00000197903:Promoter	ENSG00000197903:6:27146417-27146798:-:-123	HIST1H2BK	14;GO:0002227,biological_process innate immune response in mucosa;GO:0003674,molecular_function molecular_function;GO:0003677,molecular_function DNA binding;GO:0005615,cellular_component extracellular space;GO:0005634,cellular_component nucleus;GO:0005654,cellular_component nucleoplasm;GO:0005829,cellular_component cytosol;GO:0006334,biological_process nucleosome assembly;GO:0016567,biological_pr…	H2B; histone H2B; K11252	map05034,map05203,map05322	histone cluster 1 H2B family member k [Source:HGNC Symbol;Acc:HGNC:13954]	NA
3	134353691	134354981	1291	shPRMT1_vs_shSc_peak_743	5.91	4.08	6.69	-2.6	6.77e-05	0.00207	ENSG00000214289:intron	ENSG00000214289:3:134351851-134356561:-:2225	RPL39P5	NA	NA	NA	ribosomal protein L39 pseudogene 5 [Source:HGNC Symbol;Acc:HGNC:26015]	NA
18	12076314	12076937	624	shPRMT1_vs_shSc_peak_744	3.86	0.49	4.79	-4.3	6.77e-05	0.00207	ENSG00000256616:Promoter	ENSG00000256616:18:12073231-12076654:-:28	AP002414.2	NA	NA	NA	G protein-coupled receptor 125 (GPR125) pseudogene	NA
1	149792483	149793442	960	shPRMT1_vs_shSc_peak_745	4.28	1.47	5.17	-3.7	6.79e-05	0.00207	ENSG00000203814:intron;ENSG00000233030:exon	ENSG00000233030:1:149785658-149793020:-:57	AC243772.2	NA	NA	NA	novel transcript, antisense to FCGR1A	NA
19	43120258	43121000	743	shPRMT1_vs_shSc_peak_746	4.06	1.21	4.96	-3.75	6.8e-05	0.00207	ENSG00000282943:intron	NA	NA	NA	NA	NA	NA	NA
1	156500695	156501835	1141	shPRMT1_vs_shSc_peak_747	7.82	5.82	8.63	-2.81	6.85e-05	0.00209	ENSG00000116604:Promoter	ENSG00000116604:1:156463726-156500828:-:-437	MEF2D	13;GO:0000977,molecular_function RNA polymerase II regulatory region sequence-specific DNA binding;GO:0000981,molecular_function DNA-binding transcription factor activity, RNA polymerase II-specific;GO:0003700,molecular_function DNA-binding transcription factor activity;GO:0005515,molecular_function protein binding;GO:0005634,cellular_component nucleus;GO:0005654,cellular_component nucleoplasm;GO…	MEF2D; MADS-box transcription enhancer factor 2D; K09262	map04022,map04371,map04928	myocyte enhancer factor 2D [Source:HGNC Symbol;Acc:HGNC:6997]	SRF
7	13042676	13043159	484	shPRMT1_vs_shSc_peak_748	3.94	-0.07	4.9	-4.97	6.88e-05	0.00209	ENSG00000229618:intron	NA	NA	NA	NA	NA	NA	NA
15	30625368	30626868	1501	shPRMT1_vs_shSc_peak_749	6.48	4.69	7.26	-2.56	6.92e-05	0.0021	ENSG00000284906:Promoter;ENSG00000285077:Promoter;ENSG00000247728:Promoter	ENSG00000247728:15:30616997-30625773:-:-345	AC091057.2	NA	NA	NA	novel transcript, antisense to ARHGAP11B	NA
3	48685521	48686489	969	shPRMT1_vs_shSc_peak_750	5.44	3.55	6.23	-2.67	6.92e-05	0.0021	ENSG00000213672:Promoter	ENSG00000213672:3:48673843-48686364:-:359	NCKIPSD	9;GO:0005515,molecular_function protein binding;GO:0005829,cellular_component cytosol;GO:0005882,cellular_component intermediate filament;GO:0006607,biological_process NLS-bearing protein import into nucleus;GO:0007010,biological_process cytoskeleton organization;GO:0007165,biological_process signal transduction;GO:0008092,molecular_function cytoskeletal protein binding;GO:0008180,cellular_compon…	NA	NA	NCK interacting protein with SH3 domain [Source:HGNC Symbol;Acc:HGNC:15486]	NA
1	58815201	58816723	1523	shPRMT1_vs_shSc_peak_751	5.62	3.83	6.4	-2.57	6.93e-05	0.0021	ENSG00000234807:intron	ENSG00000272226:1:58812807-58813342:-:-2620	AL136985.2	NA	NA	NA	novel transcript	NA
6	53544460	53545289	830	shPRMT1_vs_shSc_peak_752	5.63	3.59	6.44	-2.85	6.95e-05	0.0021	ENSG00000001084:intron	NA	NA	NA	NA	NA	NA	NA
6	28940360	28941673	1314	shPRMT1_vs_shSc_peak_753	5.95	4.21	6.71	-2.51	6.95e-05	0.0021	intergenic	ENSG00000204709:6:28943876-28944537:+:-2859	LINC01556	NA	NA	NA	long intergenic non-protein coding RNA 1556 [Source:HGNC Symbol;Acc:HGNC:21195]	NA
14	21103557	21104749	1193	shPRMT1_vs_shSc_peak_754	6.94	5.1	7.72	-2.63	6.96e-05	0.0021	ENSG00000165804:intron	ENSG00000165804:14:21090045-21104722:-:569	ZNF219	13;GO:0000122,biological_process negative regulation of transcription by RNA polymerase II;GO:0000978,molecular_function RNA polymerase II proximal promoter sequence-specific DNA binding;GO:0000981,molecular_function DNA-binding transcription factor activity, RNA polymerase II-specific;GO:0001078,molecular_function DNA-binding transcription repressor activity, RNA polymerase II-specific;GO:000367…	NA	NA	zinc finger protein 219 [Source:HGNC Symbol;Acc:HGNC:13011]	zf-C2H2
1	45205652	45206990	1339	shPRMT1_vs_shSc_peak_755	5.44	3.55	6.23	-2.68	6.96e-05	0.0021	ENSG00000162415:intron	NA	NA	NA	NA	NA	NA	NA
19	19033018	19034008	991	shPRMT1_vs_shSc_peak_756	5.41	3.48	6.21	-2.72	6.99e-05	0.0021	ENSG00000105676:Promoter;ENSG00000064607:intron	ENSG00000105676:19:19033574-19060311:+:-61	ARMC6	2;GO:0002244,biological_process hematopoietic progenitor cell differentiation;GO:0005829,cellular_component cytosol	NA	NA	armadillo repeat containing 6 [Source:HGNC Symbol;Acc:HGNC:25049]	NA
14	88554503	88555232	730	shPRMT1_vs_shSc_peak_757	3.94	0.89	4.85	-3.96	7.01e-05	0.0021	ENSG00000070778:Promoter	ENSG00000070778:14:88465777-88554733:-:-134	PTPN21	4;GO:0004725,molecular_function protein tyrosine phosphatase activity;GO:0005515,molecular_function protein binding;GO:0005856,cellular_component cytoskeleton;GO:0006470,biological_process protein dephosphorylation	NA	NA	protein tyrosine phosphatase, non-receptor type 21 [Source:HGNC Symbol;Acc:HGNC:9651]	NA
17	2053330	2054248	919	shPRMT1_vs_shSc_peak_758	6.03	4.19	6.82	-2.63	7.01e-05	0.0021	ENSG00000177374:Promoter	ENSG00000177374:17:2054153-2063241:+:-364	HIC1	14;GO:0000122,biological_process negative regulation of transcription by RNA polymerase II;GO:0000785,cellular_component chromatin;GO:0000981,molecular_function DNA-binding transcription factor activity, RNA polymerase II-specific;GO:0001227,molecular_function DNA-binding transcription repressor activity, RNA polymerase II-specific;GO:0003700,molecular_function DNA-binding transcription factor ac…	NA	NA	HIC ZBTB transcriptional repressor 1 [Source:HGNC Symbol;Acc:HGNC:4909]	ZBTB
11	26286562	26287497	936	shPRMT1_vs_shSc_peak_759	6	4.11	6.79	-2.68	7.05e-05	0.00211	ENSG00000254819:intron	ENSG00000254819:11:26285710-26288007:-:977	AC021698.1	NA	NA	NA	uncharacterized LOC105376599 [Source:NCBI gene;Acc:105376599]	NA
16	67527893	67528984	1092	shPRMT1_vs_shSc_peak_760	5.37	3.49	6.16	-2.67	7.07e-05	0.00212	ENSG00000276075:intron;ENSG00000039523:intron	ENSG00000276075:16:67517861-67528675:-:236	AC027682.6	NA	NA	NA	uncharacterized LOC100505942 [Source:NCBI gene;Acc:100505942]	NA
1	234478131	234479323	1193	shPRMT1_vs_shSc_peak_761	5.78	3.9	6.57	-2.67	7.09e-05	0.00212	ENSG00000059588:exon	ENSG00000059588:1:234391312-234479103:-:376	TARBP1	7;GO:0000453,biological_process enzyme-directed rRNA 2'-O-methylation;GO:0003723,molecular_function RNA binding;GO:0005634,cellular_component nucleus;GO:0006357,biological_process regulation of transcription by RNA polymerase II;GO:0016423,molecular_function tRNA (guanine) methyltransferase activity;GO:0030488,biological_process tRNA methylation;GO:0070039,molecular_function rRNA (guanosine-2'-O-…	NA	NA	TAR (HIV-1) RNA binding protein 1 [Source:HGNC Symbol;Acc:HGNC:11568]	NA
6	31402760	31403958	1199	shPRMT1_vs_shSc_peak_762	6.34	4.55	7.11	-2.56	7.11e-05	0.00212	ENSG00000206337:intron;ENSG00000204520:intron;ENSG00000199332:Promoter	ENSG00000199332:6:31402151-31402250:-:-1109	RF00019	NA	NA	NA	NA	NA
9	73132059	73132713	655	shPRMT1_vs_shSc_peak_763	4.23	1.49	5.12	-3.63	7.11e-05	0.00212	intergenic	NA	NA	NA	NA	NA	NA	NA
6	139981759	139982141	383	shPRMT1_vs_shSc_peak_764	4.53	2.04	5.4	-3.35	7.13e-05	0.00212	ENSG00000236013:intron	NA	NA	NA	NA	NA	NA	NA
17	31094312	31095742	1431	shPRMT1_vs_shSc_peak_765	5.52	3.68	6.3	-2.62	7.15e-05	0.00213	ENSG00000196712:exon;ENSG00000265444:Promoter;ENSG00000264107:intron;ENSG00000196712:five_prime_UTR	ENSG00000196712:17:31094926-31382116:+:101	NF1	59;GO:0000165,biological_process MAPK cascade;GO:0001649,biological_process osteoblast differentiation;GO:0001656,biological_process metanephros development;GO:0001666,biological_process response to hypoxia;GO:0001889,biological_process liver development;GO:0001937,biological_process negative regulation of endothelial cell proliferation;GO:0001952,biological_process regulation of cell-matrix adhe…	NF1; neurofibromin 1; K08052	map01521,map04010,map04014	neurofibromin 1 [Source:HGNC Symbol;Acc:HGNC:7765]	NA
3	32106106	32107301	1196	shPRMT1_vs_shSc_peak_766	6.27	4.46	7.05	-2.59	7.18e-05	0.00213	ENSG00000152642:five_prime_UTR;ENSG00000152642:exon	ENSG00000152642:3:32105688-32168713:+:1015	GPD1L	16;GO:0002027,biological_process regulation of heart rate;GO:0004367,molecular_function glycerol-3-phosphate dehydrogenase [NAD+] activity;GO:0005829,cellular_component cytosol;GO:0005886,cellular_component plasma membrane;GO:0006654,biological_process phosphatidic acid biosynthetic process;GO:0010765,biological_process positive regulation of sodium ion transport;GO:0017080,molecular_function sod…	GPD1; glycerol-3-phosphate dehydrogenase (NAD+) [EC:1.1.1.8]; K00006	map00564	glycerol-3-phosphate dehydrogenase 1 like [Source:HGNC Symbol;Acc:HGNC:28956]	NA
5	38556129	38557379	1251	shPRMT1_vs_shSc_peak_767	5.25	3.38	6.04	-2.66	7.22e-05	0.00214	ENSG00000113594:intron	ENSG00000244968:5:38556785-38671216:+:-31	LIFR-AS1	NA	NA	NA	LIFR antisense RNA 1 [Source:HGNC Symbol;Acc:HGNC:43600]	NA
6	83067449	83068341	893	shPRMT1_vs_shSc_peak_768	5.16	3.25	5.95	-2.7	7.23e-05	0.00214	ENSG00000083097:intron	ENSG00000083097:6:83067665-83171350:+:230	DOP1A	5;GO:0000139,cellular_component Golgi membrane;GO:0005768,cellular_component endosome;GO:0005802,cellular_component trans-Golgi network;GO:0006895,biological_process Golgi to endosome transport;GO:0007029,biological_process endoplasmic reticulum organization	NA	NA	DOP1 leucine zipper like protein A [Source:HGNC Symbol;Acc:HGNC:21194]	NA
15	34224219	34225378	1160	shPRMT1_vs_shSc_peak_769	6.14	4.18	6.94	-2.76	7.25e-05	0.00215	ENSG00000128463:Promoter	ENSG00000128463:15:34224998-34230156:+:-199	EMC4	3;GO:0016021,cellular_component integral component of membrane;GO:0034975,biological_process protein folding in endoplasmic reticulum;GO:0072546,cellular_component ER membrane protein complex	NA	NA	ER membrane protein complex subunit 4 [Source:HGNC Symbol;Acc:HGNC:28032]	NA
6	110958276	110959128	853	shPRMT1_vs_shSc_peak_770	4.85	2.83	5.66	-2.82	7.26e-05	0.00215	ENSG00000155115:exon;ENSG00000155115:five_prime_UTR	ENSG00000155115:6:110958559-110967890:+:143	GTF3C6	9;GO:0000127,cellular_component transcription factor TFIIIC complex;GO:0003677,molecular_function DNA binding;GO:0005515,molecular_function protein binding;GO:0005654,cellular_component nucleoplasm;GO:0006351,biological_process transcription, DNA-templated;GO:0006383,biological_process transcription by RNA polymerase III;GO:0016604,cellular_component nuclear body;GO:0042791,biological_process 5S …	NA	NA	general transcription factor IIIC subunit 6 [Source:HGNC Symbol;Acc:HGNC:20872]	NA
X	44542514	44543352	839	shPRMT1_vs_shSc_peak_771	5.3	3.36	6.1	-2.74	7.27e-05	0.00215	ENSG00000069509:five_prime_UTR;ENSG00000069509:exon	ENSG00000069509:X:44523638-44543001:-:68	FUNDC1	6;GO:0000422,biological_process autophagy of mitochondrion;GO:0001666,biological_process response to hypoxia;GO:0005515,molecular_function protein binding;GO:0005741,cellular_component mitochondrial outer membrane;GO:0016236,biological_process macroautophagy;GO:0031307,cellular_component integral component of mitochondrial outer membrane	FUNDC1; FUN14 domain-containing protein 1; K17986	map04137	FUN14 domain containing 1 [Source:HGNC Symbol;Acc:HGNC:28746]	NA
3	128123336	128124350	1015	shPRMT1_vs_shSc_peak_772	6.7	4.84	7.49	-2.65	7.33e-05	0.00216	ENSG00000175792:intron	NA	NA	NA	NA	NA	NA	NA
8	53885227	53886308	1082	shPRMT1_vs_shSc_peak_773	5.26	3.37	6.05	-2.68	7.33e-05	0.00216	ENSG00000147509:intron	ENSG00000244159:8:53887007-53887244:-:1476	RPS27AP13	NA	NA	NA	ribosomal protein S27a pseudogene 13 [Source:HGNC Symbol;Acc:HGNC:36667]	NA
5	181187503	181188696	1194	shPRMT1_vs_shSc_peak_774	7.94	6.08	8.73	-2.65	7.33e-05	0.00216	intergenic	ENSG00000248473:5:181191045-181191852:-:3752	LINC01962	NA	NA	NA	long intergenic non-protein coding RNA 1962 [Source:HGNC Symbol;Acc:HGNC:52787]	NA
18	45966975	45967770	796	shPRMT1_vs_shSc_peak_775	4.73	2.64	5.55	-2.91	7.42e-05	0.00217	ENSG00000152223:Promoter	ENSG00000152223:18:45847608-45967339:-:-33	EPG5	2;GO:0005737,cellular_component cytoplasm;GO:0097352,biological_process autophagosome maturation	NA	NA	ectopic P-granules autophagy protein 5 homolog [Source:HGNC Symbol;Acc:HGNC:29331]	NA
6	87472563	87473610	1048	shPRMT1_vs_shSc_peak_776	6	4.12	6.79	-2.68	7.42e-05	0.00217	ENSG00000164414:intron;ENSG00000213204:intron	ENSG00000164414:6:87470622-87512336:+:2464	SLC35A1	7;GO:0000139,cellular_component Golgi membrane;GO:0005456,molecular_function CMP-N-acetylneuraminate transmembrane transporter activity;GO:0005794,cellular_component Golgi apparatus;GO:0005887,cellular_component integral component of plasma membrane;GO:0005975,biological_process carbohydrate metabolic process;GO:0006464,biological_process cellular protein modification process;GO:0015782,biologica…	NA	NA	solute carrier family 35 member A1 [Source:HGNC Symbol;Acc:HGNC:11021]	NA
14	61266945	61267689	745	shPRMT1_vs_shSc_peak_777	6.34	4.28	7.15	-2.87	7.43e-05	0.00217	ENSG00000027075:intron	NA	NA	NA	NA	NA	NA	NA
3	93973177	93974242	1066	shPRMT1_vs_shSc_peak_778	4.99	3	5.79	-2.8	7.43e-05	0.00217	ENSG00000184500:intron	ENSG00000200366:3:93977028-93977135:+:-3318	RNU6-511P	NA	NA	NA	RNA, U6 small nuclear 511, pseudogene [Source:HGNC Symbol;Acc:HGNC:47474]	NA
5	64768087	64769263	1177	shPRMT1_vs_shSc_peak_779	5.57	3.77	6.34	-2.57	7.45e-05	0.00217	ENSG00000153015:Promoter;ENSG00000153006:five_prime_UTR;ENSG00000153006:exon	ENSG00000153006:5:64718143-64768685:-:10	SREK1IP1	1;GO:0005515,molecular_function protein binding	NA	NA	SREK1 interacting protein 1 [Source:HGNC Symbol;Acc:HGNC:26716]	NA
1	206612040	206612910	871	shPRMT1_vs_shSc_peak_780	6.04	3.97	6.86	-2.89	7.46e-05	0.00217	intergenic	ENSG00000143486:1:206571291-206612463:-:-12	EIF2D	10;GO:0001731,biological_process formation of translation preinitiation complex;GO:0003743,molecular_function translation initiation factor activity;GO:0005737,cellular_component cytoplasm;GO:0005829,cellular_component cytosol;GO:0006886,biological_process intracellular protein transport;GO:0016604,cellular_component nuclear body;GO:0022627,cellular_component cytosolic small ribosomal subunit;GO:…	NA	NA	eukaryotic translation initiation factor 2D [Source:HGNC Symbol;Acc:HGNC:6583]	NA
5	79513496	79514966	1471	shPRMT1_vs_shSc_peak_781	6.25	4.29	7.05	-2.76	7.47e-05	0.00217	ENSG00000152413:Promoter	ENSG00000152413:5:79372635-79514217:-:-14	HOMER1	15;GO:0005515,molecular_function protein binding;GO:0005829,cellular_component cytosol;GO:0007206,biological_process phospholipase C-activating G protein-coupled glutamate receptor signaling pathway;GO:0007268,biological_process chemical synaptic transmission;GO:0009967,biological_process positive regulation of signal transduction;GO:0035256,molecular_function G protein-coupled glutamate receptor…	HOMER; homer; K15010	map04068,map04724	homer scaffold protein 1 [Source:HGNC Symbol;Acc:HGNC:17512]	NA
18	21703795	21705100	1306	shPRMT1_vs_shSc_peak_782	6.19	4.09	7.01	-2.92	7.47e-05	0.00217	ENSG00000101752:Promoter;ENSG00000158201:intron	ENSG00000158201:18:21650896-21704805:-:357	ABHD3	6;GO:0004623,molecular_function phospholipase A2 activity;GO:0005575,cellular_component cellular_component;GO:0005886,cellular_component plasma membrane;GO:0006656,biological_process phosphatidylcholine biosynthetic process;GO:0008970,molecular_function phospholipase A1 activity;GO:0046470,biological_process phosphatidylcholine metabolic process	NA	NA	abhydrolase domain containing 3 [Source:HGNC Symbol;Acc:HGNC:18718]	NA
17	69588713	69590068	1356	shPRMT1_vs_shSc_peak_783	5.13	2.97	5.96	-2.99	7.47e-05	0.00217	intergenic	NA	NA	NA	NA	NA	NA	NA
6	17986723	17988267	1545	shPRMT1_vs_shSc_peak_784	5.52	3.66	6.31	-2.65	7.48e-05	0.00217	ENSG00000137177:Promoter	ENSG00000137177:6:17759182-17987623:-:128	KIF13A	17;GO:0003777,molecular_function microtubule motor activity;GO:0005515,molecular_function protein binding;GO:0005813,cellular_component centrosome;GO:0005871,cellular_component kinesin complex;GO:0006886,biological_process intracellular protein transport;GO:0007018,biological_process microtubule-based movement;GO:0008333,biological_process endosome to lysosome transport;GO:0010008,cellular_compon…	NA	NA	kinesin family member 13A [Source:HGNC Symbol;Acc:HGNC:14566]	NA
2	61763716	61765197	1482	shPRMT1_vs_shSc_peak_785	7.63	5.49	8.46	-2.97	7.5e-05	0.00217	intergenic	NA	NA	NA	NA	NA	NA	NA
6	28983046	28983618	573	shPRMT1_vs_shSc_peak_786	4.3	1.68	5.18	-3.5	7.52e-05	0.00218	intergenic	ENSG00000227214:6:28986202-28987484:+:-2870	HCG15	NA	NA	NA	HLA complex group 15 [Source:HGNC Symbol;Acc:HGNC:18361]	NA
1	92960344	92961903	1560	shPRMT1_vs_shSc_peak_787	6.09	4.18	6.88	-2.7	7.55e-05	0.00218	ENSG00000154511:intron	ENSG00000154511:1:92832736-92961522:-:398	FAM69A	NA	NA	NA	family with sequence similarity 69 member A [Source:HGNC Symbol;Acc:HGNC:32213]	NA
9	35489238	35490501	1264	shPRMT1_vs_shSc_peak_788	6.57	4.66	7.37	-2.71	7.56e-05	0.00218	ENSG00000198853:Promoter	ENSG00000198853:9:35490126-35561898:+:-256	RUSC2	5;GO:0005515,molecular_function protein binding;GO:0008150,biological_process biological_process;GO:0017137,molecular_function Rab GTPase binding;GO:0031410,cellular_component cytoplasmic vesicle;GO:0070062,cellular_component extracellular exosome	NA	NA	RUN and SH3 domain containing 2 [Source:HGNC Symbol;Acc:HGNC:23625]	NA
1	44985975	44986919	945	shPRMT1_vs_shSc_peak_789	5.27	3.29	6.07	-2.78	7.59e-05	0.00219	ENSG00000070785:intron	ENSG00000070785:1:44850521-44986722:-:275	EIF2B3	13;GO:0003743,molecular_function translation initiation factor activity;GO:0005085,molecular_function guanyl-nucleotide exchange factor activity;GO:0005515,molecular_function protein binding;GO:0005737,cellular_component cytoplasm;GO:0005829,cellular_component cytosol;GO:0005851,cellular_component eukaryotic translation initiation factor 2B complex;GO:0006413,biological_process translational init…	EIF2B3; translation initiation factor eIF-2B subunit gamma; K03241	map03013,map05168	eukaryotic translation initiation factor 2B subunit gamma [Source:HGNC Symbol;Acc:HGNC:3259]	NA
X	13486951	13487600	650	shPRMT1_vs_shSc_peak_790	4.29	1.68	5.17	-3.49	7.59e-05	0.00219	intergenic	NA	NA	NA	NA	NA	NA	NA
9	65675543	65676610	1068	shPRMT1_vs_shSc_peak_791	5.08	2.67	5.93	-3.26	7.63e-05	0.00219	ENSG00000147996:exon	NA	NA	NA	NA	NA	NA	NA
14	36320092	36321124	1033	shPRMT1_vs_shSc_peak_792	5.24	3.38	6.02	-2.65	7.63e-05	0.00219	ENSG00000151332:five_prime_UTR;ENSG00000283098:Promoter;ENSG00000151332:exon	ENSG00000151332:14:36298557-36320676:-:68	MBIP	11;GO:0000173,biological_process inactivation of MAPK activity involved in osmosensory signaling pathway;GO:0004860,molecular_function protein kinase inhibitor activity;GO:0005515,molecular_function protein binding;GO:0005634,cellular_component nucleus;GO:0005671,cellular_component Ada2/Gcn5/Ada3 transcription activator complex;GO:0005730,cellular_component nucleolus;GO:0005829,cellular_component…	NA	NA	MAP3K12 binding inhibitory protein 1 [Source:HGNC Symbol;Acc:HGNC:20427]	NA
1	46131870	46133605	1736	shPRMT1_vs_shSc_peak_793	7.1	5.21	7.9	-2.69	7.65e-05	0.00219	ENSG00000278139:intron;ENSG00000227857:Promoter;ENSG00000117461:intron	ENSG00000117461:1:46040139-46133036:-:298	PIK3R3	13;GO:0001784,molecular_function phosphotyrosine residue binding;GO:0001934,biological_process positive regulation of protein phosphorylation;GO:0002042,biological_process cell migration involved in sprouting angiogenesis;GO:0005515,molecular_function protein binding;GO:0005829,cellular_component cytosol;GO:0005942,cellular_component phosphatidylinositol 3-kinase complex;GO:0008286,biological_pro…	PIK3R1_2_3; phosphoinositide-3-kinase regulatory subunit alpha/beta/delta; K02649	map01521,map01522,map01524,map04012,map04014,map04015,map04024,map04062,map04066,map04068,map04070,map04071,map04072,map04140,map04150,map04151,map04152,map04210,map04211,map04213,map04218,map04360,map04370,map04380,map04510,map04550,map04611,map04620,map04625,map04630,map04650,map04660,map04662,map04664,map04666,map04668,map04670,map04722,map04725,map04750,map04810,map04910,map04914,map04915,map…	phosphoinositide-3-kinase regulatory subunit 3 [Source:HGNC Symbol;Acc:HGNC:8981]	NA
12	82685732	82687334	1603	shPRMT1_vs_shSc_peak_794	5.75	3.69	6.57	-2.88	7.65e-05	0.00219	ENSG00000179104:Promoter	ENSG00000179104:12:82686879-83134870:+:-346	TMTC2	4;GO:0005515,molecular_function protein binding;GO:0005783,cellular_component endoplasmic reticulum;GO:0005789,cellular_component endoplasmic reticulum membrane;GO:0055074,biological_process calcium ion homeostasis	NA	NA	transmembrane and tetratricopeptide repeat containing 2 [Source:HGNC Symbol;Acc:HGNC:25440]	NA
7	101251863	101252976	1114	shPRMT1_vs_shSc_peak_795	6.55	4.57	7.36	-2.79	7.66e-05	0.00219	ENSG00000214253:Promoter	ENSG00000214253:7:101239457-101252316:-:-103	FIS1	26;GO:0000266,biological_process mitochondrial fission;GO:0000422,biological_process autophagy of mitochondrion;GO:0001836,biological_process release of cytochrome c from mitochondria;GO:0005102,molecular_function signaling receptor binding;GO:0005515,molecular_function protein binding;GO:0005739,cellular_component mitochondrion;GO:0005777,cellular_component peroxisome;GO:0005779,cellular_compone…	FIS1, TTC11, MDV2; mitochondrial fission 1 protein; K17969	map04137	fission, mitochondrial 1 [Source:HGNC Symbol;Acc:HGNC:21689]	NA
19	23273597	23274494	898	shPRMT1_vs_shSc_peak_796	5.25	3.39	6.03	-2.64	7.67e-05	0.00219	ENSG00000283201:intron;ENSG00000269107:intron;ENSG00000284428:intron	ENSG00000283201:19:23222754-23274221:-:175	AC092329.3	NA	KRAB; KRAB domain-containing zinc finger protein; K09228	map05168	novel protein	zf-C2H2
22	36528756	36529749	994	shPRMT1_vs_shSc_peak_797	6.61	4.53	7.43	-2.89	7.68e-05	0.00219	ENSG00000100353:exon;ENSG00000100353:five_prime_UTR	ENSG00000100353:22:36510849-36529436:-:183	EIF3D	13;GO:0002191,biological_process cap-dependent translational initiation;GO:0003723,molecular_function RNA binding;GO:0003743,molecular_function translation initiation factor activity;GO:0005515,molecular_function protein binding;GO:0005829,cellular_component cytosol;GO:0005852,cellular_component eukaryotic translation initiation factor 3 complex;GO:0006413,biological_process translational initiat…	EIF3D; translation initiation factor 3 subunit D; K03251	map03013	eukaryotic translation initiation factor 3 subunit D [Source:HGNC Symbol;Acc:HGNC:3278]	NA
17	43232949	43234114	1166	shPRMT1_vs_shSc_peak_798	6.71	4.43	7.56	-3.13	7.68e-05	0.00219	ENSG00000236383:intron	ENSG00000274585:17:43233786-43233977:-:445	RNU2-1	NA	NA	NA	RNA, U2 small nuclear 1 [Source:HGNC Symbol;Acc:HGNC:10142]	NA
19	21141765	21142538	774	shPRMT1_vs_shSc_peak_799	4.43	1.87	5.31	-3.43	7.73e-05	0.0022	ENSG00000196705:exon;ENSG00000196705:five_prime_UTR	ENSG00000196705:19:21142023-21196053:+:128	ZNF431	6;GO:0000122,biological_process negative regulation of transcription by RNA polymerase II;GO:0000978,molecular_function RNA polymerase II proximal promoter sequence-specific DNA binding;GO:0000981,molecular_function DNA-binding transcription factor activity, RNA polymerase II-specific;GO:0003682,molecular_function chromatin binding;GO:0005634,cellular_component nucleus;GO:0043433,biological_proce…	KRAB; KRAB domain-containing zinc finger protein; K09228	map05168	zinc finger protein 431 [Source:HGNC Symbol;Acc:HGNC:20809]	zf-C2H2
3	156554653	156555523	871	shPRMT1_vs_shSc_peak_800	5.85	3.99	6.64	-2.65	7.73e-05	0.0022	ENSG00000114850:exon	ENSG00000114850:3:156540139-156555184:-:96	SSR3	1;GO:0005622,cellular_component intracellular	SSR3; translocon-associated protein subunit gamma; K13251	map04141	signal sequence receptor subunit 3 [Source:HGNC Symbol;Acc:HGNC:11325]	NA
1	120340734	120342558	1825	shPRMT1_vs_shSc_peak_801	4.86	2.69	5.69	-3	7.79e-05	0.00221	ENSG00000223804:intron	ENSG00000223804:1:120267333-120341871:-:225	AC244669.1	NA	NA	NA	Poly [ADP-ribose] polymerase 8 (PARP8) pseudogene	NA
11	4186952	4187915	964	shPRMT1_vs_shSc_peak_802	5.51	3.6	6.3	-2.7	7.79e-05	0.00221	ENSG00000254480:intron	ENSG00000254480:11:4187139-4202655:+:294	AC015689.1	NA	NA	NA	uncharacterized LOC100506082 [Source:NCBI gene;Acc:100506082]	NA
5	178859717	178860590	874	shPRMT1_vs_shSc_peak_803	5.86	3.98	6.65	-2.67	7.81e-05	0.00221	ENSG00000178338:intron	ENSG00000178338:5:178859952-178888122:+:201	ZNF354B	3;GO:0000981,molecular_function DNA-binding transcription factor activity, RNA polymerase II-specific;GO:0003700,molecular_function DNA-binding transcription factor activity;GO:0006355,biological_process regulation of transcription, DNA-templated	KRAB; KRAB domain-containing zinc finger protein; K09228	map05168	zinc finger protein 354B [Source:HGNC Symbol;Acc:HGNC:17197]	zf-C2H2
6	26330871	26331679	809	shPRMT1_vs_shSc_peak_804	5	2.79	5.84	-3.05	7.81e-05	0.00221	intergenic	NA	NA	NA	NA	NA	NA	NA
18	26090069	26091384	1316	shPRMT1_vs_shSc_peak_805	5.83	4.03	6.61	-2.59	7.81e-05	0.00221	ENSG00000141380:Promoter	ENSG00000141380:18:26016252-26091217:-:490	SS18	4;GO:0005515,molecular_function protein binding;GO:0005634,cellular_component nucleus;GO:0030374,molecular_function nuclear receptor transcription coactivator activity;GO:0045944,biological_process positive regulation of transcription by RNA polymerase II	SS18, SSXT, SYT; protein SSXT; K15623	map05202	SS18, nBAF chromatin remodeling complex subunit [Source:HGNC Symbol;Acc:HGNC:11340]	zf-C2H2
6	131627690	131628550	861	shPRMT1_vs_shSc_peak_806	5.36	3.13	6.2	-3.07	7.84e-05	0.00221	ENSG00000112282:five_prime_UTR;ENSG00000154269:Promoter;ENSG00000112282:exon	ENSG00000112282:6:131573965-131628229:-:109	MED23	7;GO:0003713,molecular_function transcription coactivator activity;GO:0005515,molecular_function protein binding;GO:0005654,cellular_component nucleoplasm;GO:0005667,cellular_component transcription factor complex;GO:0006355,biological_process regulation of transcription, DNA-templated;GO:0006357,biological_process regulation of transcription by RNA polymerase II;GO:0006367,biological_process tra…	NA	NA	mediator complex subunit 23 [Source:HGNC Symbol;Acc:HGNC:2372]	NA
1	20732105	20733682	1578	shPRMT1_vs_shSc_peak_807	6.84	5.06	7.61	-2.55	7.85e-05	0.00221	ENSG00000233069:exon;ENSG00000189410:Promoter	ENSG00000233069:1:20732879-20733952:+:14	AL663074.1	NA	NA	NA	novel transcript	NA
21	29085030	29086358	1329	shPRMT1_vs_shSc_peak_808	4.91	2.76	5.74	-2.99	7.86e-05	0.00221	ENSG00000156265:intron	NA	NA	NA	NA	NA	NA	NA
1	41241257	41242690	1434	shPRMT1_vs_shSc_peak_809	5.41	3.34	6.23	-2.88	7.87e-05	0.00221	ENSG00000010803:intron;ENSG00000235358:Promoter	ENSG00000010803:1:41027199-41242154:-:180	SCMH1	4;GO:0005515,molecular_function protein binding;GO:0005654,cellular_component nucleoplasm;GO:0016458,biological_process gene silencing;GO:0045892,biological_process negative regulation of transcription, DNA-templated	NA	NA	Scm polycomb group protein homolog 1 [Source:HGNC Symbol;Acc:HGNC:19003]	TF_others
X	134171626	134172954	1329	shPRMT1_vs_shSc_peak_810	4.84	2.84	5.65	-2.81	7.88e-05	0.00221	ENSG00000283638:exon	ENSG00000283638:X:134168910-134174089:-:1799	AC002407.1	NA	NA	NA	novel transcript	NA
1	24847749	24848864	1116	shPRMT1_vs_shSc_peak_811	5.04	3.08	5.84	-2.76	7.9e-05	0.00222	intergenic	NA	NA	NA	NA	NA	NA	NA
12	48197551	48198900	1350	shPRMT1_vs_shSc_peak_812	7.11	5.21	7.9	-2.7	7.93e-05	0.00222	ENSG00000269514:Promoter	ENSG00000269514:12:48198356-48230275:+:-130	AC024257.3	NA	NA	NA	novel transcript, antisense to OR10AD1	NA
9	76393697	76395186	1490	shPRMT1_vs_shSc_peak_813	5.8	4.04	6.57	-2.53	7.94e-05	0.00222	ENSG00000135002:five_prime_UTR;ENSG00000135002:exon	ENSG00000135002:9:76385516-76394517:-:75	RFK	8;GO:0005515,molecular_function protein binding;GO:0005737,cellular_component cytoplasm;GO:0005829,cellular_component cytosol;GO:0006771,biological_process riboflavin metabolic process;GO:0006915,biological_process apoptotic process;GO:0008531,molecular_function riboflavin kinase activity;GO:0009231,biological_process riboflavin biosynthetic process;GO:0033864,biological_process positive regulati…	RFK, FMN1; riboflavin kinase [EC:2.7.1.26]; K00861	map00740	riboflavin kinase [Source:HGNC Symbol;Acc:HGNC:30324]	NA
15	38251477	38252954	1478	shPRMT1_vs_shSc_peak_814	6.53	4.71	7.32	-2.6	7.94e-05	0.00222	ENSG00000166068:Promoter	ENSG00000166068:15:38252325-38357249:+:-109	SPRED1	21;GO:0000165,biological_process MAPK cascade;GO:0000188,biological_process inactivation of MAPK activity;GO:0005173,molecular_function stem cell factor receptor binding;GO:0005515,molecular_function protein binding;GO:0005634,cellular_component nucleus;GO:0005829,cellular_component cytosol;GO:0005886,cellular_component plasma membrane;GO:0006469,biological_process negative regulation of protein …	NA	NA	sprouty related EVH1 domain containing 1 [Source:HGNC Symbol;Acc:HGNC:20249]	NA
8	144291291	144292349	1059	shPRMT1_vs_shSc_peak_815	5.83	3.99	6.61	-2.63	7.96e-05	0.00222	ENSG00000185122:exon;ENSG00000261236:Promoter	ENSG00000185122:8:144291590-144314722:+:230	HSF1	50;GO:0000122,biological_process negative regulation of transcription by RNA polymerase II;GO:0000165,biological_process MAPK cascade;GO:0000776,cellular_component kinetochore;GO:0000978,molecular_function RNA polymerase II proximal promoter sequence-specific DNA binding;GO:0000981,molecular_function DNA-binding transcription factor activity, RNA polymerase II-specific;GO:0001078,molecular_functi…	HSF1; heat shock transcription factor 1; K09414	map04212,map05134	heat shock transcription factor 1 [Source:HGNC Symbol;Acc:HGNC:5224]	HSF
2	88169964	88170893	930	shPRMT1_vs_shSc_peak_816	3.94	0.97	4.84	-3.88	7.96e-05	0.00222	ENSG00000144115:five_prime_UTR;ENSG00000144115:exon	ENSG00000144115:2:88170294-88186636:+:134	THNSL2	10;GO:0003674,molecular_function molecular_function;GO:0004795,molecular_function threonine synthase activity;GO:0005575,cellular_component cellular_component;GO:0008150,biological_process biological_process;GO:0009071,biological_process serine family amino acid catabolic process;GO:0009088,biological_process threonine biosynthetic process;GO:0016311,biological_process dephosphorylation;GO:003017…	NA	NA	threonine synthase like 2 [Source:HGNC Symbol;Acc:HGNC:25602]	NA
3	196632062	196633106	1045	shPRMT1_vs_shSc_peak_817	5.03	3.1	5.82	-2.72	7.98e-05	0.00222	ENSG00000232065:exon	ENSG00000232065:3:196631497-196632587:-:3	LINC01063	NA	NA	NA	long intergenic non-protein coding RNA 1063 [Source:HGNC Symbol;Acc:HGNC:49092]	NA
3	151085917	151087050	1134	shPRMT1_vs_shSc_peak_818	5.83	3.94	6.62	-2.67	8.06e-05	0.00224	ENSG00000144893:Promoter	ENSG00000144893:3:151085696-151437072:+:787	MED12L	2;GO:0006357,biological_process regulation of transcription by RNA polymerase II;GO:0016592,cellular_component mediator complex	MED12; mediator of RNA polymerase II transcription subunit 12; K15162	map04919	mediator complex subunit 12 like [Source:HGNC Symbol;Acc:HGNC:16050]	NA
2	67436014	67436800	787	shPRMT1_vs_shSc_peak_819	6.3	4.42	7.09	-2.67	8.07e-05	0.00224	intergenic	NA	NA	NA	NA	NA	NA	NA
14	49687237	49688589	1353	shPRMT1_vs_shSc_peak_820	5.39	3.55	6.17	-2.62	8.08e-05	0.00224	ENSG00000100479:intron	ENSG00000100479:14:49643554-49688422:-:509	POLE2	11;GO:0000082,biological_process G1/S transition of mitotic cell cycle;GO:0003887,molecular_function DNA-directed DNA polymerase activity;GO:0005515,molecular_function protein binding;GO:0005654,cellular_component nucleoplasm;GO:0006260,biological_process DNA replication;GO:0006261,biological_process DNA-dependent DNA replication;GO:0006281,biological_process DNA repair;GO:0008622,cellular_compon…	POLE2; DNA polymerase epsilon subunit 2 [EC:2.7.7.7]; K02325	map03030,map03410,map03420	DNA polymerase epsilon 2, accessory subunit [Source:HGNC Symbol;Acc:HGNC:9178]	NA
6	28725965	28726299	335	shPRMT1_vs_shSc_peak_821	4.2	1.47	5.09	-3.62	8.09e-05	0.00224	intergenic	NA	NA	NA	NA	NA	NA	NA
8	80170994	80171865	872	shPRMT1_vs_shSc_peak_822	6.18	3.77	7.04	-3.27	8.09e-05	0.00224	ENSG00000076554:intron	NA	NA	NA	NA	NA	NA	NA
5	94240171	94241624	1454	shPRMT1_vs_shSc_peak_823	6.25	4.29	7.06	-2.77	8.16e-05	0.00226	ENSG00000185261:intron	NA	NA	NA	NA	NA	NA	NA
20	5126241	5127484	1244	shPRMT1_vs_shSc_peak_824	6.93	5.08	7.72	-2.64	8.21e-05	0.00227	ENSG00000101290:exon;ENSG00000101290:five_prime_UTR;ENSG00000132646:Promoter	ENSG00000101290:20:5126785-5197887:+:77	CDS2	6;GO:0004605,molecular_function phosphatidate cytidylyltransferase activity;GO:0005743,cellular_component mitochondrial inner membrane;GO:0005789,cellular_component endoplasmic reticulum membrane;GO:0006655,biological_process phosphatidylglycerol biosynthetic process;GO:0016020,cellular_component membrane;GO:0016024,biological_process CDP-diacylglycerol biosynthetic process	E2.7.7.41, CDS1, CDS2, cdsA; phosphatidate cytidylyltransferase [EC:2.7.7.41]; K00981	map00564,map04070	CDP-diacylglycerol synthase 2 [Source:HGNC Symbol;Acc:HGNC:1801]	NA
14	36519819	36520921	1103	shPRMT1_vs_shSc_peak_825	6.18	4.36	6.96	-2.6	8.22e-05	0.00227	ENSG00000257520:Promoter;ENSG00000283098:intron;ENSG00000136352:intron;ENSG00000253563:intron	ENSG00000136352:14:36516391-36521149:-:779	NKX2-1	30;GO:0000122,biological_process negative regulation of transcription by RNA polymerase II;GO:0000977,molecular_function RNA polymerase II regulatory region sequence-specific DNA binding;GO:0000978,molecular_function RNA polymerase II proximal promoter sequence-specific DNA binding;GO:0000980,molecular_function RNA polymerase II distal enhancer sequence-specific DNA binding;GO:0000981,molecular_f…	NA	NA	NK2 homeobox 1 [Source:HGNC Symbol;Acc:HGNC:11825]	Homeobox
10	21292771	21294117	1347	shPRMT1_vs_shSc_peak_826	6.88	4.87	7.69	-2.83	8.23e-05	0.00227	intergenic	NA	NA	NA	NA	NA	NA	NA
14	30621245	30622785	1541	shPRMT1_vs_shSc_peak_827	5.92	4.02	6.72	-2.69	8.26e-05	0.00227	ENSG00000092108:Promoter	ENSG00000092108:14:30622111-30735812:+:-96	SCFD1	15;GO:0000902,biological_process cell morphogenesis;GO:0005515,molecular_function protein binding;GO:0005798,cellular_component Golgi-associated vesicle;GO:0005801,cellular_component cis-Golgi network;GO:0005829,cellular_component cytosol;GO:0005886,cellular_component plasma membrane;GO:0006890,biological_process retrograde vesicle-mediated transport, Golgi to endoplasmic reticulum;GO:0006892,bio…	NA	NA	sec1 family domain containing 1 [Source:HGNC Symbol;Acc:HGNC:20726]	NA
1	22451618	22452667	1050	shPRMT1_vs_shSc_peak_828	5.91	3.83	6.73	-2.9	8.28e-05	0.00227	ENSG00000184677:intron	NA	NA	NA	NA	NA	NA	NA
22	24270406	24271517	1112	shPRMT1_vs_shSc_peak_829	6.78	4.77	7.59	-2.82	8.28e-05	0.00227	ENSG00000100014:five_prime_UTR;ENSG00000100014:exon;ENSG00000258555:exon;ENSG00000258555:five_prime_UTR;ENSG00000215464:Promoter	ENSG00000258555:22:24270897-24442356:+:64	SPECC1L-ADORA2A	NA	NA	NA	SPECC1L-ADORA2A readthrough (NMD candidate) [Source:HGNC Symbol;Acc:HGNC:49185]	NA
9	15422247	15423395	1149	shPRMT1_vs_shSc_peak_830	6.34	4.5	7.13	-2.63	8.33e-05	0.00228	ENSG00000164975:exon;ENSG00000164975:five_prime_UTR	ENSG00000164975:9:15422703-15465953:+:118	SNAPC3	10;GO:0003677,molecular_function DNA binding;GO:0005515,molecular_function protein binding;GO:0005634,cellular_component nucleus;GO:0005654,cellular_component nucleoplasm;GO:0005730,cellular_component nucleolus;GO:0006366,biological_process transcription by RNA polymerase II;GO:0006383,biological_process transcription by RNA polymerase III;GO:0009301,biological_process snRNA transcription;GO:0016…	NA	NA	small nuclear RNA activating complex polypeptide 3 [Source:HGNC Symbol;Acc:HGNC:11136]	NA
X	74420356	74421115	760	shPRMT1_vs_shSc_peak_831	4.57	2.38	5.4	-3.02	8.34e-05	0.00228	ENSG00000147100:Promoter	ENSG00000147100:X:74421460-74533917:+:-724	SLC16A2	8;GO:0005215,molecular_function transporter activity;GO:0005886,cellular_component plasma membrane;GO:0005887,cellular_component integral component of plasma membrane;GO:0008028,molecular_function monocarboxylic acid transmembrane transporter activity;GO:0015349,molecular_function thyroid hormone transmembrane transporter activity;GO:0015718,biological_process monocarboxylic acid transport;GO:004…	SLC16A2; MFS transporter, MCT family, solute carrier family 16 (monocarboxylic acid transporters), member 2; K08231	map04919	solute carrier family 16 member 2 [Source:HGNC Symbol;Acc:HGNC:10923]	NA
14	20630366	20630796	431	shPRMT1_vs_shSc_peak_832	4.77	2.59	5.6	-3.01	8.37e-05	0.00229	intergenic	NA	NA	NA	NA	NA	NA	NA
4	38318829	38319454	626	shPRMT1_vs_shSc_peak_833	4.51	2.04	5.37	-3.33	8.37e-05	0.00229	intergenic	NA	NA	NA	NA	NA	NA	NA
7	27142865	27143916	1052	shPRMT1_vs_shSc_peak_834	4.48	2.24	5.32	-3.08	8.41e-05	0.0023	ENSG00000254369:intron;ENSG00000273433:intron;ENSG00000106004:exon	ENSG00000106004:7:27141051-27143668:-:277	HOXA5	13;GO:0000978,molecular_function RNA polymerase II proximal promoter sequence-specific DNA binding;GO:0000981,molecular_function DNA-binding transcription factor activity, RNA polymerase II-specific;GO:0001077,molecular_function DNA-binding transcription activator activity, RNA polymerase II-specific;GO:0003677,molecular_function DNA binding;GO:0003700,molecular_function DNA-binding transcription…	NA	NA	homeobox A5 [Source:HGNC Symbol;Acc:HGNC:5106]	Homeobox
9	12681524	12682193	670	shPRMT1_vs_shSc_peak_835	4.97	2.68	5.81	-3.13	8.47e-05	0.0023	intergenic	ENSG00000107165:9:12685438-12710290:+:-3579	TYRP1	10;GO:0005515,molecular_function protein binding;GO:0010008,cellular_component endosome membrane;GO:0016491,molecular_function oxidoreductase activity;GO:0030669,cellular_component clathrin-coated endocytic vesicle membrane;GO:0033162,cellular_component melanosome membrane;GO:0042438,biological_process melanin biosynthetic process;GO:0042470,cellular_component melanosome;GO:0042803,molecular_func…	TYRP1; tyrosinase-related protein 1 [EC:1.14.18.-]; K00506	map00350,map04916	tyrosinase related protein 1 [Source:HGNC Symbol;Acc:HGNC:12450]	NA
7	156951201	156951930	730	shPRMT1_vs_shSc_peak_836	5.29	3.36	6.09	-2.73	8.48e-05	0.0023	ENSG00000146909:intron	ENSG00000146909:7:156949722-156973182:+:1843	NOM1	7;GO:0003723,molecular_function RNA binding;GO:0005515,molecular_function protein binding;GO:0005634,cellular_component nucleus;GO:0005730,cellular_component nucleolus;GO:0008150,biological_process biological_process;GO:0022008,biological_process neurogenesis;GO:0042274,biological_process ribosomal small subunit biogenesis	NA	NA	nucleolar protein with MIF4G domain 1 [Source:HGNC Symbol;Acc:HGNC:13244]	NA
X	48737057	48737944	888	shPRMT1_vs_shSc_peak_837	5.81	3.9	6.6	-2.7	8.49e-05	0.0023	ENSG00000232828:Promoter	ENSG00000232828:X:48698962-48737163:-:-337	AC231533.1	NA	NA	NA	novel transcript	NA
18	3650607	3651261	655	shPRMT1_vs_shSc_peak_838	5.75	3.75	6.55	-2.8	8.49e-05	0.0023	ENSG00000170579:intron	ENSG00000266401:18:3653409-3656282:+:-2475	AP002478.1	NA	NA	NA	novel transcript, antisense to DLGAP1	NA
12	52163630	52164472	843	shPRMT1_vs_shSc_peak_839	4.86	2.69	5.69	-3	8.5e-05	0.0023	ENSG00000258279:Promoter	ENSG00000258279:12:52164114-52223804:+:-63	LINC00592	NA	NA	NA	long intergenic non-protein coding RNA 592 [Source:HGNC Symbol;Acc:HGNC:27474]	NA
11	93783833	93785040	1208	shPRMT1_vs_shSc_peak_840	6.04	4.18	6.83	-2.65	8.5e-05	0.0023	ENSG00000042429:five_prime_UTR;ENSG00000284057:intron;ENSG00000042429:exon;ENSG00000166012:Promoter	ENSG00000166012:11:93729947-93784391:-:-45	TAF1D	6;GO:0005515,molecular_function protein binding;GO:0005654,cellular_component nucleoplasm;GO:0005815,cellular_component microtubule organizing center;GO:0006361,biological_process transcription initiation from RNA polymerase I promoter;GO:0006363,biological_process termination of RNA polymerase I transcription;GO:0045815,biological_process positive regulation of gene expression, epigenetic	NA	NA	TATA-box binding protein associated factor, RNA polymerase I subunit D [Source:HGNC Symbol;Acc:HGNC:28759]	NA
X	46327305	46327862	558	shPRMT1_vs_shSc_peak_841	3.83	0.49	4.76	-4.27	8.53e-05	0.00231	ENSG00000236751:exon	ENSG00000236751:X:46325923-46327645:-:61	LINC01186	NA	NA	NA	long intergenic non-protein coding RNA 1186 [Source:HGNC Symbol;Acc:HGNC:49573]	NA
5	69368748	69370278	1531	shPRMT1_vs_shSc_peak_842	7.29	5.36	8.09	-2.73	8.57e-05	0.00231	ENSG00000273841:intron;ENSG00000085231:exon;ENSG00000152942:intron;ENSG00000085231:five_prime_UTR	ENSG00000152942:5:69369292-69414801:+:221	RAD17	17;GO:0000076,biological_process DNA replication checkpoint;GO:0000077,biological_process DNA damage checkpoint;GO:0000781,cellular_component chromosome, telomeric region;GO:0000790,cellular_component nuclear chromatin;GO:0003682,molecular_function chromatin binding;GO:0003689,molecular_function DNA clamp loader activity;GO:0005515,molecular_function protein binding;GO:0005634,cellular_component …	NA	NA	RAD17 checkpoint clamp loader component [Source:HGNC Symbol;Acc:HGNC:9807]	NA
21	29076503	29077047	545	shPRMT1_vs_shSc_peak_843	4.64	2.49	5.47	-2.98	8.57e-05	0.00231	ENSG00000156265:Promoter	ENSG00000156265:21:29077470-29175889:+:-695	MAP3K7CL	5;GO:0000186,biological_process activation of MAPKK activity;GO:0004709,molecular_function MAP kinase kinase kinase activity;GO:0005515,molecular_function protein binding;GO:0005634,cellular_component nucleus;GO:0005829,cellular_component cytosol	NA	NA	MAP3K7 C-terminal like [Source:HGNC Symbol;Acc:HGNC:16457]	NA
22	38505832	38506990	1159	shPRMT1_vs_shSc_peak_844	6.6	4.59	7.41	-2.82	8.58e-05	0.00231	ENSG00000100201:Promoter	ENSG00000100201:22:38483439-38507660:-:1249	DDX17	24;GO:0000380,biological_process alternative mRNA splicing, via spliceosome;GO:0000381,biological_process regulation of alternative mRNA splicing, via spliceosome;GO:0001837,biological_process epithelial to mesenchymal transition;GO:0003713,molecular_function transcription coactivator activity;GO:0003723,molecular_function RNA binding;GO:0003724,molecular_function RNA helicase activity;GO:0004004…	NA	NA	DEAD-box helicase 17 [Source:HGNC Symbol;Acc:HGNC:2740]	NA
11	9572816	9574077	1262	shPRMT1_vs_shSc_peak_845	7.47	5.56	8.27	-2.71	8.69e-05	0.00234	ENSG00000166483:Promoter	ENSG00000166483:11:9573680-9593457:+:-233	WEE1	8;GO:0000086,biological_process G2/M transition of mitotic cell cycle;GO:0004713,molecular_function protein tyrosine kinase activity;GO:0005515,molecular_function protein binding;GO:0005634,cellular_component nucleus;GO:0005654,cellular_component nucleoplasm;GO:0005730,cellular_component nucleolus;GO:0016301,molecular_function kinase activity;GO:2000134,biological_process negative regulation of G…	WEE1; wee1-like protein kinase [EC:2.7.11.1]; K06632	map04110,map05170	WEE1 G2 checkpoint kinase [Source:HGNC Symbol;Acc:HGNC:12761]	NA
2	60880970	60881998	1029	shPRMT1_vs_shSc_peak_846	5.74	3.85	6.53	-2.68	8.78e-05	0.00236	ENSG00000162924:Promoter;ENSG00000228414:Promoter	ENSG00000162924:2:60881520-60931610:+:-36	REL	19;GO:0000122,biological_process negative regulation of transcription by RNA polymerase II;GO:0000980,molecular_function RNA polymerase II distal enhancer sequence-specific DNA binding;GO:0000981,molecular_function DNA-binding transcription factor activity, RNA polymerase II-specific;GO:0001205,molecular_function DNA-binding transcription activator activity, RNA polymerase II-specific;GO:0003682,…	REL; c-Rel proto-oncogene protein; K09254	map04014,map04624,map05202,map05203	REL proto-oncogene, NF-kB subunit [Source:HGNC Symbol;Acc:HGNC:9954]	RHD
3	120093919	120095844	1926	shPRMT1_vs_shSc_peak_847	8.64	6.51	9.47	-2.95	8.8e-05	0.00236	ENSG00000242622:Promoter;ENSG00000082701:Promoter	ENSG00000242622:3:120094894-120136783:+:-12	AC092910.3	NA	NA	NA	novel transcript	NA
8	66612619	66614113	1495	shPRMT1_vs_shSc_peak_848	7.18	5.39	7.95	-2.56	8.8e-05	0.00236	ENSG00000185697:Promoter	ENSG00000185697:8:66562174-66614247:-:881	MYBL1	13;GO:0000278,biological_process mitotic cell cycle;GO:0000978,molecular_function RNA polymerase II proximal promoter sequence-specific DNA binding;GO:0000981,molecular_function DNA-binding transcription factor activity, RNA polymerase II-specific;GO:0001077,molecular_function DNA-binding transcription activator activity, RNA polymerase II-specific;GO:0001135,molecular_function RNA polymerase II …	NA	NA	MYB proto-oncogene like 1 [Source:HGNC Symbol;Acc:HGNC:7547]	MYB
2	108792708	108793941	1234	shPRMT1_vs_shSc_peak_849	5.55	3.59	6.35	-2.76	8.81e-05	0.00236	ENSG00000163006:intron	NA	NA	NA	NA	NA	NA	NA
2	223723502	223724387	886	shPRMT1_vs_shSc_peak_850	6.45	4.47	7.26	-2.78	8.81e-05	0.00236	intergenic	NA	NA	NA	NA	NA	NA	NA
7	32727984	32729235	1252	shPRMT1_vs_shSc_peak_851	5.98	4.11	6.77	-2.67	8.84e-05	0.00236	ENSG00000237004:Promoter;ENSG00000229358:intron	ENSG00000237004:7:32728568-32753744:+:41	ZNRF2P1	NA	NA	NA	zinc and ring finger 2 pseudogene 1 [Source:HGNC Symbol;Acc:HGNC:42792]	NA
2	36355212	36356084	873	shPRMT1_vs_shSc_peak_852	5.61	3.64	6.41	-2.77	8.88e-05	0.00237	ENSG00000260025:Promoter;ENSG00000150938:Promoter	ENSG00000150938:2:36355925-36551135:+:-277	CRIM1	4;GO:0005010,molecular_function insulin-like growth factor-activated receptor activity;GO:0007399,biological_process nervous system development;GO:0016021,cellular_component integral component of membrane;GO:0030165,molecular_function PDZ domain binding	NA	NA	cysteine rich transmembrane BMP regulator 1 [Source:HGNC Symbol;Acc:HGNC:2359]	NA
3	107216665	107217519	855	shPRMT1_vs_shSc_peak_853	4.81	2.72	5.63	-2.92	8.89e-05	0.00237	ENSG00000242759:intron	NA	NA	NA	NA	NA	NA	NA
4	177441788	177442687	900	shPRMT1_vs_shSc_peak_854	6.76	5	7.52	-2.52	8.9e-05	0.00237	ENSG00000038002:intron	ENSG00000038002:4:177430769-177442503:-:265	AGA	8;GO:0003948,molecular_function N4-(beta-N-acetylglucosaminyl)-L-asparaginase activity;GO:0005576,cellular_component extracellular region;GO:0005615,cellular_component extracellular space;GO:0005764,cellular_component lysosome;GO:0005783,cellular_component endoplasmic reticulum;GO:0006517,biological_process protein deglycosylation;GO:0035578,cellular_component azurophil granule lumen;GO:0043312,b…	AGA, aspG; N4-(beta-N-acetylglucosaminyl)-L-asparaginase [EC:3.5.1.26]; K01444	map00511,map04142	aspartylglucosaminidase [Source:HGNC Symbol;Acc:HGNC:318]	NA
3	49929261	49930317	1057	shPRMT1_vs_shSc_peak_855	6.9	5.08	7.68	-2.6	8.9e-05	0.00237	ENSG00000164077:Promoter	ENSG00000164077:3:49907159-49930173:-:384	MON1A	7;GO:0005085,molecular_function guanyl-nucleotide exchange factor activity;GO:0005515,molecular_function protein binding;GO:0005829,cellular_component cytosol;GO:0009306,biological_process protein secretion;GO:0012505,cellular_component endomembrane system;GO:0016192,biological_process vesicle-mediated transport;GO:0035658,cellular_component Mon1-Ccz1 complex	NA	NA	MON1 homolog A, secretory trafficking associated [Source:HGNC Symbol;Acc:HGNC:28207]	NA
12	53295100	53295967	868	shPRMT1_vs_shSc_peak_856	5.6	3.6	6.41	-2.81	8.91e-05	0.00237	ENSG00000123349:exon;ENSG00000123349:five_prime_UTR	ENSG00000123349:12:53295290-53299450:+:243	PFDN5	8;GO:0003714,molecular_function transcription corepressor activity;GO:0005515,molecular_function protein binding;GO:0005634,cellular_component nucleus;GO:0005737,cellular_component cytoplasm;GO:0006355,biological_process regulation of transcription, DNA-templated;GO:0016272,cellular_component prefoldin complex;GO:0045892,biological_process negative regulation of transcription, DNA-templated;GO:00…	NA	NA	prefoldin subunit 5 [Source:HGNC Symbol;Acc:HGNC:8869]	NA
6	28816759	28817541	783	shPRMT1_vs_shSc_peak_857	5.14	3.08	5.96	-2.88	8.95e-05	0.00238	intergenic	NA	NA	NA	NA	NA	NA	NA
12	56257437	56258824	1388	shPRMT1_vs_shSc_peak_858	5.15	3.14	5.96	-2.82	8.96e-05	0.00238	ENSG00000139645:intron	ENSG00000139645:12:56237806-56258391:-:260	ANKRD52	1;GO:0005515,molecular_function protein binding	NA	NA	ankyrin repeat domain 52 [Source:HGNC Symbol;Acc:HGNC:26614]	RHD
10	75401567	75402540	974	shPRMT1_vs_shSc_peak_859	4.96	2.89	5.78	-2.89	8.97e-05	0.00238	ENSG00000165655:Promoter;ENSG00000237149:exon;ENSG00000270087:Promoter	ENSG00000165655:10:75397829-75401906:-:-147	ZNF503	3;GO:0008285,biological_process negative regulation of cell proliferation;GO:0010629,biological_process negative regulation of gene expression;GO:0070315,biological_process G1 to G0 transition involved in cell differentiation	NA	NA	zinc finger protein 503 [Source:HGNC Symbol;Acc:HGNC:23589]	TF_others
16	56519415	56520454	1040	shPRMT1_vs_shSc_peak_860	5.25	3.38	6.03	-2.66	9e-05	0.00238	ENSG00000125124:five_prime_UTR;ENSG00000125124:exon	ENSG00000125124:16:56466835-56520283:-:348	BBS2	25;GO:0001103,molecular_function RNA polymerase II repressing transcription factor binding;GO:0005515,molecular_function protein binding;GO:0005829,cellular_component cytosol;GO:0007288,biological_process sperm axoneme assembly;GO:0007601,biological_process visual perception;GO:0008104,biological_process protein localization;GO:0016020,cellular_component membrane;GO:0021756,biological_process str…	NA	NA	Bardet-Biedl syndrome 2 [Source:HGNC Symbol;Acc:HGNC:967]	NA
10	133760084	133761438	1355	shPRMT1_vs_shSc_peak_861	6.48	4.75	7.25	-2.5	9.01e-05	0.00238	ENSG00000278641:exon	ENSG00000278641:10:133759858-133761125:+:903	DUX4L15	NA	NA	NA	double homeobox 4 like 15 [Source:HGNC Symbol;Acc:HGNC:38674]	NA
X	110317363	110318763	1401	shPRMT1_vs_shSc_peak_862	4.85	2.45	5.71	-3.25	9.02e-05	0.00238	ENSG00000101935:intron	NA	NA	NA	NA	NA	NA	NA
18	3451468	3451723	256	shPRMT1_vs_shSc_peak_863	4.63	2.49	5.45	-2.96	9.05e-05	0.00239	ENSG00000177426:intron	NA	NA	NA	NA	NA	NA	NA
1	26620215	26621713	1499	shPRMT1_vs_shSc_peak_864	6.89	4.91	7.69	-2.78	9.07e-05	0.00239	intergenic	NA	NA	NA	NA	NA	NA	NA
12	6943499	6946696	3198	shPRMT1_vs_shSc_peak_865	11.14	8.93	11.97	-3.03	9.08e-05	0.00239	ENSG00000111678:intron;ENSG00000111679:Promoter;ENSG00000272173:Promoter	ENSG00000272173:12:6943507-6944604:-:-493	U47924.2	NA	NA	NA	novel transcript, antisense to C12orf57	NA
7	81173723	81174440	718	shPRMT1_vs_shSc_peak_866	5.09	2.88	5.92	-3.04	9.09e-05	0.00239	ENSG00000237896:Promoter	ENSG00000237896:7:81175507-81199115:+:-1425	AC005008.2	NA	NA	NA	novel transcript	NA
19	51570938	51571576	639	shPRMT1_vs_shSc_peak_867	4.52	2.04	5.39	-3.35	9.09e-05	0.00239	ENSG00000105497:Promoter	ENSG00000105497:19:51571297-51592508:+:-40	ZNF175	11;GO:0000122,biological_process negative regulation of transcription by RNA polymerase II;GO:0000977,molecular_function RNA polymerase II regulatory region sequence-specific DNA binding;GO:0000981,molecular_function DNA-binding transcription factor activity, RNA polymerase II-specific;GO:0001227,molecular_function DNA-binding transcription repressor activity, RNA polymerase II-specific;GO:000122…	KRAB; KRAB domain-containing zinc finger protein; K09228	map05168	zinc finger protein 175 [Source:HGNC Symbol;Acc:HGNC:12964]	zf-C2H2
1	205774809	205775648	840	shPRMT1_vs_shSc_peak_868	4.18	1.73	5.05	-3.32	9.11e-05	0.00239	ENSG00000285521:Promoter;ENSG00000117280:intron	ENSG00000117280:1:205767985-205775460:-:231	RAB29	35;GO:0001921,biological_process positive regulation of receptor recycling;GO:0003924,molecular_function GTPase activity;GO:0005515,molecular_function protein binding;GO:0005525,molecular_function GTP binding;GO:0005737,cellular_component cytoplasm;GO:0005739,cellular_component mitochondrion;GO:0005769,cellular_component early endosome;GO:0005794,cellular_component Golgi apparatus;GO:0005801,cell…	NA	NA	RAB29, member RAS oncogene family [Source:HGNC Symbol;Acc:HGNC:9789]	NA
9	129495381	129496893	1513	shPRMT1_vs_shSc_peak_869	7.28	5.43	8.07	-2.64	9.13e-05	0.00239	ENSG00000204054:intron	NA	NA	NA	NA	NA	NA	NA
12	56333629	56334476	848	shPRMT1_vs_shSc_peak_870	5.07	3.07	5.88	-2.81	9.23e-05	0.00242	ENSG00000135473:five_prime_UTR;ENSG00000110944:Promoter;ENSG00000135473:exon	ENSG00000135473:12:56316222-56334053:-:0	PAN2	7;GO:0000175,molecular_function 3'-5'-exoribonuclease activity;GO:0000289,biological_process nuclear-transcribed mRNA poly(A) tail shortening;GO:0000932,cellular_component P-body;GO:0004535,molecular_function poly(A)-specific ribonuclease activity;GO:0005515,molecular_function protein binding;GO:0005829,cellular_component cytosol;GO:0031251,cellular_component PAN complex	PAN2; PAB-dependent poly(A)-specific ribonuclease subunit 2 [EC:3.1.13.4]; K12571	map03018	poly(A) specific ribonuclease subunit PAN2 [Source:HGNC Symbol;Acc:HGNC:20074]	NA
4	102868533	102869720	1188	shPRMT1_vs_shSc_peak_871	7.08	5.02	7.89	-2.88	9.25e-05	0.00242	ENSG00000145354:exon;ENSG00000109332:Promoter	ENSG00000145354:4:102868973-102892807:+:153	CISD2	11;GO:0003723,molecular_function RNA binding;GO:0005515,molecular_function protein binding;GO:0005741,cellular_component mitochondrial outer membrane;GO:0005783,cellular_component endoplasmic reticulum;GO:0005789,cellular_component endoplasmic reticulum membrane;GO:0010259,biological_process multicellular organism aging;GO:0010506,biological_process regulation of autophagy;GO:0016020,cellular_com…	NA	NA	CDGSH iron sulfur domain 2 [Source:HGNC Symbol;Acc:HGNC:24212]	NA
11	26571896	26573295	1400	shPRMT1_vs_shSc_peak_872	7.1	4.68	7.96	-3.28	9.29e-05	0.00242	ENSG00000134343:intron;ENSG00000169550:Promoter	ENSG00000169550:11:26559032-26572233:-:-362	MUC15	4;GO:0002223,biological_process stimulatory C-type lectin receptor signaling pathway;GO:0005796,cellular_component Golgi lumen;GO:0005886,cellular_component plasma membrane;GO:0016266,biological_process O-glycan processing	NA	NA	mucin 15, cell surface associated [Source:HGNC Symbol;Acc:HGNC:14956]	NA
14	64503343	64505478	2136	shPRMT1_vs_shSc_peak_873	7.99	5.94	8.8	-2.87	9.31e-05	0.00243	ENSG00000126804:Promoter;ENSG00000089775:intron	ENSG00000126804:14:64503711-64533690:+:699	ZBTB1	22;GO:0000122,biological_process negative regulation of transcription by RNA polymerase II;GO:0000981,molecular_function DNA-binding transcription factor activity, RNA polymerase II-specific;GO:0002711,biological_process positive regulation of T cell mediated immunity;GO:0005515,molecular_function protein binding;GO:0005634,cellular_component nucleus;GO:0005654,cellular_component nucleoplasm;GO:0…	NA	NA	zinc finger and BTB domain containing 1 [Source:HGNC Symbol;Acc:HGNC:20259]	ZBTB
7	76461507	76462062	556	shPRMT1_vs_shSc_peak_874	4.13	1.47	5.01	-3.55	9.32e-05	0.00243	ENSG00000091073:five_prime_UTR;ENSG00000091073:exon	ENSG00000091073:7:76461675-76505995:+:109	DTX2	3;GO:0005515,molecular_function protein binding;GO:0005654,cellular_component nucleoplasm;GO:0031965,cellular_component nuclear membrane	DTX; deltex [EC:2.3.2.27]; K06058	map04330	deltex E3 ubiquitin ligase 2 [Source:HGNC Symbol;Acc:HGNC:15973]	NA
6	31195954	31198301	2348	shPRMT1_vs_shSc_peak_875	8.87	6.8	9.69	-2.89	9.33e-05	0.00243	ENSG00000272501:exon;ENSG00000206344:Promoter	ENSG00000206344:6:31197759-31203968:+:-631	HCG27	NA	NA	NA	HLA complex group 27 [Source:HGNC Symbol;Acc:HGNC:27366]	NA
3	105366155	105367013	859	shPRMT1_vs_shSc_peak_876	6.41	4.67	7.18	-2.51	9.35e-05	0.00243	ENSG00000170017:Promoter	ENSG00000170017:3:105366908-105576900:+:-324	ALCAM	16;GO:0001772,cellular_component immunological synapse;GO:0005102,molecular_function signaling receptor binding;GO:0005515,molecular_function protein binding;GO:0005887,cellular_component integral component of plasma membrane;GO:0005925,cellular_component focal adhesion;GO:0007155,biological_process cell adhesion;GO:0007157,biological_process heterophilic cell-cell adhesion via plasma membrane ce…	ALCAM, CD166; activated leukocyte cell adhesion molecule; K06547	map04514	activated leukocyte cell adhesion molecule [Source:HGNC Symbol;Acc:HGNC:400]	NA
14	37197434	37198462	1029	shPRMT1_vs_shSc_peak_877	5.84	4.03	6.62	-2.59	9.37e-05	0.00243	ENSG00000151338:Promoter	ENSG00000151338:14:37197912-37552361:+:36	MIPOL1	3;GO:0005515,molecular_function protein binding;GO:0005634,cellular_component nucleus;GO:0042802,molecular_function identical protein binding	NA	NA	mirror-image polydactyly 1 [Source:HGNC Symbol;Acc:HGNC:21460]	NA
10	21509375	21510695	1321	shPRMT1_vs_shSc_peak_878	5.47	3.66	6.25	-2.59	9.42e-05	0.00244	intergenic	NA	NA	NA	NA	NA	NA	NA
3	46080287	46081293	1007	shPRMT1_vs_shSc_peak_879	4.51	2.04	5.37	-3.33	9.42e-05	0.00244	intergenic	NA	NA	NA	NA	NA	NA	NA
2	196925988	196927385	1398	shPRMT1_vs_shSc_peak_880	6.27	4.59	7.03	-2.43	9.47e-05	0.00244	ENSG00000197121:five_prime_UTR;ENSG00000197121:exon	ENSG00000197121:2:196833003-196927796:-:1109	PGAP1	7;GO:0004518,molecular_function nuclease activity;GO:0005783,cellular_component endoplasmic reticulum;GO:0005789,cellular_component endoplasmic reticulum membrane;GO:0015798,biological_process myo-inositol transport;GO:0016255,biological_process attachment of GPI anchor to protein;GO:0016788,molecular_function hydrolase activity, acting on ester bonds;GO:0042578,molecular_function phosphoric este…	PGAP1; GPI inositol-deacylase [EC:3.-.-.-]; K05294	map00563	post-GPI attachment to proteins 1 [Source:HGNC Symbol;Acc:HGNC:25712]	NA
20	50171691	50172997	1307	shPRMT1_vs_shSc_peak_881	5.88	4.16	6.64	-2.48	9.48e-05	0.00244	ENSG00000231742:Promoter	ENSG00000231742:20:50172549-50176671:+:-205	LINC01273	NA	NA	NA	long intergenic non-protein coding RNA 1273 [Source:HGNC Symbol;Acc:HGNC:50329]	NA
6	132907524	132908579	1056	shPRMT1_vs_shSc_peak_882	4.81	2.74	5.63	-2.89	9.48e-05	0.00244	intergenic	NA	NA	NA	NA	NA	NA	NA
7	13153306	13154122	817	shPRMT1_vs_shSc_peak_883	6.24	4	7.08	-3.08	9.49e-05	0.00244	ENSG00000229618:intron	NA	NA	NA	NA	NA	NA	NA
11	9314196	9315408	1213	shPRMT1_vs_shSc_peak_884	6.52	4.66	7.3	-2.65	9.5e-05	0.00244	ENSG00000166471:Promoter	ENSG00000166471:11:9280653-9314780:-:-22	TMEM41B	NA	NA	NA	transmembrane protein 41B [Source:HGNC Symbol;Acc:HGNC:28948]	NA
7	13044382	13044731	350	shPRMT1_vs_shSc_peak_885	3.79	-0.07	4.74	-4.81	9.51e-05	0.00244	ENSG00000229618:intron	NA	NA	NA	NA	NA	NA	NA
15	49045805	49046860	1056	shPRMT1_vs_shSc_peak_886	5.46	3.54	6.26	-2.72	9.52e-05	0.00244	ENSG00000138593:five_prime_UTR;ENSG00000138593:exon	ENSG00000138593:15:48988475-49046563:-:230	SECISBP2L	6;GO:0001514,biological_process selenocysteine incorporation;GO:0003723,molecular_function RNA binding;GO:0003730,molecular_function mRNA 3'-UTR binding;GO:0005515,molecular_function protein binding;GO:0035368,molecular_function selenocysteine insertion sequence binding;GO:0043021,molecular_function ribonucleoprotein complex binding	NA	NA	SECIS binding protein 2 like [Source:HGNC Symbol;Acc:HGNC:28997]	NA
16	3156694	3159290	2597	shPRMT1_vs_shSc_peak_887	8.45	6.43	9.26	-2.82	9.53e-05	0.00244	ENSG00000261889:Promoter	ENSG00000261889:16:3156735-3157483:-:-509	AC108134.2	NA	NA	NA	novel transcript	NA
4	18882281	18882921	641	shPRMT1_vs_shSc_peak_888	3.79	-0.07	4.73	-4.81	9.55e-05	0.00245	intergenic	NA	NA	NA	NA	NA	NA	NA
14	54901903	54903439	1537	shPRMT1_vs_shSc_peak_889	6.24	4.5	7.01	-2.51	9.59e-05	0.00245	ENSG00000131979:exon;ENSG00000131979:five_prime_UTR	ENSG00000131979:14:54842007-54902852:-:181	GCH1	29;GO:0003924,molecular_function GTPase activity;GO:0003934,molecular_function GTP cyclohydrolase I activity;GO:0005515,molecular_function protein binding;GO:0005525,molecular_function GTP binding;GO:0005634,cellular_component nucleus;GO:0005654,cellular_component nucleoplasm;GO:0005737,cellular_component cytoplasm;GO:0005829,cellular_component cytosol;GO:0006729,biological_process tetrahydrobiop…	GCH1, folE; GTP cyclohydrolase IA [EC:3.5.4.16]; K01495	map00790	GTP cyclohydrolase 1 [Source:HGNC Symbol;Acc:HGNC:4193]	NA
19	34404010	34404932	923	shPRMT1_vs_shSc_peak_890	4.86	2.59	5.7	-3.11	9.6e-05	0.00245	ENSG00000126249:exon;ENSG00000266953:intron	ENSG00000126249:19:34404383-34426168:+:88	PDCD2L	1;GO:0016020,cellular_component membrane	NA	NA	programmed cell death 2 like [Source:HGNC Symbol;Acc:HGNC:28194]	NA
1	84620537	84621310	774	shPRMT1_vs_shSc_peak_891	5.68	3.75	6.48	-2.73	9.6e-05	0.00245	intergenic	NA	NA	NA	NA	NA	NA	NA
4	44678044	44679034	991	shPRMT1_vs_shSc_peak_892	5.72	3.63	6.54	-2.91	9.66e-05	0.00246	ENSG00000151806:five_prime_UTR;ENSG00000151806:exon	ENSG00000177752:4:44622064-44678556:-:17	YIPF7	NA	NA	NA	Yip1 domain family member 7 [Source:HGNC Symbol;Acc:HGNC:26825]	NA
7	80918902	80919753	852	shPRMT1_vs_shSc_peak_893	6.7	4.89	7.48	-2.59	9.67e-05	0.00246	ENSG00000075223:intron	ENSG00000075223:7:80742537-80922359:-:3031	SEMA3C	9;GO:0003148,biological_process outflow tract septum morphogenesis;GO:0005615,cellular_component extracellular space;GO:0006955,biological_process immune response;GO:0007411,biological_process axon guidance;GO:0038191,molecular_function neuropilin binding;GO:0042493,biological_process response to drug;GO:0050919,biological_process negative chemotaxis;GO:0070062,cellular_component extracellular ex…	SEMA3; semaphorin 3; K06840	map04360	semaphorin 3C [Source:HGNC Symbol;Acc:HGNC:10725]	NA
6	78867157	78868097	941	shPRMT1_vs_shSc_peak_894	5.16	3.26	5.96	-2.7	9.68e-05	0.00246	ENSG00000146243:exon	ENSG00000146243:6:78867471-78946440:+:156	IRAK1BP1	2;GO:0005515,molecular_function protein binding;GO:0007249,biological_process I-kappaB kinase/NF-kappaB signaling	NA	NA	interleukin 1 receptor associated kinase 1 binding protein 1 [Source:HGNC Symbol;Acc:HGNC:17368]	NA
10	97425716	97426759	1044	shPRMT1_vs_shSc_peak_895	5.75	4	6.52	-2.52	9.69e-05	0.00246	ENSG00000052749:Promoter;ENSG00000171314:five_prime_UTR;ENSG00000171314:exon	ENSG00000171314:10:97426159-97433441:+:78	PGAM1	18;GO:0004619,molecular_function phosphoglycerate mutase activity;GO:0005515,molecular_function protein binding;GO:0005576,cellular_component extracellular region;GO:0005737,cellular_component cytoplasm;GO:0005829,cellular_component cytosol;GO:0006094,biological_process gluconeogenesis;GO:0006096,biological_process glycolytic process;GO:0006110,biological_process regulation of glycolytic process;…	PGAM, gpmA; 2,3-bisphosphoglycerate-dependent phosphoglycerate mutase [EC:5.4.2.11]; K01834	map00010,map00260,map04922,map05230	phosphoglycerate mutase 1 [Source:HGNC Symbol;Acc:HGNC:8888]	NA
4	53365244	53366315	1072	shPRMT1_vs_shSc_peak_896	5.39	3.27	6.21	-2.94	9.7e-05	0.00246	ENSG00000184178:exon	ENSG00000184178:4:52872981-53366075:-:295	SCFD2	3;GO:0003674,molecular_function molecular_function;GO:0005575,cellular_component cellular_component;GO:0008150,biological_process biological_process	NA	NA	sec1 family domain containing 2 [Source:HGNC Symbol;Acc:HGNC:30676]	NA
10	90856929	90858318	1390	shPRMT1_vs_shSc_peak_897	5.59	3.76	6.37	-2.6	9.72e-05	0.00247	ENSG00000148680:exon	ENSG00000148680:10:90740822-90857698:-:74	HTR7	11;GO:0004993,molecular_function G protein-coupled serotonin receptor activity;GO:0005886,cellular_component plasma membrane;GO:0005887,cellular_component integral component of plasma membrane;GO:0007186,biological_process G protein-coupled receptor signaling pathway;GO:0007187,biological_process G protein-coupled receptor signaling pathway, coupled to cyclic nucleotide second messenger;GO:000719…	HTR7; 5-hydroxytryptamine receptor 7; K04163	map04014,map04020,map04080,map04361,map04726	5-hydroxytryptamine receptor 7 [Source:HGNC Symbol;Acc:HGNC:5302]	NA
10	119178292	119179154	863	shPRMT1_vs_shSc_peak_898	5.16	3.06	5.98	-2.92	9.74e-05	0.00247	ENSG00000165672:intron	ENSG00000165672:10:119167702-119178833:-:110	PRDX3	29;GO:0005515,molecular_function protein binding;GO:0005737,cellular_component cytoplasm;GO:0005739,cellular_component mitochondrion;GO:0005759,cellular_component mitochondrial matrix;GO:0005769,cellular_component early endosome;GO:0005829,cellular_component cytosol;GO:0006979,biological_process response to oxidative stress;GO:0007005,biological_process mitochondrion organization;GO:0008022,molec…	NA	NA	peroxiredoxin 3 [Source:HGNC Symbol;Acc:HGNC:9354]	NA
5	134904382	134905673	1292	shPRMT1_vs_shSc_peak_899	7.33	5.51	8.11	-2.6	9.83e-05	0.00249	ENSG00000279799:Promoter;ENSG00000132570:Promoter	ENSG00000132570:5:134904905-135007959:+:122	PCBD2	3;GO:0005515,molecular_function protein binding;GO:0005575,cellular_component cellular_component;GO:0045893,biological_process positive regulation of transcription, DNA-templated	PCBD, phhB; 4a-hydroxytetrahydrobiopterin dehydratase [EC:4.2.1.96]; K01724	map00790	pterin-4 alpha-carbinolamine dehydratase 2 [Source:HGNC Symbol;Acc:HGNC:24474]	NA
6	52576367	52577678	1312	shPRMT1_vs_shSc_peak_900	6.43	4.69	7.2	-2.51	9.84e-05	0.00249	ENSG00000065308:Promoter;ENSG00000225791:Promoter	ENSG00000065308:6:52497401-52576915:-:-107	TRAM2	3;GO:0005515,molecular_function protein binding;GO:0032964,biological_process collagen biosynthetic process;GO:0045048,biological_process protein insertion into ER membrane	NA	NA	translocation associated membrane protein 2 [Source:HGNC Symbol;Acc:HGNC:16855]	NA
17	31936308	31937493	1186	shPRMT1_vs_shSc_peak_901	5.94	4.16	6.72	-2.56	9.85e-05	0.00249	ENSG00000178691:Promoter	ENSG00000178691:17:31937017-32001045:+:-116	SUZ12	15;GO:0005515,molecular_function protein binding;GO:0005634,cellular_component nucleus;GO:0005654,cellular_component nucleoplasm;GO:0005730,cellular_component nucleolus;GO:0006355,biological_process regulation of transcription, DNA-templated;GO:0016586,cellular_component RSC-type complex;GO:0016604,cellular_component nuclear body;GO:0031490,molecular_function chromatin DNA binding;GO:0035064,mole…	NA	NA	SUZ12, polycomb repressive complex 2 subunit [Source:HGNC Symbol;Acc:HGNC:17101]	NA
19	39428325	39429205	881	shPRMT1_vs_shSc_peak_902	5.27	3.36	6.07	-2.71	9.86e-05	0.00249	intergenic	NA	NA	NA	NA	NA	NA	NA
7	100866981	100867599	619	shPRMT1_vs_shSc_peak_903	3.77	-0.07	4.72	-4.79	9.89e-05	0.00249	ENSG00000087077:exon;ENSG00000087077:five_prime_UTR;ENSG00000283821:Promoter	ENSG00000087077:7:100867137-100873454:+:153	TRIP6	12;GO:0003723,molecular_function RNA binding;GO:0005149,molecular_function interleukin-1 receptor binding;GO:0005515,molecular_function protein binding;GO:0005829,cellular_component cytosol;GO:0005886,cellular_component plasma membrane;GO:0005925,cellular_component focal adhesion;GO:0019900,molecular_function kinase binding;GO:0030335,biological_process positive regulation of cell migration;GO:00…	TRIP6; thyroid receptor-interacting protein 6; K12792	map04621	thyroid hormone receptor interactor 6 [Source:HGNC Symbol;Acc:HGNC:12311]	NA
12	27523603	27524716	1114	shPRMT1_vs_shSc_peak_904	6.63	4.55	7.44	-2.89	9.89e-05	0.00249	ENSG00000110841:Promoter	ENSG00000110841:12:27523430-27695564:+:729	PPFIBP1	5;GO:0005829,cellular_component cytosol;GO:0005886,cellular_component plasma membrane;GO:0005925,cellular_component focal adhesion;GO:0007155,biological_process cell adhesion;GO:0045296,molecular_function cadherin binding	NA	NA	PPFIA binding protein 1 [Source:HGNC Symbol;Acc:HGNC:9249]	NA
15	38072382	38073264	883	shPRMT1_vs_shSc_peak_905	4	1.21	4.89	-3.68	9.91e-05	0.00249	ENSG00000236914:Promoter	ENSG00000236914:15:38069480-38072959:-:136	LINC01852	NA	NA	NA	long intergenic non-protein coding RNA 1852 [Source:HGNC Symbol;Acc:HGNC:52668]	NA
12	45727323	45728082	760	shPRMT1_vs_shSc_peak_906	6.87	5.1	7.64	-2.55	9.93e-05	0.0025	ENSG00000189079:Promoter;ENSG00000273015:exon	ENSG00000273015:12:45718045-45727775:-:72	AC008124.1	NA	NA	NA	novel transcript	NA
15	58770582	58772116	1535	shPRMT1_vs_shSc_peak_907	7.33	5.51	8.1	-2.59	9.99e-05	0.0025	ENSG00000128923:five_prime_UTR;ENSG00000128923:exon;ENSG00000245975:Promoter	ENSG00000128923:15:58771191-58861900:+:158	MINDY2	8;GO:0005654,cellular_component nucleoplasm;GO:0008150,biological_process biological_process;GO:0016807,molecular_function cysteine-type carboxypeptidase activity;GO:0036435,molecular_function K48-linked polyubiquitin modification-dependent protein binding;GO:0070530,molecular_function K63-linked polyubiquitin modification-dependent protein binding;GO:0071795,molecular_function K11-linked polyubi…	NA	NA	MINDY lysine 48 deubiquitinase 2 [Source:HGNC Symbol;Acc:HGNC:26954]	NA
2	159711904	159713057	1154	shPRMT1_vs_shSc_peak_908	6.58	4.77	7.36	-2.59	9.99e-05	0.0025	ENSG00000226266:Promoter;ENSG00000136536:Promoter	ENSG00000136536:2:159712456-159771027:+:24	2024-03-07	14;GO:0005634,cellular_component nucleus;GO:0005829,cellular_component cytosol;GO:0005886,cellular_component plasma membrane;GO:0008284,biological_process positive regulation of cell proliferation;GO:0031624,molecular_function ubiquitin conjugating enzyme binding;GO:0043130,molecular_function ubiquitin binding;GO:0043518,biological_process negative regulation of DNA damage response, signal transd…	NA	NA	membrane associated ring-CH-type finger 7 [Source:HGNC Symbol;Acc:HGNC:17393]	NA
9	21576104	21576971	868	shPRMT1_vs_shSc_peak_909	4.71	2.6	5.53	-2.93	0.0001	0.0025	intergenic	NA	NA	NA	NA	NA	NA	NA
4	169659724	169660747	1024	shPRMT1_vs_shSc_peak_910	6.46	4.24	7.29	-3.06	0.0001	0.0025	ENSG00000109572:intron	NA	NA	NA	NA	NA	NA	NA
18	3602806	3604394	1589	shPRMT1_vs_shSc_peak_911	7.7	5.69	8.51	-2.82	0.0001	0.0025	ENSG00000170579:intron;ENSG00000262001:Promoter	ENSG00000262001:18:3602999-3608336:+:601	DLGAP1-AS2	NA	NA	NA	DLGAP1 antisense RNA 2 [Source:HGNC Symbol;Acc:HGNC:28146]	NA
16	70454056	70454973	918	shPRMT1_vs_shSc_peak_912	4.08	1.51	4.95	-3.44	0.0001	0.0025	ENSG00000157353:five_prime_UTR;ENSG00000157353:exon	ENSG00000157353:16:70454420-70480274:+:94	FUK	3;GO:0005829,cellular_component cytosol;GO:0042352,biological_process GDP-L-fucose salvage;GO:0050201,molecular_function fucokinase activity	FUK; fucokinase [EC:2.7.1.52]; K05305	map00051,map00520	fucokinase [Source:HGNC Symbol;Acc:HGNC:29500]	NA
7	94509435	94510823	1389	shPRMT1_vs_shSc_peak_913	5.59	3.87	6.36	-2.49	0.0001	0.0025	ENSG00000127995:exon	ENSG00000127995:7:94509218-94557019:+:911	CASD1	3;GO:0005975,biological_process carbohydrate metabolic process;GO:0030173,cellular_component integral component of Golgi membrane;GO:0047186,molecular_function N-acetylneuraminate 7-O(or 9-O)-acetyltransferase activity	NA	NA	CAS1 domain containing 1 [Source:HGNC Symbol;Acc:HGNC:16014]	NA
7	80134318	80135534	1217	shPRMT1_vs_shSc_peak_914	5.2	3.38	5.98	-2.61	0.000101	0.0025	ENSG00000127955:intron	NA	NA	NA	NA	NA	NA	NA
2	86105436	86106563	1128	shPRMT1_vs_shSc_peak_915	6.29	4.42	7.08	-2.66	0.000101	0.0025	ENSG00000132300:Promoter;ENSG00000068654:five_prime_UTR;ENSG00000068654:exon	ENSG00000068654:2:86020215-86106155:-:155	POLR1A	9;GO:0001054,molecular_function RNA polymerase I activity;GO:0003682,molecular_function chromatin binding;GO:0005515,molecular_function protein binding;GO:0005654,cellular_component nucleoplasm;GO:0005736,cellular_component RNA polymerase I complex;GO:0006361,biological_process transcription initiation from RNA polymerase I promoter;GO:0006363,biological_process termination of RNA polymerase I tr…	RPA1, POLR1A; DNA-directed RNA polymerase I subunit RPA1 [EC:2.7.7.6]; K02999	map03020	RNA polymerase I subunit A [Source:HGNC Symbol;Acc:HGNC:17264]	HMG
2	84458546	84459882	1337	shPRMT1_vs_shSc_peak_916	5.53	3.77	6.3	-2.53	0.000101	0.0025	ENSG00000163541:exon	ENSG00000163541:2:84423522-84460045:-:831	SUCLG1	6;GO:0003723,molecular_function RNA binding;GO:0004776,molecular_function succinate-CoA ligase (GDP-forming) activity;GO:0005739,cellular_component mitochondrion;GO:0005759,cellular_component mitochondrial matrix;GO:0005829,cellular_component cytosol;GO:0005886,cellular_component plasma membrane	LSC1; succinyl-CoA synthetase alpha subunit [EC:6.2.1.4 6.2.1.5]; K01899	map00020,map00640	succinate-CoA ligase alpha subunit [Source:HGNC Symbol;Acc:HGNC:11449]	NA
11	64565025	64566281	1257	shPRMT1_vs_shSc_peak_917	5.9	3.98	6.7	-2.72	0.000101	0.0025	ENSG00000168065:intron	NA	NA	NA	NA	NA	NA	NA
1	41027339	41027787	449	shPRMT1_vs_shSc_peak_918	5.56	3.82	6.32	-2.5	0.000101	0.0025	ENSG00000281207:intron;ENSG00000010803:exon;ENSG00000010803:three_prime_UTR	ENSG00000171790:1:41015596-41023237:-:-4326	SLFNL1	NA	NA	NA	schlafen like 1 [Source:HGNC Symbol;Acc:HGNC:26313]	NA
11	65506603	65508899	2297	shPRMT1_vs_shSc_peak_919	9.32	7.24	10.13	-2.9	0.000101	0.0025	intergenic	ENSG00000274072:11:65506116-65506173:+:1635	RF01684	NA	NA	NA	NA	NA
10	101693759	101695464	1706	shPRMT1_vs_shSc_peak_920	5.92	3.97	6.72	-2.75	0.000101	0.0025	ENSG00000107829:exon	ENSG00000107829:10:101610663-101695295:-:683	FBXW4	11;GO:0000151,cellular_component ubiquitin ligase complex;GO:0000209,biological_process protein polyubiquitination;GO:0003674,molecular_function molecular_function;GO:0004842,molecular_function ubiquitin-protein transferase activity;GO:0005515,molecular_function protein binding;GO:0005829,cellular_component cytosol;GO:0006511,biological_process ubiquitin-dependent protein catabolic process;GO:001…	NA	NA	F-box and WD repeat domain containing 4 [Source:HGNC Symbol;Acc:HGNC:10847]	NA
5	14871518	14872638	1121	shPRMT1_vs_shSc_peak_921	5.17	3.33	5.95	-2.62	0.000101	0.0025	ENSG00000154122:Promoter;ENSG00000272057:Promoter	ENSG00000272057:5:14872331-14872713:+:-253	AC016575.1	NA	NA	NA	novel transcript	NA
10	36732729	36734924	2196	shPRMT1_vs_shSc_peak_922	8.88	6.34	9.75	-3.41	0.000101	0.0025	intergenic	NA	NA	NA	NA	NA	NA	NA
X	9462910	9463929	1020	shPRMT1_vs_shSc_peak_923	6.28	4.45	7.06	-2.61	0.000102	0.0025	ENSG00000101849:five_prime_UTR;ENSG00000101849:exon	ENSG00000101849:X:9463294-9741037:+:125	TBL1X	23;GO:0000118,cellular_component histone deacetylase complex;GO:0000122,biological_process negative regulation of transcription by RNA polymerase II;GO:0003714,molecular_function transcription corepressor activity;GO:0005515,molecular_function protein binding;GO:0005634,cellular_component nucleus;GO:0005654,cellular_component nucleoplasm;GO:0005876,cellular_component spindle microtubule;GO:000650…	TBL1; transducin (beta)-like 1; K04508	map04013,map04310	transducin beta like 1 X-linked [Source:HGNC Symbol;Acc:HGNC:11585]	NA
6	26532752	26533363	612	shPRMT1_vs_shSc_peak_924	4.86	2.45	5.72	-3.27	0.000102	0.0025	intergenic	NA	NA	NA	NA	NA	NA	NA
19	18322834	18323512	679	shPRMT1_vs_shSc_peak_925	6.16	4.18	6.96	-2.79	0.000102	0.0025	ENSG00000130520:five_prime_UTR;ENSG00000130520:exon	ENSG00000130520:19:18306229-18323274:-:101	LSM4	18;GO:0000245,biological_process spliceosomal complex assembly;GO:0000387,biological_process spliceosomal snRNP assembly;GO:0000398,biological_process mRNA splicing, via spliceosome;GO:0000932,cellular_component P-body;GO:0000956,biological_process nuclear-transcribed mRNA catabolic process;GO:0003723,molecular_function RNA binding;GO:0005515,molecular_function protein binding;GO:0005654,cellular…	LSM4; U6 snRNA-associated Sm-like protein LSm4; K12623	map03018,map03040	LSM4 homolog, U6 small nuclear RNA and mRNA degradation associated [Source:HGNC Symbol;Acc:HGNC:17259]	NA
10	27099863	27100891	1029	shPRMT1_vs_shSc_peak_926	5.32	3.2	6.14	-2.94	0.000102	0.0025	ENSG00000107890:five_prime_UTR;ENSG00000107890:exon	ENSG00000107890:10:26991913-27100498:-:121	ANKRD26	3;GO:0005515,molecular_function protein binding;GO:0005813,cellular_component centrosome;GO:0045599,biological_process negative regulation of fat cell differentiation	NA	NA	ankyrin repeat domain 26 [Source:HGNC Symbol;Acc:HGNC:29186]	TF_others
2	62505512	62506637	1126	shPRMT1_vs_shSc_peak_927	6.85	5.01	7.64	-2.63	0.000102	0.0025	ENSG00000186889:intron	ENSG00000233702:2:62507544-62507823:-:1748	AC107083.1	NA	NA	NA	ribosomal protein L37 pseudogene	NA
12	121797044	121797615	572	shPRMT1_vs_shSc_peak_928	6.41	4.66	7.18	-2.51	0.000102	0.0025	ENSG00000272849:Promoter;ENSG00000212694:intron;ENSG00000139725:intron	ENSG00000272849:12:121797510-121801972:+:-180	AC084018.1	NA	NA	NA	novel transcript	NA
1	158018987	158019842	856	shPRMT1_vs_shSc_peak_929	4.78	2.71	5.59	-2.89	0.000102	0.0025	ENSG00000183853:intron	NA	NA	NA	NA	NA	NA	NA
10	28532120	28533464	1345	shPRMT1_vs_shSc_peak_930	6.21	4.39	6.98	-2.59	0.000103	0.00251	ENSG00000254635:Promoter;ENSG00000095787:exon;ENSG00000095787:five_prime_UTR	ENSG00000254635:10:28522651-28532743:-:-49	WAC-AS1	NA	NA	NA	WAC antisense RNA 1 (head to head) [Source:HGNC Symbol;Acc:HGNC:27347]	NA
2	37924912	37925861	950	shPRMT1_vs_shSc_peak_931	6.81	4.94	7.6	-2.65	0.000103	0.00251	intergenic	ENSG00000115841:2:37923186-38067142:+:2200	RMDN2	4;GO:0005515,molecular_function protein binding;GO:0005794,cellular_component Golgi apparatus;GO:0005829,cellular_component cytosol;GO:0072686,cellular_component mitotic spindle	NA	NA	regulator of microtubule dynamics 2 [Source:HGNC Symbol;Acc:HGNC:26567]	NA
21	34614666	34615756	1091	shPRMT1_vs_shSc_peak_932	5.45	3.34	6.28	-2.94	0.000103	0.00251	ENSG00000159200:Promoter	ENSG00000159200:21:34513141-34615142:-:-69	RCAN1	11;GO:0003677,molecular_function DNA binding;GO:0003700,molecular_function DNA-binding transcription factor activity;GO:0005515,molecular_function protein binding;GO:0005634,cellular_component nucleus;GO:0005737,cellular_component cytoplasm;GO:0007165,biological_process signal transduction;GO:0007417,biological_process central nervous system development;GO:0008015,biological_process blood circula…	RCAN1, MCIP1; calcipressin-1; K17901	map04919,map04921,map05167	regulator of calcineurin 1 [Source:HGNC Symbol;Acc:HGNC:3040]	NA
17	11996771	11997949	1179	shPRMT1_vs_shSc_peak_933	6.67	4.84	7.45	-2.61	0.000103	0.00251	ENSG00000154957:intron	ENSG00000154957:17:11977438-11997510:-:150	ZNF18	3;GO:0000981,molecular_function DNA-binding transcription factor activity, RNA polymerase II-specific;GO:0005515,molecular_function protein binding;GO:0005634,cellular_component nucleus	NA	NA	zinc finger protein 18 [Source:HGNC Symbol;Acc:HGNC:12969]	zf-C2H2
8	73008288	73009363	1076	shPRMT1_vs_shSc_peak_934	6.44	4.57	7.23	-2.67	0.000103	0.00251	ENSG00000147601:Promoter	ENSG00000147601:8:73008863-73048122:+:-37	TERF1	35;GO:0000723,biological_process telomere maintenance;GO:0000783,cellular_component nuclear telomere cap complex;GO:0000784,cellular_component nuclear chromosome, telomeric region;GO:0000981,molecular_function DNA-binding transcription factor activity, RNA polymerase II-specific;GO:0001650,cellular_component fibrillar center;GO:0003677,molecular_function DNA binding;GO:0003691,molecular_function …	NA	NA	telomeric repeat binding factor 1 [Source:HGNC Symbol;Acc:HGNC:11728]	MYB
7	143287910	143288803	894	shPRMT1_vs_shSc_peak_935	6.05	4.22	6.84	-2.61	0.000103	0.00251	ENSG00000231840:Promoter;ENSG00000106144:five_prime_UTR;ENSG00000106144:exon	ENSG00000106144:7:143288214-143307696:+:142	CASP2	19;GO:0004197,molecular_function cysteine-type endopeptidase activity;GO:0005515,molecular_function protein binding;GO:0005634,cellular_component nucleus;GO:0005737,cellular_component cytoplasm;GO:0005829,cellular_component cytosol;GO:0006915,biological_process apoptotic process;GO:0006977,biological_process DNA damage response, signal transduction by p53 class mediator resulting in cell cycle ar…	CASP2; caspase 2 [EC:3.4.22.55]; K02186	map04210	caspase 2 [Source:HGNC Symbol;Acc:HGNC:1503]	NA
7	115913124	115913860	737	shPRMT1_vs_shSc_peak_936	3.78	-0.07	4.73	-4.8	0.000104	0.00252	intergenic	NA	NA	NA	NA	NA	NA	NA
11	17351509	17352744	1236	shPRMT1_vs_shSc_peak_937	5.02	3.09	5.81	-2.72	0.000104	0.00252	ENSG00000188211:intron;ENSG00000285545:Promoter	ENSG00000188211:11:17351725-17377341:+:401	NCR3LG1	3;GO:0005515,molecular_function protein binding;GO:0005886,cellular_component plasma membrane;GO:0050776,biological_process regulation of immune response	NA	NA	natural killer cell cytotoxicity receptor 3 ligand 1 [Source:HGNC Symbol;Acc:HGNC:42400]	NA
3	69079753	69080576	824	shPRMT1_vs_shSc_peak_938	4.68	2.61	5.5	-2.88	0.000104	0.00253	ENSG00000144744:intron	ENSG00000144744:3:69054729-69080408:-:243	UBA3	12;GO:0005515,molecular_function protein binding;GO:0005634,cellular_component nucleus;GO:0005737,cellular_component cytoplasm;GO:0005829,cellular_component cytosol;GO:0006464,biological_process cellular protein modification process;GO:0006508,biological_process proteolysis;GO:0019781,molecular_function NEDD8 activating enzyme activity;GO:0019788,molecular_function NEDD8 transferase activity;GO:0…	UBE1C, UBA3; ubiquitin-activating enzyme E1 C [EC:6.2.1.45]; K10686	map04120	ubiquitin like modifier activating enzyme 3 [Source:HGNC Symbol;Acc:HGNC:12470]	NA
2	131681891	131683286	1396	shPRMT1_vs_shSc_peak_939	6.05	4.39	6.81	-2.42	0.000104	0.00253	intergenic	NA	NA	NA	NA	NA	NA	NA
11	36509646	36510722	1077	shPRMT1_vs_shSc_peak_940	5.39	3.55	6.18	-2.63	0.000105	0.00254	ENSG00000175104:five_prime_UTR;ENSG00000175104:exon;ENSG00000280331:Promoter	ENSG00000175104:11:36487026-36510272:-:88	TRAF6	56;GO:0000122,biological_process negative regulation of transcription by RNA polymerase II;GO:0000187,biological_process activation of MAPK activity;GO:0000209,biological_process protein polyubiquitination;GO:0002223,biological_process stimulatory C-type lectin receptor signaling pathway;GO:0002224,biological_process toll-like receptor signaling pathway;GO:0002726,biological_process positive regu…	TRAF6; TNF receptor-associated factor 6 [EC:2.3.2.27]; K03175	map04010,map04013,map04064,map04120,map04140,map04144,map04214,map04380,map04620,map04621,map04622,map04657,map04722,map05130,map05131,map05132,map05133,map05135,map05140,map05142,map05145,map05152,map05160,map05161,map05162,map05168,map05169,map05170,map05200,map05222,map05235	TNF receptor associated factor 6 [Source:HGNC Symbol;Acc:HGNC:12036]	TF_others
17	58082854	58084543	1690	shPRMT1_vs_shSc_peak_941	6.26	4.45	7.04	-2.59	0.000105	0.00254	ENSG00000264364:intron;ENSG00000266290:Promoter	ENSG00000264364:17:58083414-58095536:+:284	DYNLL2	24;GO:0005515,molecular_function protein binding;GO:0005634,cellular_component nucleus;GO:0005813,cellular_component centrosome;GO:0005829,cellular_component cytosol;GO:0005868,cellular_component cytoplasmic dynein complex;GO:0005886,cellular_component plasma membrane;GO:0005929,cellular_component cilium;GO:0006888,biological_process endoplasmic reticulum to Golgi vesicle-mediated transport;GO:00…	DYNLL; dynein light chain LC8-type; K10418	map04962,map05132	dynein light chain LC8-type 2 [Source:HGNC Symbol;Acc:HGNC:24596]	NA
7	24978943	24981009	2067	shPRMT1_vs_shSc_peak_942	7.99	5.81	8.82	-3.01	0.000105	0.00254	ENSG00000070882:exon;ENSG00000070882:five_prime_UTR	ENSG00000070882:7:24796538-24981634:-:1658	OSBPL3	9;GO:0005515,molecular_function protein binding;GO:0005829,cellular_component cytosol;GO:0005886,cellular_component plasma membrane;GO:0006699,biological_process bile acid biosynthetic process;GO:0015248,molecular_function sterol transporter activity;GO:0015485,molecular_function cholesterol binding;GO:0016020,cellular_component membrane;GO:0031965,cellular_component nuclear membrane;GO:0097038,c…	NA	NA	oxysterol binding protein like 3 [Source:HGNC Symbol;Acc:HGNC:16370]	NA
6	31664859	31666422	1564	shPRMT1_vs_shSc_peak_943	7.52	5.55	8.32	-2.77	0.000106	0.00255	ENSG00000263020:Promoter;ENSG00000204435:intron;ENSG00000204438:intron	ENSG00000204435:6:31665235-31670343:+:405	CSNK2B	31;GO:0003682,molecular_function chromatin binding;GO:0004674,molecular_function protein serine/threonine kinase activity;GO:0005102,molecular_function signaling receptor binding;GO:0005515,molecular_function protein binding;GO:0005576,cellular_component extracellular region;GO:0005634,cellular_component nucleus;GO:0005654,cellular_component nucleoplasm;GO:0005737,cellular_component cytoplasm;GO:…	CSNK2B; casein kinase II subunit beta; K03115	map03008,map04064,map04137,map04310,map04520,map05010,map05020,map05162,map05235	casein kinase 2 beta [Source:HGNC Symbol;Acc:HGNC:2460]	NA
22	28741546	28742685	1140	shPRMT1_vs_shSc_peak_944	5.82	4.03	6.59	-2.56	0.000106	0.00255	ENSG00000183765:five_prime_UTR;ENSG00000100209:exon;ENSG00000183765:exon	ENSG00000100209:22:28742030-28757515:+:85	HSCB	8;GO:0003674,molecular_function molecular_function;GO:0005515,molecular_function protein binding;GO:0005634,cellular_component nucleus;GO:0005737,cellular_component cytoplasm;GO:0005739,cellular_component mitochondrion;GO:0005829,cellular_component cytosol;GO:0016226,biological_process iron-sulfur cluster assembly;GO:0042802,molecular_function identical protein binding	NA	NA	HscB mitochondrial iron-sulfur cluster cochaperone [Source:HGNC Symbol;Acc:HGNC:28913]	NA
10	58856479	58857260	782	shPRMT1_vs_shSc_peak_945	4.06	1.51	4.93	-3.42	0.000106	0.00255	intergenic	NA	NA	NA	NA	NA	NA	NA
11	62652954	62653918	965	shPRMT1_vs_shSc_peak_946	5.8	3.95	6.59	-2.64	0.000106	0.00255	ENSG00000255432:intron;ENSG00000185085:Promoter	ENSG00000185085:11:62646847-62653302:-:-134	INTS5	8;GO:0005515,molecular_function protein binding;GO:0005634,cellular_component nucleus;GO:0005654,cellular_component nucleoplasm;GO:0005737,cellular_component cytoplasm;GO:0016020,cellular_component membrane;GO:0016180,biological_process snRNA processing;GO:0032039,cellular_component integrator complex;GO:0042795,biological_process snRNA transcription by RNA polymerase II	NA	NA	integrator complex subunit 5 [Source:HGNC Symbol;Acc:HGNC:29352]	NA
15	75201638	75203122	1485	shPRMT1_vs_shSc_peak_947	5.93	4.11	6.71	-2.61	0.000106	0.00255	ENSG00000167173:intron	NA	NA	NA	NA	NA	NA	NA
5	65035244	65036059	816	shPRMT1_vs_shSc_peak_948	4.26	1.91	5.11	-3.2	0.000106	0.00256	intergenic	NA	NA	NA	NA	NA	NA	NA
20	45971635	45972677	1043	shPRMT1_vs_shSc_peak_949	6.58	4.53	7.39	-2.87	0.000107	0.00256	ENSG00000198026:exon;ENSG00000198026:five_prime_UTR	ENSG00000198026:20:45948652-45972172:-:16	ZNF335	13;GO:0000981,molecular_function DNA-binding transcription factor activity, RNA polymerase II-specific;GO:0002052,biological_process positive regulation of neuroblast proliferation;GO:0005515,molecular_function protein binding;GO:0005634,cellular_component nucleus;GO:0005654,cellular_component nucleoplasm;GO:0007420,biological_process brain development;GO:0035097,cellular_component histone methyl…	NA	NA	zinc finger protein 335 [Source:HGNC Symbol;Acc:HGNC:15807]	zf-C2H2
3	196502928	196504088	1161	shPRMT1_vs_shSc_peak_950	6.01	4.18	6.8	-2.61	0.000107	0.00256	ENSG00000163961:five_prime_UTR;ENSG00000163961:exon	ENSG00000163961:3:196468782-196503768:-:260	RNF168	28;GO:0000151,cellular_component ubiquitin ligase complex;GO:0003682,molecular_function chromatin binding;GO:0004842,molecular_function ubiquitin-protein transferase activity;GO:0005515,molecular_function protein binding;GO:0005634,cellular_component nucleus;GO:0005654,cellular_component nucleoplasm;GO:0005829,cellular_component cytosol;GO:0006302,biological_process double-strand break repair;GO:…	NA	NA	ring finger protein 168 [Source:HGNC Symbol;Acc:HGNC:26661]	NA
9	112041467	112042243	777	shPRMT1_vs_shSc_peak_951	4.59	2.51	5.41	-2.9	0.000107	0.00257	ENSG00000106868:intron	ENSG00000259953:9:112032554-112037730:-:-4125	AL138756.1	NA	NA	NA	novel transcript, overlapping SUSD1	NA
19	50804169	50805254	1086	shPRMT1_vs_shSc_peak_952	6.66	4.75	7.45	-2.7	0.000108	0.00257	ENSG00000167747:exon	ENSG00000167747:19:50797703-50804929:-:217	C19orf48	NA	NA	NA	chromosome 19 open reading frame 48 [Source:HGNC Symbol;Acc:HGNC:29667]	NA
1	26695408	26696250	843	shPRMT1_vs_shSc_peak_953	6.18	4.51	6.93	-2.43	0.000108	0.00257	ENSG00000260063:Promoter;ENSG00000117713:intron	ENSG00000260063:1:26692131-26694131:-:-1698	AL512408.1	NA	NA	NA	uncharacterized LOC101928728 [Source:NCBI gene;Acc:101928728]	NA
9	107489459	107490563	1105	shPRMT1_vs_shSc_peak_954	5.82	4.03	6.59	-2.56	0.000108	0.00258	ENSG00000136826:Promoter	ENSG00000136826:9:107484851-107490482:-:471	KLF4	47;GO:0000122,biological_process negative regulation of transcription by RNA polymerase II;GO:0000790,cellular_component nuclear chromatin;GO:0000981,molecular_function DNA-binding transcription factor activity, RNA polymerase II-specific;GO:0000987,molecular_function proximal promoter sequence-specific DNA binding;GO:0001010,molecular_function RNA polymerase II sequence-specific DNA-binding tran…	KLF4; krueppel-like factor 4; K17846	map04550	Kruppel like factor 4 [Source:HGNC Symbol;Acc:HGNC:6348]	zf-C2H2
17	43283320	43284485	1166	shPRMT1_vs_shSc_peak_955	6.36	4.45	7.16	-2.72	0.000108	0.00258	ENSG00000236383:intron	ENSG00000274062:17:43284138-43284329:-:426	RF00004	NA	NA	NA	NA	NA
22	11706847	11707275	429	shPRMT1_vs_shSc_peak_956	3.77	0.49	4.69	-4.2	0.000108	0.00258	intergenic	NA	NA	NA	NA	NA	NA	NA
6	32254792	32256040	1249	shPRMT1_vs_shSc_peak_957	4.85	2.82	5.66	-2.84	0.000109	0.00259	ENSG00000225914:intron	ENSG00000225914:6:32254639-32407763:+:777	HCG23	NA	NA	NA	HLA complex group 23 [Source:NCBI gene;Acc:414764]	NA
4	7842515	7843259	745	shPRMT1_vs_shSc_peak_958	4.43	2.25	5.26	-3.01	0.000109	0.0026	ENSG00000196526:intron	NA	NA	NA	NA	NA	NA	NA
5	54517463	54518546	1084	shPRMT1_vs_shSc_peak_959	5.35	3.56	6.13	-2.56	0.00011	0.0026	ENSG00000178996:exon	ENSG00000178996:5:54517758-54546585:+:246	SNX18	11;GO:0000281,biological_process mitotic cytokinesis;GO:0005515,molecular_function protein binding;GO:0005546,molecular_function phosphatidylinositol-4,5-bisphosphate binding;GO:0006897,biological_process endocytosis;GO:0016197,biological_process endosomal transport;GO:0030136,cellular_component clathrin-coated vesicle;GO:0031234,cellular_component extrinsic component of cytoplasmic side of plasm…	SNX9_18_33; sorting nexin-9/18/33; K17923	map05132	sorting nexin 18 [Source:HGNC Symbol;Acc:HGNC:19245]	NA
11	35617751	35619825	2075	shPRMT1_vs_shSc_peak_960	6	3.78	6.83	-3.05	0.00011	0.0026	ENSG00000179431:exon	ENSG00000179431:11:35618418-35620868:+:370	FJX1	2;GO:0005615,cellular_component extracellular space;GO:0007267,biological_process cell-cell signaling	FJX1; four-jointed box protein 1; K16674	map04391	four jointed box 1 [Source:HGNC Symbol;Acc:HGNC:17166]	NA
1	149390110	149390952	843	shPRMT1_vs_shSc_peak_961	5.62	3.7	6.42	-2.72	0.00011	0.00261	ENSG00000271383:Promoter	ENSG00000271383:1:149390622-149556361:+:-91	NBPF19	NA	NA	NA	NBPF member 19 [Source:HGNC Symbol;Acc:HGNC:31999]	NA
14	92793728	92794907	1180	shPRMT1_vs_shSc_peak_962	5.78	4.03	6.55	-2.52	0.00011	0.00261	ENSG00000066455:five_prime_UTR;ENSG00000066455:exon	ENSG00000066455:14:92794230-92839963:+:87	GOLGA5	12;GO:0000139,cellular_component Golgi membrane;GO:0000301,biological_process retrograde transport, vesicle recycling within Golgi;GO:0005794,cellular_component Golgi apparatus;GO:0005801,cellular_component cis-Golgi network;GO:0007030,biological_process Golgi organization;GO:0016020,cellular_component membrane;GO:0016021,cellular_component integral component of membrane;GO:0017137,molecular_func…	NA	NA	golgin A5 [Source:HGNC Symbol;Acc:HGNC:4428]	NA
12	949041	950155	1115	shPRMT1_vs_shSc_peak_963	7.13	4.99	7.95	-2.96	0.00011	0.00261	ENSG00000002016:intron	NA	NA	NA	NA	NA	NA	NA
12	62259657	62260614	958	shPRMT1_vs_shSc_peak_964	5.1	2.97	5.92	-2.95	0.00011	0.00261	ENSG00000198673:exon;ENSG00000284360:Promoter;ENSG00000135655:Promoter;ENSG00000198673:five_prime_UTR	ENSG00000135655:12:62260337-62417431:+:-201	USP15	17;GO:0004197,molecular_function cysteine-type endopeptidase activity;GO:0004843,molecular_function thiol-dependent ubiquitin-specific protease activity;GO:0005160,molecular_function transforming growth factor beta receptor binding;GO:0005515,molecular_function protein binding;GO:0005634,cellular_component nucleus;GO:0005737,cellular_component cytoplasm;GO:0005829,cellular_component cytosol;GO:00…	USP15; ubiquitin carboxyl-terminal hydrolase 15 [EC:3.4.19.12]; K21343	map04137	ubiquitin specific peptidase 15 [Source:HGNC Symbol;Acc:HGNC:12613]	NA
2	158456433	158458435	2003	shPRMT1_vs_shSc_peak_965	7.8	6.01	8.57	-2.56	0.000111	0.00261	ENSG00000144283:intron;ENSG00000153237:Promoter	ENSG00000144283:2:158456963-158682879:+:471	PKP4	22;GO:0000922,cellular_component spindle pole;GO:0001533,cellular_component cornified envelope;GO:0005515,molecular_function protein binding;GO:0005737,cellular_component cytoplasm;GO:0005856,cellular_component cytoskeleton;GO:0005886,cellular_component plasma membrane;GO:0005911,cellular_component cell-cell junction;GO:0007043,biological_process cell-cell junction assembly;GO:0007267,biological_…	NA	NA	plakophilin 4 [Source:HGNC Symbol;Acc:HGNC:9026]	NA
8	38268096	38269652	1557	shPRMT1_vs_shSc_peak_966	5.88	3.83	6.69	-2.85	0.000111	0.00261	ENSG00000147535:intron	ENSG00000147535:8:38263129-38269243:-:369	PLPP5	7;GO:0005737,cellular_component cytoplasm;GO:0005886,cellular_component plasma membrane;GO:0005887,cellular_component integral component of plasma membrane;GO:0006644,biological_process phospholipid metabolic process;GO:0007165,biological_process signal transduction;GO:0008195,molecular_function phosphatidate phosphatase activity;GO:0046839,biological_process phospholipid dephosphorylation	DPP1, DPPL, PLPP4_5; diacylglycerol diphosphate phosphatase / phosphatidate phosphatase [EC:3.1.3.81 3.1.3.4]; K18693	map00561,map00564	phospholipid phosphatase 5 [Source:HGNC Symbol;Acc:HGNC:25026]	NA
14	104815232	104816681	1450	shPRMT1_vs_shSc_peak_967	6.57	4.5	7.38	-2.89	0.000111	0.00261	ENSG00000279140:Promoter	ENSG00000279140:14:104815448-104815753:-:-203	AL590326.1	NA	NA	NA	novel transcript	NA
6	28266928	28267678	751	shPRMT1_vs_shSc_peak_968	4.9	2.9	5.71	-2.81	0.000111	0.00261	ENSG00000197062:intron;ENSG00000276302:intron	ENSG00000276302:6:28267120-28281580:+:183	AL021997.3	NA	NA	NA	novel protein	zf-C2H2
2	45650529	45651789	1261	shPRMT1_vs_shSc_peak_969	6.06	4.3	6.83	-2.53	0.000111	0.00261	ENSG00000171132:Promoter	ENSG00000171132:2:45651344-46187990:+:-185	PRKCE	30;GO:0003785,molecular_function actin monomer binding;GO:0004674,molecular_function protein serine/threonine kinase activity;GO:0004697,molecular_function protein kinase C activity;GO:0005515,molecular_function protein binding;GO:0005737,cellular_component cytoplasm;GO:0005783,cellular_component endoplasmic reticulum;GO:0005794,cellular_component Golgi apparatus;GO:0005829,cellular_component cyt…	PRKCE; novel protein kinase C epsilon type [EC:2.7.11.13]; K18050	map04022,map04071,map04270,map04371,map04530,map04666,map04750,map04925,map04930,map04931,map04933,map05131,map05206	protein kinase C epsilon [Source:HGNC Symbol;Acc:HGNC:9401]	NA
16	74774523	74775144	622	shPRMT1_vs_shSc_peak_970	4.69	2.48	5.53	-3.05	0.000112	0.00262	ENSG00000103089:Promoter	ENSG00000103089:16:74712954-74774831:-:-2	FA2H	5;GO:0005783,cellular_component endoplasmic reticulum;GO:0005789,cellular_component endoplasmic reticulum membrane;GO:0006631,biological_process fatty acid metabolic process;GO:0030148,biological_process sphingolipid biosynthetic process;GO:0080132,molecular_function fatty acid alpha-hydroxylase activity	NA	NA	fatty acid 2-hydroxylase [Source:HGNC Symbol;Acc:HGNC:21197]	NA
10	100372923	100374376	1454	shPRMT1_vs_shSc_peak_971	7.72	5.77	8.52	-2.76	0.000112	0.00262	ENSG00000235823:exon	ENSG00000235823:10:100373512-100454043:+:137	OLMALINC	NA	NA	NA	oligodendrocyte maturation-associated long intergenic non-coding RNA [Source:HGNC Symbol;Acc:HGNC:28060]	NA
15	74937489	74938902	1414	shPRMT1_vs_shSc_peak_972	6.69	4.91	7.47	-2.56	0.000112	0.00262	ENSG00000178741:Promoter	ENSG00000178741:15:74919790-74938168:-:-27	COX5A	6;GO:0004129,molecular_function cytochrome-c oxidase activity;GO:0005515,molecular_function protein binding;GO:0005743,cellular_component mitochondrial inner membrane;GO:0005751,cellular_component mitochondrial respiratory chain complex IV;GO:0006123,biological_process mitochondrial electron transport, cytochrome c to oxygen;GO:0009055,molecular_function electron transfer activity	COX5A; cytochrome c oxidase subunit 5a; K02264	map00190,map04260,map04714,map04932,map05010,map05012,map05014,map05016,map05020	cytochrome c oxidase subunit 5A [Source:HGNC Symbol;Acc:HGNC:2267]	NA
17	27892904	27893688	785	shPRMT1_vs_shSc_peak_973	5.47	3.34	6.3	-2.96	0.000112	0.00262	ENSG00000232859:intron;ENSG00000266202:intron	ENSG00000266202:17:27798805-27893365:-:69	AC005697.1	NA	NA	NA	novel protein	NA
16	83926609	83927377	769	shPRMT1_vs_shSc_peak_974	5.03	3.17	5.82	-2.65	0.000113	0.00265	ENSG00000103150:three_prime_UTR;ENSG00000260300:intron;ENSG00000103150:exon	ENSG00000260932:16:83929795-83931223:-:4230	AC009119.3	NA	NA	NA	novel transcript, antisense to MLYCD - OSGIN1 readthrough	NA
1	58903365	58904341	977	shPRMT1_vs_shSc_peak_975	6.11	4.29	6.89	-2.59	0.000114	0.00266	ENSG00000232453:Promoter	ENSG00000232453:1:58882867-58903747:-:-106	AC105277.1	NA	NA	NA	uncharacterized LOC105378753 [Source:NCBI gene;Acc:105378753]	NA
1	246931036	246932457	1422	shPRMT1_vs_shSc_peak_976	7.18	5.21	7.98	-2.77	0.000114	0.00266	ENSG00000153207:exon;ENSG00000153207:five_prime_UTR	ENSG00000153207:1:246839097-246931967:-:220	AHCTF1	12;GO:0000777,cellular_component condensed chromosome kinetochore;GO:0000785,cellular_component chromatin;GO:0000981,molecular_function DNA-binding transcription factor activity, RNA polymerase II-specific;GO:0005634,cellular_component nucleus;GO:0005643,cellular_component nuclear pore;GO:0005829,cellular_component cytosol;GO:0031080,cellular_component nuclear pore outer ring;GO:0031965,cellular_…	NA	NA	AT-hook containing transcription factor 1 [Source:HGNC Symbol;Acc:HGNC:24618]	TF_others
9	93955126	93955896	771	shPRMT1_vs_shSc_peak_977	4.63	2.48	5.46	-2.98	0.000114	0.00266	ENSG00000235601:Promoter;ENSG00000131668:Promoter	ENSG00000235601:9:93955596-93959140:+:-85	BARX1-DT	NA	NA	NA	BARX1 divergent transcript [Source:HGNC Symbol;Acc:HGNC:50673]	NA
6	26284558	26286026	1469	shPRMT1_vs_shSc_peak_978	7.75	5.71	8.56	-2.85	0.000114	0.00266	ENSG00000158406:exon	ENSG00000158406:6:26277608-26285638:-:346	HIST1H4H	29;GO:0000183,biological_process chromatin silencing at rDNA;GO:0000228,cellular_component nuclear chromosome;GO:0000784,cellular_component nuclear chromosome, telomeric region;GO:0000786,cellular_component nucleosome;GO:0000788,cellular_component nuclear nucleosome;GO:0003677,molecular_function DNA binding;GO:0003723,molecular_function RNA binding;GO:0005515,molecular_function protein binding;GO…	H4; histone H4; K11254	map05034,map05203,map05322	histone cluster 1 H4 family member h [Source:HGNC Symbol;Acc:HGNC:4788]	NA
8	91040117	91041121	1005	shPRMT1_vs_shSc_peak_979	4.93	3	5.72	-2.73	0.000114	0.00266	ENSG00000155099:intron	ENSG00000155099:8:90993795-91041064:-:445	PIP4P2	4;GO:0005765,cellular_component lysosomal membrane;GO:0031902,cellular_component late endosome membrane;GO:0034597,molecular_function phosphatidylinositol-4,5-bisphosphate 4-phosphatase activity;GO:0046856,biological_process phosphatidylinositol dephosphorylation	TMEM55; phosphatidylinositol-4,5-bisphosphate 4-phosphatase [EC:3.1.3.78]; K13084	map04070	phosphatidylinositol-4,5-bisphosphate 4-phosphatase 2 [Source:HGNC Symbol;Acc:HGNC:25452]	zf-BED
16	56356388	56357033	646	shPRMT1_vs_shSc_peak_980	4.63	2.51	5.45	-2.93	0.000115	0.00266	ENSG00000087258:three_prime_UTR;ENSG00000087258:exon	ENSG00000272372:16:56351885-56353524:-:-3186	AC009102.2	NA	NA	NA	novel transcript, antisense to GNAO1	NA
3	131026260	131027214	955	shPRMT1_vs_shSc_peak_981	5.66	3.86	6.44	-2.58	0.000115	0.00266	ENSG00000114670:Promoter;ENSG00000034533:five_prime_UTR;ENSG00000034533:exon	ENSG00000114670:3:131026849-131350465:+:-112	NEK11	11;GO:0004674,molecular_function protein serine/threonine kinase activity;GO:0005515,molecular_function protein binding;GO:0005524,molecular_function ATP binding;GO:0005654,cellular_component nucleoplasm;GO:0005730,cellular_component nucleolus;GO:0006468,biological_process protein phosphorylation;GO:0016572,biological_process histone phosphorylation;GO:0031573,biological_process intra-S DNA damag…	NA	NA	NIMA related kinase 11 [Source:HGNC Symbol;Acc:HGNC:18593]	NA
9	22446603	22448157	1555	shPRMT1_vs_shSc_peak_982	5.58	3.76	6.36	-2.6	0.000115	0.00266	ENSG00000176399:exon	ENSG00000176399:9:22446840-22455740:+:540	DMRTA1	1;GO:0000981,molecular_function DNA-binding transcription factor activity, RNA polymerase II-specific	NA	NA	DMRT like family A1 [Source:HGNC Symbol;Acc:HGNC:13826]	DM
3	142447536	142448351	816	shPRMT1_vs_shSc_peak_983	5.32	3.42	6.11	-2.69	0.000115	0.00266	ENSG00000114127:exon	ENSG00000114127:3:142306606-142448062:-:118	XRN1	16;GO:0000956,biological_process nuclear-transcribed mRNA catabolic process;GO:0002151,molecular_function G-quadruplex RNA binding;GO:0003723,molecular_function RNA binding;GO:0004534,molecular_function 5'-3' exoribonuclease activity;GO:0005515,molecular_function protein binding;GO:0005829,cellular_component cytosol;GO:0005886,cellular_component plasma membrane;GO:0016020,cellular_component membr…	XRN1, SEP1, KEM1; 5'-3' exoribonuclease 1 [EC:3.1.13.-]; K12618	map03008,map03018	5'-3' exoribonuclease 1 [Source:HGNC Symbol;Acc:HGNC:30654]	NA
6	2901819	2903648	1830	shPRMT1_vs_shSc_peak_984	5.94	3.93	6.75	-2.82	0.000115	0.00267	ENSG00000170542:intron	ENSG00000170542:6:2887265-2903280:-:546	SERPINB9	22;GO:0002020,molecular_function protease binding;GO:0002448,biological_process mast cell mediated immunity;GO:0004867,molecular_function serine-type endopeptidase inhibitor activity;GO:0005515,molecular_function protein binding;GO:0005615,cellular_component extracellular space;GO:0005622,cellular_component intracellular;GO:0005634,cellular_component nucleus;GO:0005654,cellular_component nucleopl…	SERPINB; serpin B; K13963	map05146	serpin family B member 9 [Source:HGNC Symbol;Acc:HGNC:8955]	NA
13	42040033	42042084	2052	shPRMT1_vs_shSc_peak_985	5.62	3.86	6.39	-2.54	0.000115	0.00267	intergenic	ENSG00000102780:13:42040035-42256578:+:1023	DGKH	8;GO:0004143,molecular_function diacylglycerol kinase activity;GO:0005737,cellular_component cytoplasm;GO:0005768,cellular_component endosome;GO:0005886,cellular_component plasma membrane;GO:0007205,biological_process protein kinase C-activating G protein-coupled receptor signaling pathway;GO:0030168,biological_process platelet activation;GO:0046473,biological_process phosphatidic acid metabolic …	dgkA, DGK; diacylglycerol kinase (ATP) [EC:2.7.1.107]; K00901	map00561,map00564,map04070,map04072,map04361,map05231	diacylglycerol kinase eta [Source:HGNC Symbol;Acc:HGNC:2854]	NA
X	120244510	120245455	946	shPRMT1_vs_shSc_peak_986	3.75	-0.07	4.7	-4.77	0.000116	0.00267	ENSG00000233382:Promoter	ENSG00000233382:X:120120952-120245267:-:284	NKAPP1	NA	NA	NA	NFKB activating protein pseudogene 1 [Source:HGNC Symbol;Acc:HGNC:26706]	NA
5	125409306	125410652	1347	shPRMT1_vs_shSc_peak_987	5.13	3.32	5.91	-2.6	0.000116	0.00267	ENSG00000260192:intron	NA	NA	NA	NA	NA	NA	NA
12	56041302	56042592	1291	shPRMT1_vs_shSc_peak_988	6.93	4.98	7.72	-2.74	0.000116	0.00267	ENSG00000197728:five_prime_UTR;ENSG00000257449:Promoter;ENSG00000197728:exon	ENSG00000257449:12:56029648-56041806:-:-141	AC034102.3	NA	NA	NA	novel transcript , antisense to IKZF4	NA
2	8678080	8678440	361	shPRMT1_vs_shSc_peak_989	5.06	2.87	5.89	-3.02	0.000116	0.00267	ENSG00000115738:Promoter;ENSG00000235092:exon	ENSG00000115738:2:8678844-8684453:+:-584	ID2	32;GO:0000981,molecular_function DNA-binding transcription factor activity, RNA polymerase II-specific;GO:0005515,molecular_function protein binding;GO:0005634,cellular_component nucleus;GO:0005737,cellular_component cytoplasm;GO:0005829,cellular_component cytosol;GO:0007275,biological_process multicellular organism development;GO:0010628,biological_process positive regulation of gene expression;…	ID2; DNA-binding protein inhibitor ID2; K17693	map04350,map04390,map04550,map05202	inhibitor of DNA binding 2 [Source:HGNC Symbol;Acc:HGNC:5361]	bHLH
17	16216986	16217534	549	shPRMT1_vs_shSc_peak_990	5.01	2.88	5.83	-2.95	0.000116	0.00267	ENSG00000141027:Promoter;ENSG00000108474:exon	ENSG00000108474:17:16217190-16351797:+:70	PIGL	4;GO:0000225,molecular_function N-acetylglucosaminylphosphatidylinositol deacetylase activity;GO:0005789,cellular_component endoplasmic reticulum membrane;GO:0006506,biological_process GPI anchor biosynthetic process;GO:0016254,biological_process preassembly of GPI anchor in ER membrane	PIGL; N-acetylglucosaminylphosphatidylinositol deacetylase [EC:3.5.1.89]; K03434	map00563	phosphatidylinositol glycan anchor biosynthesis class L [Source:HGNC Symbol;Acc:HGNC:8966]	NA
6	28728565	28729515	951	shPRMT1_vs_shSc_peak_991	5.1	3.23	5.89	-2.66	0.000116	0.00267	intergenic	ENSG00000237425:6:28732016-28732904:+:-2976	RPSAP2	NA	NA	NA	ribosomal protein SA pseudogene 2 [Source:HGNC Symbol;Acc:HGNC:18771]	NA
18	3665761	3666604	844	shPRMT1_vs_shSc_peak_992	4.47	2.04	5.33	-3.29	0.000116	0.00267	ENSG00000170579:intron	NA	NA	NA	NA	NA	NA	NA
1	43206575	43207958	1384	shPRMT1_vs_shSc_peak_993	6.9	4.98	7.69	-2.71	0.000117	0.00267	ENSG00000243710:intron;ENSG00000117395:intron	NA	NA	NA	NA	NA	NA	NA
15	20775497	20776309	813	shPRMT1_vs_shSc_peak_994	4.34	1.87	5.2	-3.33	0.000117	0.00268	ENSG00000259383:Promoter;ENSG00000258420:exon	ENSG00000258420:15:20775463-20775998:-:95	AC012414.1	NA	NA	NA	LON peptidase N-terminal domain and ring finger 2 (LONRF2) pseudogene	NA
2	146624354	146624871	518	shPRMT1_vs_shSc_peak_995	4.27	1.68	5.14	-3.46	0.000117	0.00268	intergenic	NA	NA	NA	NA	NA	NA	NA
10	86755591	86757175	1585	shPRMT1_vs_shSc_peak_996	6.73	4.97	7.5	-2.53	0.000118	0.00269	ENSG00000107779:Promoter;ENSG00000272631:Promoter	ENSG00000272631:10:86749753-86756298:-:-85	AC067750.1	NA	NA	NA	novel transcript, antisense to BMPR1A	NA
2	178193676	178195470	1795	shPRMT1_vs_shSc_peak_997	6.77	4.94	7.55	-2.61	0.000118	0.00269	ENSG00000079156:Promoter	ENSG00000079156:2:178194480-178402891:+:93	OSBPL6	7;GO:0005515,molecular_function protein binding;GO:0005829,cellular_component cytosol;GO:0005886,cellular_component plasma membrane;GO:0006699,biological_process bile acid biosynthetic process;GO:0015248,molecular_function sterol transporter activity;GO:0031965,cellular_component nuclear membrane;GO:0097038,cellular_component perinuclear endoplasmic reticulum	NA	NA	oxysterol binding protein like 6 [Source:HGNC Symbol;Acc:HGNC:16388]	NA
9	83707222	83708453	1232	shPRMT1_vs_shSc_peak_998	5.92	4.06	6.71	-2.64	0.000118	0.00269	ENSG00000135018:five_prime_UTR;ENSG00000254473:intron;ENSG00000135018:exon	ENSG00000254473:9:83707593-83713378:+:244	AL354920.1	NA	NA	NA	uncharacterized LOC105376114 [Source:NCBI gene;Acc:105376114]	NA
5	60944932	60946161	1230	shPRMT1_vs_shSc_peak_999	6.06	4.33	6.83	-2.5	0.000118	0.0027	ENSG00000049167:Promoter;ENSG00000164182:intron	ENSG00000164182:5:60945128-61153037:+:418	NDUFAF2	4;GO:0005739,cellular_component mitochondrion;GO:0005743,cellular_component mitochondrial inner membrane;GO:0032981,biological_process mitochondrial respiratory chain complex I assembly;GO:0045333,biological_process cellular respiration	NDUFAF2; NADH dehydrogenase [ubiquinone] 1 alpha subcomplex assembly factor 2; K18160	map04714	NADH:ubiquinone oxidoreductase complex assembly factor 2 [Source:HGNC Symbol;Acc:HGNC:28086]	NA
9	125243093	125243587	495	shPRMT1_vs_shSc_peak_1000	5.18	3.21	5.98	-2.77	0.000118	0.0027	ENSG00000239705:intron	ENSG00000239705:9:125241662-125257018:+:1678	AL354710.2	NA	NA	NA	novel transcript	NA
6	31736258	31736675	418	shPRMT1_vs_shSc_peak_1001	4.45	2.04	5.31	-3.26	0.000119	0.0027	ENSG00000213719:intron	ENSG00000213719:6:31730580-31739763:-:3296	CLIC1	18;GO:0004364,molecular_function glutathione transferase activity;GO:0005254,molecular_function chloride channel activity;GO:0005515,molecular_function protein binding;GO:0005615,cellular_component extracellular space;GO:0005634,cellular_component nucleus;GO:0005635,cellular_component nuclear envelope;GO:0005737,cellular_component cytoplasm;GO:0005903,cellular_component brush border;GO:0006749,bi…	NA	NA	chloride intracellular channel 1 [Source:HGNC Symbol;Acc:HGNC:2062]	NA
19	41397025	41397977	953	shPRMT1_vs_shSc_peak_1002	5.86	3.98	6.65	-2.67	0.000119	0.0027	ENSG00000248098:exon;ENSG00000248098:five_prime_UTR;ENSG00000255730:intron;ENSG00000268987:Promoter;ENSG00000077348:Promoter	ENSG00000077348:19:41386373-41397479:-:-22	EXOSC5	23;GO:0000175,molecular_function 3'-5'-exoribonuclease activity;GO:0000176,cellular_component nuclear exosome (RNase complex);GO:0000177,cellular_component cytoplasmic exosome (RNase complex);GO:0000178,cellular_component exosome (RNase complex);GO:0004532,molecular_function exoribonuclease activity;GO:0005515,molecular_function protein binding;GO:0005634,cellular_component nucleus;GO:0005654,cel…	RRP46, EXOSC5; exosome complex component RRP46; K12590	map03018	exosome component 5 [Source:HGNC Symbol;Acc:HGNC:24662]	NA
2	178112162	178113086	925	shPRMT1_vs_shSc_peak_1003	5.48	3.66	6.25	-2.59	0.000119	0.0027	ENSG00000155636:exon	ENSG00000155636:2:178112423-178139011:+:201	RBM45	5;GO:0003723,molecular_function RNA binding;GO:0005515,molecular_function protein binding;GO:0005634,cellular_component nucleus;GO:0005737,cellular_component cytoplasm;GO:0007399,biological_process nervous system development	NA	NA	RNA binding motif protein 45 [Source:HGNC Symbol;Acc:HGNC:24468]	NA
6	140343902	140344738	837	shPRMT1_vs_shSc_peak_1004	3.88	0.89	4.78	-3.89	0.000119	0.0027	intergenic	NA	NA	NA	NA	NA	NA	NA
12	30754286	30755450	1165	shPRMT1_vs_shSc_peak_1005	6.71	4.61	7.54	-2.93	0.00012	0.0027	ENSG00000235884:Promoter;ENSG00000110888:Promoter;ENSG00000246331:Promoter	ENSG00000110888:12:30709551-30754951:-:83	CAPRIN2	15;GO:0005102,molecular_function signaling receptor binding;GO:0005515,molecular_function protein binding;GO:0005634,cellular_component nucleus;GO:0005737,cellular_component cytoplasm;GO:0005739,cellular_component mitochondrion;GO:0005813,cellular_component centrosome;GO:0005829,cellular_component cytosol;GO:0030308,biological_process negative regulation of cell growth;GO:0032092,biological_proce…	NA	NA	caprin family member 2 [Source:HGNC Symbol;Acc:HGNC:21259]	NA
3	25663827	25665243	1417	shPRMT1_vs_shSc_peak_1006	6.03	4.26	6.8	-2.54	0.00012	0.0027	ENSG00000077097:Promoter	ENSG00000077097:3:25597904-25664907:-:372	TOP2B	17;GO:0000712,biological_process resolution of meiotic recombination intermediates;GO:0000792,cellular_component heterochromatin;GO:0000819,biological_process sister chromatid segregation;GO:0003682,molecular_function chromatin binding;GO:0003918,molecular_function DNA topoisomerase type II (ATP-hydrolyzing) activity;GO:0005080,molecular_function protein kinase C binding;GO:0005634,cellular_compo…	TOP2; DNA topoisomerase II [EC:5.6.2.2]; K03164	map01524	DNA topoisomerase II beta [Source:HGNC Symbol;Acc:HGNC:11990]	NA
14	32203005	32203714	710	shPRMT1_vs_shSc_peak_1007	5.39	3.41	6.19	-2.78	0.00012	0.0027	ENSG00000202337:Promoter	ENSG00000202337:14:32203162-32203269:-:-90	RNU6-8	NA	NA	NA	RNA, U6 small nuclear 8 [Source:HGNC Symbol;Acc:HGNC:34285]	NA
12	46431383	46432227	845	shPRMT1_vs_shSc_peak_1008	5.46	3.6	6.24	-2.65	0.00012	0.0027	ENSG00000257261:intron	NA	NA	NA	NA	NA	NA	NA
7	102572095	102573111	1017	shPRMT1_vs_shSc_peak_1009	4.59	2.53	5.41	-2.88	0.00012	0.0027	ENSG00000285437:Promoter;ENSG00000270249:intron;ENSG00000168255:five_prime_UTR;ENSG00000168255:exon	ENSG00000285437:7:102562132-102572583:-:-20	POLR2J3	NA	RPB11, POLR2J; DNA-directed RNA polymerase II subunit RPB11; K03008	map03020,map05016	RNA polymerase II subunit J3 [Source:HGNC Symbol;Acc:HGNC:33853]	NA
11	57324664	57325902	1239	shPRMT1_vs_shSc_peak_1010	6.63	4.9	7.39	-2.49	0.00012	0.0027	ENSG00000149115:Promoter;ENSG00000254662:Promoter	ENSG00000254662:11:57325602-57327958:+:-319	AP000781.1	NA	NA	NA	novel transcript	NA
2	86562679	86563666	988	shPRMT1_vs_shSc_peak_1011	5.78	3.89	6.58	-2.69	0.00012	0.0027	ENSG00000249884:intron;ENSG00000228363:intron;ENSG00000115561:intron	ENSG00000115561:2:86503430-86563479:-:306	CHMP3	31;GO:0000815,cellular_component ESCRT III complex;GO:0000920,biological_process septum digestion after cytokinesis;GO:0005515,molecular_function protein binding;GO:0005622,cellular_component intracellular;GO:0005770,cellular_component late endosome;GO:0005829,cellular_component cytosol;GO:0005886,cellular_component plasma membrane;GO:0006997,biological_process nucleus organization;GO:0007080,bio…	VPS24, CHMP3; charged multivesicular body protein 3; K12193	map04144,map04217	charged multivesicular body protein 3 [Source:HGNC Symbol;Acc:HGNC:29865]	NA
19	23762633	23763624	992	shPRMT1_vs_shSc_peak_1012	5.75	3.69	6.57	-2.88	0.00012	0.0027	ENSG00000233836:exon	ENSG00000233836:19:23762943-23833314:+:185	AC139769.1	NA	NA	NA	zinc finger protein pseudogene	NA
4	66750078	66750904	827	shPRMT1_vs_shSc_peak_1013	3.72	-0.07	4.67	-4.74	0.000121	0.0027	intergenic	NA	NA	NA	NA	NA	NA	NA
X	65034474	65035681	1208	shPRMT1_vs_shSc_peak_1014	5.59	3.46	6.42	-2.96	0.000121	0.0027	ENSG00000126970:Promoter	ENSG00000126970:X:64915801-65034713:-:-364	ZC4H2	8;GO:0005515,molecular_function protein binding;GO:0005634,cellular_component nucleus;GO:0005737,cellular_component cytoplasm;GO:0007399,biological_process nervous system development;GO:0007528,biological_process neuromuscular junction development;GO:0021522,biological_process spinal cord motor neuron differentiation;GO:0045211,cellular_component postsynaptic membrane;GO:0045666,biological_proces…	NA	NA	zinc finger C4H2-type containing [Source:HGNC Symbol;Acc:HGNC:24931]	NA
16	14833259	14834164	906	shPRMT1_vs_shSc_peak_1015	5	2.88	5.82	-2.93	0.000121	0.0027	ENSG00000103512:exon;ENSG00000103512:five_prime_UTR	ENSG00000103512:16:14833680-14896160:+:31	NOMO1	3;GO:0003674,molecular_function molecular_function;GO:0008150,biological_process biological_process;GO:0016020,cellular_component membrane	NA	NA	NODAL modulator 1 [Source:HGNC Symbol;Acc:HGNC:30060]	NA
12	95942438	95943693	1256	shPRMT1_vs_shSc_peak_1016	6.29	4.41	7.08	-2.66	0.000121	0.0027	ENSG00000165972:Promoter;ENSG00000139344:Promoter	ENSG00000165972:12:95867047-95942974:-:-91	CCDC38	1;GO:0005813,cellular_component centrosome	NA	NA	coiled-coil domain containing 38 [Source:HGNC Symbol;Acc:HGNC:26843]	NA
2	183078349	183079690	1342	shPRMT1_vs_shSc_peak_1017	4.43	1.98	5.29	-3.3	0.000121	0.0027	ENSG00000162999:exon	ENSG00000162999:2:183078558-183100005:+:461	DUSP19	13;GO:0004860,molecular_function protein kinase inhibitor activity;GO:0005078,molecular_function MAP-kinase scaffold activity;GO:0005515,molecular_function protein binding;GO:0006469,biological_process negative regulation of protein kinase activity;GO:0008579,molecular_function JUN kinase phosphatase activity;GO:0030295,molecular_function protein kinase activator activity;GO:0031435,molecular_fun…	NA	NA	dual specificity phosphatase 19 [Source:HGNC Symbol;Acc:HGNC:18894]	NA
X	18424972	18425727	756	shPRMT1_vs_shSc_peak_1018	4.55	2.04	5.42	-3.38	0.000121	0.0027	ENSG00000008086:Promoter	ENSG00000008086:X:18425582-18653629:+:-232	CDKL5	25;GO:0001764,biological_process neuron migration;GO:0004672,molecular_function protein kinase activity;GO:0004674,molecular_function protein serine/threonine kinase activity;GO:0004693,molecular_function cyclin-dependent protein serine/threonine kinase activity;GO:0005524,molecular_function ATP binding;GO:0005634,cellular_component nucleus;GO:0005654,cellular_component nucleoplasm;GO:0005813,cel…	NA	NA	cyclin dependent kinase like 5 [Source:HGNC Symbol;Acc:HGNC:11411]	NA
5	69166702	69167550	849	shPRMT1_vs_shSc_peak_1019	6	4.15	6.78	-2.63	0.000121	0.0027	ENSG00000134057:exon;ENSG00000134057:five_prime_UTR	ENSG00000134057:5:69167009-69178245:+:117	CCNB1	27;GO:0000086,biological_process G2/M transition of mitotic cell cycle;GO:0000922,cellular_component spindle pole;GO:0000942,cellular_component condensed nuclear chromosome outer kinetochore;GO:0004693,molecular_function cyclin-dependent protein serine/threonine kinase activity;GO:0005113,molecular_function patched binding;GO:0005515,molecular_function protein binding;GO:0005634,cellular_componen…	CCNB1; G2/mitotic-specific cyclin-B1; K05868	map04068,map04110,map04114,map04115,map04218,map04914,map05170	cyclin B1 [Source:HGNC Symbol;Acc:HGNC:1579]	NA
12	89351961	89353134	1174	shPRMT1_vs_shSc_peak_1020	7.06	5.14	7.85	-2.7	0.000121	0.0027	ENSG00000139318:exon;ENSG00000274021:exon;ENSG00000139318:five_prime_UTR	ENSG00000139318:12:89347231-89353271:-:723	DUSP6	17;GO:0000165,biological_process MAPK cascade;GO:0000187,biological_process activation of MAPK activity;GO:0000188,biological_process inactivation of MAPK activity;GO:0004725,molecular_function protein tyrosine phosphatase activity;GO:0005654,cellular_component nucleoplasm;GO:0005737,cellular_component cytoplasm;GO:0005829,cellular_component cytosol;GO:0008138,molecular_function protein tyrosine/…	DUSP6; dual specificity phosphatase 6 [EC:3.1.3.16 3.1.3.48]; K21946	map04010,map05202,map05221	dual specificity phosphatase 6 [Source:HGNC Symbol;Acc:HGNC:3072]	NA
X	154762317	154763825	1509	shPRMT1_vs_shSc_peak_1021	6.3	4.31	7.1	-2.79	0.000121	0.0027	ENSG00000130826:intron	ENSG00000130826:X:154762741-154777689:+:330	DKC1	30;GO:0000455,biological_process enzyme-directed rRNA pseudouridine synthesis;GO:0000495,biological_process box H/ACA snoRNA 3'-end processing;GO:0001650,cellular_component fibrillar center;GO:0003720,molecular_function telomerase activity;GO:0003723,molecular_function RNA binding;GO:0005515,molecular_function protein binding;GO:0005634,cellular_component nucleus;GO:0005654,cellular_component nuc…	DKC1, NOLA4, CBF5; H/ACA ribonucleoprotein complex subunit 4 [EC:5.4.99.-]; K11131	map03008	dyskerin pseudouridine synthase 1 [Source:HGNC Symbol;Acc:HGNC:2890]	NA
22	50029095	50030661	1567	shPRMT1_vs_shSc_peak_1022	7.6	5.65	8.41	-2.76	0.000121	0.0027	ENSG00000138892:intron	NA	NA	NA	NA	NA	NA	NA
17	68291058	68292763	1706	shPRMT1_vs_shSc_peak_1023	6.25	4.59	7	-2.41	0.000122	0.0027	ENSG00000108932:Promoter;ENSG00000141337:intron	ENSG00000108932:17:68267025-68291267:-:-643	SLC16A6	4;GO:0005887,cellular_component integral component of plasma membrane;GO:0008028,molecular_function monocarboxylic acid transmembrane transporter activity;GO:0015718,biological_process monocarboxylic acid transport;GO:0016020,cellular_component membrane	NA	NA	solute carrier family 16 member 6 [Source:HGNC Symbol;Acc:HGNC:10927]	NA
12	92928479	92929878	1400	shPRMT1_vs_shSc_peak_1024	6.72	4.82	7.51	-2.69	0.000122	0.0027	ENSG00000102189:five_prime_UTR;ENSG00000102189:exon	ENSG00000102189:12:92770636-92929331:-:152	EEA1	17;GO:0005515,molecular_function protein binding;GO:0005516,molecular_function calmodulin binding;GO:0005545,molecular_function 1-phosphatidylinositol binding;GO:0005737,cellular_component cytoplasm;GO:0005769,cellular_component early endosome;GO:0005829,cellular_component cytosol;GO:0006897,biological_process endocytosis;GO:0006906,biological_process vesicle fusion;GO:0008270,molecular_function …	EEA1; early endosome antigen 1; K12478	map04144,map04145,map05152	early endosome antigen 1 [Source:HGNC Symbol;Acc:HGNC:3185]	NA
9	95426657	95427343	687	shPRMT1_vs_shSc_peak_1025	5.89	3.88	6.7	-2.81	0.000122	0.0027	ENSG00000158169:Promoter	ENSG00000158169:9:95099053-95426796:-:-204	FANCC	11;GO:0005515,molecular_function protein binding;GO:0005634,cellular_component nucleus;GO:0005654,cellular_component nucleoplasm;GO:0005737,cellular_component cytoplasm;GO:0005829,cellular_component cytosol;GO:0006281,biological_process DNA repair;GO:0006289,biological_process nucleotide-excision repair;GO:0034599,biological_process cellular response to oxidative stress;GO:0036297,biological_proc…	FANCC; fanconi anemia group C protein; K10890	map03460	FA complementation group C [Source:HGNC Symbol;Acc:HGNC:3584]	NA
9	113400870	113401738	869	shPRMT1_vs_shSc_peak_1026	6.52	4.59	7.31	-2.72	0.000122	0.0027	ENSG00000148218:five_prime_UTR;ENSG00000148218:exon	ENSG00000148218:9:113386316-113401333:-:29	ALAD	14;GO:0003824,molecular_function catalytic activity;GO:0004655,molecular_function porphobilinogen synthase activity;GO:0005576,cellular_component extracellular region;GO:0005634,cellular_component nucleus;GO:0005829,cellular_component cytosol;GO:0006783,biological_process heme biosynthetic process;GO:0008270,molecular_function zinc ion binding;GO:0034774,cellular_component secretory granule lumen…	hemB, ALAD; porphobilinogen synthase [EC:4.2.1.24]; K01698	map00860	aminolevulinate dehydratase [Source:HGNC Symbol;Acc:HGNC:395]	NA
4	66692690	66694182	1493	shPRMT1_vs_shSc_peak_1027	5.61	3.7	6.4	-2.7	0.000122	0.0027	intergenic	NA	NA	NA	NA	NA	NA	NA
4	6640050	6641378	1329	shPRMT1_vs_shSc_peak_1028	5.5	3.74	6.27	-2.53	0.000122	0.0027	ENSG00000179010:five_prime_UTR;ENSG00000179010:exon	ENSG00000179010:4:6640090-6642745:+:624	MRFAP1	3;GO:0005515,molecular_function protein binding;GO:0005634,cellular_component nucleus;GO:0005829,cellular_component cytosol	NA	NA	Morf4 family associated protein 1 [Source:HGNC Symbol;Acc:HGNC:24549]	NA
5	43063704	43064181	478	shPRMT1_vs_shSc_peak_1029	4.48	2.28	5.32	-3.04	0.000122	0.0027	ENSG00000177738:intron	ENSG00000172262:5:43065175-43192021:+:-1232	ZNF131	6;GO:0000981,molecular_function DNA-binding transcription factor activity, RNA polymerase II-specific;GO:0003700,molecular_function DNA-binding transcription factor activity;GO:0005634,cellular_component nucleus;GO:0005654,cellular_component nucleoplasm;GO:0006355,biological_process regulation of transcription, DNA-templated;GO:0045111,cellular_component intermediate filament cytoskeleton	NA	NA	zinc finger protein 131 [Source:HGNC Symbol;Acc:HGNC:12915]	ZBTB
3	44624734	44625573	840	shPRMT1_vs_shSc_peak_1030	5.38	3.49	6.18	-2.69	0.000122	0.00271	ENSG00000186448:intron;ENSG00000236869:intron;ENSG00000233509:Promoter	ENSG00000233509:3:44617127-44624797:-:-356	ZNF197-AS1	NA	NA	NA	ZNF197 antisense RNA 1 [Source:HGNC Symbol;Acc:HGNC:40620]	NA
7	149310115	149310850	736	shPRMT1_vs_shSc_peak_1031	5.02	3.08	5.82	-2.74	0.000123	0.00271	intergenic	NA	NA	NA	NA	NA	NA	NA
14	37122118	37122774	657	shPRMT1_vs_shSc_peak_1032	6.57	4.4	7.4	-3	0.000123	0.00271	ENSG00000183032:intron	NA	NA	NA	NA	NA	NA	NA
19	43950901	43951572	672	shPRMT1_vs_shSc_peak_1033	3.78	0.49	4.7	-4.21	0.000123	0.00271	ENSG00000159905:Promoter	ENSG00000159905:19:43951222-43967709:+:14	ZNF221	5;GO:0000981,molecular_function DNA-binding transcription factor activity, RNA polymerase II-specific;GO:0003677,molecular_function DNA binding;GO:0003700,molecular_function DNA-binding transcription factor activity;GO:0005634,cellular_component nucleus;GO:0006355,biological_process regulation of transcription, DNA-templated	KRAB; KRAB domain-containing zinc finger protein; K09228	map05168	zinc finger protein 221 [Source:HGNC Symbol;Acc:HGNC:13014]	zf-C2H2
8	23353831	23354644	814	shPRMT1_vs_shSc_peak_1034	3.71	-0.07	4.66	-4.73	0.000123	0.00271	ENSG00000134013:intron;ENSG00000253837:intron	NA	NA	NA	NA	NA	NA	NA
12	120230217	120230964	748	shPRMT1_vs_shSc_peak_1035	5.26	3.43	6.04	-2.61	0.000123	0.00271	ENSG00000089159:intron	NA	NA	NA	NA	NA	NA	NA
15	82530546	82531293	748	shPRMT1_vs_shSc_peak_1036	4.87	2.9	5.67	-2.77	0.000124	0.00272	intergenic	ENSG00000259637:15:82531652-82534139:-:3219	DNM1P38	NA	NA	NA	dynamin 1 pseudogene 38 [Source:HGNC Symbol;Acc:HGNC:35188]	NA
14	20652865	20653410	546	shPRMT1_vs_shSc_peak_1037	5.33	3.42	6.12	-2.69	0.000124	0.00272	intergenic	NA	NA	NA	NA	NA	NA	NA
16	1610114	1611118	1005	shPRMT1_vs_shSc_peak_1038	6.3	4.61	7.06	-2.45	0.000125	0.00273	ENSG00000007545:Promoter;ENSG00000187535:intron	ENSG00000187535:16:1510426-1612110:-:1494	IFT140	15;GO:0003674,molecular_function molecular_function;GO:0005813,cellular_component centrosome;GO:0005929,cellular_component cilium;GO:0005930,cellular_component axoneme;GO:0030991,cellular_component intraciliary transport particle A;GO:0035721,biological_process intraciliary retrograde transport;GO:0035735,biological_process intraciliary transport involved in cilium assembly;GO:0036064,cellular_co…	NA	NA	intraflagellar transport 140 [Source:HGNC Symbol;Acc:HGNC:29077]	NA
2	186575281	186575637	357	shPRMT1_vs_shSc_peak_1039	4.14	1.54	5.01	-3.48	0.000125	0.00273	intergenic	NA	NA	NA	NA	NA	NA	NA
14	61254857	61255478	622	shPRMT1_vs_shSc_peak_1040	6.39	4.54	7.18	-2.64	0.000125	0.00273	ENSG00000027075:intron	NA	NA	NA	NA	NA	NA	NA
X	49123611	49124249	639	shPRMT1_vs_shSc_peak_1041	3.76	0.49	4.68	-4.19	0.000125	0.00273	ENSG00000068394:Promoter	ENSG00000068394:X:49113388-49123801:-:-129	GPKOW	6;GO:0000398,biological_process mRNA splicing, via spliceosome;GO:0003723,molecular_function RNA binding;GO:0005515,molecular_function protein binding;GO:0005634,cellular_component nucleus;GO:0005654,cellular_component nucleoplasm;GO:0005681,cellular_component spliceosomal complex	NA	NA	G-patch domain and KOW motifs [Source:HGNC Symbol;Acc:HGNC:30677]	NA
2	169584185	169584995	811	shPRMT1_vs_shSc_peak_1042	5.18	3.29	5.97	-2.68	0.000125	0.00274	ENSG00000138398:intron	ENSG00000138398:2:169584339-169641406:+:251	PPIG	10;GO:0000413,biological_process protein peptidyl-prolyl isomerization;GO:0003723,molecular_function RNA binding;GO:0003755,molecular_function peptidyl-prolyl cis-trans isomerase activity;GO:0005515,molecular_function protein binding;GO:0005634,cellular_component nucleus;GO:0005654,cellular_component nucleoplasm;GO:0005829,cellular_component cytosol;GO:0008380,biological_process RNA splicing;GO:0…	NA	NA	peptidylprolyl isomerase G [Source:HGNC Symbol;Acc:HGNC:14650]	NA
1	156746621	156747673	1053	shPRMT1_vs_shSc_peak_1043	6.31	4.65	7.06	-2.42	0.000125	0.00274	ENSG00000143321:intron	ENSG00000143294:1:156750609-156800817:+:-3462	PRCC	6;GO:0000398,biological_process mRNA splicing, via spliceosome;GO:0005515,molecular_function protein binding;GO:0005634,cellular_component nucleus;GO:0005654,cellular_component nucleoplasm;GO:0007093,biological_process mitotic cell cycle checkpoint;GO:0016607,cellular_component nuclear speck	PRCC; proline-rich protein PRCC; K13105	map05202,map05211	proline rich mitotic checkpoint control factor [Source:HGNC Symbol;Acc:HGNC:9343]	NA
19	37466830	37467751	922	shPRMT1_vs_shSc_peak_1044	6.15	4.29	6.93	-2.64	0.000126	0.00274	ENSG00000196437:exon;ENSG00000171827:Promoter;ENSG00000196437:five_prime_UTR	ENSG00000171827:19:37467584-37488652:+:-293	ZNF570	1;GO:0000981,molecular_function DNA-binding transcription factor activity, RNA polymerase II-specific	KRAB; KRAB domain-containing zinc finger protein; K09228	map05168	zinc finger protein 570 [Source:HGNC Symbol;Acc:HGNC:26416]	zf-C2H2
6	27235493	27235998	506	shPRMT1_vs_shSc_peak_1045	4.94	2.99	5.74	-2.75	0.000126	0.00275	intergenic	NA	NA	NA	NA	NA	NA	NA
18	75208651	75209900	1250	shPRMT1_vs_shSc_peak_1046	5.66	3.69	6.47	-2.78	0.000127	0.00275	ENSG00000179981:Promoter;ENSG00000180011:exon;ENSG00000180011:five_prime_UTR	ENSG00000180011:18:75195107-75209348:-:72	ZADH2	5;GO:0003674,molecular_function molecular_function;GO:0005777,cellular_component peroxisome;GO:0008150,biological_process biological_process;GO:0036132,molecular_function 13-prostaglandin reductase activity;GO:0045599,biological_process negative regulation of fat cell differentiation	NA	NA	zinc binding alcohol dehydrogenase domain containing 2 [Source:HGNC Symbol;Acc:HGNC:28697]	NA
16	30526464	30527882	1419	shPRMT1_vs_shSc_peak_1047	7.14	5.37	7.91	-2.54	0.000127	0.00275	ENSG00000261459:intron;ENSG00000169957:Promoter;ENSG00000278922:exon	ENSG00000278922:16:30526917-30528294:+:256	AC002310.6	NA	NA	NA	novel transcript	NA
1	175099774	175100586	813	shPRMT1_vs_shSc_peak_1048	6.89	4.98	7.68	-2.7	0.000127	0.00275	ENSG00000120332:intron	NA	NA	NA	NA	NA	NA	NA
4	83535405	83536723	1319	shPRMT1_vs_shSc_peak_1049	6.07	4.25	6.85	-2.59	0.000127	0.00275	ENSG00000138678:intron	ENSG00000138678:4:83535913-83605875:+:151	GPAT3	7;GO:0003841,molecular_function 1-acylglycerol-3-phosphate O-acyltransferase activity;GO:0004366,molecular_function glycerol-3-phosphate O-acyltransferase activity;GO:0005783,cellular_component endoplasmic reticulum;GO:0005789,cellular_component endoplasmic reticulum membrane;GO:0006654,biological_process phosphatidic acid biosynthetic process;GO:0019432,biological_process triglyceride biosynthet…	GPAT3_4, AGPAT9, AGPAT6; glycerol-3-phosphate O-acyltransferase 3/4 [EC:2.3.1.15]; K13506	map00561,map00564	glycerol-3-phosphate acyltransferase 3 [Source:HGNC Symbol;Acc:HGNC:28157]	NA
5	154189942	154191011	1070	shPRMT1_vs_shSc_peak_1050	4.93	2.89	5.74	-2.85	0.000127	0.00275	ENSG00000164574:Promoter;ENSG00000037749:intron	ENSG00000164574:5:154190729-154420984:+:-252	GALNT10	4;GO:0000139,cellular_component Golgi membrane;GO:0004653,molecular_function polypeptide N-acetylgalactosaminyltransferase activity;GO:0006493,biological_process protein O-linked glycosylation;GO:0016266,biological_process O-glycan processing	GALNT; polypeptide N-acetylgalactosaminyltransferase [EC:2.4.1.41]; K00710	map00512,map00514	polypeptide N-acetylgalactosaminyltransferase 10 [Source:HGNC Symbol;Acc:HGNC:19873]	NA
2	70994247	70995306	1060	shPRMT1_vs_shSc_peak_1051	5.51	3.65	6.29	-2.64	0.000127	0.00275	ENSG00000258881:exon;ENSG00000144043:five_prime_UTR;ENSG00000228384:intron;ENSG00000258881:five_prime_UTR;ENSG00000144043:exon	ENSG00000144043:2:70985937-70994945:-:168	TEX261	5;GO:0006888,biological_process endoplasmic reticulum to Golgi vesicle-mediated transport;GO:0030134,cellular_component COPII-coated ER to Golgi transport vesicle;GO:0030173,cellular_component integral component of Golgi membrane;GO:0030176,cellular_component integral component of endoplasmic reticulum membrane;GO:0097020,molecular_function COPII adaptor activity	NA	NA	testis expressed 261 [Source:HGNC Symbol;Acc:HGNC:30712]	NA
17	7850906	7852109	1204	shPRMT1_vs_shSc_peak_1052	6.43	4.6	7.21	-2.61	0.000128	0.00276	ENSG00000132510:exon	ENSG00000167874:17:7855064-7856099:+:-3556	TMEM88	7;GO:0005515,molecular_function protein binding;GO:0005829,cellular_component cytosol;GO:0005886,cellular_component plasma membrane;GO:0030165,molecular_function PDZ domain binding;GO:0050821,biological_process protein stabilization;GO:0072659,biological_process protein localization to plasma membrane;GO:0090090,biological_process negative regulation of canonical Wnt signaling pathway	NA	NA	transmembrane protein 88 [Source:HGNC Symbol;Acc:HGNC:32371]	NA
16	66934046	66934915	870	shPRMT1_vs_shSc_peak_1053	4.66	2.62	5.47	-2.85	0.000128	0.00276	ENSG00000172831:five_prime_UTR;ENSG00000166595:Promoter;ENSG00000172831:exon	ENSG00000172831:16:66934443-66945096:+:37	CES2	6;GO:0005783,cellular_component endoplasmic reticulum;GO:0005788,cellular_component endoplasmic reticulum lumen;GO:0006693,biological_process prostaglandin metabolic process;GO:0006805,biological_process xenobiotic metabolic process;GO:0009056,biological_process catabolic process;GO:0052689,molecular_function carboxylic ester hydrolase activity	CES2; carboxylesterase 2 [EC:3.1.1.1 3.1.1.84 3.1.1.56]; K03927	map00983	carboxylesterase 2 [Source:HGNC Symbol;Acc:HGNC:1864]	NA
1	202810468	202811261	794	shPRMT1_vs_shSc_peak_1054	6.15	4.21	6.95	-2.74	0.000128	0.00276	ENSG00000260021:Promoter;ENSG00000117139:Promoter;ENSG00000228288:Promoter	ENSG00000260021:1:202810237-202810829:-:-35	AC098934.4	NA	NA	NA	novel transcript, antisense to a novel transcript	NA
2	19989590	19990489	900	shPRMT1_vs_shSc_peak_1055	4.63	2.53	5.45	-2.92	0.000128	0.00276	ENSG00000227210:Promoter;ENSG00000118965:exon;ENSG00000118965:five_prime_UTR	ENSG00000118965:2:19910259-19990131:-:91	WDR35	11;GO:0005813,cellular_component centrosome;GO:0005929,cellular_component cilium;GO:0005930,cellular_component axoneme;GO:0030991,cellular_component intraciliary transport particle A;GO:0035091,molecular_function phosphatidylinositol binding;GO:0035721,biological_process intraciliary retrograde transport;GO:0035735,biological_process intraciliary transport involved in cilium assembly;GO:0036064,c…	NA	NA	WD repeat domain 35 [Source:HGNC Symbol;Acc:HGNC:29250]	NA
1	63316859	63317687	829	shPRMT1_vs_shSc_peak_1056	5.57	3.76	6.35	-2.58	0.000128	0.00276	ENSG00000224209:Promoter	ENSG00000224209:1:63159086-63317274:-:1	LINC00466	NA	NA	NA	long intergenic non-protein coding RNA 466 [Source:HGNC Symbol;Acc:HGNC:27294]	NA
1	19882112	19883097	986	shPRMT1_vs_shSc_peak_1057	5.15	3.27	5.95	-2.68	0.000128	0.00276	ENSG00000169914:exon	ENSG00000169914:1:19882512-19912945:+:92	OTUD3	12;GO:0004843,molecular_function thiol-dependent ubiquitin-specific protease activity;GO:0005515,molecular_function protein binding;GO:0005737,cellular_component cytoplasm;GO:0005829,cellular_component cytosol;GO:0016579,biological_process protein deubiquitination;GO:0035871,biological_process protein K11-linked deubiquitination;GO:0036459,molecular_function thiol-dependent ubiquitinyl hydrolase …	NA	NA	OTU deubiquitinase 3 [Source:HGNC Symbol;Acc:HGNC:29038]	NA
1	28437618	28438500	883	shPRMT1_vs_shSc_peak_1058	6.13	4.43	6.89	-2.46	0.000129	0.00278	ENSG00000204138:intron	NA	NA	NA	NA	NA	NA	NA
1	172144230	172145437	1208	shPRMT1_vs_shSc_peak_1059	6.71	4.95	7.48	-2.52	0.000129	0.00278	ENSG00000230630:exon;ENSG00000197959:intron;ENSG00000208024:Promoter	ENSG00000230630:1:172138396-172144840:-:6	DNM3OS	NA	NA	NA	DNM3 opposite strand/antisense RNA [Source:HGNC Symbol;Acc:HGNC:41228]	NA
1	53238150	53239058	909	shPRMT1_vs_shSc_peak_1060	5.51	3.59	6.3	-2.71	0.000129	0.00278	ENSG00000226754:Promoter;ENSG00000162385:exon;ENSG00000162385:five_prime_UTR	ENSG00000226754:1:53238609-53242783:+:-5	AL606760.1	NA	NA	NA	uncharacterized LOC100507564 [Source:NCBI gene;Acc:100507564]	NA
[truncated: 8,273 more rows]
