# Supplementary material for: PRMT1‐Mediated SWI/SNF Complex Recruitment via SMARCC1 Drives IGF2BP2 Transcription to Enhance Carboplatin Resistance in Head and Neck Squamous Cell Carcinoma
Source: Adv Sci (Weinh). 2025 Apr 24;12(22):2417460. doi: 10.1002/advs.202417460 (PMC12165065; doi:10.1002/advs.202417460)
Supplement: Supplementary file 5 — Supplemental Table 4 [file ADVS-12-2417460-s004.xlsx]

## Sheet: DEGs
Supplementary Table S4.1 Differentially expressed genes of the TCGA (HNSCC vs. ANM) (log2FC > 2, p < 0.01)
gene	normal	tumor	log2FC	stats	pvalue	fdr
MAD1L1	0.0958205	0.726117	2.9218	2010.5	1.27786e-19	4.3283e-18
HOXA11	0.0453477	1.7785	5.29349	1364	3.24986e-22	3.30234e-20
ITGA3	46.0439	195.878	2.08887	2857	1.73553e-16	2.39295e-15
ITGA2B	0.17602	0.766346	2.12225	3185	2.37302e-15	2.50939e-14
CACNG3	0.00256591	0.0178171	2.79572	9257	0.00758506	0.0120843
DLX6	0.216107	3.17193	3.87554	2607	2.20983e-17	3.78232e-16
CCL26	3.06225	14.7126	2.26439	6885.5	1.54929e-05	3.58177e-05
PAX6	0.0350091	0.401249	3.5187	5525.5	1.65435e-08	5.65955e-08
CELSR3	0.41917	3.258	2.95838	2312	1.8017e-18	4.26596e-17
SLC6A13	0.0445568	0.180953	2.0219	6777	9.48181e-06	2.24803e-05
SLC6A7	0.0191136	0.131721	2.78481	2675.5	3.83215e-17	6.22526e-16
DPF1	0.256536	3.0822	3.58672	1065.5	1.84201e-23	3.99308e-21
ZBTB32	0.433452	2.01362	2.21585	3051.5	8.28413e-16	9.68966e-15
SLC38A5	17.2902	70.3114	2.0238	5859	1.03893e-07	3.18953e-07
SLC11A1	0.973977	4.06979	2.06299	2044	1.72187e-19	5.48918e-18
SNAI2	19.4719	86.0461	2.14372	1273	1.37986e-22	1.67212e-20
HSD17B6	0.658357	4.12515	2.6475	995.5	9.25371e-24	2.50066e-21
SH2D2A	2.81451	16.2422	2.52879	921	4.42518e-24	1.5988e-21
IBSP	0.126105	4.14194	5.03762	1589	2.73197e-21	1.78862e-19
APBA2	0.547805	4.54495	3.05253	1578	2.47472e-21	1.63667e-19
DEPDC1B	2.5551	11.0357	2.11073	1484.5	1.0309e-21	8.31111e-20
HOXC8	0.122727	2.88356	4.55433	1128.5	3.40456e-23	6.03845e-21
VCAN	7.41764	32.2182	2.11884	5004	7.68874e-10	3.18961e-09
SOX30	0.170073	1.34105	2.97914	8067.5	0.00151288	0.00267092
BEST2	0.208645	1.79572	3.10544	6498.5	2.62333e-06	6.73437e-06
RTN4R	2.65693	11.878	2.16045	1292	1.65591e-22	1.88929e-20
TNC	68.8336	392.683	2.51218	4090	1.92182e-12	1.19601e-11
ZIC2	0.533948	9.26373	4.11682	1257.5	1.18874e-22	1.506e-20
MAGEC2	0.00459091	6.05888	10.3661	7207.5	7.21585e-06	1.73804e-05
ROS1	0.262657	1.698	2.69259	5739.5	5.4435e-08	1.73477e-07
GUCA1A	0.00248636	0.0140095	2.4943	8016	0.000238331	0.000470536
ADAMTS6	0.12058	0.981856	3.02553	1644	4.56913e-21	2.63739e-19
TNFRSF9	0.637289	3.43604	2.43073	2857	1.73553e-16	2.39295e-15
LTBP1	18.1806	84.0338	2.20857	3100	1.21655e-15	1.37994e-14
FOXP3	2.21793	8.95364	2.01326	3644	7.79387e-14	6.15123e-13
HOMER3	5.52594	23.8486	2.10961	828	1.7491e-24	9.47917e-22
POLQ	1.38251	5.72997	2.05124	2211	7.49593e-19	1.96567e-17
LAMA3	14.6169	130.966	3.16348	2028	1.49349e-19	4.9303e-18
PTPRN	0.0816023	0.897738	3.45961	3357	8.98001e-15	8.40288e-14
LAMC2	48.6099	769.716	3.985	1185	5.90316e-23	9.67821e-21
RASGRF1	0.0800705	0.429864	2.42454	3615.5	6.31052e-14	5.08333e-13
COL11A1	0.828484	23.4296	4.82171	2611	2.28521e-17	3.89385e-16
BCAT1	2.67273	11.8846	2.15271	4828	2.57574e-10	1.14575e-09
GSC2	0.0478364	0.242742	2.34324	6229	6.63302e-07	1.83379e-06
BORCS8-MEF2B	0.00186136	0.016133	3.11558	8527.5	0.000619034	0.00115308
TRAM2	6.71979	28.6383	2.09146	1539	1.7192e-21	1.22863e-19
CLDN18	0.08035	0.457109	2.50817	4779	1.8884e-10	8.57606e-10
STAG3	0.391275	3.01095	2.94397	8206	0.00238594	0.00409443
SYT1	0.41528	2.54334	2.61457	5869	1.09589e-07	3.35384e-07
IFI35	27.3403	110.019	2.00865	2138	3.95341e-19	1.12436e-17
PRR11	4.73881	20.0781	2.08303	784.5	1.12993e-24	7.60173e-22
PAGE1	0.00184318	1.59143	9.75391	8754	0.000666385	0.00123562
SDK2	2.21642	9.8663	2.15428	4796	2.10479e-10	9.48592e-10
DRD4	0.452691	1.87944	2.05371	4637.5	7.63472e-11	3.68788e-10
FSTL3	9.88859	63.7647	2.68892	2585	1.83837e-17	3.23414e-16
CNGB1	0.43267	8.95019	4.37058	3151.5	1.82511e-15	1.97383e-14
CHAT	0.0180795	0.263301	3.86428	8316	0.00304801	0.00515931
EPHA8	0.0430977	0.254616	2.56264	6074.5	3.04617e-07	8.77466e-07
TRIP13	7.22085	33.5966	2.21808	1252	1.12752e-22	1.45682e-20
MYO3B	0.376223	1.82727	2.28003	6714.5	7.19452e-06	1.73355e-05
ASIC4	0.0161773	0.111078	2.77953	5049.5	9.57737e-10	3.91318e-09
MCM2	10.9883	52.4142	2.25398	2250	1.05289e-18	2.63356e-17
MOV10L1	0.0587477	0.392473	2.73999	2938	3.34173e-16	4.34087e-15
PTGS2	8.74752	36.8083	2.07309	7225	6.56801e-05	0.00013971
IGF2BP2	7.71967	54.4618	2.81863	2129	3.6523e-19	1.05098e-17
SNCB	0.247616	1.29712	2.38913	4505.5	3.21947e-11	1.64472e-10
GTSE1	3.8651	16.9496	2.13267	1401	4.6836e-22	4.45741e-20
ADD2	0.232905	2.14098	3.20046	7762.5	0.000522934	0.000984127
CACNG5	0.00434545	0.109988	4.66169	4767.5	1.25043e-10	5.85033e-10
FSCN1	146.341	640.221	2.12924	1236	9.66443e-23	1.30037e-20
SPAG5	5.29052	22.5909	2.09426	1114	2.95988e-23	5.71754e-21
UBE2T	9.91188	40.2434	2.02152	1233	9.38884e-23	1.28997e-20
SMC1B	0.070175	3.07711	5.45448	4839	2.75989e-10	1.22282e-09
LAMP3	13.883	57.0833	2.03975	3686	1.06233e-13	8.16312e-13
FAP	1.34794	11.2113	3.05613	2434	5.13117e-18	1.05157e-16
HOXA9	0.325934	1.99814	2.61601	5565	2.07359e-08	7.01627e-08
RDH8	0.0210864	0.190102	3.17239	3553.5	2.90765e-14	2.46645e-13
COL5A3	7.44386	45.8715	2.62348	2096	2.7298e-19	8.16847e-18
NDC80	5.4853	25.0315	2.19011	1230	9.12102e-23	1.26206e-20
AFP	0.0206977	0.133869	2.69328	6814	9.56594e-06	2.2666e-05
IL12RB2	2.7091	14.0999	2.3798	5125	1.60389e-09	6.3524e-09
MPP4	0.0166682	0.0959534	2.52524	3858.5	3.62619e-13	2.54455e-12
SEMA5B	0.180432	0.969264	2.42544	3230.5	3.38398e-15	3.46387e-14
EPYC	0.072075	2.6359	5.19266	5271	3.36056e-09	1.27137e-08
COL16A1	12.3618	50.8031	2.03903	2569	1.60748e-17	2.88784e-16
KIF3C	2.74389	12.9975	2.24394	1809	2.07913e-20	9.24007e-19
RAD54L	1.58518	6.92879	2.12795	1548	1.8702e-21	1.3078e-19
SNX10	2.32644	12.9567	2.47751	1407	4.95787e-22	4.67286e-20
HBQ1	0.0991227	0.878878	3.14838	8250	0.00154529	0.00272443
PPEF1	0.0682091	1.10492	4.01783	1208.5	7.41059e-23	1.10367e-20
NOX4	0.620532	3.21014	2.37106	2440	5.40023e-18	1.10093e-16
ADAMTS2	3.68419	37.1637	3.33447	1618	3.59038e-21	2.20973e-19
NID2	1.63973	9.62894	2.55392	3406	1.30642e-14	1.18826e-13
PTHLH	10.6445	155.487	3.86861	2134	3.81667e-19	1.09024e-17
PHACTR3	0.226764	0.965414	2.08996	7593.5	0.000280063	0.000547459
AURKA	8.6532	40.2	2.21589	864	2.50771e-24	1.11194e-21
DNMT3B	1.28934	8.68413	2.75175	1012	1.08885e-23	2.72353e-21
TPX2	24.5995	118.392	2.26687	954	6.1394e-24	2.02585e-21
LHX5	0.0697159	2.38975	5.09923	1591	2.75682e-21	1.79285e-19
TBX5	0.0570205	0.507253	3.15315	8121.5	0.00160252	0.0028182
BIRC5	14.8217	68.3634	2.20552	738	7.06892e-25	7.04809e-22
LAG3	2.05904	11.7583	2.51363	3927.5	6.10731e-13	4.13584e-12
SI	0.000781818	0.00540893	2.79044	9259	0.00637611	0.0102851
P3H2	9.7091	78.4912	3.01512	3145	1.73427e-15	1.8871e-14
KIF4A	5.60495	26.0379	2.21584	1203	7.02695e-23	1.07106e-20
DLL3	0.109873	1.18057	3.42558	3278.5	4.90686e-15	4.84969e-14
ITGA6	86.6388	446.414	2.3653	2068	2.13062e-19	6.64032e-18
ORC6	2.22905	10.6693	2.25897	904	3.73685e-24	1.45812e-21
CEBPE	0.0948068	1.30258	3.78023	2825	1.32795e-16	1.88013e-15
SLC7A8	28.5634	129.579	2.18159	3507	2.80576e-14	2.38937e-13
CLSPN	1.25147	6.58933	2.3965	987	8.50896e-24	2.33817e-21
CDC45	5.70678	29.0014	2.34537	747	7.7419e-25	7.04809e-22
OR1I1	0.00259773	0.0110971	2.09486	7535	6.65505e-05	0.0001415
CDC6	4.91575	24.5814	2.32209	854	2.26918e-24	1.02957e-21
IL11	0.392568	11.2368	4.83915	510.5	6.91932e-26	1.92851e-22
SMIM24	0.148795	1.02307	2.78151	5746.5	5.6545e-08	1.79644e-07
TREM2	9.16053	41.8155	2.19054	2407	4.07516e-18	8.60458e-17
MAGEB2	0.0371636	10.1747	8.09689	7545.5	0.000100104	0.000207548
MMP11	2.81998	127.855	5.50267	720	5.89203e-25	7.04809e-22
SEPTIN3	0.416766	2.19451	2.39659	4640	7.75921e-11	3.74156e-10
MIOX	0.0372614	1.28932	5.11278	4270	6.22749e-12	3.56091e-11
RASD2	1.67381	8.15635	2.28479	5113	1.492e-09	5.92487e-09
CABP7	0.0353841	0.250381	2.82295	3835.5	3.15219e-13	2.23228e-12
APOL1	97.7855	403.153	2.04364	3510	2.86978e-14	2.4375e-13
CDKN3	8.02866	33.699	2.06947	852	2.22424e-24	1.02957e-21
PLEK2	32.555	165.295	2.34409	2239	9.56809e-19	2.43699e-17
MMP9	10.057	195.55	4.28127	1119	3.1078e-23	5.77618e-21
PROCR	10.9999	47.3416	2.10561	2427	4.83393e-18	9.97989e-17
MYBL2	19.5222	117.207	2.58587	464	4.27738e-26	1.66903e-22
R3HDML	0.00138409	0.0477532	5.10859	9409	0.00672338	0.010805
HNF4A	0.0233364	0.141893	2.60416	6025	2.44014e-07	7.13216e-07
PABPC1L	1.48482	6.25199	2.07403	3942	6.77187e-13	4.54643e-12
SALL4	0.14432	1.27615	3.14445	2500.5	9.0246e-18	1.73468e-16
NTSR1	0.107045	1.44393	3.7537	7252.5	7.34192e-05	0.000155241
SLC17A9	0.761223	4.17929	2.45687	2714.5	5.39972e-17	8.38762e-16
NKAIN4	0.125427	0.731579	2.54416	7904	0.000860802	0.00157176
E2F1	5.6075	33.6544	2.58536	661	3.23673e-25	5.26239e-22
SYNDIG1	0.606248	4.41072	2.86303	5594.5	2.44707e-08	8.1947e-08
LAMA1	0.514602	4.25174	3.04652	4321.5	9.4316e-12	5.23948e-11
H2BW2	0.010125	0.0920623	3.18469	8253	0.000879512	0.00160367
LUZP4	0.00141136	0.0924814	6.034	8120.5	0.00011193	0.000230744
RAB40AL	0.0102864	0.0470928	2.19477	8428.5	0.00120077	0.00214749
GPR50	0.0627705	4.93786	6.29766	5969	1.33595e-07	4.03975e-07
CENPI	1.54549	6.69292	2.11457	1444	7.03691e-22	6.18424e-20
ACOD1	0.0328818	0.243506	2.88859	4715	8.76855e-11	4.19095e-10
NECAB2	0.0648591	1.04093	4.00443	4072.5	1.69092e-12	1.06488e-11
RHBDL1	1.29258	5.23737	2.01859	4799	2.1451e-10	9.65199e-10
SALL1	0.162377	0.886634	2.44899	6584	3.93291e-06	9.84363e-06
IL21R	0.776325	3.1901	2.03887	4846	2.88434e-10	1.27373e-09
SLC6A2	0.552632	3.7248	2.75277	5985	2.02255e-07	5.97973e-07
CD276	19.7573	94.4194	2.2567	1041	1.44837e-23	3.3904e-21
TRPA1	0.102684	0.727932	2.82559	2685.5	4.24761e-17	6.83189e-16
CALB1	0.0967614	14.9648	7.27292	3330	7.29954e-15	6.96061e-14
CCN4	1.21259	16.0401	3.72552	909	3.92747e-24	1.50245e-21
GML	0.00441818	0.0300996	2.76822	9078	0.00293044	0.00497285
ANXA13	0.068775	0.578963	3.07351	4398	1.57245e-11	8.46749e-11
ADAM2	0.0009	0.0089101	3.30744	9435	0.00772647	0.0122955
CGB2	0.00104545	0.0867423	6.37453	8508	0.000288688	0.000563287
LHB	0.21317	1.71594	3.00892	2017.5	1.35907e-19	4.54031e-18
CGB3	0.0132386	0.661028	5.64188	8577.5	0.00215379	0.00371962
RNASEH2A	0.0441818	0.256957	2.54	3137.5	1.61427e-15	1.77102e-14
AMH	0.193882	1.76283	3.18465	5498	1.42081e-08	4.91569e-08
CLEC4M	0.0118614	0.0490377	2.04762	7493	0.000136056	0.000277053
RSPH6A	0.0129591	0.13337	3.3634	7588	0.000128545	0.000262745
IL4I1	3.67841	15.6297	2.08713	3771.5	1.98553e-13	1.45575e-12
ASF1B	16.023	65.8673	2.03942	1556	2.0154e-21	1.3653e-19
CCNP	0.162241	2.42012	3.89887	1746.5	1.1743e-20	5.72766e-19
FSD1	0.146123	1.50686	3.3663	1705	8.02415e-21	4.15255e-19
TGFB1	36.6315	149.078	2.0249	620	2.13051e-25	4.61848e-22
LIM2	0.0817909	1.55393	4.24784	7856	0.000485142	0.000916807
ICAM5	0.368648	3.79652	3.36436	1465	8.57934e-22	7.12268e-20
CRX	0.00614318	0.0317235	2.36849	8296.5	0.00212676	0.00367683
GRIN2D	0.504093	9.78672	4.27906	810.5	1.46746e-24	8.54841e-22
SYNGR4	0.0981932	1.04993	3.41853	4495	2.96216e-11	1.52444e-10
CABP5	0.00377955	0.0296654	2.9725	9098.5	0.00519099	0.00849206
CACNG7	0.00947045	0.100483	3.40738	7006.5	1.25898e-05	2.94128e-05
MAST1	0.197873	0.911396	2.20351	4850	2.95765e-10	1.30463e-09
STEAP1B	0.296477	3.08632	3.37989	3919	5.74792e-13	3.91425e-12
GSDME	2.81566	16.8332	2.57977	1661	5.34748e-21	2.98938e-19
CAV1	74.4015	353.809	2.24957	3730	1.46693e-13	1.10331e-12
WNT2	0.5261	4.55735	3.11478	2615	2.36286e-17	4.01565e-16
HOXA13	0.0189023	0.818988	5.43721	2496	8.4146e-18	1.63028e-16
EVX1	0.00192727	0.0272392	3.82105	8449	0.000702833	0.00129863
STX1A	1.21257	5.58846	2.20438	1391	4.25947e-22	4.11317e-20
SERPINE1	45.599	449.239	3.30041	2179	5.66621e-19	1.54396e-17
MOGAT3	0.00827273	0.057907	2.8073	7437	4.95687e-05	0.000107156
PLOD3	11.476	52.0106	2.18019	1260	1.21775e-22	1.5328e-20
NOBOX	0.00636136	2.99714	8.88003	8783.5	0.00425958	0.00705231
POU6F2	0.0819568	0.898436	3.45448	8268	0.00277832	0.00472746
PSMA2	0.046825	0.201667	2.10662	2601	2.10173e-17	3.63195e-16
MYL7	0.030975	1.42937	5.52813	5588	1.52018e-08	5.23172e-08
GCK	0.103695	0.644548	2.63593	5845.5	9.66505e-08	2.97421e-07
ASPN	6.30605	59.9526	3.24902	3439	1.67881e-14	1.4888e-13
ELAVL2	0.408073	2.65894	2.70395	7056	3.24206e-05	7.17808e-05
CA9	1.04564	71.6804	6.09912	837	1.91417e-24	9.57576e-22
LHX3	0.0273091	0.518251	4.2462	5433.5	7.7241e-09	2.76915e-08
FGF8	0.0350386	0.164597	2.23192	7213.5	4.90507e-05	0.00010606
DKK1	5.43224	25.8297	2.24941	5596	2.46771e-08	8.25251e-08
UBE2S	12.8514	54.6563	2.08847	750	7.98003e-25	7.04809e-22
KRT37	0.246355	0.997232	2.01719	7195	5.68657e-05	0.000121932
HOXB6	0.157559	0.63453	2.00979	4266	6.44108e-12	3.67336e-11
CCL7	0.534245	2.22349	2.05725	4934.5	4.97041e-10	2.12333e-09
COL1A1	197.823	2059.14	3.37976	1828	2.47142e-20	1.07389e-18
PPY	0.0327	0.133377	2.02815	6862.5	8.70963e-06	2.07276e-05
SULT1E1	0.855673	3.56189	2.05751	7565	0.000249119	0.000490595
ANXA10	0.22877	3.29216	3.84706	5346	5.86755e-09	2.14696e-08
NEIL3	1.69753	6.83078	2.00861	2320	1.93052e-18	4.51614e-17
NKX3-2	0.324798	1.56496	2.26851	4088.5	1.90087e-12	1.18485e-11
FOLR3	0.568343	9.0652	3.99551	3129.5	1.53176e-15	1.69031e-14
KIAA1549L	0.94148	4.68955	2.31645	5270.5	3.81396e-09	1.43345e-08
SLC15A3	5.31583	24.8761	2.2264	2054	1.8818e-19	5.96005e-18
CYP27B1	1.66189	12.279	2.88529	1938	6.67803e-20	2.52008e-18
GLI1	0.762693	3.8166	2.32311	6173	5.31905e-07	1.48717e-06
FOXM1	9.36966	49.2343	2.39359	1342	2.67158e-22	2.7873e-20
PRMT8	0.0529136	0.369714	2.8047	7732.5	0.000451561	0.000857499
RAD51AP1	4.13434	19.643	2.24829	1446	7.17112e-22	6.27392e-20
OAS3	26.9097	108.066	2.00571	3302	5.88768e-15	5.7234e-14
OAS2	25.5306	114.06	2.15949	2959	3.95666e-16	5.04539e-15
IFNG	0.416655	2.19779	2.39913	5322.5	5.15296e-09	1.9055e-08
CDCA3	3.05094	14.4092	2.23966	816	1.55076e-24	8.64438e-22
ENO2	4.15803	36.5267	3.13498	1425	5.87967e-22	5.33546e-20
SLCO1B3	0.157386	2.90274	4.20503	4545	3.88492e-11	1.9636e-10
NANOG	0.00522045	0.021134	2.01732	7605	0.000177102	0.000355332
AICDA	0.0337068	0.192732	2.51548	6467	1.9498e-06	5.07818e-06
COL12A1	11.2795	105.988	3.23213	1767	1.4172e-20	6.6948e-19
ULBP1	0.378373	3.37439	3.15675	4369.5	1.30356e-11	7.10799e-11
TREML2	0.170343	0.696975	2.03266	5446	1.05644e-08	3.71456e-08
PRDM13	0.0386341	0.620705	4.00596	6696.5	5.61494e-06	1.37622e-05
HDGFL1	0.00693864	0.190063	4.77568	7040	8.28746e-06	1.97808e-05
NR2E1	0.17637	0.886148	2.32894	7349	0.000107117	0.000221312
CCN6	1.03276	5.98313	2.5344	6743.5	8.20803e-06	1.96128e-05
TBX18	0.784905	3.25373	2.0515	5436.5	1.00052e-08	3.5318e-08
SPARC	189.507	1019.05	2.4269	2576	1.70474e-17	3.0374e-16
HAVCR1	0.0173318	0.14031	3.01713	6281	5.43288e-07	1.51747e-06
GABRG2	0.00263864	0.106254	5.33158	8080	0.00100348	0.00181545
IRX4	5.72847	23.3187	2.02527	4867	3.29016e-10	1.44186e-09
C9	0.0579932	0.282493	2.28426	4743.5	1.46752e-10	6.79113e-10
CDX1	0.123711	1.26752	3.35696	1912.5	5.30539e-20	2.07431e-18
STC2	1.51226	16.5007	3.44775	1126	3.32728e-23	6.01067e-21
RBP1	21.6358	119.031	2.45985	2738	6.5548e-17	1.00223e-15
GRK7	0.0339568	0.361436	3.41197	3662	8.84999e-14	6.91483e-13
COL7A1	21.3336	138.665	2.70041	965	6.84582e-24	2.04379e-21
ECT2	11.3037	48.7946	2.10993	1594	2.87244e-21	1.83742e-19
ADAM23	3.65615	19.9952	2.45126	6948	2.03711e-05	4.6284e-05
IL1A	13.2249	75.2579	2.50858	4909	4.27596e-10	1.84037e-09
CENPA	4.42492	21.806	2.301	812	1.48973e-24	8.54841e-22
SLC30A3	0.0971455	0.665064	2.77528	5509.5	1.5166e-08	5.22125e-08
TLX2	0.0328727	0.881346	4.74474	2600	2.06729e-17	3.57561e-16
EVA1A	3.14832	13.2377	2.072	4589	5.57203e-11	2.74037e-10
REG1A	0.0112545	0.292834	4.7015	8028.5	0.000315926	0.000612878
FN1	44.8679	471.082	3.39222	2895	2.36189e-16	3.15403e-15
GNLY	5.19511	25.2945	2.2836	3508.5	2.83759e-14	2.41437e-13
PROC	0.550305	4.50955	3.03468	2668.5	3.6892e-17	6.01808e-16
ODC1	95.4169	483.527	2.34128	4221	4.7568e-12	2.76782e-11
DLX2	0.406345	2.79418	2.78164	3511.5	2.90195e-14	2.463e-13
KYNU	1.83193	7.66504	2.06493	5419	9.04883e-09	3.21045e-08
KISS1R	0.0761864	0.446833	2.55213	5415	8.41159e-09	2.99909e-08
VAX2	0.267973	1.17502	2.13252	5895	1.25833e-07	3.81891e-07
DLGAP3	0.200052	1.19134	2.57413	3941.5	6.74775e-13	4.53492e-12
RPE65	0.294427	5.17319	4.13507	6053.5	2.84827e-07	8.2411e-07
NID1	11.335	62.2664	2.45766	2905	2.56082e-16	3.39875e-15
ZP4	0.0144773	0.164517	3.50638	5753.5	2.1672e-08	7.30767e-08
MFAP2	5.05111	51.9145	3.36147	931	4.88728e-24	1.70269e-21
ACTL8	0.0789545	4.21909	5.73976	5868	1.04436e-07	3.20561e-07
RGS4	0.817952	6.86272	3.06869	2408	4.11013e-18	8.65035e-17
PLA2G2D	0.933716	4.19752	2.16848	8160	0.00205409	0.00355877
P3H1	5.47624	25.3147	2.20872	1282	1.50443e-22	1.77887e-20
SLC2A1	136.24	593.4	2.12286	2240	9.65173e-19	2.45189e-17
CDC20	39.2923	167.101	2.08841	1011	1.07818e-23	2.72353e-21
ARTN	1.27088	17.3669	3.77244	1090	2.34134e-23	4.80837e-21
TNFSF4	0.510595	5.4173	3.40732	2063	2.03822e-19	6.3932e-18
PLPPR5	0.0174341	0.152556	3.12935	4349	9.38413e-12	5.21608e-11
NEK2	5.50969	23.6172	2.09979	1510	1.31006e-21	1.00232e-19
CHRNB4	0.34292	1.41075	2.04052	8170.5	0.00212646	0.00367664
A4GNT	0.0150136	0.0995237	2.72877	6426.5	9.79609e-07	2.64895e-06
MMP8	0.0725477	0.578421	2.99512	4529	3.57947e-11	1.81863e-10
KIF14	1.68079	8.79996	2.38836	1482	1.00693e-21	8.18553e-20
KLF7	5.51212	22.8135	2.04921	1826	2.4269e-20	1.05689e-18
SGIP1	0.217252	0.984468	2.17997	2872.5	1.96827e-16	2.67789e-15
ALDH8A1	0.199193	1.14795	2.52682	8258	0.00281841	0.00479307
SPP1	41.538	317.06	2.93225	3238	3.58724e-15	3.65086e-14
TRIM67	0.017625	0.0886043	2.32975	6114.5	3.91917e-07	1.11251e-06
ONECUT2	0.0253864	0.433187	4.09286	1984	1.00814e-19	3.5713e-18
VSX2	0.00776136	0.0635536	3.03359	7734.5	0.000191284	0.000382177
PGF	6.63235	28.7416	2.11555	2215	7.76224e-19	2.01922e-17
PPP4R4	0.563652	4.23491	2.90945	3365.5	9.58976e-15	8.91784e-14
IFIT3	26.1664	152.503	2.54306	3656	8.51643e-14	6.68365e-13
IFIT2	5.06126	29.5363	2.54492	3751	1.7101e-13	1.26523e-12
CPN1	0.00979318	0.050873	2.37705	7437	2.72778e-05	6.1045e-05
HOXB8	0.038075	0.694014	4.18805	4437	1.90895e-11	1.01343e-10
TEX11	0.0689409	0.299419	2.11873	4523	3.59885e-11	1.82705e-10
TNFSF11	0.315673	1.86719	2.56436	3669	9.37347e-14	7.27727e-13
SOHLH2	0.1072	0.56148	2.38893	8379	0.00402954	0.00669019
TGFBI	32.7979	427.063	3.70277	1272	1.36667e-22	1.67212e-20
TBX4	0.110445	1.05841	3.26049	6215.5	6.57582e-07	1.81875e-06
NCAPH	3.81221	15.3934	2.01361	1441	6.84023e-22	6.09375e-20
LRAT	0.407486	2.96555	2.86348	8259	0.00282695	0.00480644
IAPP	0.00600227	0.0276854	2.20555	8703.5	0.0016054	0.00282302
DPPA4	0.017925	0.140467	2.97018	7723	0.00042812	0.000816165
CD80	0.263348	1.56064	2.5671	2370	2.96842e-18	6.52919e-17
KIF18A	2.37765	9.83088	2.04778	1669	5.75778e-21	3.18227e-19
PILRB	0.404723	1.6265	2.00677	4273	6.78631e-12	3.85224e-11
GHSR	0.00260227	0.475317	7.51297	8430	0.000786733	0.00144453
CSMD2	0.0789318	0.698994	3.1466	2379.5	3.22034e-18	6.99673e-17
HPCA	0.125411	0.574871	2.19657	3217	3.04613e-15	3.14643e-14
PAEP	0.0973864	4.41212	5.50161	1939	6.63494e-20	2.51355e-18
OBP2A	0.0507864	0.654927	3.68882	3342.5	6.66666e-15	6.4167e-14
INHBA	2.7614	60.5558	4.45479	1409	5.05278e-22	4.73941e-20
PHF24	0.358748	2.35177	2.7127	4300	8.15326e-12	4.57362e-11
PLAU	37.3327	277.048	2.89162	1365	3.32646e-22	3.32816e-20
HOXC13	3.11016	12.6594	2.02515	2510	9.77246e-18	1.8524e-16
HOXC11	0.173002	3.18391	4.20194	1600	2.97543e-21	1.89708e-19
HOXC12	0.0205841	0.471927	4.51896	7158	1.18263e-05	2.77554e-05
HJURP	4.28291	20.1186	2.23187	1308	1.93029e-22	2.13977e-20
COL10A1	0.592177	33.5914	5.82592	1097.5	2.51944e-23	5.12025e-21
H2BW1	0.0300023	0.452387	3.91441	6993.5	9.56742e-06	2.26667e-05
MAGEA9	0.00215455	0.405923	7.55768	8982	0.00198334	0.00344323
KCNS1	0.625693	3.23024	2.36811	8451	0.00512294	0.00838793
SLC12A5	0.0251591	0.153039	2.60475	3279.5	4.94784e-15	4.88771e-14
TOX2	2.13294	12.4194	2.54168	2739	6.60902e-17	1.00736e-15
GDAP1L1	0.0194932	0.104329	2.42009	8313	0.00301268	0.00510132
GTSF1L	0.0471636	0.290994	2.62524	4298.5	6.20295e-12	3.55e-11
PMEPA1	14.8195	91.7046	2.6295	2036	1.60367e-19	5.18867e-18
RBPJL	0.02045	0.111668	2.44904	6544.5	2.75114e-06	7.04023e-06
ZBP1	0.713316	3.20317	2.16689	4399	1.58872e-11	8.54354e-11
MAGEA10	0.0112795	4.42964	8.61734	6791	3.30638e-06	8.36781e-06
GRM4	0.0489977	0.267374	2.44807	5150	1.86364e-09	7.31382e-09
H1-3	0.235532	1.48173	2.65329	3452	1.84925e-14	1.62225e-13
H2BC11	3.18109	14.2852	2.16693	3011	6.00019e-16	7.30278e-15
OR2B6	0.0395727	0.929862	4.55444	2221.5	7.7391e-19	2.01858e-17
TREM1	0.800018	8.02402	3.32622	2007	1.23861e-19	4.20997e-18
PIWIL1	0.0242182	0.225744	3.22052	8562.5	0.00677204	0.0108788
GRIA3	0.167482	1.00574	2.58619	4618	6.72819e-11	3.2728e-10
CD70	0.904343	9.38787	3.37586	2730.5	6.16188e-17	9.48843e-16
NKX2-4	0.000754545	0.900367	10.2207	8698	0.00054656	0.00102533
NKX2-2	0.0124591	0.508078	5.34978	8574	0.00282638	0.00480589
LAMP5	1.07518	11.3899	3.40511	2208	7.30211e-19	1.9278e-17
LRRN4	0.093425	0.820062	3.13385	4252	5.87329e-12	3.37619e-11
TCF15	0.469077	2.16118	2.20392	7870	0.000767412	0.00141194
ST3GAL3	0.0551409	0.243457	2.14247	1188.5	6.10629e-23	9.84379e-21
KIRREL2	0.0678182	0.456793	2.7518	7880.5	0.000792245	0.00145406
FFAR1	0.00861818	0.0665817	2.94967	7859	0.00022948	0.000454513
TSKS	0.484348	3.89807	3.00864	6633	4.94502e-06	1.22124e-05
PRKCG	0.0350636	0.274593	2.96925	6657.5	5.17509e-06	1.27354e-05
IFI6	159.306	1617.35	3.34376	1855	3.15766e-20	1.31076e-18
SSX1	0.00638636	0.409238	6.0018	6799.5	1.51799e-06	4.00974e-06
CTAG2	0.0350477	8.37214	7.90013	8408	0.00105589	0.00190533
AUNIP	2.03347	9.54828	2.2313	754	8.30887e-25	7.04809e-22
SYNGR3	0.554923	5.02935	3.18001	3226.5	3.28033e-15	3.36661e-14
PKMYT1	4.3808	23.2071	2.4053	733	6.72043e-25	7.04809e-22
VIL1	0.0100591	0.409792	5.34832	5948	1.38483e-07	4.17525e-07
GNGT1	0.175645	2.88557	4.03812	2257	1.10166e-18	2.73452e-17
RASL11B	0.0430841	0.243312	2.49758	4815.5	2.24111e-10	1.00583e-09
RFPL2	0.0152295	0.0802647	2.39789	4920.5	3.54316e-10	1.54612e-09
RFPL3	0.00707045	0.0456872	2.69191	7988.5	0.000232121	0.000459279
RAC2	23.8829	95.785	2.00382	2187	6.07736e-19	1.64223e-17
VGF	0.208611	1.12344	2.42903	4597	5.86991e-11	2.87605e-10
FEZF1	0.0723614	0.912172	3.65602	6202.5	4.71265e-07	1.32522e-06
MYO1B	21.9339	90.8221	2.04988	2162	4.88157e-19	1.35862e-17
HOXD1	0.0501909	0.342325	2.76987	4128	2.41562e-12	1.47443e-11
CHN1	1.06159	4.72896	2.1553	1979	9.64488e-20	3.44637e-18
GAD1	0.125009	0.976471	2.96554	3900	5.01806e-13	3.44006e-12
HOXD9	2.35315	10.9514	2.21845	1633.5	4.14561e-21	2.46588e-19
HOXD10	0.796018	13.742	4.10965	1379	3.8004e-22	3.78295e-20
HOXD11	0.175468	4.10582	4.54839	1146	3.99371e-23	6.89533e-21
HOXD13	0.217143	7.70462	5.149	2413.5	4.14596e-18	8.71634e-17
PIMREG	2.89465	14.7885	2.35301	1871.5	3.6665e-20	1.47796e-18
AIPL1	0.0211773	0.107971	2.35005	8217.5	0.00220087	0.00379587
TNNI3	0.296264	1.18902	2.00481	7980	0.00112127	0.00201511
GDPD2	1.76252	14.3655	3.0269	6325	1.13523e-06	3.04823e-06
TSPAN16	0.0163909	0.065912	2.00765	7299	4.29356e-05	9.33756e-05
ZSCAN10	0.00914091	0.0381243	2.0603	7194	2.55873e-05	5.74067e-05
ATP8B3	0.386811	1.94382	2.32919	1742	1.12723e-20	5.51182e-19
BST2	109.193	825.23	2.91792	1978	9.559e-20	3.42195e-18
EPO	0.266439	1.64297	2.62443	3720	1.36109e-13	1.02966e-12
FCHO1	0.962145	4.19943	2.12587	3510	2.86977e-14	2.4375e-13
UNC13A	0.0677818	0.350492	2.37041	5458	1.1315e-08	3.9606e-08
KLHDC7B	2.30611	28.7518	3.64012	2962	4.05314e-16	5.15158e-15
PXDN	7.69944	41.2607	2.42194	3150	1.80375e-15	1.9529e-14
COL5A1	16.0695	172.676	3.42567	1637	4.28232e-21	2.52411e-19
MNX1	0.0529523	0.339346	2.67999	4626.5	6.98632e-11	3.39062e-10
FIBCD1	0.109861	6.66924	5.92377	2774	8.8099e-17	1.30745e-15
PNCK	0.3537	5.46504	3.94963	3819	2.80218e-13	2.00333e-12
DUSP9	0.835936	11.0273	3.72155	2323	1.98114e-18	4.62346e-17
HSD17B3	0.000352273	0.00711981	4.33707	9271	0.00318699	0.00537548
NUTM2F	0.00495	0.0669083	3.75669	4610.5	2.5889e-11	1.34262e-10
ULBP2	9.05498	43.1505	2.2526	2065	2.0747e-19	6.49717e-18
C1QL1	0.489482	5.69898	3.54138	1966	8.58519e-20	3.15437e-18
CCL25	0.0826159	0.452956	2.45488	7781.5	0.000473198	0.000895258
GINS2	6.09485	24.9312	2.03229	1479	9.78895e-22	8.05833e-20
IDO1	8.58384	46.4066	2.43464	4891	3.82246e-10	1.65651e-09
ANO1	18.1612	112.173	2.62679	4319	9.27345e-12	5.15603e-11
KREMEN2	1.99348	21.8753	3.45594	2267	1.22041e-18	2.99877e-17
RTBDN	0.0235091	0.325476	3.79126	4553.5	4.01363e-11	2.02288e-10
MATN3	0.372998	3.30542	3.1476	2607	2.21007e-17	3.78232e-16
HHLA1	0.000936364	0.0154016	4.03986	4989.5	1.44301e-10	6.68242e-10
SLC52A1	1.4065	5.85771	2.05823	3790	2.27122e-13	1.64911e-12
XAF1	1.84594	8.34712	2.17692	3661	8.83656e-14	6.90711e-13
KANK4	1.04075	5.25618	2.33639	6753.5	8.59001e-06	2.04604e-05
CHIT1	0.59685	7.24191	3.60093	4669.5	9.38689e-11	4.47333e-10
CCNA1	3.906	22.1694	2.5048	6939.5	1.96305e-05	4.47055e-05
EPSTI1	7.09584	36.2646	2.35352	2998	5.40827e-16	6.65712e-15
TRPC4	0.0608909	0.346997	2.51062	1938.5	6.70778e-20	2.52642e-18
POSTN	15.2357	234.841	3.94615	2374	3.07208e-18	6.70427e-17
BEX1	0.914195	4.76487	2.38186	14844	0.000599001	0.00111811
EPHB2	1.57639	8.9949	2.51248	2731	6.18736e-17	9.51264e-16
C1QTNF6	2.37992	19.5314	3.03681	1119	3.10781e-23	5.77618e-21
NTS	35.1713	228.133	2.6974	14307.5	0.00378442	0.00630845
MICAL2	2.98943	12.8884	2.10813	2974	4.46277e-16	5.6101e-15
LOXL2	4.36089	45.9866	3.39852	1030	1.29993e-23	3.13106e-21
ADAMDEC1	1.9102	11.201	2.55184	5003.5	7.66519e-10	3.18187e-09
RSAD2	6.04345	44.0586	2.86598	3013	6.09674e-16	7.40644e-15
CMPK2	4.33342	19.912	2.20006	3964	7.91783e-13	5.26506e-12
FST	16.414	139.018	3.08227	1818	2.25662e-20	9.96076e-19
CFHR4	0.00593409	0.151053	4.66988	6726	1.20041e-06	3.21263e-06
RAX	0.0158114	0.0726691	2.20038	8833.5	0.00965424	0.0151678
GRP	1.26526	5.3422	2.078	5050	9.99048e-10	4.06495e-09
SLCO1B1	0.0203773	0.176729	3.11651	5911.5	5.19859e-08	1.66188e-07
SPOCD1	0.300045	3.0465	3.3439	1391.5	4.27972e-22	4.11317e-20
COL4A2	15.2585	90.1337	2.56245	1561	2.11176e-21	1.42562e-19
POGLUT2	2.96173	11.8835	2.00445	1261	1.22952e-22	1.53769e-20
ADAM19	4.58571	19.9371	2.12024	4001.5	1.0325e-12	6.7349e-12
MSI1	0.666709	4.13992	2.63447	8253	0.00277393	0.00472042
HNF1A	0.00976591	0.129455	3.72855	7000	1.91954e-05	4.37554e-05
OASL	7.58197	56.6263	2.90083	2543	1.29184e-17	2.36433e-16
FAM71F1	0.015625	0.545675	5.12611	4649.5	6.38709e-11	3.11723e-10
KHDC1	0.460875	2.07128	2.16807	1622	3.72617e-21	2.27182e-19
NT5E	9.96121	42.3512	2.08801	5086	1.26734e-09	5.07927e-09
TROAP	3.94104	18.5334	2.23348	1206	7.23381e-23	1.08563e-20
B4GALNT1	0.661198	4.49474	2.76508	3106.5	1.28063e-15	1.43758e-14
EMX1	0.0758523	0.715069	3.23682	3864	3.87483e-13	2.70571e-12
ZNF670-ZNF695	0.00697045	0.0817843	3.5525	5048	5.60929e-10	2.38011e-09
THSD1	4.61449	20.4396	2.14713	3456.5	1.91682e-14	1.67475e-13
IGF2BP3	1.14941	7.14822	2.63669	4228.5	5.00767e-12	2.90514e-11
GPNMB	103.695	432.703	2.06103	3927	6.08559e-13	4.12256e-12
TTYH3	19.401	86.424	2.1553	1481	9.975e-22	8.14277e-20
ADAMTS7	0.844223	4.94881	2.55139	1841	2.78114e-20	1.18213e-18
TBR1	0.00173182	0.0395864	4.51465	7285.5	2.94327e-05	6.55367e-05
GATA4	0.0369818	0.986396	4.73728	8221.5	0.00202491	0.00351195
GAD2	0.00272045	0.0247074	3.18302	8984.5	0.00903113	0.0142336
OR1J1	0.0122727	0.0852443	2.79615	6882.5	3.18848e-06	8.08622e-06
NR5A1	0.0417886	6.2099	7.21531	5773.5	6.14182e-08	1.94083e-07
CTSV	14.4818	71.7857	2.30945	2654	3.27043e-17	5.38448e-16
DMRT1	0.0246136	0.44789	4.18562	5928.5	1.17902e-07	3.59418e-07
ARHGEF39	0.851184	3.73041	2.13179	1985	1.01766e-19	3.59683e-18
IGFBPL1	0.253573	2.24241	3.14458	7412.5	0.000139442	0.000283504
TINAG	0.0102955	0.112535	3.45029	6009	8.73081e-08	2.70249e-07
FOXF2	2.4893	10.8899	2.12917	2434.5	5.15308e-18	1.05384e-16
CLPS	0.017025	0.119749	2.81429	9302	0.00918577	0.0144633
FGFBP2	3.30923	43.3128	3.71023	14442	0.00247982	0.00424733
SULF1	8.3347	52.7798	2.66278	3798	2.40693e-13	1.7373e-12
DDX60	10.8965	44.7195	2.03704	3669	9.37355e-14	7.27727e-13
MMP13	2.56275	227.222	6.47027	1773	1.49711e-20	7.02129e-19
ITGA11	1.54581	8.07075	2.38434	3537	3.51448e-14	2.9425e-13
STRA6	1.38991	6.93412	2.31872	4222	4.78952e-12	2.7852e-11
BRDT	0.00897955	1.34949	7.23155	6639	1.85124e-06	4.83567e-06
IFI44L	2.91703	18.3318	2.65177	3986.5	9.28633e-13	6.11256e-12
IFI44	18.7532	108.463	2.53199	2577	1.7191e-17	3.0574e-16
BTBD16	0.255982	1.84557	2.84996	6611	4.46433e-06	1.10928e-05
CUZD1	0.00624773	0.028699	2.1996	7209.5	2.36398e-05	5.32149e-05
CEP55	11.1792	54.7593	2.29229	1043	1.47711e-23	3.3904e-21
ADAMTS14	1.09923	6.27997	2.51427	2168	5.1454e-19	1.41789e-17
GUCA1C	0.00477045	0.260201	5.76936	5706.5	6.92259e-09	2.50064e-08
HERC5	2.91264	15.7482	2.43478	2626	2.59011e-17	4.35255e-16
FGF5	0.0935523	0.559392	2.58001	5052	9.97475e-10	4.0594e-09
IL21	0.0357727	0.146021	2.02925	7725	0.000398662	0.000763736
CXCL9	26.3351	168.599	2.67854	4907	4.22308e-10	1.81922e-09
FBN2	0.600911	12.7351	4.40551	2802	1.1084e-16	1.60303e-15
TTLL8	0.00390682	0.0236911	2.60028	8243	0.000714375	0.00131921
SHISAL1	1.05354	7.66374	2.86281	4200	4.11798e-12	2.42066e-11
AMIGO2	4.73502	31.3614	2.72755	2863	1.82222e-16	2.49836e-15
COL2A1	0.158448	1.35557	3.09682	2232.5	9.04041e-19	2.31164e-17
LUM	89.1616	468.67	2.39408	3262	4.32164e-15	4.315e-14
AMDHD1	0.369025	2.67833	2.85954	6611	4.46442e-06	1.10928e-05
PDX1	0.0143864	0.243331	4.08015	5990	5.96783e-08	1.89014e-07
RDH16	1.49331	7.13818	2.25705	3646	7.90999e-14	6.23531e-13
ZIC5	0.152482	3.09477	4.34312	1304	1.84772e-22	2.07178e-20
CDH24	3.18345	14.1169	2.14876	744	7.5108e-25	7.04809e-22
SYT16	0.0267	0.138475	2.37472	4886	3.70172e-10	1.60955e-09
SERPINA10	0.0170386	0.136812	3.00532	3822	2.4832e-13	1.78904e-12
WARS1	64.7679	292.171	2.17346	3216	3.02279e-15	3.12531e-14
DISP2	0.162886	1.02868	2.65885	4248	5.72235e-12	3.29431e-11
PIF1	0.946223	4.83207	2.35239	1592.5	2.8326e-21	1.83602e-19
ST8SIA2	0.294077	1.40612	2.25745	5516	1.57368e-08	5.40252e-08
SEPTIN12	0.00747955	0.043828	2.55083	8661.5	0.00360063	0.00602059
SLC5A2	0.0172182	0.0727146	2.07831	5684	3.7666e-08	1.22846e-07
CDH11	2.72009	14.9552	2.45892	3657	8.57953e-14	6.72776e-13
DPEP3	0.0625568	0.439151	2.81148	7594.5	0.000261571	0.000513613
RHBDL3	0.360105	1.64847	2.19464	8558	0.00703587	0.0112673
PRELID3A	0.710489	3.76692	2.4065	877	2.85526e-24	1.23791e-21
P3H4	6.97588	32.6378	2.22609	1493	1.1167e-21	8.74976e-20
FKBP10	15.9723	79.6229	2.31762	3232	3.42375e-15	3.50091e-14
ZIM3	0.00460909	0.023692	2.36185	8953.5	0.00576933	0.00936592
DMRTC2	0.00752045	0.0868751	3.53005	8756.5	0.00371908	0.00620536
COL6A1	86.9766	470.914	2.43676	2726	5.93743e-17	9.1645e-16
COL6A2	132.781	551.471	2.05424	3378	1.05517e-14	9.71054e-14
DNMT3L	0.004675	0.0643151	3.78212	8897.5	0.00354555	0.00593357
SLC6A3	0.0292455	0.127833	2.12798	7550	0.000225401	0.000446818
RCN3	19.6877	85.277	2.11486	2432	5.04446e-18	1.03597e-16
PADI3	4.70152	37.0015	2.97638	5771	6.46799e-08	2.03763e-07
C1orf94	0.0253068	0.112113	2.14736	8542.5	0.00396089	0.00658068
DMRTA2	0.398289	4.11879	3.37033	6586.5	3.79496e-06	9.52279e-06
KIF2C	8.31084	41.8102	2.33079	721	5.95199e-25	7.04809e-22
KCNA10	0.00514091	0.0296553	2.5282	8745	0.00294987	0.00500278
XCL1	0.878145	4.32507	2.30019	3516	3.00208e-14	2.53998e-13
MAEL	0.0932295	0.637557	2.7737	14282.5	0.00337187	0.00566478
ADCY10	0.0369432	0.336971	3.18925	5046	9.93529e-10	4.04684e-09
NUF2	4.11213	17.3753	2.07908	1683	6.55204e-21	3.53122e-19
FAM163A	0.0455545	0.352404	2.95156	7491.5	0.000181122	0.000362801
LHX9	0.0137091	0.487468	5.1521	3922	5.79127e-13	3.93823e-12
HORMAD1	1.66776	6.89342	2.04731	5915	1.36527e-07	4.12072e-07
SYT14	0.0332864	0.384699	3.53073	5738	5.39551e-08	1.7206e-07
DTL	4.06484	20.1304	2.30811	1206	7.23381e-23	1.08563e-20
HHIPL2	0.0854818	1.06411	3.63789	5246.5	3.3046e-09	1.25117e-08
AQP10	0.162516	0.667179	2.03749	5677.5	3.8533e-08	1.25485e-07
NT5DC4	0.0112455	0.158104	3.81346	2460	6.04895e-18	1.22422e-16
DLX1	0.582507	3.42423	2.55543	3054.5	8.48386e-16	9.91732e-15
CCDC150	0.17322	0.80385	2.21432	2175	5.47102e-19	1.49915e-17
ESPNL	0.190955	1.401	2.87516	5678	3.88938e-08	1.26582e-07
MARCHF4	0.0578182	0.253518	2.13249	3474.5	2.18508e-14	1.89471e-13
COL8A1	2.12845	14.6059	2.77867	3987.5	9.35227e-13	6.15389e-12
PHLDB2	5.55782	25.5166	2.19884	2584	1.82302e-17	3.21004e-16
UCN2	1.53086	10.235	2.7411	1594	2.87244e-21	1.83742e-19
TM4SF19	0.469175	4.14723	3.14395	2834	1.43925e-16	2.00857e-15
GLRA3	0.0147864	0.0924256	2.64403	7571.5	0.000244724	0.000482572
NKD2	2.65683	14.9077	2.48828	3058	8.72307e-16	1.01665e-14
CDH18	0.0223205	0.179431	3.00699	8560.5	0.00678574	0.0108999
HAPLN1	0.16928	1.68085	3.31171	1629.5	3.99456e-21	2.39061e-19
BHMT	0.0484818	0.317392	2.71075	7227.5	6.26355e-05	0.000133612
CPLX2	0.08525	1.62092	4.24897	14047.5	0.00644634	0.0103915
TENM2	8.46113	53.6012	2.66334	3747	1.66091e-13	1.23351e-12
LRRTM2	0.0736705	0.303277	2.04148	5468.5	1.20134e-08	4.19362e-08
PLA2G7	3.2159	15.2695	2.24736	2650	3.16341e-17	5.23035e-16
LGSN	0.0138023	0.119517	3.11424	8491	0.00439273	0.00726044
SCUBE3	0.344425	5.47157	3.98969	6664	5.7071e-06	1.39758e-05
TTBK1	0.038325	0.215097	2.48863	2947.5	3.6072e-16	4.64531e-15
MTFR2	2.11817	9.0139	2.08933	997.5	9.43814e-24	2.50066e-21
CDCA5	8.60274	46.5112	2.43471	502	6.33793e-26	1.92851e-22
ZAN	0.0350295	0.590705	4.07579	1717.5	8.98597e-21	4.56553e-19
STRA8	0.0510886	1.61058	4.97844	5511.5	1.13783e-08	3.98186e-08
CHST7	2.60952	13.0779	2.32527	2120	3.37387e-19	9.78071e-18
HTR2C	0.0292409	0.688744	4.55791	5353	3.39298e-09	1.28314e-08
MAGEA4	0.532802	51.0006	6.58077	6044.5	2.48871e-07	7.26541e-07
CHRNB3	0.00264091	0.016287	2.62461	8139	0.000308734	0.000600126
CHRNA6	0.0586727	0.571383	3.2837	3884.5	4.47031e-13	3.08838e-12
CDKN2A	2.46639	34.5446	3.80798	6919	1.79492e-05	4.10971e-05
CACNA1B	0.0686318	1.66267	4.59848	5803.5	7.70754e-08	2.39984e-07
ANKRD30A	0.00065	0.00567165	3.12526	9170	0.00387788	0.0064543
HTR7	1.38138	10.0647	2.86512	4004	1.05089e-12	6.83655e-12
VAX1	0.0512955	0.401524	2.96858	4271.5	5.66863e-12	3.26721e-11
ADAM12	1.41487	21.8952	3.95188	1237	9.75807e-23	1.30397e-20
SLC5A12	0.0494727	0.811497	4.03588	3229	3.33152e-15	3.41375e-14
KLHL35	0.344911	1.88487	2.45017	7365.5	0.00011583	0.00023833
SERPINH1	30.3042	189.405	2.64389	960	6.51526e-24	2.02585e-21
P4HA3	0.6315	4.12073	2.70605	2383	3.3185e-18	7.17783e-17
GGTLC1	0.00469318	0.0428062	3.18918	8120	0.000212241	0.000422361
FEZ1	2.4533	14.3785	2.55112	2604.5	2.16436e-17	3.71713e-16
C20orf144	0.0734705	0.299406	2.02687	2886.5	2.2042e-16	2.96374e-15
LTO1	3.42311	15.0623	2.13756	2425	4.75218e-18	9.8215e-17
DOC2A	0.0867977	0.380824	2.1334	8041.5	0.0013864	0.00246233
HMGA2	0.326393	9.97905	4.93422	1579	2.49785e-21	1.64639e-19
MMP3	22.8988	217.007	3.2444	3041	7.6207e-16	8.98367e-15
CNTN5	0.0889136	0.395405	2.15286	7853.5	0.000709233	0.00131009
LYPD1	0.411857	1.68024	2.02845	4130	2.5388e-12	1.54113e-11
VEGFC	6.5925	32.2601	2.29085	5227	2.9498e-09	1.12557e-08
PRSS53	0.0588227	0.264866	2.17082	3413	1.37764e-14	1.2469e-13
SLC7A11	4.20015	18.2217	2.11714	7083	3.63548e-05	7.99642e-05
GPR158	0.108868	1.84677	4.08435	2726	5.93326e-17	9.1645e-16
ADAMTS12	0.810716	10.4368	3.68634	1627.5	3.92127e-21	2.35397e-19
ADAM8	6.14248	31.1453	2.34212	1955	7.77907e-20	2.91304e-18
BEND6	0.541886	2.23971	2.04725	3032	7.09383e-16	8.45452e-15
RBM46	0.00660682	0.217166	5.0387	6412.5	6.18163e-07	1.71556e-06
MCHR2	0.00425	0.0514404	3.59737	8020	0.000319958	0.000620206
DSPP	0.00411136	0.0180685	2.13579	7226	2.42503e-05	5.45261e-05
DMP1	0.0153	0.160477	3.39077	3623	5.68748e-14	4.61e-13
MEPE	0.00678636	0.0568905	3.06748	6155	1.67084e-07	4.99205e-07
PLOD2	9.62439	39.8696	2.05052	2857	1.73553e-16	2.39295e-15
ZIC1	0.395357	1.60195	2.0186	8315.5	0.00328312	0.00552568
SYCP2L	0.066025	0.306458	2.2146	8627.5	0.00854543	0.0135205
PTPRR	0.10118	0.528751	2.38567	4381	1.40803e-11	7.63713e-11
LPCAT1	10.8045	45.2418	2.06602	1191	6.25643e-23	9.84379e-21
PLEKHG4B	0.412391	3.39624	3.04186	3667.5	9.27043e-14	7.21732e-13
TEX29	0.547691	2.52052	2.20229	4483	2.77824e-11	1.43434e-10
GOLGA8F	0.000413636	0.00574369	3.79554	9137	0.00317433	0.00535552
PTPRD	0.854886	3.44713	2.01159	8466.5	0.00536731	0.00875993
C16orf74	5.28476	24.0263	2.1847	1652	4.92041e-21	2.81517e-19
JPH3	0.0673477	0.679774	3.33535	5511	1.529e-08	5.25839e-08
UCHL1	8.10934	61.5386	2.92384	6758	8.76678e-06	2.08585e-05
GBP5	4.51961	37.2106	3.04144	3225	3.24227e-15	3.33105e-14
MAGED4	0.00262273	0.018939	2.85222	6882	4.40295e-06	1.09526e-05
TMPRSS15	0.0108386	0.241003	4.4748	7937	0.000640726	0.00119076
EME1	0.703698	3.8914	2.46726	935	5.08521e-24	1.74057e-21
SEPTIN14	0.00212955	0.0283493	3.7347	7993.5	0.000130774	0.000266883
CNTNAP5	0.00947273	0.0657126	2.79432	8538	0.00403012	0.00669057
MAGEC1	0.0341614	2.69529	6.30193	8288	0.000780146	0.00143321
SLC24A2	0.0631614	0.546109	3.11208	3011	5.99812e-16	7.30278e-15
AFF2	0.1468	0.855831	2.54347	7382	0.000123666	0.000253413
MAGEA8	0.0219795	0.404524	4.20199	8045	0.00112365	0.00201912
CXCL13	7.51108	61.946	3.04392	2752	7.35541e-17	1.10985e-15
TDRD9	0.160716	1.53327	3.25403	7741.5	0.000484562	0.000915801
GDF6	0.0859636	0.77171	3.16626	4717	1.26733e-10	5.9237e-10
FBXO43	0.135025	0.864382	2.67844	2824	1.32657e-16	1.87959e-15
HKDC1	0.170257	3.40788	4.32309	3513	2.93519e-14	2.48765e-13
ATAD2	8.4222	34.975	2.05406	1505	1.24999e-21	9.63922e-20
SHCBP1L	0.00823409	0.363095	5.46259	8790	0.00609107	0.00985135
NRG1	1.60642	8.80898	2.45512	3767.5	1.92857e-13	1.41612e-12
CLEC18A	0.0142318	0.0591918	2.05628	6326	1.1017e-06	2.9635e-06
KCNJ6	0.0117182	0.050581	2.10985	5685.5	4.03881e-08	1.31176e-07
DGKI	0.100295	0.564376	2.4924	4498	3.06766e-11	1.57421e-10
ACAN	0.278248	1.22507	2.13843	3144.5	1.72745e-15	1.88283e-14
CFAP251	2.48882	11.6573	2.22769	1799	1.89809e-20	8.57215e-19
TMSB15A	0.994491	7.58742	2.93158	6212	6.47146e-07	1.79243e-06
CDC25C	1.40011	6.8419	2.28886	1117.5	3.06267e-23	5.77618e-21
TMSB15B	0.0267227	0.108706	2.0243	5465	1.17043e-08	4.08866e-08
CPA2	0.0568886	0.38342	2.75271	5795	6.50312e-08	2.04706e-07
FGF17	0.0392318	0.172539	2.13683	7894.5	0.000739618	0.00136389
SLC5A11	0.0429727	0.363311	3.07971	6227.5	6.85809e-07	1.89225e-06
HOXB13	0.092175	3.00506	5.02688	6262.5	7.37047e-07	2.02561e-06
IGF2BP1	0.0411023	3.99417	6.60253	1599	3.0052e-21	1.90982e-19
GIP	0.0256159	0.320068	3.64327	7719.5	0.000110517	0.000227975
CLDN14	0.142152	1.24108	3.12609	2889	2.24945e-16	3.02042e-15
ANKLE1	0.25813	1.52394	2.56164	3871	4.07614e-13	2.83111e-12
CILP2	0.315766	3.14129	3.31443	3494.5	2.5538e-14	2.19491e-13
CBS	0.0492591	0.386632	2.9725	5761	6.03827e-08	1.9112e-07
FTCD	0.0537	0.601132	3.48469	6749	8.19931e-06	1.95944e-05
VAV2	11.3129	51.1785	2.17757	1103	2.65852e-23	5.23917e-21
SLC2A6	1.57785	9.63209	2.60988	1357	3.08239e-22	3.16513e-20
COX6B2	0.848518	3.63523	2.09903	5235.5	3.1021e-09	1.17976e-08
FCRL3	0.175261	0.864137	2.30175	5499.5	1.433e-08	4.95443e-08
FGFR4	1.15145	4.83281	2.06942	3605	5.83735e-14	4.72755e-13
HK3	1.37918	6.51835	2.24069	3959	7.64174e-13	5.09014e-12
LY6K	1.81663	12.9112	2.82929	1447	7.23918e-22	6.3052e-20
TONSL	3.80624	15.7392	2.04792	1046	1.52128e-23	3.45118e-21
COL26A1	0.212302	1.81196	3.09336	5145.5	1.8142e-09	7.12747e-09
FOXH1	0.0320182	0.688099	4.42565	5995	1.86715e-07	5.54631e-07
USP41	0.0326477	0.166376	2.3494	5746	4.42918e-08	1.43068e-07
NPHS1	0.0211545	0.139797	2.7243	8583.5	0.00715894	0.0114549
KASH5	0.0126364	0.28754	4.50811	8394	0.00346241	0.0058074
ITGA5	14.3772	98.463	2.7758	1689	6.92474e-21	3.71159e-19
SPC24	4.23764	18.6735	2.13966	1236	9.66443e-23	1.30037e-20
TEDC2	2.06366	11.0014	2.41441	738	7.06891e-25	7.04809e-22
GNG3	0.0738091	0.299848	2.02236	5066.5	1.02815e-09	4.17638e-09
FGF19	0.0258977	12.7103	8.93896	6758	5.94385e-06	1.45173e-05
PDPN	24.5612	136.488	2.47432	2331	2.12261e-18	4.88351e-17
SCNN1D	2.43023	10.3289	2.08752	5332	5.46815e-09	2.01252e-08
GFI1	0.512495	2.5415	2.31007	2774.5	8.84855e-17	1.31182e-15
SLAMF9	0.529745	5.70563	3.42902	3226	3.26752e-15	3.35523e-14
AXDND1	0.0355682	0.211092	2.56922	5693	4.1588e-08	1.34803e-07
KIF26B	0.784	6.63243	3.08061	1563	2.15156e-21	1.44748e-19
IL24	0.762993	20.3022	4.73382	2351.5	2.53227e-18	5.69834e-17
KCNF1	0.207295	1.05749	2.35089	5377.5	7.12076e-09	2.567e-08
EN1	0.968164	9.018	3.21949	2499	8.90834e-18	1.71402e-16
SMCP	0.028075	1.52785	5.76608	6929	7.67123e-06	1.84181e-05
ALPP	0.00631591	0.60485	6.58144	3079.5	6.07212e-16	7.38113e-15
ALPG	0.0165227	0.305148	4.20698	5906.5	6.27724e-08	1.98122e-07
COL6A3	19.751	143.869	2.86476	2810	1.18332e-16	1.7038e-15
TRIM46	0.299811	1.34633	2.16691	2026.5	1.47367e-19	4.87311e-18
KRTCAP2	0.298307	1.20697	2.01652	2841.5	1.52994e-16	2.12904e-15
CRYBA2	0.0798955	0.770759	3.2701	5180	2.12563e-09	8.27602e-09
CIP2A	2.98438	14.343	2.26485	1128	3.39276e-23	6.03845e-21
RETNLB	0.0330091	0.303081	3.19877	5679	2.47252e-08	8.26717e-08
DPPA2	0.00814773	1.10287	7.08065	7822.5	0.000104914	0.00021705
SPTA1	0.0170523	0.0750181	2.13727	7826.5	0.000643177	0.00119486
AIM2	2.95477	41.7931	3.82215	1499	1.18149e-21	9.1836e-20
EIF5A2	1.8104	9.25679	2.3542	1315	2.06405e-22	2.2497e-20
CTLA4	1.4442	7.12881	2.30339	3004	5.67393e-16	6.94905e-15
NKX6-1	0.0724932	0.813999	3.48911	3280	4.95034e-15	4.88771e-14
RTP3	0.217002	3.17579	3.87133	5672.5	2.46141e-08	8.23707e-08
CAMK2N2	0.695105	5.7337	3.04416	712	5.4334e-25	7.04809e-22
RHO	0.00432727	0.0235128	2.44192	8397.5	0.00132406	0.00235633
RFC4	7.88765	40.5003	2.36026	766	9.37814e-25	7.19905e-22
RPL39L	11.7803	66.5334	2.49771	4109	2.19396e-12	1.34817e-11
ZDHHC19	0.0803591	0.33962	2.07939	6352.5	1.29249e-06	3.44534e-06
CAMKV	0.0256659	0.15686	2.61155	6003	2.03064e-07	6.0027e-07
TMEM155	0.0598182	0.2761	2.20654	5070	1.14675e-09	4.62635e-09
F2RL2	2.32804	14.2839	2.61721	3169	2.09367e-15	2.23577e-14
PRDM9	0.00295	0.0306522	3.37721	8981.5	0.00664231	0.0106809
SPINK1	0.124127	1.45956	3.55565	4719.5	1.2553e-10	5.87169e-10
SPZ1	0.00155682	0.0955845	5.9401	8012	7.925e-05	0.000167009
CAGE1	0.0832523	0.335529	2.01088	2210	7.43056e-19	1.95383e-17
FAM170A	0.00717045	0.0346045	2.27082	8524	0.00143859	0.00254852
TERT	0.0436591	0.425564	3.28502	2627.5	2.62142e-17	4.39977e-16
CSF2	0.504041	15.2923	4.92312	1798	1.88039e-20	8.51195e-19
GJB7	0.244293	1.7797	2.86495	5514	1.52137e-08	5.23305e-08
CGAS	4.92078	20.2892	2.04375	1453	7.66112e-22	6.49863e-20
TLX3	0.0158068	2.08802	7.04544	8182.5	0.000759989	0.00139881
TBXT	0.00800455	0.0676111	3.07837	7725	0.000113215	0.000233269
DCBLD1	4.4221	23.8554	2.43151	1263	1.2534e-22	1.54772e-20
SP8	0.0881159	0.724018	3.03855	4151.5	2.57578e-12	1.56261e-11
COL1A2	131.436	968.935	2.88204	2711	5.24584e-17	8.1877e-16
FNDC1	3.49673	18.6163	2.41249	4374.5	1.34809e-11	7.33851e-11
SLC35G3	0.054525	0.407779	2.9028	8614	0.00718244	0.011486
SUN3	0.0461455	1.4518	4.97551	2576	1.6836e-17	3.00796e-16
EN2	0.248111	2.91044	3.55218	3128	1.51681e-15	1.67518e-14
CSMD3	0.00571136	0.0904977	3.98597	6058	2.52408e-07	7.36317e-07
CTHRC1	11.3189	99.9428	3.14237	1785	1.67053e-20	7.70498e-19
DCSTAMP	0.100732	0.796152	2.98252	5037.5	9.26611e-10	3.79236e-09
CPA6	0.38558	2.60329	2.75524	5491.5	1.36833e-08	4.74345e-08
OR1K1	0.00367045	0.0589425	4.00528	8932.5	0.00224513	0.00386811
MELK	8.84133	38.2115	2.11167	1491	1.0959e-21	8.65629e-20
EML5	0.1107	0.484928	2.13112	7527.5	0.000217916	0.000433036
NGB	0.0951977	2.45525	4.6888	6571.5	3.3009e-06	8.35504e-06
CDX2	0.051275	0.556773	3.44076	8151	0.001472	0.00260275
AMER2	0.00407045	0.0319979	2.97471	8323	0.00223681	0.00385513
AKR1E2	0.704395	2.97167	2.07682	4854	3.03283e-10	1.33447e-09
SOHLH1	0.0116341	3.90058	8.38919	7601.5	0.000149097	0.000301813
CLEC1B	0.0206841	0.140045	2.7593	4340	9.6489e-12	5.34801e-11
TMEM52B	0.220536	1.52116	2.78608	4999.5	7.47926e-10	3.10866e-09
OR4K2	0.000977273	0.00792796	3.02012	8855	0.00244851	0.00419591
C12orf50	0.003475	0.0165212	2.24923	7087	1.23889e-05	2.89817e-05
PRAP1	0.0165159	0.0802948	2.28145	8675	0.00324331	0.00546291
E2F7	1.77522	10.1964	2.52199	1740	1.10674e-20	5.42527e-19
IFI27	112.211	607.767	2.4373	2251	1.06208e-18	2.64976e-17
SLC6A5	0.00469773	0.024085	2.3581	8052	0.000878567	0.0016021
CCDC38	0.031075	0.227642	2.87294	5887.5	1.1969e-07	3.64412e-07
GPR176	2.55211	19.0647	2.90114	2077	2.30746e-19	7.08953e-18
LRTM2	0.00642955	0.037067	2.52735	8078.5	0.000857314	0.00156627
NETO1	0.01465	0.227817	3.9589	3947.5	6.91039e-13	4.63624e-12
RAG1	0.410105	2.08901	2.34876	3841	3.28464e-13	2.3185e-12
TMEM130	0.118752	0.594812	2.32448	4297.5	8.01526e-12	4.50267e-11
MMP10	42.2205	358.077	3.08425	4288	7.51534e-12	4.23647e-11
C18orf54	1.02316	4.14913	2.01978	1572.5	2.35099e-21	1.57082e-19
PLK1	8.32633	35.4584	2.09038	1141	3.85059e-23	6.70759e-21
CACNG2	0.00551364	0.0389417	2.82024	8467.5	0.0035184	0.00589207
ELFN2	0.149039	0.810301	2.44277	7019.5	2.7739e-05	6.20192e-05
SCG5	0.887632	6.1877	2.80137	2055	1.89858e-19	6.00344e-18
GREM1	3.07022	15.9137	2.37385	2857	1.73553e-16	2.39295e-15
MS4A15	0.0240614	0.302782	3.65349	5527.5	1.25532e-08	4.37266e-08
MEI1	0.630577	3.93749	2.64253	6139	4.4764e-07	1.26097e-06
CERCAM	9.71901	43.9169	2.17589	2540	1.25961e-17	2.3184e-16
RBFOX3	0.0106409	0.0729796	2.77787	5804.5	7.5555e-08	2.35777e-07
MMP26	0.00105682	0.0270421	4.67741	9259	0.00324251	0.00546203
GNG8	0.402609	4.35901	3.43655	3431.5	1.54363e-14	1.38211e-13
RHEBL1	1.2783	6.60797	2.36998	1613	3.42747e-21	2.12961e-19
LAIR2	0.216086	1.53765	2.83104	2539	1.24623e-17	2.30245e-16
TMEM145	0.128989	0.610706	2.24323	5904.5	1.32368e-07	4.00456e-07
NLRP7	0.101905	2.4817	4.60604	2922	2.93228e-16	3.84468e-15
RCOR2	0.85663	5.05554	2.56112	4221.5	4.77312e-12	2.77649e-11
MGAT5B	0.164282	0.889956	2.43756	5071	1.15715e-09	4.66451e-09
TK1	47.715	233.815	2.29285	658	3.13936e-25	5.26239e-22
SOST	0.396068	4.37387	3.46509	2510.5	9.72357e-18	1.8454e-16
FADD	3.15781	15.3682	2.28295	2789.5	1.00063e-16	1.46673e-15
BATF2	4.6902	19.5683	2.0608	5875	1.13155e-07	3.45541e-07
SLC22A11	0.0142591	0.157415	3.46462	5685.5	3.68627e-08	1.20387e-07
OR1F1	0.0216545	0.226269	3.3853	5991	7.57188e-08	2.36175e-07
OR2B2	0.00136591	0.0203049	3.89389	9150	0.00243059	0.00416702
H3-4	0.00657045	0.0727695	3.46927	8053	9.70381e-05	0.000201792
H1-4	0.62573	2.92196	2.22333	3418.5	1.43678e-14	1.29656e-13
INSM2	0.00568636	0.0402769	2.82437	5705.5	1.98346e-08	6.7206e-08
TXNDC2	0.0320364	0.148907	2.21663	2946.5	3.5647e-16	4.59664e-15
BMP1	10.5031	45.9306	2.12865	949	5.84264e-24	1.96534e-21
GBX2	0.0390818	1.05604	4.75602	1427.5	5.8652e-22	5.33546e-20
COL3A1	210.36	1715.97	3.02809	2529	1.14809e-17	2.13732e-16
IL7R	6.70002	27.3001	2.02667	4063.5	1.5968e-12	1.00962e-11
NPNT	7.73735	38.9924	2.33328	2789	9.96537e-17	1.46184e-15
SHOX2	0.480534	4.096	3.09151	1692	7.11887e-21	3.76394e-19
SOX14	0.0570159	3.14664	5.78631	14287.5	0.000591116	0.00110424
CTRB1	0.0196273	0.134653	2.77832	8364.5	0.00299971	0.005082
CTRB2	0.0194864	0.0856394	2.13581	8547	0.0048741	0.00800182
ROR2	1.86233	10.7271	2.52608	3955	7.42768e-13	4.95772e-12
PCSK9	3.24573	31.5413	3.28063	2422	4.63208e-18	9.61402e-17
RAB3B	0.202884	3.35606	4.04804	4139.5	2.71176e-12	1.63949e-11
CXCL10	43.1706	416.87	3.27148	4452	2.26218e-11	1.18356e-10
CXCL11	6.22426	87.67	3.81611	4287	7.46442e-12	4.21264e-11
GPRIN1	2.60903	15.9069	2.60807	585	1.48901e-25	3.63133e-22
NR0B1	0.144084	1.55263	3.42973	14631	0.000493353	0.000931512
ELSPBP1	0.00175227	0.042166	4.58878	8288	0.000189945	0.000379696
KCNK9	0.0455636	0.380698	3.06269	3571	4.5311e-14	3.73318e-13
CXCL8	41.7256	170.782	2.03315	5434	9.86285e-09	3.48342e-08
COL22A1	0.7207	11.4725	3.99264	3698.5	1.16454e-13	8.88546e-13
HTRA4	0.0965	0.687618	2.83301	3899	4.95508e-13	3.40161e-12
SLC38A11	0.153952	0.715734	2.21694	7616.5	0.000305308	0.000594053
ZNF280A	0.0154273	0.41469	4.74848	7721.5	0.000193497	0.000386478
DRD5	0.0366205	0.405492	3.46895	4985.5	6.48051e-10	2.72371e-09
ONECUT1	0.00551136	0.125674	4.51114	2919.5	2.50887e-16	3.33433e-15
MUC17	0.00244773	0.023132	3.24038	6648	1.83379e-06	4.79396e-06
MYO7B	0.176914	1.61567	3.19102	4581.5	5.30607e-11	2.62215e-10
ZPLD1	0.0314636	0.220965	2.81206	4591.5	5.51893e-11	2.7163e-10
SERPINA9	0.157664	0.9238	2.55073	4920.5	4.2012e-10	1.81019e-09
HOXD4	0.356948	2.13272	2.57891	4226	4.92256e-12	2.86007e-11
HOXD12	0.00333864	0.289852	6.43991	2039.5	1.16205e-19	3.9898e-18
ADRA1B	0.199411	0.817818	2.03603	5365	6.62324e-09	2.39973e-08
FABP6	3.09142	12.5255	2.01852	6349.5	1.28026e-06	3.4132e-06
C7orf33	0.00908636	0.059773	2.71772	9314.5	0.00867699	0.0137086
CNGB3	0.0325523	0.35808	3.45945	2568	1.57566e-17	2.84115e-16
COX7B2	0.00202727	1.77322	9.77261	9226.5	0.00289386	0.00491377
TMC7	0.616593	2.7327	2.14794	2184	5.91981e-19	1.60188e-17
CDH2	0.414082	2.08706	2.33348	8068	0.00151579	0.00267535
GTSF1	0.286895	6.31356	4.45986	4727.5	1.36173e-10	6.34066e-10
OR10A3	0.00898864	0.0392573	2.12679	7798.5	0.000237803	0.00046954
HOXB9	0.0381591	3.94011	6.69006	1826.5	2.37213e-20	1.04001e-18
PSG6	0.00437273	0.0998711	4.51346	6135	1.26065e-07	3.82449e-07
TEX13B	0.0106909	0.0778963	2.86517	7160.5	9.06444e-06	2.15247e-05
PKHD1	0.0149591	0.154715	3.37052	7845.5	0.000699597	0.00129327
CAVIN3	3.39903	14.8986	2.13198	2534.5	1.20257e-17	2.23237e-16
PLAC1	0.140045	4.32674	4.94931	1288	1.59301e-22	1.82888e-20
KCNMB3	0.0939386	0.458759	2.28794	3573	4.59986e-14	3.78824e-13
KCNG3	0.120543	0.767551	2.67071	7450	0.00016082	0.000324233
NETO2	3.24205	17.6283	2.44291	770	9.76402e-25	7.19905e-22
NPTX1	0.160384	1.61224	3.32946	7786	0.000569191	0.00106548
CHST11	4.9661	27.2841	2.45787	1512	1.33488e-21	1.01732e-19
APLN	2.35003	13.2215	2.49213	2476	7.33328e-18	1.44664e-16
KRT9	1.18985	7.74275	2.70207	4459.5	2.37767e-11	1.23901e-10
KRT20	0.255564	1.73039	2.75935	15512.5	3.4156e-05	7.53998e-05
CDK5R2	0.0431432	0.350874	3.02375	6649	4.32199e-06	1.07636e-05
NLRP5	0.001075	0.0211229	4.2964	7638.5	2.83525e-05	6.32975e-05
COL24A1	0.196998	0.922359	2.22715	4172	3.39543e-12	2.02338e-11
RXFP1	0.0392773	0.510146	3.69914	4009.5	1.08807e-12	7.05964e-12
NEUROD2	0.020375	0.302589	3.89249	8157.5	0.00197999	0.00343771
OTP	0.00452727	0.0547186	3.59532	6957	6.65174e-06	1.61172e-05
OR2AT4	0.00112955	0.00493282	2.12667	8752.5	0.002752	0.00468799
DSCAM	0.0531523	0.645619	3.60248	5072.5	1.15287e-09	4.64912e-09
IFNB1	0.0119955	0.102591	3.09634	7387	2.2807e-05	5.14826e-05
KLF17	0.0143886	0.0976674	2.76295	5415.5	5.80231e-09	2.12588e-08
FRMD5	0.200666	0.980091	2.28812	4791.5	2.04569e-10	9.23663e-10
FOXB1	0.0182432	0.132682	2.86255	5420	8.12588e-09	2.90518e-08
LRRC15	3.88827	28.861	2.89192	3447	1.78377e-14	1.56763e-13
TEX37	0.0100864	0.0904285	3.16437	7992	0.000143111	0.000290299
CCL11	1.56236	10.3751	2.73132	1831	2.5394e-20	1.09853e-18
MTBP	0.889682	3.86178	2.1179	1243	1.03389e-22	1.36292e-20
CLEC12A	0.465068	2.48672	2.41873	3780	2.11211e-13	1.54162e-12
AGAP5	0.00600682	0.030175	2.32868	6145	1.81851e-07	5.41171e-07
MS4A10	0.00343182	0.0193977	2.49884	8485	0.000930803	0.00169009
HOXC5	0.00713864	0.086295	3.59556	4171	1.43656e-12	9.14433e-12
FRG2C	0.0119864	0.122418	3.35235	8629.5	0.00418978	0.006945
ADAMTS20	0.00755227	0.496353	6.03831	2378	2.7897e-18	6.20605e-17
C11orf86	0.03335	0.724267	4.44076	7123.5	2.33302e-05	5.25725e-05
SLC2A14	0.03225	0.195846	2.60235	5424	9.19289e-09	3.25978e-08
OLR1	2.17967	10.8582	2.31661	4581	5.28884e-11	2.61493e-10
FKBP2	0.105657	0.485029	2.19868	2874	1.99009e-16	2.70569e-15
CSPG4	11.288	60.7109	2.42717	4509	3.29856e-11	1.68292e-10
SPDYE2B	0.00378864	0.0256961	2.7618	8704	0.00178762	0.00312205
HAP1	0.544989	5.81781	3.41618	2602.5	2.12845e-17	3.67163e-16
CBX2	3.96395	15.9794	2.0112	3145	1.73427e-15	1.8871e-14
CBY2	0.186432	0.939165	2.33273	4603.5	6.10078e-11	2.98536e-10
EVX2	0.00170227	0.0219161	3.68646	8053.5	0.000172512	0.000346659
GLIS1	0.427816	3.00625	2.8129	3043.5	7.77369e-16	9.1585e-15
CHRNA9	0.37453	1.67953	2.16491	6145.5	4.62198e-07	1.30066e-06
EXO1	2.79994	13.6676	2.28729	1018	1.15514e-23	2.85275e-21
STARD6	0.0222727	0.0909932	2.03048	7069	2.36892e-05	5.33199e-05
GOLGA6L2	0.027375	0.239293	3.12785	3454	1.76455e-14	1.55424e-13
CNTNAP2	0.583911	5.00213	3.09872	6711.5	7.09667e-06	1.71187e-05
LINGO2	0.0842159	0.531821	2.65878	8351	0.00353874	0.0059227
BRSK2	0.0637909	0.287797	2.17363	7324.5	9.83287e-05	0.00020419
ODAPH	0.0955227	3.52752	5.20666	4122	2.39032e-12	1.461e-11
ADGRE1	0.396711	2.69757	2.7655	4595	5.79405e-11	2.84099e-10
AMZ1	0.0777795	0.600305	2.94823	2866.5	1.87468e-16	2.56487e-15
GPR149	0.00478182	0.330417	6.11058	8022.5	0.000531957	0.00100005
ZG16	0.00480455	0.0395854	3.0425	7290	2.35856e-05	5.31234e-05
SLC22A1	0.262468	3.4375	3.71115	3188	2.42935e-15	2.56475e-14
CHST2	7.30682	50.2043	2.7805	1888	4.25627e-20	1.6878e-18
UBE2C	30.781	151.157	2.29593	801	1.3339e-24	8.39496e-22
SPSB4	0.349695	1.45241	2.05428	6328.5	1.15487e-06	3.09936e-06
NRIP3	0.785943	7.06953	3.16912	1451	7.51783e-22	6.43302e-20
TSGA10IP	0.0849795	0.587165	2.78858	8342	0.00361275	0.00603775
SUGCT	2.06525	10.7911	2.38545	2028.5	1.50015e-19	4.94391e-18
RMI2	4.83884	21.9949	2.18443	1621	3.69178e-21	2.26499e-19
GPR156	0.23852	1.00776	2.07896	6248.5	7.77176e-07	2.13079e-06
CREG2	0.285195	3.10549	3.4448	3968	8.14569e-13	5.40188e-12
TSPEAR	0.0774773	0.606181	2.9679	7425.5	0.000145187	0.000294326
JAKMIP2	0.147545	1.0842	2.8774	7311	9.31456e-05	0.000194133
OR11H4	0.00466818	0.0798315	4.09602	8101.5	0.000204718	0.000408097
OR11H6	0.00243409	0.0254239	3.38473	9463	0.00819804	0.0130046
B3GNT4	0.570109	2.64834	2.21578	2015.5	1.33613e-19	4.47903e-18
RIMS2	0.187075	1.4379	2.94228	4855.5	3.06147e-10	1.34647e-09
CNBD1	0.00255	0.0319004	3.645	8562	0.00108484	0.00195413
FOXL1	0.349107	2.71183	2.95753	2982.5	4.77736e-16	5.95567e-15
FOXC2	0.941693	5.22811	2.47296	5097	1.35458e-09	5.4089e-09
MAGEB6	0.00388636	0.375439	6.59402	7078.5	2.8149e-06	7.19584e-06
SOX11	0.0938045	1.11881	3.57616	2508	9.61336e-18	1.83024e-16
FBXO39	0.228545	1.10747	2.27672	3714.5	1.30956e-13	9.93369e-13
CD19	0.626182	2.56288	2.03311	7503	0.000198368	0.000395965
SLC35G5	0.0437773	0.31056	2.82662	5987	1.75196e-07	5.22401e-07
KCNJ10	0.058325	0.390749	2.74405	5994.5	2.12509e-07	6.26101e-07
GPR150	0.121207	0.559903	2.20771	3948	7.06668e-13	4.73165e-12
ZNF114	0.299948	5.51851	4.20149	1523.5	1.48689e-21	1.09984e-19
AMER3	0.0032	0.0281567	3.13733	8663.5	0.00330879	0.00556696
SPINK6	9.96648	83.0309	3.05849	8482.5	0.00562351	0.00914213
SH2D4B	0.0292182	0.244137	3.06275	2068	2.12652e-19	6.64032e-18
NEUROG2	0.0160545	0.165393	3.36484	7464	9.50176e-05	0.000197886
ERFE	0.495468	2.74149	2.4681	2434.5	5.15305e-18	1.05384e-16
CPN2	0.0375068	0.190523	2.34474	6136	4.01556e-07	1.13855e-06
CPNE7	0.915257	4.92985	2.42929	4250	5.80111e-12	3.33667e-11
GDPD4	0.0203636	0.131566	2.69172	5926.5	1.30317e-07	3.94856e-07
EXD1	0.0137705	0.0619002	2.16837	5964.5	1.5432e-07	4.62415e-07
AURKB	11.3452	55.7907	2.29795	972	7.33668e-24	2.1364e-21
TRIML2	0.105436	2.29301	4.4428	3387.5	1.06034e-14	9.74894e-14
ZFP42	0.0297386	2.4369	6.35656	7048	2.71765e-05	6.08253e-05
C12orf42	0.0298182	0.137971	2.2101	3675.5	9.81084e-14	7.58358e-13
HES7	0.0977182	0.607641	2.63652	3436.5	1.63803e-14	1.45661e-13
RAB39A	0.187227	0.750313	2.0027	6170.5	5.23393e-07	1.46463e-06
LBX2	0.164934	1.27218	2.94734	837	1.91411e-24	9.57576e-22
HTR1D	0.0658773	1.09551	4.05568	1699	7.58769e-21	3.96097e-19
GRM8	0.0586841	0.241615	2.04167	5099.5	1.37445e-09	5.48261e-09
OR6C2	0.00615227	0.0765736	3.63766	7993.5	0.000169009	0.000340039
APOBEC3B	5.44238	27.5554	2.34003	3215	2.99933e-15	3.10599e-14
PIPOX	0.402873	2.4375	2.597	4246	5.6447e-12	3.25536e-11
ATOH7	0.0432409	0.188727	2.12583	6869	1.22213e-05	2.86259e-05
CCR8	0.515586	2.5316	2.29577	4312	8.836e-12	4.9339e-11
FAM71E2	0.000938636	0.0191377	4.34971	7980.5	7.44806e-05	0.000157366
TMEM150B	0.546116	2.35056	2.10573	3569.5	4.48136e-14	3.69845e-13
TH	0.377595	3.04911	3.01347	6796.5	1.04128e-05	2.45682e-05
F2	0.0679523	0.313649	2.20656	5985.5	1.25186e-07	3.80104e-07
ADGRD2	0.0761023	0.592538	2.9609	3248	3.87618e-15	3.92649e-14
ALX1	0.34308	2.36788	2.78698	7420	0.000130869	0.00026705
FZD2	1.45369	8.26033	2.50648	1054	1.64556e-23	3.69021e-21
SSTR2	0.292786	1.28492	2.13375	5025.5	8.77036e-10	3.60004e-09
SHISA2	4.39873	18.0673	2.03823	7061	3.31175e-05	7.32399e-05
HOXC9	0.2405	4.05491	4.07556	1075.5	2.02923e-23	4.30328e-21
HOXC10	0.35262	8.44684	4.58222	2542.5	1.27269e-17	2.33585e-16
OR6T1	0.0109932	0.0625103	2.50748	8161.5	0.00049788	0.000939424
FANCB	0.648364	2.74098	2.07982	1246	1.06422e-22	1.39348e-20
SLX1B	0.000997727	0.00895184	3.16547	9016.5	0.00224159	0.00386269
OR6S1	0.00104545	0.0193214	4.20799	9567.5	0.00768432	0.0122315
TIGIT	1.1117	4.62122	2.05551	4189	3.81773e-12	2.25641e-11
OR4C6	0.00108636	0.0345992	4.99316	8924	0.00112371	0.00201912
OR52A1	0.000656818	0.00473204	2.8489	8696	0.0018022	0.00314639
ENPP7	0.0124	0.0650229	2.39061	7481.5	0.000107089	0.000221279
NLRP10	0.25255	1.82479	2.85309	4533.5	3.8462e-11	1.94503e-10
B4GALNT4	1.89868	8.28856	2.12612	8675	0.00984105	0.0154414
DCAF4L1	0.0883295	0.393015	2.15362	5246	3.30055e-09	1.24999e-08
NXPH4	6.17576	40.7655	2.72266	2034	1.5754e-19	5.11415e-18
IFNL1	0.0607477	0.886961	3.86797	4178.5	3.04064e-12	1.82252e-11
KCNK4	0.000822727	0.0114485	3.79861	9199.5	0.00369294	0.00616544
TEX19	0.0116364	0.141136	3.60038	4880	1.97143e-10	8.92816e-10
BGN	182.288	751.294	2.04316	3661	8.83657e-14	6.90711e-13
TBPL2	0.00297955	0.0353649	3.56915	5467.5	2.36616e-09	9.15585e-09
RNASE10	0.203848	6.98961	5.09965	2184.5	5.91596e-19	1.60188e-17
TSPAN10	1.1468	6.27067	2.451	2700	4.78978e-17	7.62224e-16
RXFP3	0.00286136	0.0920643	5.00787	3538	1.40594e-14	1.27108e-13
NTM	1.04344	5.09314	2.28721	3262	4.32162e-15	4.315e-14
MAGEB17	0.0466477	0.221277	2.24597	8699	0.00880216	0.0138929
GALNT9	0.021125	0.0859909	2.02523	7783	0.000546169	0.00102469
GJC1	0.5619	5.72765	3.34956	1008	1.04677e-23	2.723e-21
SOX1	0.0434136	0.691457	3.99342	8479	0.00454387	0.00749438
CALHM3	0.0720364	0.604997	3.07013	8517.5	0.0057566	0.00934682
GPR19	0.242459	1.50596	2.63487	2741	6.71873e-17	1.0201e-15
C2CD4C	0.4453	2.14731	2.26968	4183	3.66312e-12	2.17161e-11
RIMBP3C	0.00556364	0.0227924	2.03445	6469.5	1.40086e-06	3.71594e-06
TMEM89	0.0461955	0.188423	2.02815	6510	1.47784e-06	3.90952e-06
GOLGA8G	0.00117045	0.0106435	3.18483	8597	0.00133408	0.00237372
PSG9	0.0144955	0.0603429	2.05758	6716	5.2834e-06	1.29888e-05
BMP8A	0.343773	4.07133	3.56597	790	1.19422e-24	7.76643e-22
IFNL2	0.0116682	0.255456	4.45242	5627	7.11372e-09	2.56493e-08
FOXL2	0.18053	3.48912	4.27256	2881.5	2.11699e-16	2.85435e-15
GPR39	0.604134	3.40471	2.49459	3697	1.15178e-13	8.7916e-13
ARSI	8.31714	35.4567	2.0919	4559	4.5807e-11	2.28803e-10
NPW	0.707777	9.76266	3.78591	4840.5	2.78636e-10	1.23382e-09
C1QTNF12	2.92611	15.1768	2.37481	7306	9.12899e-05	0.000190488
OR1D2	0.000972727	0.00872291	3.1647	9097	0.00300279	0.00508678
DEFB108B	0.00194773	0.0307326	3.97991	9406.5	0.00494893	0.00811853
H1-5	0.274534	1.30678	2.25096	3508.5	2.83694e-14	2.41437e-13
OR56A3	0.00350682	0.0611485	4.12408	8409	0.000875955	0.00159778
POU3F2	0.0180341	0.137776	2.93352	5833.5	8.55359e-08	2.651e-07
FOXD4L1	0.0352295	0.154697	2.13459	3332	7.32075e-15	6.97742e-14
GAST	0.366886	17.0425	5.53766	1732	1.02334e-20	5.08025e-19
CEND1	0.220948	1.71735	2.95841	3023	6.60287e-16	7.93252e-15
NELL2	4.04161	41.742	3.3685	2706	5.03345e-17	7.93238e-16
CLDN6	0.0955136	1.96548	4.36303	6127	4.13891e-07	1.16978e-06
DDX53	0.00227273	0.207724	6.5141	9302	0.00900064	0.014189
WT1	0.0109886	0.143077	3.70271	5828.5	7.03974e-08	2.20529e-07
OR6C70	0.008975	0.333651	5.21628	7446	1.19422e-05	2.8014e-05
USP18	5.70235	26.7139	2.22796	2371	2.99401e-18	6.57806e-17
CHRM5	0.0204273	0.135052	2.72494	5201	2.51195e-09	9.68156e-09
IFNE	0.433159	2.25483	2.38005	5277.5	3.94225e-09	1.47853e-08
FLRT2	1.15205	4.82773	2.06714	4881	3.59117e-10	1.56462e-09
H2BC13	0.275025	1.17587	2.09609	3127.5	1.50633e-15	1.66696e-14
MIXL1	0.165739	0.83258	2.32868	4891	3.81637e-10	1.65461e-09
MAGEA11	0.0584682	7.65241	7.03212	7823	0.000602365	0.00112385
NOTUM	0.567443	6.9591	3.61635	3367.5	9.73765e-15	9.04674e-14
SOCS1	4.93579	25.0011	2.34064	1463	8.41907e-22	7.01949e-20
FAM47A	0.000895455	0.0106441	3.57129	9480	0.00854977	0.0135263
LSAMP	0.781234	3.17111	2.02116	6666	5.75996e-06	1.40964e-05
PDIA2	0.165082	3.92451	4.57126	6483.5	2.44273e-06	6.29145e-06
PRAME	0.228034	16.3135	6.16067	4401	1.60314e-11	8.6092e-11
C11orf87	0.0356455	0.896269	4.65214	7107.5	3.79284e-05	8.31815e-05
IFIT1	9.62474	60.6308	2.65523	4350	1.14327e-11	6.27077e-11
DNAH14	0.125189	0.531075	2.08481	6685.5	6.3003e-06	1.53305e-05
CALHM1	0.0324409	0.883757	4.76776	6850	1.27001e-05	2.96599e-05
LEMD1	3.0352	12.7955	2.07577	7051	3.17383e-05	7.03812e-05
HTR3E	0.0107545	0.181931	4.08038	5039	4.07022e-10	1.75803e-09
HTR3D	0.00313636	0.0230751	2.87918	9029	0.0041269	0.00684484
KIF18B	3.86708	18.3512	2.24656	1343	2.69719e-22	2.79906e-20
THBS2	11.5758	52.0162	2.16785	5394	7.83506e-09	2.80842e-08
OR9Q1	0.00497727	0.0218544	2.13449	8373	0.00122219	0.00218341
FOXD2	0.313773	1.40678	2.16461	1828.5	2.48265e-20	1.07637e-18
SPDYE17	0.00679318	0.0289311	2.09046	7138	1.94126e-05	4.42299e-05
CYP27C1	1.52739	8.22073	2.4282	3517.5	3.03617e-14	2.56653e-13
FOXE3	0.0352341	0.534219	3.92239	5748.5	4.97247e-08	1.59377e-07
TNFRSF4	2.08261	10.3841	2.31792	2040.5	1.66914e-19	5.35607e-18
PDZD7	0.117102	0.954393	3.02681	2343.5	2.36383e-18	5.38765e-17
TNFRSF18	13.6039	55.0186	2.0159	4093	1.96248e-12	1.2182e-11
C1QL4	0.0556273	0.74285	3.73921	3250.5	3.86514e-15	3.91735e-14
SPATA21	0.00955682	0.230468	4.59189	6705	4.11633e-06	1.0279e-05
MAGED4B	0.00757955	0.0343573	2.18043	6560.5	2.32853e-06	6.01238e-06
NPSR1	0.0875841	0.96423	3.46064	4738	1.40878e-10	6.54098e-10
H1-6	0.00480909	0.193753	5.33231	4695	1.91243e-11	1.015e-10
COL4A1	13.9485	109.905	2.97807	1211	7.59209e-23	1.12213e-20
H2AP	0.00390227	0.141825	5.18365	9207	0.00370077	0.00617745
ISG15	68.9903	1075.96	3.96309	1213	7.74027e-23	1.12947e-20
SPRY4	3.41767	14.4675	2.08173	1725	9.6441e-21	4.81218e-19
ERAS	0.0175841	0.101535	2.52963	6744	3.86321e-06	9.68034e-06
AMTN	7.18669	138.628	4.26975	6385.5	1.52582e-06	4.02771e-06
GABRD	0.128082	0.682065	2.41284	3132.5	1.57187e-15	1.73163e-14
LIN28B	0.00184318	0.316752	7.42501	7509	2.99737e-05	6.66805e-05
DNAH17	0.782002	8.51684	3.44507	2153	4.51067e-19	1.26989e-17
TMEM202	0.000668182	0.0542167	6.34235	9113.5	0.0019779	0.00343439
SHISA7	0.0166114	0.169157	3.34812	5226	2.82077e-09	1.08035e-08
CLEC17A	0.186509	1.03586	2.47351	5722	4.95039e-08	1.58765e-07
TREML4	0.0153136	0.117243	2.93661	5779	3.43247e-08	1.12664e-07
COL4A5	4.2413	24.5835	2.53511	1838	2.70642e-20	1.15289e-18
OTOG	0.00429545	0.017653	2.03903	8311.5	0.0016969	0.00297185
NANOS2	0.00375455	0.07372	4.29535	8905.5	0.00268881	0.00458514
LCTL	0.0444295	0.210218	2.2423	2954	3.79972e-16	4.86901e-15
FAM72B	0.4146	1.77098	2.09475	1964	8.43273e-20	3.1042e-18
HMX3	0.0119955	0.133454	3.47579	8848.5	0.00899534	0.0141829
IGFL3	1.8363	16.4939	3.16705	5692.5	4.13272e-08	1.34003e-07
C2orf80	0.00609545	0.029945	2.29651	9070	0.0077486	0.0123288
OR56A5	0.00524091	0.0578732	3.46501	9044.5	0.00324246	0.00546203
ADRB3	0.0166523	0.0711155	2.09445	6524.5	2.25117e-06	5.82366e-06
HMX2	0.0198159	0.803373	5.34134	6905.5	6.20393e-06	1.51223e-05
CGB5	0.00696364	1.31265	7.55842	3969.5	2.2623e-13	1.64434e-12
VSTM1	0.0435932	0.180149	2.04702	6030.5	1.91158e-07	5.67224e-07
ANKRD34B	0.0440773	0.609796	3.79022	6862.5	1.21901e-05	2.85612e-05
ZAR1L	0.00853864	0.0530412	2.63503	7187.5	1.62536e-05	3.74699e-05
SPANXN3	0.00239545	0.133714	5.80271	9435	0.00543345	0.0088612
ALG1L	6.74584	31.8745	2.24033	2461	6.45646e-18	1.29328e-16
SH2D5	1.43442	11.872	3.04903	2824	1.3266e-16	1.87959e-15
ZFP92	0.226995	1.54676	2.76852	1973.5	9.18161e-20	3.31115e-18
SYCP2	0.388839	5.3137	3.77247	6731.5	7.77385e-06	1.86485e-05
PAX5	0.25198	1.66551	2.72458	3760.5	1.8327e-13	1.34877e-12
MYT1	0.0349523	0.142595	2.02846	6654.5	5.4521e-06	1.33833e-05
OR10S1	0.00108182	0.0237901	4.45883	9061.5	0.0017295	0.00302623
STK31	0.300411	1.21064	2.01076	5094	1.32924e-09	5.31858e-09
CGB7	0.0799705	0.395828	2.30733	2977	4.57095e-16	5.73557e-15
NUDT11	1.75588	10.7136	2.60918	5171	2.11363e-09	8.23091e-09
SPANXD	0.00132727	0.815605	9.26326	8572.5	0.00035541	0.000685453
C20orf204	0.11602	0.652112	2.49074	3139.5	1.66086e-15	1.81837e-14
RFX8	0.0871477	0.639272	2.8749	2126.5	3.5724e-19	1.03256e-17
FAM72A	0.272418	1.14701	2.07399	2000.5	1.1688e-19	4.00057e-18
AJAP1	0.533732	3.0642	2.52132	8242.5	0.00268257	0.0045765
XRCC2	1.04469	5.30603	2.34456	1331.5	2.41673e-22	2.59068e-20
POTEF	0.0269591	0.1788	2.7295	4980.5	6.60742e-10	2.77227e-09
MMP1	87.4047	910.601	3.38104	1716	8.87864e-21	4.52278e-19
COL27A1	2.84334	15.9482	2.48774	1192	6.31731e-23	9.86006e-21
H2AC13	0.675234	5.26798	2.96379	1672	5.91935e-21	3.25314e-19
H2AC11	0.718968	4.03634	2.48905	1522.5	1.47302e-21	1.09984e-19
ADA	7.77079	31.6658	2.02679	1645	4.61171e-21	2.65412e-19
PATE2	0.0103477	0.0475965	2.20154	7802.5	0.000220252	0.000437232
SCN8A	0.132234	0.660289	2.32	3968.5	8.17456e-13	5.41915e-12
LAMB3	154.957	736.498	2.24882	2127.5	3.60436e-19	1.04025e-17
TMEM26	0.0949364	0.624205	2.71699	2367	2.8929e-18	6.39931e-17
FAM163B	0.0553136	0.38491	2.79882	6267	8.17667e-07	2.23552e-06
SIGLEC15	0.126284	0.688071	2.44589	4122	2.40152e-12	1.46651e-11
IFNL3	0.00894091	0.242445	4.76109	5536.5	3.33467e-09	1.26231e-08
ZNF679	0.000579545	0.0284175	5.61571	9453	0.00548612	0.0089374
H3C12	0.100311	0.588895	2.55352	3006.5	5.69523e-16	6.97077e-15
MAGEA6	0.264095	33.6951	6.99534	6111.5	2.92635e-07	8.44571e-07
OR1J2	0.00703409	0.0339136	2.26943	8991.5	0.00488373	0.00801629
C6orf141	1.6011	11.1421	2.79888	2572	1.64847e-17	2.95062e-16
RAD54B	0.312234	1.40507	2.16994	1181	5.67867e-23	9.38906e-21
OR6N1	0.00180682	0.015287	3.08078	8905.5	0.00268879	0.00458514
OPALIN	0.001025	0.00946699	3.20728	9275.5	0.00746568	0.0119058
COL13A1	0.364039	2.12668	2.54644	1151	4.24393e-23	7.26308e-21
ZNF695	0.0687159	0.552546	3.00738	4962	5.88134e-10	2.48689e-09
GALP	0.00253864	0.0724588	4.83504	8893	0.00146031	0.00258466
COL4A6	1.86061	16.5536	3.1533	3802	2.47774e-13	1.78576e-12
CCDC154	0.158775	0.758238	2.25567	6210	6.40932e-07	1.77602e-06
PDCD1LG2	2.17382	10.9753	2.33596	3439.5	1.68519e-14	1.4931e-13
CR1L	0.036375	0.146171	2.00664	6193.5	5.04076e-07	1.41361e-06
HOXC6	0.144514	2.63216	4.18697	853	2.2461e-24	1.02957e-21
ADAMTSL2	1.04347	4.43474	2.08745	1771	1.46998e-20	6.92739e-19
H2BC12	52.0478	217.424	2.0626	2206	7.17568e-19	1.89699e-17
CHSY3	0.770523	3.23877	2.07154	3503	2.72259e-14	2.32565e-13
TMEM239	0.00300909	0.0170047	2.49853	8101.5	0.000461803	0.000875756
HOXC4	0.439777	3.23524	2.87903	2023.5	1.43482e-19	4.76888e-18
NTRK1	0.136816	0.684217	2.32222	3168	2.07731e-15	2.22075e-14
SPANXC	0.0112682	1.43525	6.9929	7921	7.27619e-05	0.000154001
AKR1C4	0.0331023	0.240749	2.86252	7996	0.000799931	0.00146734
MAGEA1	0.0620023	11.5415	7.54029	6900.5	3.69194e-06	9.2786e-06
RASGEF1A	0.965757	5.95325	2.62395	4724.5	1.33594e-10	6.22949e-10
SPOUT1	0.0104705	0.0481031	2.19981	4572	4.33981e-11	2.1794e-10
CSAG1	0.262559	14.4847	5.78574	4300	7.27549e-12	4.11793e-11
OR2L2	0.00536591	0.073445	3.77477	6453.5	5.73687e-07	1.59848e-06
METTL11B	0.0146682	0.580255	5.30593	1162	4.51683e-23	7.60116e-21
FCGR3A	12.3424	50.6141	2.03591	4307	8.54965e-12	4.78084e-11
TMEM244	0.0439682	0.266858	2.60154	5550	9.59634e-09	3.39606e-08
SPRN	0.0729205	0.381363	2.38677	4543.5	4.12908e-11	2.07732e-10
PLPP4	0.166016	4.4744	4.7523	1540	1.73534e-21	1.23116e-19
H2AC18	0.0880341	0.515511	2.54987	7048	2.36011e-05	5.315e-05
H2BC18	0.259709	1.12991	2.12125	3916.5	5.64623e-13	3.84899e-12
RIPPLY2	0.00536818	0.0682367	3.66804	8906.5	0.00849749	0.0134512
KHDC3L	0.0158386	0.1065	2.74934	8855	0.0059349	0.00961631
COL5A2	16.133	181.605	3.49271	1517	1.39899e-21	1.05383e-19
TMEM235	0.004525	0.131629	4.86241	7071	7.60656e-06	1.82718e-05
TSBP1	0.110043	1.15725	3.39455	3916.5	5.32245e-13	3.63971e-12
MICB	2.61923	12.6148	2.2679	2394	3.64633e-18	7.79188e-17
PSORS1C1	0.347045	1.60022	2.20508	3622.5	6.64692e-14	5.32354e-13
DISP3	0.0355386	0.737802	4.37577	3625.5	6.78856e-14	5.43029e-13
HLA-G	3.24131	16.5962	2.3562	4463.5	2.44162e-11	1.27063e-10
IL31	0.00879091	0.131023	3.89767	9212.5	0.00876377	0.0138345
SPDYC	0.0468341	4.68745	6.6451	5230	2.14896e-09	8.36015e-09
IGFL2	2.51573	14.9856	2.57452	4892	3.84634e-10	1.66612e-09
PSG5	0.0226977	0.515961	4.50664	5487.5	1.24868e-08	4.35108e-08
FRG2	0.00205682	0.0257074	3.6437	8559.5	0.000854007	0.00156081
TMEM88B	0.138895	1.19419	3.10396	5736.5	4.49232e-08	1.44988e-07
SLCO6A1	0.0362318	0.268763	2.891	4579	4.58075e-11	2.28803e-10
EXOC3L4	0.405284	3.49102	3.10664	5186	2.31166e-09	8.95213e-09
CPT1B	0.0777023	0.311283	2.0022	3978.5	8.77317e-13	5.79164e-12
LINC00634	0.0556182	0.534786	3.26533	3302.5	5.83857e-15	5.68132e-14
GAGE1	0.00119545	0.207493	7.43936	9499.5	0.00953911	0.0149906
CLEC6A	0.0522477	0.307594	2.55759	5600.5	2.15691e-08	7.2762e-08
NANOGNB	0.00190909	0.0349052	4.19249	9251	0.00421549	0.00698406
ONECUT3	0.00924545	0.330045	5.15777	2493.5	8.31767e-18	1.61954e-16
OLIG2	0.0131273	0.135897	3.37188	7807	0.000388261	0.000745128
IFITM5	0.0109636	0.133969	3.6111	8565	0.00152585	0.00269235
SMIM21	0.00118409	0.00806757	2.76835	9208.5	0.0065677	0.0105688
FOXL2NB	0.0623182	0.685811	3.46009	5107	1.4258e-09	5.677e-09
TRIM71	0.00585227	0.032261	2.46272	6506	2.18315e-06	5.65499e-06
CGB8	0.0165955	1.09445	6.04327	4101	8.43616e-13	5.58542e-12
FAM24B	0.706307	2.83146	2.00318	3978.5	8.77504e-13	5.79164e-12
MAGEA12	0.125505	9.68621	6.27012	7269	3.91217e-05	8.56541e-05
GPC2	0.23947	1.90305	2.99039	2617.5	2.41271e-17	4.08259e-16
CEACAM18	0.00225455	0.0199214	3.14341	9482	0.00912793	0.0143792
IRF9	0.473089	2.27302	2.26443	2108.5	3.04841e-19	8.99764e-18
TM6SF2	0.0553659	0.265255	2.26031	3862	3.75634e-13	2.62957e-12
MEF2B	0.0236205	0.094719	2.00362	5430	8.13903e-09	2.90882e-08
MAGEB1	0.000718182	0.662163	9.84862	9648	0.00989291	0.0155178
FOXI3	0.145177	1.45718	3.32729	6065.5	2.62528e-07	7.63553e-07
EFCAB9	0.00498409	0.0311049	2.64174	9100	0.00378139	0.00630394
NOTO	0.00657727	0.0545979	3.05328	7176	1.5631e-05	3.61201e-05
PNMA6E	0.00945455	2.02206	7.7406	8054.5	0.000678273	0.00125647
TBC1D26	0.000379545	0.00597592	3.97682	8566	0.00050345	0.000949291
C16orf90	0.031175	0.166851	2.4201	8457	0.00334204	0.0056195
HMX1	0.13927	1.23601	3.14972	6911.5	1.67855e-05	3.86275e-05
FAM72D	0.223959	1.04484	2.22197	1666.5	5.62627e-21	3.12731e-19
SP9	0.0755795	1.09088	3.85135	4800.5	2.07938e-10	9.38005e-10
TENM3	1.29426	8.21382	2.66593	3793	2.3212e-13	1.6804e-12
PSG3	0.00319773	0.0247468	2.95212	8582	0.00171649	0.00300429
FANCG	0.146398	0.59906	2.03281	3074	9.90326e-16	1.14059e-14
MAGEA3	0.505864	37.7627	6.22207	5971	1.38435e-07	4.17525e-07
PSG7	0.00270227	0.021295	2.97827	8406	0.00129462	0.00230687
HMSD	0.220486	1.61666	2.87426	5574	2.1818e-08	7.35433e-08
OR2A14	0.00158182	0.0122988	2.95887	8938.5	0.00230307	0.00396094
XKR9	0.236382	1.11561	2.23864	4500.5	3.11865e-11	1.59824e-10
FADS3	3.04024	15.6401	2.36299	1866	3.48848e-20	1.42684e-18
USP17L2	0.00339318	0.0267462	2.97862	9091.5	0.00558932	0.00909184
PNMA6F	0.000304545	0.00767845	4.65608	9452.5	0.00547362	0.00891852
ZNF469	0.8006	6.09951	2.92954	2914.5	2.76506e-16	3.64257e-15
FRG2B	0.00483864	0.0372183	2.94334	8876.5	0.0035841	0.00599347
KIF4B	0.0107886	0.0435237	2.01229	4548.5	3.76233e-11	1.90572e-10
TAS2R46	0.0112977	0.0460715	2.02784	8499	0.00148467	0.0026242
SPANXB1	0.0724682	7.33304	6.66092	7648.5	9.03853e-05	0.000188762
CT45A5	0.00101591	0.0853359	6.39231	9544	0.00716666	0.0114645
PRAC2	0.0123818	0.474524	5.26019	7918	8.02489e-05	0.000169004
PGA3	0.00128636	0.00962738	2.90384	8924	0.00309443	0.00522901
TEX48	0.0370795	0.156666	2.079	6976	1.28236e-05	2.99304e-05
PSG1	0.00598182	0.0440852	2.88164	6882.5	6.74141e-06	1.63122e-05
DYTN	0.000734091	0.0116988	3.99426	8709	0.000784804	0.00144122
TMEM114	0.0116364	0.24532	4.39795	7031.5	8.07977e-06	1.93353e-05
ERVH48-1	0.0806159	2.07964	4.68913	7995	0.00118184	0.00211694
PAGE2	0.105373	9.96418	6.56318	8612	0.00159189	0.00280153
IQCM	0.00537273	0.128205	4.57665	4915	1.38238e-10	6.43065e-10
APOC2	0.00901591	0.0546103	2.59863	7060	8.70197e-06	2.07119e-05
FAM237A	0.0109091	0.0823751	2.91668	8230.5	0.000638817	0.00118743
AL354761.1	0.0521614	0.218083	2.06383	8816.5	0.008533	0.013503
PATE4	0.00186364	0.0106169	2.51017	8708	0.00126492	0.00225601
BHMG1	0.0212364	0.244192	3.52341	4080	1.63365e-12	1.03081e-11
IRGM	0.0485386	0.212036	2.1271	6752	8.29422e-06	1.97945e-05
OR2I1P	3.40886	14.4074	2.07945	6834	1.23315e-05	2.88544e-05
OR1J4	0.0271023	0.140121	2.37019	6269	3.05473e-07	8.79414e-07
STPG4	0.0151455	0.118411	2.96685	7014.5	2.10731e-05	4.77898e-05
PRR20G	0.0207045	3.51508	7.40747	2341.5	1.88425e-18	4.42912e-17
LRRD1	0.00427727	0.0205666	2.26554	6317.5	5.08523e-07	1.42547e-06
PCDHGC5	0.168716	2.59675	3.94404	4138	2.68265e-12	1.62441e-11
MIF	0.00713409	0.054152	2.92421	7967	0.000121454	0.000249113
TMEFF1	0.000793182	0.0170151	4.42302	7452	9.04627e-06	2.14894e-05
KIR3DL3	0.00421591	0.0412344	3.28993	8447	0.000896559	0.0016317
PSG2	0.00311818	0.0335155	3.42605	7091	5.51878e-06	1.35419e-05
PSG11	0.000806818	0.00823864	3.35209	8394	0.00046705	0.000884503
UGT1A4	0.00539318	0.0332283	2.62321	8725	0.00309162	0.00522502
PRR5-ARHGAP8	0.0166409	0.0953002	2.51774	5225.5	2.49406e-09	9.61831e-09
TMEM158	5.37577	23.4423	2.12457	3459	1.95343e-14	1.70217e-13
YJEFN3	0.367011	1.71602	2.22517	5109.5	1.46081e-09	5.81168e-09
FOXD1	0.8886	4.85659	2.45034	2401	3.87138e-18	8.19203e-17
PTX4	0.0473932	1.38707	4.87122	8182.5	0.0020308	0.00352185
HOXA10	0.159477	2.83298	4.1509	1157.5	4.5194e-23	7.60116e-21
TMEM200B	1.7649	7.30299	2.0489	3256	4.12523e-15	4.14222e-14
ETV3L	0.0404955	0.24907	2.62072	4974	5.61123e-10	2.38041e-09
CD8B2	0.171482	2.49587	3.86342	15064	0.000272465	0.000533446
CHKB-CPT1B	0.0119182	0.064419	2.43432	4069	1.51707e-12	9.62222e-12
SIGLEC12	0.382764	3.06321	3.00052	4027	1.23577e-12	7.96273e-12
CKLF-CMTM1	0.00167727	0.0122734	2.87135	9240	0.00439863	0.00726958
OR5M11	0.0191159	0.0995311	2.38037	8378	0.00139904	0.0024832
OR6J1	0.00254773	0.0157513	2.62818	7263.5	1.85989e-05	4.24651e-05
TAS2R20	0.127836	0.511779	2.00122	3908	5.30711e-13	3.63177e-12
ASIC5	0.0084	0.0544291	2.69592	8497.5	0.00171026	0.00299472
AC069503.2	0.00958636	0.0441031	2.20182	6939	6.36498e-06	1.5482e-05
KHDC1L	0.00960682	0.473181	5.62219	3765.5	7.3449e-14	5.82844e-13
SLCO1B3-SLCO1B7	0.000886364	0.0165685	4.2244	7576.5	1.58147e-05	3.65055e-05
TAS2R38	0.0171136	0.144053	3.07338	6281	3.39625e-07	9.70902e-07
OR9A4	0.0154136	0.0938581	2.60627	8820.5	0.00901843	0.0142159
C20orf141	0.0168955	0.27461	4.02268	5925	3.05536e-08	1.00897e-07
AC007040.2	0.0148477	0.0784276	2.40112	5333	5.11124e-09	1.89115e-08
TUBB3	0.0585205	0.345865	2.5632	2279	1.3537e-18	3.28082e-17
LYPD8	0.0169864	0.139887	3.04182	8991.5	0.00819716	0.0130043
HOXB7	1.40767	21.8526	3.95642	2391	3.55388e-18	7.62774e-17
TMEM249	0.0130409	0.122173	3.22781	4035.5	9.74873e-13	6.39106e-12
GOLGA6L7	0.00965682	0.860256	6.47707	6559	1.54795e-06	4.0828e-06
TCF24	0.0468	0.520047	3.47406	1839	2.7047e-20	1.15289e-18
SMIM36	0.00586136	0.0429291	2.87265	6262	3.5397e-07	1.00935e-06
GFY	0.0273295	1.04953	5.26313	5201.5	1.38027e-09	5.50359e-09
LINC00514	0.0560364	0.544519	3.28055	6193	5.87442e-07	1.63425e-06
MMP12	7.70125	137.193	4.15497	1273	1.37986e-22	1.67212e-20
C19orf84	0.121384	1.11243	3.19607	4115	2.27346e-12	1.39394e-11
DPEP2NB	0.027225	0.516237	4.24503	5327.5	3.09102e-09	1.1767e-08
FAM72C	0.197773	0.796838	2.01044	2794	1.03816e-16	1.51608e-15
RHEX	1.53875	10.3381	2.74814	5225	2.91504e-09	1.11318e-08
AKR1C8P	0.0142818	0.105561	2.88582	7831	0.000354666	0.000684155
NPY4R2	0.020625	0.087012	2.07682	6525	2.11927e-06	5.50045e-06
FDX2	0.0115227	0.0525781	2.18998	6857.5	4.91569e-06	1.21506e-05
MAGEA9B	0.00508864	1.42632	8.1308	7433	1.47456e-05	3.41875e-05
ERFL	0.0845318	0.465645	2.46167	2456.5	6.21108e-18	1.25055e-16
ARL14EPL	0.00884545	0.155933	4.13984	5993.5	7.0281e-08	2.20199e-07
NFILZ	0.00581364	0.047527	3.03123	8281	0.000700004	0.0012939
MAGEA2	0.000995455	0.0616998	5.95377	9044	0.00223993	0.00386018
AC008687.4	0.0988477	0.786528	2.99222	1752	1.23498e-20	5.93664e-19
CSAG2	0.0115909	0.645283	5.79887	5315	8.62489e-10	3.54929e-09
CSAG3	0.119848	3.80551	4.98882	3636	5.90373e-14	4.77933e-13
CT45A1	0.00407045	1.26467	8.27936	9177.5	0.0059501	0.00963853
ERVV-2	0.00492273	0.290722	5.88404	6036.5	6.88785e-08	2.16048e-07
ERVV-1	0.0145364	0.307261	4.40173	7367.5	5.83601e-05	0.000124929
CT45A10	0.00390455	3.38663	9.76048	8061.5	0.000117467	0.000241495
CCDC194	0.0314773	0.311316	3.306	4090.5	1.59697e-12	1.00962e-11
CCL5	34.1908	162.295	2.24694	4362	1.23946e-11	6.77364e-11
MROH7-TTC4	0.00127045	0.00656388	2.3692	8894.5	0.00488012	0.00801104
AL603832.3	0.000984091	0.0233241	4.56688	8358.5	0.000177283	0.000355659
LYPD4	0.0117432	0.12216	3.37888	7940	0.000239668	0.000472841
AL121845.3	0.000840909	0.00588893	2.80798	9202	0.00407988	0.00676915
TM4SF19-TCTEX1D2	0.000963636	0.015652	4.02172	9586	0.00805485	0.012791
H4C12	0.412475	1.88486	2.19208	3375	1.03002e-14	9.51736e-14
H2BC14	0.0603432	0.580379	3.26573	4285.5	5.00054e-12	2.90186e-11
LHX1	0.0749091	1.39676	4.2208	2706.5	4.58657e-17	7.31675e-16
H3C8	0.250198	2.12796	3.08833	1924	5.88807e-20	2.27929e-18
H4C6	0.0173568	0.0720132	2.05276	8869	0.00311568	0.00526203
H2BC17	0.193773	2.48297	3.67963	1636.5	4.23854e-21	2.50841e-19
H2AC12	0.14185	0.677077	2.25495	3968	7.75478e-13	5.16015e-12
H4C13	0.0144932	0.1033	2.83339	7641	2.63801e-05	5.91039e-05
H3C11	0.0451977	0.29732	2.71769	4747.5	9.44374e-11	4.49823e-10
H2BC9	0.92527	4.04472	2.12809	2117	3.28578e-19	9.58229e-18
RIMBP3	0.0385318	0.158322	2.03874	3971	8.30323e-13	5.50072e-12
UHRF1	5.29725	22.2999	2.07372	1869	3.5845e-20	1.45695e-18
H4C9	6.09957	26.8795	2.13973	1524	1.49388e-21	1.09984e-19
OR4E1	0.000915909	0.00515417	2.49247	9339	0.00776953	0.012361
H2AC14	0.228841	1.25971	2.46068	3621	6.53488e-14	5.24457e-13
H2AC16	0.176718	1.04567	2.56491	3015.5	6.14443e-16	7.45187e-15
H4C5	0.286314	1.26406	2.14239	3354.5	8.81492e-15	8.2722e-14
H2AC8	3.99856	17.4187	2.12308	3375	1.03125e-14	9.51736e-14
H4C4	0.271091	1.08834	2.00528	3538	3.51562e-14	2.9425e-13
NEFL	7.5971	50.1081	2.72152	5156	1.93214e-09	7.56342e-09
GOLGA6L22	0.008325	0.0463126	2.47588	7184.5	1.97901e-05	4.50426e-05
RDM1	0.21158	1.27435	2.59049	2927	3.05811e-16	3.99624e-15
H2AC4	0.104086	0.453016	2.12178	4972	5.67993e-10	2.40746e-09
H2BC10	0.0531386	0.400176	2.9128	4041.5	1.0027e-12	6.55807e-12
C11orf98	0.0133477	0.0543617	2.026	7463	3.65184e-05	8.02968e-05
H4C1	0.0269955	0.158602	2.55462	6759	2.1115e-06	5.48101e-06
H4C2	0.0812432	0.356469	2.13346	5602	1.60712e-08	5.50957e-08
H3C10	2.10498	13.6288	2.69478	1551	1.9234e-21	1.32132e-19
OR10A6	0.00533636	0.0244625	2.19664	7641.5	0.000210585	0.000419279
AC013394.1	0.0298773	0.147629	2.30485	3300.5	5.81136e-15	5.65767e-14
LBHD2	0.609391	2.89151	2.24638	8251	0.00267009	0.00455641
IQCJ-SCHIP1	0.443386	2.1789	2.29697	2258	1.12867e-18	2.79447e-17
BX276092.9	0.0163227	0.570005	5.12602	3856	2.49216e-13	1.79417e-12
TAF11L11	0.03715	0.801851	4.4319	8458.5	0.00215075	0.00371498
SCO2	0.330007	2.13114	2.69106	3667	9.23603e-14	7.19341e-13
AC015802.6	0.163125	0.66614	2.02985	2603.5	2.14629e-17	3.69261e-16
AC005551.1	0.0479045	0.194857	2.02418	8363.5	0.00155712	0.00274406
AC091057.5	0.00284545	0.0129441	2.18556	8768.5	0.00249673	0.00427479
AC068831.6	0.0968364	0.452926	2.22566	3257	4.15624e-15	4.17017e-14
AC104472.3	0.000445455	0.00802893	4.17186	8009	5.97423e-05	0.000127706
UPK3BL2	0.00333636	0.0251456	2.91396	8738.5	0.001203	0.0021509
AC004593.2	0.000236364	0.00316641	3.74377	9558	0.0076323	0.0121556
FO393400.1	0.00105227	0.00620641	2.56025	8906.5	0.00276098	0.00470164
CR589904.2	0.0125773	0.65616	5.70516	6435	6.00935e-07	1.67012e-06
AL441992.2	0.00500227	0.0208167	2.05709	6042	1.93383e-07	5.73301e-07
H3C2	0.171932	1.23071	2.83958	2958.5	3.91603e-16	5.00339e-15
H3C3	0.281023	1.63082	2.53684	3767	1.91167e-13	1.40477e-12
NPBWR1	0.364277	3.87441	3.41087	5407.5	8.46706e-09	3.01611e-08

## Sheet: CBP treatment patients
Supplementary Table S4.2 CBP treatment patients in TCGA-HNSCC
sample_barcode	bcr_patient_barcode	sample_code	sample_definition	sample_type	age	gender	race	OS	OS.time	clinical_stage	clinical_T	clinical_N	clinical_M	pathologic_stage	pathologic_T	pathologic_N	pathologic_M	histologic_grade	IGF2BP2	CDH2	MAD1L1	LAMP3	PABPC1L	CBS	ULBP1	PRELID3A	CHKB-CPT1B	PSG5	FLRT2
TCGA-BA-4074-01A-01R-1436-07	TCGA-BA-4074	01A	Primary Tumor	Tumor	69	MALE	WHITE	1	15.4	Stage IVA	T3	N2c	M0	Stage IVA	T2	N2c	M0	G3	4.14457	1.58856	1.67229	6.13019	2.63736	0.165044	0.822608	1.57947	0.0388576	0.147307	1.66503
TCGA-BA-4075-01A-01R-1436-07	TCGA-BA-4075	01A	Primary Tumor	Tumor	49	MALE	BLACK OR AFRICAN AMERICAN	1	9.43333	Stage IVA	T4a	N1	M0	Stage III	T3	N0	M0	G2	5.61022	2.36868	2.36732	4.01535	2.72249	0.763921	0.833821	2.52421	0.0204844	0.858538	2.87427
TCGA-BA-5153-01A-01R-1436-07	TCGA-BA-5153	01A	Primary Tumor	Tumor	51	MALE	WHITE	1	58.7333	Stage III	T2	N1	M0		T2	NX		G2	1.66125	0.258579	0.399335	5.98621	3.16829	0.0912598	0.527971	1.34676	0.234624	0.10541	1.84362
TCGA-BA-A6DL-01A-21R-A30B-07	TCGA-BA-A6DL	01A	Primary Tumor	Tumor	59	MALE	WHITE	0	20.7667	Stage III	T3	N0	M0		T0	N0	M0	G2	6.56063	0.0167816	1.18859	5.70294	3.64462	0.446786	1.36799	1.81168	0.18916	0.0607392	0.552475
TCGA-CN-5358-01A-01R-1514-07	TCGA-CN-5358	01A	Primary Tumor	Tumor	60	MALE	WHITE	1	8.7	Stage III	T2	N1	M0	Stage II	T2	N0		G2	4.41414	0.854953	0.857424	5.25362	1.67956	0.104605	0.977903	1.24556	0.0146409	0.348006	3.52687
TCGA-CN-5364-01A-01R-1436-07	TCGA-CN-5364	01A	Primary Tumor	Tumor	55	MALE	WHITE	1	16.4333	Stage IVA	T4a	N2c	M0	Stage IVA	T4a	N2c	M0	G2	6.12813	0.277747	0.52717	6.87386	1.29555	0	1.1644	2.17377	0.016211	0.0346383	1.56939
TCGA-CN-6989-01A-11R-1915-07	TCGA-CN-6989	01A	Primary Tumor	Tumor	64	MALE	WHITE	1	32.6667	Stage IVA	T3	N2b	M0	Stage IVA	T3	N2c		G2	7.02715	3.10802	0.327457	5.7399	2.64138	0.0467006	2.72194	2.59636	0.108089	0	2.84364
TCGA-CR-5243-01A-01R-1514-07	TCGA-CR-5243	01A	Primary Tumor	Tumor	51	MALE	WHITE	0	85.4	Stage IVA	T3	N2b	M0		TX	NX		G3	1.28493	1.18377	0.269632	6.37813	2.16157	0.353775	2.46477	1.63101	0.0798389	0.0347792	3.06884
TCGA-CR-5247-01A-01R-2016-07	TCGA-CR-5247	01A	Primary Tumor	Tumor	48	MALE	BLACK OR AFRICAN AMERICAN	0	11.9333	Stage III	T3	N1	M0		TX	NX		G2	7.22327	2.63473	1.36306	5.65809	1.40261	0.824971	1.06674	2.12674	0	0.0893626	2.41373
TCGA-CR-5248-01A-01R-2016-07	TCGA-CR-5248	01A	Primary Tumor	Tumor	53	MALE	WHITE	0	55.4333	Stage IVA	T4a	N2c	M0		TX	NX		G3	0.87342	0.339479	0.55817	4.67737	3.03196	0.0984196	0.397584	0.914029	0.131589	0.0364682	0.298776
TCGA-CR-6470-01A-11R-1873-07	TCGA-CR-6470	01A	Primary Tumor	Tumor	38	MALE	WHITE	0	50.7	Stage IVA	T1	N2c	M0	Stage II	T2	N0	M0	G2	4.16524	0.947778	0.336283	5.76902	1.90246	1.65526	1.51496	1.92246	0.046002	0.0330882	1.01057
TCGA-CR-6471-01A-11R-1873-07	TCGA-CR-6471	01A	Primary Tumor	Tumor	58	MALE	WHITE	1	40.0667	Stage IVA	T4a	N0	M0	Stage IVA	T4a	N1	M0	G2	4.34814	0.246347	0.270589	5.51303	0.620962	0	2.07656	0.718	0.0152121	0	1.24422
TCGA-CR-6472-01A-11R-1873-07	TCGA-CR-6472	01A	Primary Tumor	Tumor	59	MALE	WHITE	0	35	Stage IVB	T2	N3	M0					G3	3.76466	0.457857	0.0962619	3.1578	1.08038	0.0447438	0.390227	0.182438	0	0.021764	0.575216
TCGA-CR-6473-01A-11R-1873-07	TCGA-CR-6473	01A	Primary Tumor	Tumor	68	MALE	WHITE	0	37.5	Stage IVA	T3	N2b	M0					G3	5.75344	0.396598	0.184725	6.32299	2.21232	1.74537	2.44201	2.73031	0.0465609	3.89023	1.7169
TCGA-CR-6477-01A-11R-1873-07	TCGA-CR-6477	01A	Primary Tumor	Tumor	56	FEMALE	WHITE	0	17.1333	Stage IVA	T3	N2b	M0					G2	3.76481	0.804467	0.431569	6.22724	0.745022	0.0761486	0.887915	2.38756	0.0150693	0	3.08724
TCGA-CR-6478-01A-11R-1873-07	TCGA-CR-6478	01A	Primary Tumor	Tumor	66	FEMALE	WHITE	1	6.1	Stage IVA	T3	N2c	M0					G3	6.43389	1.17255	0.596744	6.818	2.84197	0.182565	0.478817	1.10715	0.0370307	0.268913	3.3223
TCGA-CR-6481-01A-11R-1873-07	TCGA-CR-6481	01A	Primary Tumor	Tumor	47	MALE	WHITE	0	10.3667	Stage IVA	T2	N2a	M0					G2	2.02308	0.65205	0.389347	5.65469	0.856388	0.0405418	0.194465	0.650581	0.0220482	0	1.49113
TCGA-CR-6482-01A-11R-1873-07	TCGA-CR-6482	01A	Primary Tumor	Tumor	62	MALE	BLACK OR AFRICAN AMERICAN	0	11.5	Stage IVA	T2	N2b	M0					G3	1.8043	1.18726	0.461843	5.80424	1.64644	0.821057	1.82725	2.32588	0.0287106	0.0308304	2.33705
TCGA-CR-6484-01A-11R-1873-07	TCGA-CR-6484	01A	Primary Tumor	Tumor	67	FEMALE	ASIAN	0	11.8	Stage IVA	T4a	N0	M0	Stage IVA	T4a	N2	M0	G2	4.00776	0.332049	0.25689	5.51888	1.59321	0.0564448	1.3034	1.19636	0.119423	0.143002	0.955536
TCGA-CR-6491-01A-11R-1873-07	TCGA-CR-6491	01A	Primary Tumor	Tumor	60	MALE	BLACK OR AFRICAN AMERICAN	0	23.1	Stage IVA	T4a	NX	M0	Stage IVA	T4a	N2b	M0	G2	5.67861	0.125783	0.357383	4.98512	1.12869	0	0.440421	1.70805	0.0297002	0.108357	2.9641
TCGA-CR-6493-01A-11R-1873-07	TCGA-CR-6493	01A	Primary Tumor	Tumor	69	MALE	BLACK OR AFRICAN AMERICAN	1	9.4	Stage IVA	T3	N2b	M0	Stage IVA	T3	N2b		G2	6.67655	0.41186	1.83645	5.33247	2.08563	0.0781999	0.415326	3.17938	0.0179219	3.25413	3.57604
TCGA-CR-7367-01A-11R-2016-07	TCGA-CR-7367	01A	Primary Tumor	Tumor	52	MALE	WHITE	0	48	Stage IVB	T4a	N3	M0	Stage IVA	T4a	N1	M0	G1	5.00176	2.30999	1.34085	3.15913	2.06499	0.618709	0.841732	1.09376	0.0513025	0.357946	2.97102
TCGA-CR-7383-01A-11R-2132-07	TCGA-CR-7383	01A	Primary Tumor	Tumor	79	FEMALE	WHITE	1	17.3667	Stage I	T1	N0	M0	Stage I	T1	N0	M0	G2	5.0384	1.35862	0.239398	6.64948	1.45623	0.0114956	2.34968	2.81705	0	0.217479	2.95347
TCGA-CR-7386-01A-11R-2016-07	TCGA-CR-7386	01A	Primary Tumor	Tumor	69	MALE	WHITE	0	47.6667	Stage IVA	T4a	N1	M0	Stage IVA	T4a	N2c	M0	G1	5.43296	2.25193	0.474462	7.16417	0.565695	0.0650208	0.981268	1.68675	0.0223323	0.115832	3.28812
TCGA-CR-7388-01A-11R-2016-07	TCGA-CR-7388	01A	Primary Tumor	Tumor	70	FEMALE	WHITE	1	27.4333	Stage IVA	T2	N2	M0		TX	NX		G2	4.54612	0.922274	0.619648	7.41773	2.64913	0.164658	2.18713	1.99689	0.123136	0	2.53446
TCGA-CR-7389-01A-11R-2016-07	TCGA-CR-7389	01A	Primary Tumor	Tumor	55	MALE	BLACK OR AFRICAN AMERICAN	0	13.0667	Stage III	T2	N1	M0		TX	NX		G2	2.3417	0.542308	0.148348	6.26684	0.661476	0.0809305	1.46916	0.768841	0	0.143655	1.80376
TCGA-CR-7393-01A-11R-2016-07	TCGA-CR-7393	01A	Primary Tumor	Tumor	26	MALE	WHITE	0	33.1	Stage I	T1	N0	M0	Stage III	T1	N1	M0	G2	3.64236	0.992913	0.484808	5.74428	0.527271	0.0174944	0.86576	0.699907	0.0234683	0.0743684	3.34704
TCGA-CR-7397-01A-11R-2016-07	TCGA-CR-7397	01A	Primary Tumor	Tumor	44	MALE	WHITE	0	25.1333	Stage IVA	T3	N2b	M0	Stage IVA	T3	N2b	M0	G2	4.68992	1.79585	0.56003	6.11304	1.354	0.158078	0.698663	1.11263	0.0405418	0.064607	2.11457
TCGA-CR-7402-01A-11R-2016-07	TCGA-CR-7402	01A	Primary Tumor	Tumor	68	MALE	WHITE	0	30.3667	Stage III	T3	N0	M0		TX	NX		G2	5.95356	0.0561673	0.641731	4.2841	1.4537	0.130667	2.74545	2.85408	0.0429244	0.0116388	0.683741
TCGA-CR-7404-01A-11R-2132-07	TCGA-CR-7404	01A	Primary Tumor	Tumor	53	MALE	WHITE	0	49.0667	Stage IVA	T3	N2b	M0		TX	NX		G2	4.70402	0.416407	0.467801	5.85667	3.29494	0.824401	1.11497	1.68347	0.292428	0.031254	1.42986
TCGA-CV-5430-01A-02R-1686-07	TCGA-CV-5430	01A	Primary Tumor	Tumor	61	MALE	WHITE	0	141.367	Stage IVA	T4a	N2b	M0	Stage IVA	T4a	N2a		G3	4.2198	0.414136	0.135798	5.7905	3.86052	0.634036	0.502331	2.49973	0.191563	0	1.29196
TCGA-CV-5434-01A-01R-1686-07	TCGA-CV-5434	01A	Primary Tumor	Tumor	60	MALE	BLACK OR AFRICAN AMERICAN	1	110.467	Stage IVA	T4a	N1	M0	Stage IVA	T4a	N2b		G2	5.87711	1.01842	0.378401	6.01578	2.4461	0.904118	3.3999	3.29641	0.0554733	0.0200577	2.54826
TCGA-CV-5435-01A-01R-1686-07	TCGA-CV-5435	01A	Primary Tumor	Tumor	57	MALE	WHITE	1	77.3	Stage IVA	T4a	N0	M0	Stage IVA	T4a	N2b		G3	7.31344	1.12188	0.101516	5.37741	3.85185	0.0549179	2.20449	2.1553	0.0736832	0.178109	2.90641
TCGA-CV-5439-01A-01R-1686-07	TCGA-CV-5439	01A	Primary Tumor	Tumor	62	MALE	WHITE	1	18.2	Stage II	T2	N0	M0	Stage IVA	T3	N2b		G2	4.53942	0.0503276	0.116897	4.69162	1.75193	0	0.815657	2.04953	0.0173518	0	1.01378
TCGA-DQ-5629-01A-01R-1873-07	TCGA-DQ-5629	01A	Primary Tumor	Tumor	64	MALE	WHITE	1	31.3667	Stage IVA	T4a	N2c	M0		TX	NX		G2	6.37773	0.621899	0.362442	6.21347	2.51763	0.117961	5.13256	1.58491	0.0694272	0.0253123	0.907352
TCGA-DQ-5631-01A-01R-1873-07	TCGA-DQ-5631	01A	Primary Tumor	Tumor	52	MALE	WHITE	1	18.2667	Stage IVA	T3	N2b	M0		TX	NX		G3	6.92209	4.78411	1.92513	3.45929	2.5833	0.0193461	0.956503	3.4422	0.0130692	0.466236	2.92737
TCGA-H7-A6C4-01A-11R-A30B-07	TCGA-H7-A6C4	01A	Primary Tumor	Tumor	35	FEMALE	WHITE	0	13.8	Stage III	T3	N1	M0	Stage IVA	T2	N2b	M0	G2	4.71371	0.310922	0.264356	4.69335	1.43781	0.1149	0.369829	1.43499	0.0529723	0.0843364	2.50653
TCGA-HD-7229-01A-11R-2016-07	TCGA-HD-7229	01A	Primary Tumor	Tumor	60	MALE	WHITE	0	34.2333	Stage IVA	T4a	NX	M0	Stage IVA	T4a	N0		G3	6.5915	0.146003	2.08137	6.00536	2.75527	0.0411028	0.40621	2.18786	0.209141	0.751635	3.56445
TCGA-KU-A6H8-01A-21R-A34R-07	TCGA-KU-A6H8	01A	Primary Tumor	Tumor	41	MALE	WHITE	1	10.9	Stage I	T1	N0	M0	Stage IVA	T2	N2b	M0	G3	1.52371	0.223299	0.189919	3.04584	1.95166	0.0126402	0.200504	1.2241	0.0996319	0.0543623	2.06805
TCGA-MZ-A6I9-01A-11R-A31N-07	TCGA-MZ-A6I9	01A	Primary Tumor	Tumor	68	MALE	WHITE	1	16.3	Stage IVA	T4a	N2b	M0					G2	5.23003	0.160275	0.124593	3.60925	3.41331	1.75211	0.414136	0.780814	0.066537	0.0886844	0.578021
TCGA-QK-A6IF-01A-11R-A31N-07	TCGA-QK-A6IF	01A	Primary Tumor	Tumor	61	MALE	WHITE	0	23.4667	Stage IVA	T1	N2b	M0					GX	3.47283	2.4218	0.594644	4.79609	5.48336	1.18479	1.98313	3.16574	0.608431	0.266277	1.39364
TCGA-QK-A6IG-01A-11R-A31N-07	TCGA-QK-A6IG	01A	Primary Tumor	Tumor	69	MALE	WHITE	1	7.4	Stage II	T2	N0	M0	Stage III	T2	N1	M0	G2	5.54166	3.69109	2.25604	3.62345	4.32834	0.0687396	0.574925	2.45339	0	0.80149	2.38673
TCGA-QK-A6IH-01A-11R-A31N-07	TCGA-QK-A6IH	01A	Primary Tumor	Tumor	65	FEMALE	WHITE	0	21.7667	Stage IVA	T4a	N1	M0	Stage IVB	T4b	N2b	M0	G2	3.56921	0.247928	1.40724	1.52637	1.14626	0.026021	0.132774	1.60288	0.0352016	0.0377336	2.93089
TCGA-QK-A6II-01A-11R-A31N-07	TCGA-QK-A6II	01A	Primary Tumor	Tumor	52	MALE	WHITE	1	9.46667	Stage III	T3	N0	M0	Stage IVA	T4a	N2c	M0	G2	4.383	0	0.562768	1.57274	0.84559	0.0371713	0.540523	1.83196	0.0126402	0.0535284	0.839557
TCGA-QK-A8Z7-01A-11R-A39I-07	TCGA-QK-A8Z7	01A	Primary Tumor	Tumor	59	MALE	BLACK OR AFRICAN AMERICAN	0	13.0667	Stage IVA	T4a	N2c	M0	Stage IVA	T4a	N2c	M0		7.89073	1.10158	0.298541	3.4069	4.58659	1.34545	5.07187	2.37651	0.397474	0	0.346985

## Sheet: predict carboplatin response
Supplementary Table S4.3 TCGA-HNSCC patients predict carboplatin response
sample_barcode	CBP reponse
TCGA-HD-A6I0-01A-11R-A31N-07	15.1455
TCGA-BA-4075-01A-01R-1436-07	15.1359
TCGA-CV-A6JN-01A-11R-A31N-07	15.1011
TCGA-D6-A6EM-01A-21R-A31N-07	15.094
TCGA-BA-4074-01A-01R-1436-07	15.0804
TCGA-CV-A6JM-01A-11R-A31N-07	15.0753
TCGA-IQ-A6SH-01A-12R-A34R-07	15.066
TCGA-CV-A6JU-01A-11R-A31N-07	15.0635
TCGA-UF-A7JS-01A-11R-A34R-07	15.0619
TCGA-QK-A6IJ-01A-11R-A31N-07	15.0601
TCGA-CV-A45Q-01A-11R-A24H-07	15.0459
TCGA-T2-A6WZ-01A-21R-A34R-07	15.0394
TCGA-BA-7269-01A-11R-2016-07	15.0328
TCGA-QK-A6IH-01A-11R-A31N-07	15.029
TCGA-MT-A7BN-01A-12R-A34R-07	15.02
TCGA-D6-A6ES-01A-12R-A31N-07	15.0198
TCGA-UF-A7JF-01A-11R-A34R-07	15.0173
TCGA-BA-A6D8-01A-31R-A31N-07	15.015
TCGA-D6-A6EN-01A-11R-A31N-07	15.0078
TCGA-D6-A6EQ-01A-11R-A31N-07	15.0048
TCGA-CV-6003-01A-11R-1686-07	15.0019
TCGA-CV-A6K1-01A-11R-A31N-07	14.9957
TCGA-HD-A633-01A-11R-A28V-07	14.9911
TCGA-F7-A622-01A-11R-A28V-07	14.9904
TCGA-CV-6956-01A-21R-2016-07	14.9824
TCGA-QK-A6II-01A-11R-A31N-07	14.9823
TCGA-CV-A6JT-01A-11R-A31N-07	14.9788
TCGA-MZ-A7D7-01A-21R-A34R-07	14.9622
TCGA-BA-A6DA-01A-31R-A31N-07	14.9611
TCGA-P3-A5Q6-01A-11R-A28V-07	14.9573
TCGA-CQ-7065-01A-11R-2081-07	14.9433
TCGA-CV-5966-01A-11R-1686-07	14.9402
TCGA-DQ-7588-01A-11R-2081-07	14.9402
TCGA-CV-6436-01A-11R-1686-07	14.9374
TCGA-D6-A6EK-01A-11R-A31N-07	14.9351
TCGA-F7-A61W-01A-11R-A28V-07	14.9241
TCGA-CV-5973-01A-11R-1686-07	14.9193
TCGA-BB-A6UO-01A-12R-A34R-07	14.9187
TCGA-F7-A61S-01A-11R-A28V-07	14.9171
TCGA-CV-7180-01A-11R-2016-07	14.9168
TCGA-QK-A6IG-01A-11R-A31N-07	14.9127
TCGA-IQ-A61I-01A-11R-A30B-07	14.9124
TCGA-CQ-5333-01A-01R-2403-07	14.9114
TCGA-P3-A6T2-01A-11R-A34R-07	14.9085
TCGA-CV-A6JE-01A-11R-A31N-07	14.9066
TCGA-F7-A620-01A-11R-A28V-07	14.9037
TCGA-UF-A7JK-01A-11R-A34R-07	14.8996
TCGA-P3-A6T5-01A-11R-A34R-07	14.8961
TCGA-CN-4730-01A-01R-1436-07	14.8932
TCGA-CV-6960-01A-41R-2016-07	14.8919
TCGA-IQ-A61G-01A-11R-A30B-07	14.8917
TCGA-MT-A67A-01A-11R-A30B-07	14.8903
TCGA-CQ-6220-01A-11R-1915-07	14.886
TCGA-CN-4726-01A-01R-1436-07	14.8858
TCGA-CN-A63T-01A-11R-A28V-07	14.8774
TCGA-CR-5247-01A-01R-2016-07	14.8772
TCGA-BB-8601-01A-11R-2403-07	14.873
TCGA-BA-6872-01A-11R-1873-07	14.8701
TCGA-CN-4725-01A-01R-1436-07	14.8692
TCGA-F7-A61V-01A-11R-A28V-07	14.8685
TCGA-CV-A465-01A-11R-A266-07	14.8673
TCGA-BA-A6DD-01A-12R-A31N-07	14.8649
TCGA-UF-A7JC-01A-21R-A34R-07	14.8646
TCGA-BA-5152-01A-02R-1873-07	14.8637
TCGA-CV-6945-01A-11R-1915-07	14.8628
TCGA-CV-5432-01A-02R-1686-07	14.8621
TCGA-MT-A51X-01A-11R-A266-07	14.8611
TCGA-CQ-A4CA-01A-11R-A24Z-07	14.859
TCGA-UP-A6WW-01A-12R-A34R-07	14.8515
TCGA-CV-7255-01A-11R-2016-07	14.8475
TCGA-4P-AA8J-01A-11R-A39I-07	14.8436
TCGA-CV-A6JD-01A-11R-A31N-07	14.8417
TCGA-H7-8501-01A-11R-2403-07	14.8412
TCGA-P3-A5QF-01A-11R-A28V-07	14.8373
TCGA-MZ-A6I9-01A-11R-A31N-07	14.8352
TCGA-F7-A624-01A-22R-A30B-07	14.8351
TCGA-UF-A7JT-01A-11R-A34R-07	14.8345
TCGA-P3-A6T7-01A-11R-A34R-07	14.8339
TCGA-D6-6517-01A-11R-1873-07	14.8311
TCGA-CN-4731-01A-01R-1436-07	14.8296
TCGA-BB-4224-01A-01R-1436-07	14.8281
TCGA-TN-A7HI-01A-11R-A34R-07	14.8272
TCGA-DQ-5630-01A-01R-1873-07	14.8272
TCGA-CR-6493-01A-11R-1873-07	14.8258
TCGA-CV-5976-01A-11R-1686-07	14.821
TCGA-F7-A50J-01A-21R-A28V-07	14.8203
TCGA-IQ-A61O-01A-11R-A30B-07	14.8188
TCGA-CV-5977-01A-11R-1686-07	14.8185
TCGA-P3-A6SX-01A-11R-A34R-07	14.8173
TCGA-CV-A464-01A-11R-A266-07	14.8168
TCGA-P3-A5QA-01A-11R-A28V-07	14.8158
TCGA-BB-7870-01A-11R-2232-07	14.8122
TCGA-QK-A64Z-01A-11R-A30B-07	14.8114
TCGA-CQ-6227-01A-11R-1915-07	14.8107
TCGA-CV-5979-01A-11R-1686-07	14.8106
TCGA-BB-A5HY-01A-11R-A28V-07	14.8094
TCGA-CQ-6219-01A-11R-1915-07	14.8092
TCGA-CN-5365-01A-01R-1436-07	14.8086
TCGA-HD-A634-01A-11R-A28V-07	14.8076
TCGA-P3-A6T3-01A-11R-A34R-07	14.8069
TCGA-CQ-5329-01A-01R-1686-07	14.8055
TCGA-BA-5149-01A-01R-1514-07	14.804
TCGA-IQ-A6SG-01A-12R-A34R-07	14.8038
TCGA-BA-A6DB-01A-11R-A30B-07	14.8028
TCGA-UF-A71A-01A-22R-A34R-07	14.802
TCGA-P3-A6T6-01A-11R-A34R-07	14.8016
TCGA-HD-8635-01A-11R-2403-07	14.8009
TCGA-BA-A6DL-01A-21R-A30B-07	14.7975
TCGA-CQ-7069-01A-11R-2403-07	14.7965
TCGA-CQ-A4CD-01A-21R-A24Z-07	14.796
TCGA-CV-7430-01A-11R-2132-07	14.7953
TCGA-TN-A7HJ-01A-12R-A34R-07	14.7951
TCGA-CN-A49C-01A-11R-A24H-07	14.7948
TCGA-CV-6954-01A-11R-1915-07	14.7938
TCGA-CQ-A4C6-01A-11R-A24Z-07	14.7933
TCGA-UF-A7JV-01A-11R-A34R-07	14.7917
TCGA-CV-A6JZ-01A-11R-A31N-07	14.7886
TCGA-H7-A6C4-01A-11R-A30B-07	14.7885
TCGA-UF-A71D-01A-12R-A34R-07	14.7871
TCGA-CR-7365-01A-11R-2016-07	14.7867
TCGA-CV-5439-01A-01R-1686-07	14.7858
TCGA-HD-7917-01A-11R-2232-07	14.7847
TCGA-CV-7247-01A-11R-2016-07	14.784
TCGA-D6-8568-01A-11R-2403-07	14.7838
TCGA-T3-A92N-01A-11R-A39I-07	14.7836
TCGA-CV-7409-01A-31R-2232-07	14.7835
TCGA-BB-7864-01A-11R-2232-07	14.7833
TCGA-CV-7432-01A-11R-2132-07	14.7822
TCGA-QK-A652-01A-11R-A30B-07	14.7817
TCGA-IQ-A61E-01A-22R-A30B-07	14.7817
TCGA-DQ-5624-01A-01R-1873-07	14.7797
TCGA-CN-6995-01A-31R-2016-07	14.7795
TCGA-UF-A7JO-01A-11R-A34R-07	14.7785
TCGA-BB-A5HZ-01A-21R-A28V-07	14.7781
TCGA-CQ-6225-01A-11R-1915-07	14.7768
TCGA-CN-A641-01A-11R-A30B-07	14.7753
TCGA-CV-7177-01A-11R-2016-07	14.7751
TCGA-UF-A71B-01A-12R-A34R-07	14.7751
TCGA-KU-A66T-01A-11R-A30B-07	14.7751
TCGA-CQ-6222-01A-11R-1915-07	14.7743
TCGA-UF-A71E-01A-31R-A34R-07	14.7743
TCGA-MT-A67D-01A-31R-A30B-07	14.7739
TCGA-P3-A6T0-01A-12R-A34R-07	14.7718
TCGA-CQ-5326-01A-01R-1873-07	14.7714
TCGA-D6-A4Z9-01A-11R-A24Z-07	14.7714
TCGA-CV-7434-01A-11R-2132-07	14.7707
TCGA-D6-8569-01A-11R-2403-07	14.7706
TCGA-D6-A6EP-01A-11R-A31N-07	14.7701
TCGA-CN-A6V7-01A-12R-A34R-07	14.77
TCGA-BA-6869-01A-11R-1873-07	14.7698
TCGA-CV-7429-01A-11R-2132-07	14.7695
TCGA-IQ-7631-01A-11R-2081-07	14.7693
TCGA-TN-A7HL-01A-11R-A34R-07	14.7683
TCGA-KU-A6H8-01A-21R-A34R-07	14.7678
TCGA-CQ-A4C7-01A-11R-A24Z-07	14.7677
TCGA-CV-7183-01A-11R-2016-07	14.7676
TCGA-CV-7415-01A-11R-2081-07	14.7675
TCGA-CQ-6218-01A-11R-1915-07	14.7672
TCGA-BA-6870-01A-11R-1873-07	14.7657
TCGA-CV-7089-01A-11R-2016-07	14.7653
TCGA-RS-A6TO-01A-32R-A34R-07	14.765
TCGA-CV-A461-01A-41R-A266-07	14.7642
TCGA-CQ-6229-01A-11R-1915-07	14.7639
TCGA-CN-A49B-01A-31R-A24H-07	14.7631
TCGA-CV-6950-01A-11R-1915-07	14.763
TCGA-BB-7871-01A-11R-2232-07	14.7626
TCGA-BB-7863-01A-11R-2232-07	14.7626
TCGA-CN-A63W-01A-11R-A30B-07	14.7615
TCGA-IQ-7630-01A-11R-2081-07	14.7599
TCGA-CN-5366-01A-01R-1436-07	14.7595
TCGA-CR-7383-01A-11R-2132-07	14.7591
TCGA-CN-A642-01A-12R-A30B-07	14.7581
TCGA-H7-8502-01A-11R-2403-07	14.757
TCGA-CV-7245-01A-11R-2016-07	14.757
TCGA-CR-7372-01A-11R-2016-07	14.7562
TCGA-IQ-7632-01A-11R-2081-07	14.7559
TCGA-BA-A6DI-01A-11R-A30B-07	14.7552
TCGA-MT-A51W-01A-21R-A266-07	14.7547
TCGA-CV-7099-01A-41R-2016-07	14.7544
TCGA-CQ-A4CG-01A-11R-A266-07	14.7543
TCGA-CV-6952-01A-11R-1915-07	14.7538
TCGA-D6-A74Q-01A-11R-A34R-07	14.7538
TCGA-CN-6018-01A-11R-1686-07	14.7521
TCGA-CV-6951-01A-11R-1915-07	14.7521
TCGA-CV-6933-01A-11R-1915-07	14.7507
TCGA-CQ-6223-01A-11R-1915-07	14.7507
TCGA-CQ-5327-01A-01R-1686-07	14.7496
TCGA-CV-6441-01A-11R-1686-07	14.749
TCGA-D6-A6EO-01A-11R-A31N-07	14.7469
TCGA-CV-7103-01A-21R-2016-07	14.7459
TCGA-CN-6998-01A-23R-2016-07	14.7457
TCGA-CN-6988-01A-11R-1915-07	14.7437
TCGA-UF-A7JH-01A-21R-A34R-07	14.7423
TCGA-HD-8634-01A-11R-2403-07	14.7412
TCGA-QK-A8ZA-01A-11R-A39I-07	14.7407
TCGA-CV-7423-01A-11R-2081-07	14.7406
TCGA-CR-7401-01A-11R-2016-07	14.7404
TCGA-CV-7421-01A-11R-2081-07	14.7401
TCGA-CV-6935-01A-11R-1915-07	14.7398
TCGA-HD-7832-01A-11R-2132-07	14.7388
TCGA-CV-A6K2-01A-11R-A31N-07	14.7387
TCGA-CV-6962-01A-11R-1915-07	14.7372
TCGA-QK-A8Z8-01A-11R-A39I-07	14.7359
TCGA-CV-7243-01A-11R-2016-07	14.7343
TCGA-D6-A4ZB-01A-11R-A24Z-07	14.7337
TCGA-CQ-7067-01A-11R-2232-07	14.7316
TCGA-CR-6491-01A-11R-1873-07	14.7311
TCGA-BA-4076-01A-01R-1436-07	14.731
TCGA-CV-A463-01A-11R-A266-07	14.731
TCGA-P3-A6T8-01A-11R-A34R-07	14.729
TCGA-BB-4227-01A-01R-1873-07	14.7289
TCGA-DQ-5625-01A-01R-1873-07	14.7269
TCGA-BA-A6DJ-01A-11R-A30B-07	14.7265
TCGA-CN-A6UY-01A-12R-A34R-07	14.7252
TCGA-CV-A45T-01A-11R-A24H-07	14.7247
TCGA-CV-A45R-01A-11R-A24H-07	14.7247
TCGA-CQ-A4CI-01A-11R-A266-07	14.7237
TCGA-CV-A45P-01A-11R-A24H-07	14.7234
TCGA-KU-A6H7-01A-11R-A31N-07	14.7233
TCGA-CQ-6224-01A-11R-1915-07	14.7228
TCGA-T2-A6WX-01A-12R-A34R-07	14.7224
TCGA-BA-6873-01A-11R-1873-07	14.7223
TCGA-C9-A47Z-01A-11R-A24H-07	14.7223
TCGA-HD-7229-01A-11R-2016-07	14.7213
TCGA-P3-A5Q5-01A-11R-A28V-07	14.7205
TCGA-CV-7416-01A-11R-2081-07	14.7204
TCGA-CN-5363-01A-01R-1436-07	14.72
TCGA-CN-4740-01A-01R-1436-07	14.7182
TCGA-CN-5364-01A-01R-1436-07	14.7168
TCGA-CV-6938-01A-11R-1915-07	14.7167
TCGA-CV-7095-01A-21R-2016-07	14.7166
TCGA-D6-6516-01A-11R-1873-07	14.7149
TCGA-CV-7091-01A-11R-2016-07	14.7129
TCGA-BA-A6DG-01A-21R-A30B-07	14.7111
TCGA-UF-A718-01A-22R-A34R-07	14.7106
TCGA-CV-7238-01A-11R-2016-07	14.7103
TCGA-F7-A50I-01A-11R-A28V-07	14.7101
TCGA-CN-4727-01A-01R-1436-07	14.7093
TCGA-CR-7386-01A-11R-2016-07	14.709
TCGA-CV-7438-01A-21R-2132-07	14.7071
TCGA-CQ-5330-01A-01R-1686-07	14.7057
TCGA-CV-7413-01A-11R-2081-07	14.7051
TCGA-CQ-5325-01A-01R-1686-07	14.7048
TCGA-CN-4742-01A-02R-1514-07	14.7048
TCGA-CN-6022-01A-21R-1686-07	14.7048
TCGA-H7-7774-01A-21R-2081-07	14.7046
TCGA-CV-6959-01A-11R-1915-07	14.7028
TCGA-CQ-A4CE-01A-11R-A266-07	14.7019
TCGA-CV-7253-01A-11R-2016-07	14.7018
TCGA-WA-A7GZ-01A-11R-A34R-07	14.7013
TCGA-BB-7872-01A-11R-2232-07	14.7012
TCGA-CN-A497-01A-11R-A24H-07	14.6997
TCGA-CV-6937-01A-11R-2016-07	14.6994
TCGA-CV-7437-01A-21R-2132-07	14.6985
TCGA-CR-6492-01A-12R-2081-07	14.6976
TCGA-CV-7100-01A-11R-2016-07	14.6969
TCGA-D6-6823-01A-11R-1915-07	14.6952
TCGA-CV-7411-01A-11R-2081-07	14.6951
TCGA-CN-A6V3-01A-12R-A34R-07	14.6943
TCGA-CV-A6JY-01A-11R-A31N-07	14.6932
TCGA-CN-6011-01A-11R-1686-07	14.6932
TCGA-CV-A45Z-01A-21R-A24Z-07	14.6927
TCGA-CV-7440-01A-11R-2132-07	14.692
TCGA-CN-4737-01A-01R-1436-07	14.6907
TCGA-CN-4722-01A-01R-1436-07	14.6905
TCGA-DQ-5631-01A-01R-1873-07	14.6896
TCGA-CV-A45V-01A-21R-A24Z-07	14.6887
TCGA-F7-A50G-01A-11R-A266-07	14.6887
TCGA-CV-5970-01A-11R-1686-07	14.6877
TCGA-BA-A4II-01A-11R-A266-07	14.6876
TCGA-DQ-7595-01A-11R-2232-07	14.6872
TCGA-CX-7082-01A-11R-2016-07	14.6872
TCGA-CN-6020-01A-11R-1686-07	14.6855
TCGA-CN-5355-01A-01R-1436-07	14.6851
TCGA-CV-7433-01A-11R-2132-07	14.6848
TCGA-CQ-A4CH-01A-11R-A266-07	14.6845
TCGA-CV-A45O-01A-21R-A24H-07	14.6845
TCGA-CQ-A4C9-01A-11R-A24Z-07	14.6839
TCGA-CV-5444-01A-02R-1514-07	14.6834
TCGA-CV-5971-01A-11R-1686-07	14.683
TCGA-CV-7252-01A-11R-2016-07	14.6824
TCGA-WA-A7H4-01A-21R-A34R-07	14.68
TCGA-CV-A45X-01A-21R-A24Z-07	14.68
TCGA-CV-7250-01A-11R-2016-07	14.6799
TCGA-QK-A6VC-01A-23R-A34R-07	14.6798
TCGA-CQ-A4CB-01A-11R-A24Z-07	14.6797
TCGA-UF-A7JD-01A-11R-A34R-07	14.6789
TCGA-T2-A6X2-01A-12R-A34R-07	14.6789
TCGA-BA-A4IF-01A-11R-A266-07	14.6779
TCGA-CR-7379-01A-11R-2016-07	14.6777
TCGA-CV-7428-01A-11R-2132-07	14.6771
TCGA-CV-6955-01A-11R-2016-07	14.6769
TCGA-P3-A6T4-01A-11R-A34R-07	14.6763
TCGA-CV-7102-01A-11R-2016-07	14.6758
TCGA-CQ-6221-01A-11R-2081-07	14.6757
TCGA-CV-5436-01A-01R-1514-07	14.6755
TCGA-CV-A45Y-01A-11R-A24Z-07	14.6755
TCGA-BB-A6UM-01A-12R-A34R-07	14.6753
TCGA-CN-4736-01A-01R-1436-07	14.6746
TCGA-CQ-5334-01A-01R-1686-07	14.6728
TCGA-UF-A7J9-01A-12R-A34R-07	14.6726
TCGA-CV-5978-01A-11R-1686-07	14.6709
TCGA-CN-A63U-01A-11R-A30B-07	14.6705
TCGA-CV-6953-01A-11R-1915-07	14.6703
TCGA-CN-5367-01A-01R-1436-07	14.6698
TCGA-CV-6940-01A-11R-1915-07	14.6691
TCGA-CV-A468-01A-11R-A266-07	14.6679
TCGA-BA-5558-01A-01R-1514-07	14.6675
TCGA-C9-A480-01A-12R-A24H-07	14.6667
TCGA-BA-5557-01A-01R-1514-07	14.6666
TCGA-CR-7390-01A-11R-2016-07	14.6651
TCGA-CV-7422-01A-21R-2081-07	14.6637
TCGA-CV-7236-01A-11R-2016-07	14.6636
TCGA-IQ-A61J-01A-11R-A30B-07	14.6599
TCGA-QK-A8ZB-01A-11R-A39I-07	14.6586
TCGA-CQ-7071-01A-12R-A30B-07	14.6575
TCGA-CN-A63V-01A-11R-A466-07	14.6567
TCGA-UF-A719-01A-12R-A34R-07	14.6565
TCGA-CV-7248-01A-11R-2016-07	14.6563
TCGA-BB-A5HU-01A-11R-A28V-07	14.6557
TCGA-CQ-5332-01A-01R-1686-07	14.6555
TCGA-CN-A498-01A-11R-A24H-07	14.6553
TCGA-CN-6994-01A-11R-1915-07	14.6546
TCGA-CN-6024-01A-11R-1686-07	14.6544
TCGA-CN-5361-01A-01R-1436-07	14.6539
TCGA-CV-7104-01A-11R-2016-07	14.6537
TCGA-CV-5440-01A-01R-1514-07	14.6531
TCGA-CV-7254-01A-11R-2016-07	14.653
TCGA-HD-A4C1-01A-11R-A24H-07	14.6526
TCGA-CV-5441-01A-01R-1514-07	14.6512
TCGA-CV-7097-01A-11R-2016-07	14.6511
TCGA-CV-6961-01A-21R-1915-07	14.6511
TCGA-CR-7364-01A-11R-2016-07	14.6489
TCGA-BA-A6DE-01A-22R-A31N-07	14.6489
TCGA-CN-6019-01A-11R-1686-07	14.6477
TCGA-BA-5555-01A-01R-1514-07	14.6477
TCGA-HD-7831-01A-11R-2132-07	14.6468
TCGA-BB-7862-01A-21R-2232-07	14.6454
TCGA-IQ-A61H-01A-11R-A30B-07	14.6448
TCGA-CV-A45U-01A-12R-A24H-07	14.6447
TCGA-CV-6433-01A-11R-1686-07	14.6436
TCGA-P3-A6SW-01A-11R-A34R-07	14.6417
TCGA-CV-7406-01A-11R-2081-07	14.6416
TCGA-CR-6477-01A-11R-1873-07	14.6395
TCGA-CR-6474-01A-11R-1873-07	14.6379
TCGA-CV-6948-01A-11R-1915-07	14.6368
TCGA-CN-6997-01A-11R-2016-07	14.6368
TCGA-QK-A6VB-01A-12R-A34R-07	14.6354
TCGA-CV-A45W-01A-11R-A24Z-07	14.634
TCGA-UF-A7JJ-01A-11R-A34R-07	14.6338
TCGA-CN-4723-01A-01R-1436-07	14.6337
TCGA-CV-7263-01A-11R-2016-07	14.6336
TCGA-RS-A6TP-01A-12R-A34R-07	14.6333
TCGA-CN-6016-01A-11R-1686-07	14.6332
TCGA-CV-7090-01A-11R-2016-07	14.6325
TCGA-BB-8596-01A-11R-2403-07	14.6323
TCGA-HL-7533-01A-11R-2232-07	14.6318
TCGA-DQ-5629-01A-01R-1873-07	14.6315
TCGA-CQ-5324-01A-01R-1686-07	14.6311
TCGA-QK-AA3K-01A-11R-A39I-07	14.6298
TCGA-CV-7242-01A-11R-2016-07	14.6296
TCGA-CN-4734-01A-01R-1436-07	14.6294
TCGA-CR-7399-01A-11R-2016-07	14.6285
TCGA-CR-7373-01A-11R-2016-07	14.6271
TCGA-CN-6010-01A-11R-1686-07	14.6258
TCGA-HD-7753-01A-11R-2081-07	14.6246
TCGA-CQ-6228-01A-11R-1915-07	14.6238
TCGA-CQ-7063-01A-11R-2403-07	14.6209
TCGA-DQ-7589-01A-11R-2232-07	14.6203
TCGA-CN-4733-01A-02R-1873-07	14.62
TCGA-F7-8489-01A-31R-2403-07	14.6191
TCGA-HD-8314-01A-11R-2403-07	14.6172
TCGA-CR-7395-01A-11R-2016-07	14.6172
TCGA-CX-7086-01A-11R-2081-07	14.6166
TCGA-CQ-7068-01A-11R-2081-07	14.6159
TCGA-CN-6021-01A-11R-1686-07	14.6147
TCGA-CV-5435-01A-01R-1686-07	14.614
TCGA-H7-A76A-01A-51R-A34R-07	14.6139
TCGA-CV-6936-01A-11R-1915-07	14.6138
TCGA-F7-A623-01A-11R-A28V-07	14.6135
TCGA-BA-5151-01A-01R-1436-07	14.6115
TCGA-HD-8224-01A-11R-2403-07	14.609
TCGA-CQ-7072-01A-21R-A30B-07	14.6088
TCGA-MT-A67F-01A-11R-A30B-07	14.6085
TCGA-CQ-5331-01A-02R-1873-07	14.6061
TCGA-CV-7261-01A-11R-2016-07	14.6049
TCGA-CR-7380-01A-11R-2016-07	14.6046
TCGA-CV-6942-01A-21R-2016-07	14.6045
TCGA-CN-5370-01A-01R-2016-07	14.6028
TCGA-CN-6017-01A-11R-1686-07	14.6028
TCGA-CV-6941-01A-11R-1915-07	14.6026
TCGA-CN-5373-01A-01R-1436-07	14.6023
TCGA-CN-6013-01A-11R-1686-07	14.6021
TCGA-BB-4228-01A-01R-1436-07	14.6019
TCGA-CR-6488-01A-12R-2081-07	14.6017
TCGA-BA-A4IG-01A-11R-A266-07	14.6015
TCGA-CN-6996-01A-11R-1915-07	14.6004
TCGA-CV-7178-01A-21R-2016-07	14.5995
TCGA-CV-7414-01A-11R-2081-07	14.5991
TCGA-BA-5556-01A-01R-1514-07	14.599
TCGA-CN-4729-01A-01R-1436-07	14.5973
TCGA-CN-A6V6-01A-12R-A34R-07	14.5957
TCGA-CQ-5323-01A-01R-1686-07	14.5947
TCGA-CN-6992-01A-11R-1915-07	14.5926
TCGA-CN-A6V1-01A-12R-A34R-07	14.591
TCGA-CV-7424-01A-11R-2081-07	14.5906
TCGA-UF-A7JA-01A-12R-A34R-07	14.5886
TCGA-F7-8298-01A-11R-2403-07	14.588
TCGA-CR-6478-01A-11R-1873-07	14.5867
TCGA-CV-6934-01A-11R-1915-07	14.5839
TCGA-KU-A66S-01A-21R-A30B-07	14.5827
TCGA-CN-A49A-01A-11R-A24H-07	14.5822
TCGA-CN-4738-01A-02R-1514-07	14.5816
TCGA-HD-7754-01A-11R-2081-07	14.581
TCGA-CV-7435-01A-11R-2132-07	14.5805
TCGA-CR-7377-01A-11R-2016-07	14.5801
TCGA-CV-7427-01A-11R-2081-07	14.5782
TCGA-CV-7407-01A-11R-2081-07	14.5775
TCGA-CV-7101-01A-11R-2016-07	14.5745
TCGA-CR-7391-01A-11R-2016-07	14.5738
TCGA-CV-7425-01A-11R-2081-07	14.573
TCGA-CN-5369-01A-01R-1436-07	14.5715
TCGA-T3-A92M-01A-31R-A39I-07	14.5697
TCGA-CN-4728-01A-01R-1436-07	14.5694
TCGA-BA-6871-01A-11R-1873-07	14.5687
TCGA-F7-7848-01A-11R-2132-07	14.5682
TCGA-QK-AA3J-01A-11R-A39I-07	14.5682
TCGA-CN-4739-01A-02R-1514-07	14.5681
TCGA-HD-A6HZ-01A-12R-A31N-07	14.5674
TCGA-BA-A8YP-01A-11R-A39I-07	14.5655
TCGA-CR-6484-01A-11R-1873-07	14.5653
TCGA-CX-7219-01A-11R-2016-07	14.5641
TCGA-DQ-7592-01A-11R-2081-07	14.5641
TCGA-CN-6989-01A-11R-1915-07	14.5636
TCGA-D6-6824-01A-11R-1915-07	14.5624
TCGA-QK-A8Z7-01A-11R-A39I-07	14.5613
TCGA-CN-5374-01A-01R-1436-07	14.5605
TCGA-D6-6825-01A-21R-1915-07	14.5603
TCGA-D6-6515-01A-21R-1873-07	14.5599
TCGA-CN-6012-01A-11R-1686-07	14.559
TCGA-CR-7369-01A-11R-2132-07	14.559
TCGA-CR-7397-01A-11R-2016-07	14.5578
TCGA-CN-5356-01A-01R-1436-07	14.557
TCGA-CV-7568-01A-11R-2232-07	14.5543
TCGA-CN-4741-01A-01R-1436-07	14.5534
TCGA-CN-A499-01A-11R-A24H-07	14.553
TCGA-CR-6480-01A-11R-1873-07	14.5524
TCGA-CR-6472-01A-11R-1873-07	14.5517
TCGA-CV-5434-01A-01R-1686-07	14.5505
TCGA-MZ-A5BI-01A-31R-A34R-07	14.5505
TCGA-CR-7402-01A-11R-2016-07	14.5488
TCGA-D6-6826-01A-11R-1915-07	14.543
TCGA-CR-7371-01A-11R-2016-07	14.5407
TCGA-CV-A460-01A-21R-A24Z-07	14.5377
TCGA-DQ-7596-01A-11R-2232-07	14.5369
TCGA-CR-7398-01A-11R-2016-07	14.5349
TCGA-CR-6471-01A-11R-1873-07	14.5348
TCGA-CN-6023-01A-11R-1686-07	14.5337
TCGA-CV-5443-01A-01R-1514-07	14.5333
TCGA-CR-7389-01A-11R-2016-07	14.5304
TCGA-CR-7368-01A-11R-2132-07	14.5297
TCGA-CR-7392-01A-11R-2016-07	14.5284
TCGA-CV-5442-01A-01R-1514-07	14.5268
TCGA-CR-6473-01A-11R-1873-07	14.5265
TCGA-CX-A4AQ-01A-11R-A24Z-07	14.5247
TCGA-BB-4225-01A-01R-1436-07	14.5245
TCGA-CN-5359-01A-01R-1436-07	14.5222
TCGA-T2-A6X0-01A-11R-A34R-07	14.5218
TCGA-CR-5243-01A-01R-1514-07	14.5198
TCGA-CR-7385-01A-11R-2016-07	14.5153
TCGA-CR-7370-01A-11R-2132-07	14.5116
TCGA-CV-7235-01A-11R-2016-07	14.5098
TCGA-CR-7367-01A-11R-2016-07	14.5097
TCGA-CN-5358-01A-01R-1514-07	14.5019
TCGA-CV-6943-01A-11R-1915-07	14.5015
TCGA-QK-A6V9-01A-11R-A34R-07	14.4986
TCGA-CX-7085-01A-21R-2016-07	14.495
TCGA-DQ-7590-01A-11R-2232-07	14.4817
TCGA-CR-7382-01A-11R-2132-07	14.4796
TCGA-CR-5248-01A-01R-2016-07	14.4793
TCGA-CR-6481-01A-11R-1873-07	14.4746
TCGA-CR-7376-01A-11R-2132-07	14.4742
TCGA-CV-6939-01A-11R-1915-07	14.4685
TCGA-CV-7418-01A-11R-2081-07	14.4596
TCGA-CN-5360-01A-01R-1436-07	14.4584
TCGA-CV-7410-01A-21R-2081-07	14.4542
TCGA-CR-7404-01A-11R-2132-07	14.4535
TCGA-CR-7394-01A-11R-2016-07	14.4484
TCGA-CV-5430-01A-02R-1686-07	14.4458
TCGA-BB-4217-01A-11R-2081-07	14.4442
TCGA-BA-4078-01A-01R-1436-07	14.4436
TCGA-CR-7374-01A-11R-2016-07	14.4408
TCGA-DQ-7594-01A-11R-2232-07	14.4403
TCGA-CR-7388-01A-11R-2016-07	14.4357
TCGA-CV-5431-01A-01R-1514-07	14.4355
TCGA-CR-6487-01A-11R-1873-07	14.4341
TCGA-CR-7393-01A-11R-2016-07	14.4236
TCGA-BA-A4IH-01A-11R-A266-07	14.4186
TCGA-CR-6467-01A-11R-1873-07	14.414
TCGA-D6-6827-01A-11R-1915-07	14.4131
TCGA-CR-5250-01A-01R-1514-07	14.3989
TCGA-BA-5153-01A-01R-1436-07	14.3862
TCGA-BB-7866-01A-11R-2232-07	14.3785
TCGA-BA-5559-01A-01R-1514-07	14.3784
TCGA-P3-A5QE-01A-11R-A28V-07	14.3678
TCGA-CR-5249-01A-01R-1514-07	14.3668
TCGA-CR-6482-01A-11R-1873-07	14.3664
TCGA-CR-6470-01A-11R-1873-07	14.3524
TCGA-BB-4223-01A-01R-1436-07	14.3474
TCGA-DQ-7593-01A-11R-2232-07	14.3461
TCGA-CV-7446-01A-11R-2232-07	14.3461
TCGA-DQ-7591-01A-11R-2081-07	14.3337
TCGA-CN-4735-01A-01R-1436-07	14.2766
TCGA-BB-7861-01A-11R-2232-07	14.2383
TCGA-QK-A6IF-01A-11R-A31N-07	14.1893

## Sheet: 11 genes during screening
Supplementary Table S4.4 Statistical analysis of 11 genes.
Gene	log2FC	p	K-M Logrankp	Median Survival Times Low	Median Survival Times High	Univariate Cox HR	p	Multivariate Cox HR	p
IGF2BP2	0.262937	0.00640129	0.0212046	Not Reached	31.3667	1.205 (0.919 - 1.580)	0.178	1.397 (0.950 - 2.055)	0.09
CDH2	0.186092	0.00619368	0.0530988	58.7333	18.2667	1.268 (0.859 - 1.871)	0.232	1.430 (0.927 - 2.205)	0.09
MAD1L1	1.1369	2.82823e-06	0.00132687	58.7333	12.4167	2.193 (1.109 - 4.337)	0.024	2.886 (1.375 - 6.055)	0.005
LAMP3	-0.852868	5.93463e-10	0.0626917	40.0667	58.7333	0.839 (0.600 - 1.174)	0.306	0.537 (0.336 - 0.859)	0.01
PABPC1L	-0.415941	0.140651	0.30297	32.6667	77.3	1.016 (0.677 - 1.523)	0.94	1.088 (0.660 - 1.796)	0.047
CBS	-1.05715	4.79106e-07	0.00879179	32.6667	110.467	0.312 (0.074 - 1.315)	0.112	0.427 (0.098 - 1.864)	0.258
ULBP1	-1.3925	4.23537e-06	0.167167	58.7333	77.3	0.917 (0.613 - 1.370)	0.671	0.789 (0.474 - 1.312)	0.36
PRELID3A	0.247694	0.0271593	0.339208	Not Reached	32.6667	1.135 (0.640 - 2.011)	0.665	0.718 (0.299 - 1.724)	0.458
CHKB-CPT1B	-0.958072	6.62062e-07	9.81364e-05	17.3667	77.3	0.000 (0.000 - 0.954)	0.049	0.000 (0.000 - 0.407)	0.032
PSG5	1.5798	0.00231267	0.0142679	58.7333	17.3667	1.219 (0.753 - 1.973)	0.42	1.087 (0.618 - 1.914)	0.771
FLRT2	0.410528	0.0478211	0.161381	Not Reached	40.0667	1.200 (0.750 - 1.921)	0.447	1.282 (0.698 - 2.354)	0.423
