# Supplementary material for: PRMT1‐Mediated SWI/SNF Complex Recruitment via SMARCC1 Drives IGF2BP2 Transcription to Enhance Carboplatin Resistance in Head and Neck Squamous Cell Carcinoma
Source: Adv Sci (Weinh). 2025 Apr 24;12(22):2417460. doi: 10.1002/advs.202417460 (PMC12165065; doi:10.1002/advs.202417460)
Supplement: Supplementary file 6 — Supplemental Table 5 [file ADVS-12-2417460-s008.xlsx]

## Sheet: IgG-1_PR
Supplementary Table S5 Peptides interactions with PRMT1 were analyzed by liquid chromatography-mass spectrometry (LC-MS)
Sequence	Length	Missed cleavages	Mass	Proteins	Leading razor protein	Start position	End position	Gene names	Protein names	Unique (Groups)	Charges	PEP	Score	PSM IgG-1	PSM PR	Intensity	Intensity IgG-1	Intensity PR
EEAENTLQSFRQDVDNASLAR	21	1	2392.13	V9HWE1;P08670;Q53HU8;B0YJC4;B3KRK8;B0YJC5	V9HWE1	197	217	HEL113;VIM	Vimentin	yes	2;3	2.2e-156	530.09		2	1119700000	0	1119700000
HSGNITFDEIVNIAR	15	0	1684.85	P30050	P30050	100	114	RPL12	60S ribosomal protein L12	yes	2;3	6.68e-183	481.1		2	2026500000	0	2026500000
KDLYANTVLSGGTTMYPGIADR	22	1	2342.16	I3L4N8;P63261;Q8WVW5;B4E3A4;A0A804GS07;B4DVQ0;A0A6Q8PFE4;V9HVZ7;Q96FU6;A4UCT3;Q96DE1;A5GZ75;F1BXA6;Q9UE89;P60709;Q1KLZ0;Q53G76;Q53GK6;Q53G99;B4E335;B4DW52;E7EVS6;A0A2R8Y793;B7ZAP6;Q6PJ43;B3KWQ3	I3L4N8	267	288	ACTG1;HEL-176;ACTB;PS1TP5BP1	Actin, cytoplasmic 2;Actin, cytoplasmic 2, N-terminally processed;Actin, cytoplasmic 1;Actin, cytoplasmic 1, N-terminally processed	no	2;3	5e-70	388.3		6	763920000	0	763920000
EYRDLTTAGAVTQCYR	16	1	1902.89	Q02543;M0R117;B4DM74;B2R4C0;M0R0P7;Q32XH3;M0R1A7;M0R3D6	Q02543	96	111	RPL18A	60S ribosomal protein L18a	no	2;3	2.26e-64	386.95		2	649860000	0	649860000
HGYIGEFEIIDDHR	14	0	1699.8	B2R4W8;P62244;I3L3P7;A8K7H3;I3L246;H3BN98	B2R4W8	44	57	hCG_1994130;RPS15A	40S ribosomal protein S15a	yes	2;3;4	7.33e-46	385.77		3	1084100000	0	1084100000
AGDLSAGFFMEELNTYR	17	0	1919.87	A0A7P0TBA9;B7ZKK7;P19525;A0A7P0TAL9;Q8IW76;A0A7P0Z4M0;Q05CP4;Q6PK38	A0A7P0TBA9	2	18	EIF2AK2	Interferon-induced, double-stranded RNA-activated protein kinase	yes	2	2.08e-93	377.87		1	57791000	0	57791000
GVDLDQLLDMSYEQLMQLYSAR	22	0	2587.23	K7ELC2;P62841;K7EQJ5;K7EJ78	K7ELC2	26	47	RPS15	40S ribosomal protein S15	yes	2;3	5.37e-129	377.44		3	483560000	0	483560000
QLASGLLLVTGPLVLNR	17	0	1763.07	Q8TBK5;Q8N5Z7;Q9HBB3;Q02878;B2R4K7;B4DRX3	Q8TBK5	167	183	RPL6	60S ribosomal protein L6	yes	2;3	8.85e-93	373.69		2	176310000	0	176310000
MKTILSNQTVDIPENVDITLK	21	1	2371.27	Q53Z07;P32969;D6RAN4;B4E1M5;B4DLV8	Q53Z07	1	21	RPL9	60S ribosomal protein L9	yes	2;3	3.11e-60	373.42		6	933890000	0	933890000
QVQSLTCEVDALKGTNESLER	21	1	2376.16	V9HWE1;P08670;Q53HU8;B0YJC4;B3KRK8;B0YJC5	V9HWE1	322	342	HEL113;VIM	Vimentin	yes	2;3	7.71e-73	373.39		2	246850000	0	246850000
LLDFGSLSNLQVTQPTVGMNFK	22	0	2408.24	H3BNC9;P08708	H3BNC9	557	578	RPS17	40S ribosomal protein S17	yes	2;3	8.76e-59	365.28		6	754180000	0	754180000
RQVDQLTNDKAR	12	2	1442.76	V9HWE1;P08670;Q53HU8;B0YJC4;B3KRK8	V9HWE1	159	170	HEL113;VIM	Vimentin	yes	2;3	1.2e-51	363.35		2	129530000	0	129530000
KREELSNVLAAMR	13	2	1515.82	Q9Y3U8	Q9Y3U8	86	98	RPL36	60S ribosomal protein L36	yes	2;3	2.38e-52	361.03		12	1180500000	0	1180500000
MISAAQLLDELMGR	14	0	1546.78	Q6PKC2;Q86Y74;A8K3C5;J3KPP4;O95232;D6RDI2;C9JL41;E7EN55	Q6PKC2	1	14	CROP;LUC7L3	Luc7-like protein 3	yes	2	7.68e-46	359.74		2	84108000	0	84108000
VDEFPLCGHMVSDEYEQLSSEALEAAR	27	0	3081.37	X5D2T3;P27635;X1WI28;B8A6G2;X5D2W5;A6QRI9	X5D2T3	43	69	RPL10	60S ribosomal protein L10	yes	2;3	7.99e-70	352.07		4	385010000	0	385010000
MTDQEAIQDLWQWR	14	0	1818.84	A0A0S2Z491;A0A7I2YQC0;P06748;A0A0S2Z4G7;A0A7I2V5S2;A0A7I2V4G8;E5RI98;A0A7I2V5J8;Q9BTI9	A0A0S2Z491	278	291	NPM1	Nucleophosmin	no	2;3	7.12e-72	351.74		8	849170000	0	849170000
NQSFCPTVNLDKLWTLVSEQTR	22	1	2635.31	P46776;E9PJD9;Q9BQQ5;E9PLL6;Q6NZ52	P46776	66	87	RPL27A;L27a	60S ribosomal protein L27a	yes	2;3;4	1.05e-58	351.12		4	3062600000	0	3062600000
TDASSASSFLDSDELER	17	0	1828.8	Q14498;A0A384NQ03;G3XAC6;B4DLM0;B3KWX7;Q68DD9;B4E1M7;B4DRA0;Q6N037;B7Z4L7;A0A0U1RQH7;Q6MZY7;H0Y4X3;A0A0U1RQW2	Q14498	330	346	RBM39;DKFZp781C0423;DKFZp686A11192;DKFZp686C17209	RNA-binding protein 39	yes	2	1.67e-78	350.96		1	113620000	0	113620000
KAQLVVIAHDVDPIELVVFLPALCR	25	1	2814.58	P62424;Q9BY74;Q5T8U2	P62424	151	175	RPL7A;RP-L7a	60S ribosomal protein L7a	yes	2;4;5	6.39e-59	350.49		3	1025200000	0	1025200000
KETESEAEDNLDDLEK	16	1	1863.82	A0A0S2Z4W1;A9Z1X7;B7Z7U0;A0A0S2Z4Z6;Q8IYB3;A0A994J4Y3;A0A994J7H1;A0A994J7V4	A0A0S2Z4W1	870	885	SRRM1	Serine/arginine repetitive matrix protein 1	yes	2;3	5.13e-78	349.57		2	173960000	0	173960000
APGTPHSHTKPYVR	14	1	1546.8	J3QQ67;Q07020;Q0QEW2;H0YHA7;F8VUA6;F8VYV2	J3QQ67	157	170	RPL18	60S ribosomal protein L18	yes	2;3	7.08e-36	346.7		2	741680000	0	741680000
TVFAEHISDECKR	13	1	1590.75	P39023;Q8TBW1;Q9NY85;G5E9G0;Q96QL0;B3KS36;B5MCW2;H7C422;H7C3M2;B4DN06;F8WCR1	P39023	104	116	RPL3;rpl3	60S ribosomal protein L3	yes	2	7.51e-32	345.97		1	256590000	0	256590000
MATEVAADALGEEWKGYVVR	20	1	2194.07	Q96DV6;A2A3R6;P62753;A2A3R5	Q96DV6	32	51	RPS6	40S ribosomal protein S6	yes	2;3;4	6.82e-87	345.51		5	1139500000	0	1139500000
EMEENFAVEAANYQDTIGR	19	0	2185.96	V9HWE1;P08670;Q53HU8;B0YJC4;B3KRK8;B0YJC5	V9HWE1	346	364	HEL113;VIM	Vimentin	yes	2;3	4.67e-87	345.15		9	1087900000	0	1087900000
YGIICMEDLIHEIYTVGKR	19	1	2309.15	P18124;A8MUD9;O95036	P18124	182	200	RPL7;WUGSC:H_RG054D04.1	60S ribosomal protein L7	yes	2;3;4	1.02e-48	339.56		13	5084600000	0	5084600000
VFEVSLADLQNDEVAFRK	18	1	2079.06	Q6NXR8;P61247;A8K4W0;D6RG13;B7Z3M5;E9PFI5;D6RAT0;H0Y8L7;D6RB09;D6RAS7;D6RED7;D6RI02;D6RGE0	Q6NXR8	66	83	RPS3A	40S ribosomal protein S3a	yes	2;3	5.1e-42	337.99		3	1160500000	0	1160500000
GHYTEGAELVDSVLDVVR	18	0	1957.97	P07437;A0A384NYT8;Q5JP53;Q5SU16;B7ZAF0;Q6LC01;Q5ST81;A0A384MEE3;Q13885;B2R6L0;B7ZAK1;Q9BVA1;O43209;B4DMJ5;A5D907;A5D906;A1L195;G3V2A3;P68371;Q8IWP6;Q8IZ29;Q8N6N5;Q3ZCR3;Q2NKY5	P07437	104	121	TUBB;TUBB2A;TUBB2B;TUBB3;TUBB4B;TUBB2C;TUBB6	Tubulin beta chain;Tubulin beta-2A chain;Tubulin beta-2B chain;Tubulin beta-4B chain	no	2;3	6.31e-42	337.34		2	264510000	0	264510000
TVNELQNLSSAEVVVPR	17	0	1853.98	O00425	O00425	509	525	IGF2BP3	Insulin-like growth factor 2 mRNA-binding protein 3	yes	2;3	1.5e-41	337.34		2	76058000	0	76058000
GAVEALAAALAHISGATSVDQR	22	0	2107.1	Q9NR30;A0A8I5KNN2;A0A8I5KNP3;A0A8I5KYZ4;A0A8I5KND9	Q9NR30	606	627	DDX21	Nucleolar RNA helicase 2	yes	2;3;4	1.43e-58	337.03		3	551560000	0	551560000
GRVFEVSLADLQNDEVAFR	19	1	2164.09	Q6NXR8;P61247;A8K4W0;D6RG13;B7Z3M5;E9PFI5;D6RAT0;H0Y8L7;D6RB09;D6RAS7;D6RED7;D6RI02;D6RGE0	Q6NXR8	64	82	RPS3A	40S ribosomal protein S3a	yes	2;3	3.37e-49	336.85		2	158600000	0	158600000
LSASSLTMESFAFLWAGGR	19	0	2029.99	Q00839;A0A1W2PPS1;B4DLR3;B3KX72;A0A1X7SBS1;A0A1W2PP35;Q96BA7;A0A994J6V2;Q5RI18;A0A1W2PPH7;A0A1W2PQL0;A0A1W2PP34;A0A1W2PPL4;A0A1W2PQ74;A0A1W2PRI6;A0A1W2PNG3	Q00839	306	324	HNRNPU	Heterogeneous nuclear ribonucleoprotein U	yes	2	4.91e-74	335.73		1	49623000	0	49623000
QQLSAEELDAQLDAYNAR	18	0	2033.97	Q86V81;E9PB61	Q86V81	236	253	ALYREF	THO complex subunit 4	yes	2;3	1.18e-65	332.96		3	235430000	0	235430000
SSVAVLTQESFAEHR	15	0	1659.82	Q00341;A0A024R4E5;B2R5V9;B4DKR8;C9JIZ1;C9J5E5;C9JZI8;C9JES8;C9JHZ8;C9JK79;C9JHS7;C9JT62;C9JHN6;C9JEJ8;C9JBS3;C9JQ82;C9JMQ6;C9J739;C9JHS9	Q00341	2	16	HDLBP	Vigilin	yes	2	5.95e-59	331.73		1	29452000	0	29452000
TAAFLLPILSQIYSDGPGEALR	22	0	2331.25	O00571;A0A0D9SF53;A0A2R8Y4A4;B5BTY4;A0A2R8YFS5;A0A0D9SG12;A0A2R8YF78;A0A0D9SFB3;A0A2R8Y645;A0A2U3TZJ9;A0A2R8YCW1;A0A2R8YFR4;A0A2R8Y774;Q59GX6;A0A2R8Y5G6;F6S8Q4;A0A2R8YDH3;A0A2R8YDT5;A0A2R8Y7T2;B4DLU5	O00571	231	252	DDX3X	ATP-dependent RNA helicase DDX3X	yes	2;3	3.81e-49	331.39		2	608360000	0	608360000
ACARPLISVYSEKGESSGK	19	2	2038.02	P36578;B4DMJ6;Q53G74;H3BTP7;H3BU31;B4DP82	P36578	2	20	RPL4	60S ribosomal protein L4	yes	2	1.42e-38	330.26		1	57768000	0	57768000
FLVLDEADGLLSQGYSDFINR	21	0	2371.17	A0A7I2V430;A0A7I2V4F0;A3RJH1;Q92499;A0A087X2G1;A0A087WZ71;F1T0B3;A0A7I2YQ77;A0A7I2V2M5;B4DP70;A0A7I2V4J3	A0A7I2V430	323	343	DDX1	ATP-dependent RNA helicase DDX1	yes	2;3	4.92e-58	330.03		2	140340000	0	140340000
LLQDSVDFSLADAINTEFK	19	0	2125.06	V9HWE1;P08670;Q53HU8;B0YJC4;B3KRK8;A0A1B0GTT5;A0A1B0GVG8	V9HWE1	79	97	HEL113;VIM	Vimentin	yes	2;3	7.36e-73	328.81		5	968540000	0	968540000
APIRPDIVNFVHTNLR	16	1	1861.03	P36578;Q59GY2;B4DMJ6;B4DFI6;H3BTP7;H3BU31;B4DP82	P36578	30	45	RPL4	60S ribosomal protein L4	yes	2;3;4	3.28e-41	325.12		3	1203500000	0	1203500000
NAFACFDEEATGTIQEDYLR	20	0	2349.02	Q53HL1;J3QRS3;P19105;O14950;Q2F834	Q53HL1	104	123	MYL12A;MYL12B	Myosin regulatory light chain 12A;Myosin regulatory light chain 12B	yes	2;3	6.9e-73	325.12		2	40093000	0	40093000
FDGALNVDLTEFQTNLVPYPR	21	0	2408.2	P68363;B3KPS3;B3KT06;A8JZY9;P68366;F8VVB9;B4DDU2;C9JDS9;Q53GA7;F5H5D3;Q9BQE3;B7Z1K5;A0A7P0TA31	P68363	244	264	TUBA1B;TUBA4A;TUBA1C	Tubulin alpha-1B chain;Tubulin alpha-4A chain;Tubulin alpha-1C chain	no	2;3	3.07e-73	324.8		2	136180000	0	136180000
SAAEMYGSSFDLDYDFQR	18	0	2100.87	B2R5W2;G3V4C1;G3V4W0;B4DY08;B3KX96;G3V5X6;G3V3K6;G3V251;G3V2D6	B2R5W2	100	117	HNRNPC		yes	2;3	4.8e-33	322.31		3	138950000	0	138950000
SFGSEHYLCSSSSYR	15	0	1765.74	Q16352	Q16352	2	16	INA	Alpha-internexin	yes	2	1.92e-58	321.71		1	24380000	0	24380000
TELFIAAEGIHTGQFVYCGK	20	0	2240.09	P62917;E9PKZ0;E9PKU4;G3V1A1;B4DVG7	P62917	73	92	RPL8	60S ribosomal protein L8	yes	2;3	7.91e-40	317.91		2	632900000	0	632900000
IAIPGLAGAGNSVLLVSNLNPER	23	0	2274.27	A0A0U1RRM4;P26599;A6NLN1;A0A7I2V621;K7EK45	A0A0U1RRM4	383	405	PTBP1	Polypyrimidine tract-binding protein 1	yes	2;3	6.41e-42	317.77		2	170910000	0	170910000
TPLSEAEFEEIMNR	14	0	1664.77	B4DSU9;F8WJN3;Q16630	B4DSU9	155	168	CPSF6	Cleavage and polyadenylation specificity factor subunit 6	yes	2	1.57e-57	313.89		1	15363000	0	15363000
WFNGQPIHAELSPVTDFR	18	0	2113.04	Q01081;B5BU08;Q7Z780	Q01081	134	151	U2AF1	Splicing factor U2AF 35 kDa subunit	yes	2;3	6.16e-54	312.91		2	239190000	0	239190000
RLDVTVQSFGWSDR	14	1	1664.83	E9PH82;A0A8I5KR56;A0A8I5QKV5;A0A8I5KZA5;I6L9E8;Q8NCA5;B4DT23;B4DY25;Q52LJ0	E9PH82	225	238	FAM98A;FAM98B	Protein FAM98A;Protein FAM98B	yes	2;3	9.58e-27	312.48		2	46599000	0	46599000
KDELSDWSLAGEDDR	15	1	1734.77	A0A0F7KYT8;A0A8V8TMQ1;A0A0F7L1S3;P51114;B4DXZ6;A0A0F7L0Q8;A0A8V8TNP6;B4DM78;E9PFF5;B4DM21;E7EU85;B4DGH9;H7C4S4	A0A0F7KYT8	445	459	FXR1	Fragile X mental retardation syndrome-related protein 1	yes	2;3	1.19e-26	309.45		2	65864000	0	65864000
MRPGVACSVSQAQKDELILEGNDIELVSNSAALIQQATTVK	41	2	4383.24	Q53Z07;P32969;A0A2R8Y5Y7;H0Y9V9	Q53Z07	128	168	RPL9	60S ribosomal protein L9	yes	4;5	3.94e-110	309.07		3	580970000	0	580970000
NTGVILANDANAER	14	0	1456.73	P46087	P46087	408	421	NOP2	Probable 28S rRNA (cytosine(4447)-C(5))-methyltransferase	yes	2	3.79e-26	307.97		1	95447000	0	95447000
QLYHLGVVEAYSGLTK	16	0	1776.94	Q08211;Q58F26;Q6PJK6	Q08211	249	264	DHX9	ATP-dependent RNA helicase A	yes	2;3	1.69e-32	305.6		2	209970000	0	209970000
SLQELFLAHILSPWGAEVK	19	0	2137.16	P09874;B4E0E1;B2R5W3;A0A7I2V3E1	P09874	468	486	PARP1	Poly [ADP-ribose] polymerase 1	yes	2;3	2.51e-33	305.19		2	272900000	0	272900000
TLQEQLENGPNTQLAR	16	0	1810.92	Q9P2E9;A7BI36;A1A5C4;F8W7S5;A1A5C5	Q9P2E9	782	797	RRBP1	Ribosome-binding protein 1	yes	2	4.37e-52	304.89		1	19580000	0	19580000
TNEKVELQELNDR	13	1	1586.79	V9HWE1;P08670;Q53HU8;B0YJC4;B3KRK8;A0A1B0GTT5;Q53SB5;P17661;Q45VM7;Q45VM8;Q45VM6;L7RDA5;A0A384NPX1;A5Z217;Q9H319;B4DUI0;A0A7R6M6U0	V9HWE1	101	113	HEL113;VIM;tmp_locus_29;DES	Vimentin;Desmin	yes	2;3	3.21e-41	303.31		2	1366600000	0	1366600000
AEEGIAAGGVMDVNTALQEVLK	22	0	2214.12	P25398	P25398	2	23	RPS12	40S ribosomal protein S12	yes	2;3	3.34e-70	303.3		4	447850000	0	447850000
AQLVVIAHDVDPIELVVFLPALCR	24	0	2686.49	P62424;Q9BY74;Q5T8U2	P62424	152	175	RPL7A;RP-L7a	60S ribosomal protein L7a	yes	2;3	3.61e-42	302.14		2	568780000	0	568780000
DLYANTVLSGGTTMYPGIADR	21	0	2214.06	I3L4N8;P63261;Q8WVW5;B4E3A4;A0A804GS07;B4DVQ0;A0A6Q8PFE4;V9HVZ7;Q96FU6;A4UCT3;Q96DE1;A5GZ75;F1BXA6;Q9UE89;P60709;Q1KLZ0;Q53G76;Q53GK6;Q53G99;B4E335;B4DW52;E7EVS6;A0A2R8Y793;B7ZAP6;Q6PJ43;B3KWQ3	I3L4N8	268	288	ACTG1;HEL-176;ACTB;PS1TP5BP1	Actin, cytoplasmic 2;Actin, cytoplasmic 2, N-terminally processed;Actin, cytoplasmic 1;Actin, cytoplasmic 1, N-terminally processed	no	2;3	5.62e-33	300.61		7	804020000	0	804020000
ALEEQNELLSAELGGLR	17	0	1840.95	P48681;Q05BW3;A5PKT9	P48681	28	44	NES	Nestin	yes	2;3	2.25e-32	300.53		2	45591000	0	45591000
KLFNLSKEDDVR	12	2	1462.78	Q96DV6;A2A3R6;P62753;A2A3R5	Q96DV6	143	154	RPS6	40S ribosomal protein S6	yes	2;3	7.71e-30	299.28		2	630600000	0	630600000
VRVELSNGEKR	11	2	1285.71	P84103;B2R6F3	P84103	76	86	SRSF3;SFRS3	Serine/arginine-rich splicing factor 3	yes	2;3	1.27e-27	298.78		2	64543000	0	64543000
QEYDESGPSIVHRK	14	1	1643.79	I3L4N8;P63261;Q8WVW5;B4E3A4;A0A804GS07;B4DVQ0;A0A6Q8PFE4;V9HVZ7;Q96FU6;Q96DE1;Q6S8J3;A5A3E0;P0CG38;A0A2R8YFE2;P0CG39;Q9BYX7;L0R5C4;P60709;Q1KLZ0;Q53G76;Q53GK6;Q53G99;B4E335;B4DW52;B7ZAP6;Q6PJ43;B3KWQ3	I3L4N8	336	349	ACTG1;HEL-176;POTEE;POTEF;POTEI;POTEJ;POTEKP;POTEM;ACTB;PS1TP5BP1	Actin, cytoplasmic 2;Actin, cytoplasmic 2, N-terminally processed;POTE ankyrin domain family member E;POTE ankyrin domain family member F;POTE ankyrin domain family member I;POTE ankyrin domain family member J;Putative beta-actin-like protein 3;Putative beta-actin-like protein 3, N-terminally processed;Actin, cytoplasmic 1;Actin, cytoplasmic 1, N-terminally processed	no	2;3;4	4.39e-26	298.58		3	446520000	0	446520000
PGVTVKDVNQQEFVR	15	1	1714.9	B0ZBD0;P39019;M0R2L9;M0QYF7;M0R140	B0ZBD0	2	16	RPS19	40S ribosomal protein S19	yes	2;3	9.5e-27	297.32		2	347330000	0	347330000
NKSTESLQANVQR	13	1	1473.75	Q6NZ55;A8K4C8;P26373;J3QSB4	Q6NZ55	104	116	RPL13	60S ribosomal protein L13	yes	2;3	5.32e-41	296.52		2	1570100000	0	1570100000
FNADEFEDMVAEKR	14	1	1699.75	F8W7C6;X5D7P1;X5D2T3;P27635;X1WI28	X5D2T3	176	189	RPL10	60S ribosomal protein L10	no	2;3	7.19e-20	296.14		9	1139700000	0	1139700000
TVNELQNLTAAEVVVPR	17	0	1852.01	Q9NZI8;D3DTW3	Q9NZI8	509	525	IGF2BP1	Insulin-like growth factor 2 mRNA-binding protein 1	yes	2;3	3e-32	294.81		2	157260000	0	157260000
VLTVINQTQKENLR	14	1	1654.94	P42766;F2Z388	P42766	57	70	RPL35	60S ribosomal protein L35	yes	2;3	2.85e-45	294.61		2	900740000	0	900740000
KEEQEVQATLESEEVDLNAGLHGNWTLENAK	31	1	3480.66	Q08211;Q58F26;Q6PJK6	Q08211	152	182	DHX9	ATP-dependent RNA helicase A	yes	3;4	1.85e-94	292.87		2	268770000	0	268770000
EDLMGLAIGTHGSNIQQAR	19	0	2010	A0A0F7KYT8;A0A8V8TMQ1;A0A0F7L1S3;P51114;B4DXZ6;A0A0F7L0Q8;A0A8V8TNP6;B4DM78;E9PFF5;B4DM21;E7EU85;B4DGH9	A0A0F7KYT8	227	245	FXR1	Fragile X mental retardation syndrome-related protein 1	yes	2;3	3.31e-40	292.12		4	206540000	0	206540000
ALAAAGYDVEKNNSR	15	1	1577.78	Q4VB24;B2R984;A3R0T8;P10412;A3R0T7;Q02539;A1L407;P22492;P16402;P16403	P16402	66	80	HIST1H1E;HIST1H1A;HIST1H1T;HIST1H1D;HIST1H1C	Histone H1.4;Histone H1.1;Histone H1t;Histone H1.3;Histone H1.2	no	2;3	9.52e-20	292.06		3	1572800000	0	1572800000
IALTDNALIAR	11	0	1169.68	P18124;A8MUD9;O95036	P18124	167	177	RPL7;WUGSC:H_RG054D04.1	60S ribosomal protein L7	yes	2	2.09e-37	291.73		2	3242100000	0	3242100000
RIALTDNALIAR	12	1	1325.78	P18124;A8MUD9;O95036	P18124	166	177	RPL7;WUGSC:H_RG054D04.1	60S ribosomal protein L7	yes	2;3	3.98e-40	291.24		2	404720000	0	404720000
ESEIIDFFLGASLKDEVLK	19	1	2152.13	P15880;Q3KQT6;Q8J014;Q8N5L9;Q6IPX5;E9PMM9;E9PQD7;I3L404;Q8NI61;E9PPT0	P15880	90	108	RPS2;rps2;OK/KNS-cl.7	40S ribosomal protein S2	yes	2;3	7.48e-32	291.2		2	598300000	0	598300000
AVTEQGAELSNEER	14	0	1531.71	E9PG15;P27348;Q53RR5	E9PG15	28	41	YWHAQ	14-3-3 protein theta	yes	2	2.22e-36	290.48		1	35999000	0	35999000
SKITVTSEVPFSKR	14	2	1577.88	K7ERI7;K7EMH1;K7ELC4;K7EP65;K7EKS7;Q7Z4W8;P35268	Q7Z4W8	68	81	RPL22	60S ribosomal protein L22	no	2;3	8.9e-36	290.18		2	311610000	0	311610000
KILDSVGIEADDDRLNK	17	2	1899.99	P05387	P05387	25	41	RPLP2	60S acidic ribosomal protein P2	yes	2;3;4	1.19e-24	290.1		5	690160000	0	690160000
LCLNICVGESGDRLTR	16	1	1861.91	P62913;Q5VVD0;Q5VVC8	P62913	20	35	RPL11	60S ribosomal protein L11	yes	2;3	4.06e-42	289.89		2	293970000	0	293970000
FNLDLTHPVEDGIFDSGNFEQFLR	24	0	2809.33	C9JYQ9;H0Y8C2;Q6P5R6	C9JYQ9	15	38	RPL22L1	60S ribosomal protein L22-like 1	yes	2;3	3.92e-129	287.22		2	618160000	0	618160000
EEEIAALVIDNGSGMCK	17	0	1834.84	I3L4N8;P63261;B4E3A4;A0A804GS07;B4DVQ0;I3L3I0;I3L1U9;K7EM38;J3KT65;I3L3R2;A0A7P0TBL1	I3L4N8	2	18	ACTG1	Actin, cytoplasmic 2;Actin, cytoplasmic 2, N-terminally processed	yes	2	2.78e-42	287.13		4	276340000	0	276340000
WQLSVATEQPELEGPR	16	0	1838.92	Q9NR30;A0A8I5KNN2;A0A8I5KNP3;A0A8I5KYZ4;A0A8I5KND9;Q8NI92	Q9NR30	703	718	DDX21;OK/SW-cl.65	Nucleolar RNA helicase 2	yes	2;3	9.53e-42	287.13		2	137050000	0	137050000
RPDQQLQGEGK	11	1	1254.63	Q8NC51;Q5VU21;Q63HR1	Q8NC51	112	122	SERBP1;DKFZp686P17171	Plasminogen activator inhibitor 1 RNA-binding protein	yes	2	3.11e-28	286.03		1	61071000	0	61071000
MSVQPTVSLGGFEITPPVVLR	21	0	2226.21	A0A0S2Z491;A0A7I2YQC0;P06748;A0A0S2Z4G7;A4ZU86;A0A7I2V5S2;A0A140VJQ2;A0A7I2V2X9;A0A7I2V3U2;A0A7I2V433;E5RI98;A0A7I2V5J8;Q9BTI9;Q9NX34	A0A0S2Z491	81	101	NPM1	Nucleophosmin	no	2;3;4	1.54e-50	285.9		7	5361600000	0	5361600000
ITISSLQDLTLYNPER	16	0	1861.98	Q9NZI8;D3DTW3	Q9NZI8	310	325	IGF2BP1	Insulin-like growth factor 2 mRNA-binding protein 1	yes	2;3	8.77e-25	285.83		2	83237000	0	83237000
RVNILSDMHLR	11	1	1352.73	A0A0F7KYT8;A0A8V8TMQ1;A0A0F7L1S3;P51114;B4DXZ6;A0A0F7L0Q8;A0A8V8TNP6;B4DM78;E9PFF5;B4DM21;E7EU85;B4DGH9;C9JY20;C9JZE0	A0A0F7KYT8	180	190	FXR1	Fragile X mental retardation syndrome-related protein 1	yes	2;3	3.57e-28	285.28		3	219090000	0	219090000
AGGEAGVTLGQPHLSR	16	0	1548.8	P41091;Q2VIR3	P41091	2	17	EIF2S3;EIF2S3L	Eukaryotic translation initiation factor 2 subunit 3;Putative eukaryotic translation initiation factor 2 subunit 3-like protein	yes	2;3	8.62e-42	284.1		4	175360000	0	175360000
GDADQASNILASFGLSAR	18	0	1791.88	P43243;A8MXP9;A0A0R4J2E8;Q68D11;D6REM6;D6R991	P43243	103	120	MATR3;DKFZp686K23100	Matrin-3	yes	2	3.46e-42	282.91		1	23639000	0	23639000
SPSDSSTASTPVAEQIER	18	0	1860.87	A0A2Z6ATB6;Q16643;B3KSQ7;B7Z2Z0;D6R9Q9	A0A2Z6ATB6	383	400	DBN1	Drebrin	yes	2	3.58e-42	282.62		1	60385000	0	60385000
LLSELDQQSTEMPR	14	0	1645.8	A8K622;Q59F99;O95793;Q5JW30;B3KRE0;B4DPJ9	A8K622	552	565	STAU1	Double-stranded RNA-binding protein Staufen homolog 1	yes	2	3.62e-35	282.39		1	34121000	0	34121000
QEAIDWLLGLAVR	13	0	1482.82	Q5RLJ0;Q549M8;Q9Y224;G3V4C6;H0YJB9	Q5RLJ0	77	89	C14orf166	UPF0568 protein C14orf166	yes	2	3.51e-16	282.13		1	38589000	0	38589000
LDVGNFSWGSECCTR	15	0	1786.74	Q5JR94;P62241	Q5JR94	60	74	RPS8	40S ribosomal protein S8	yes	2;3	1.4e-35	282.05		2	746470000	0	746470000
VTPQSLFILFGVYGDVQR	18	0	2038.09	A0A0D9SF20;A0A0U1RRM4;P26599;A6NLN1;A0A7I2V621	A0A0U1RRM4	406	423	PTBP1	Polypyrimidine tract-binding protein 1	no	2;3	4.11e-42	281.38		2	227810000	0	227810000
KGTVEGFEPADNK	13	1	1390.67	P37108;H0YLA2	P37108	43	55	SRP14	Signal recognition particle 14 kDa protein	yes	2;3	4.96e-31	280.17		2	347400000	0	347400000
QLDDLKVELSQLR	13	1	1555.86	P42766;F2Z388;A4D2M5	P42766	20	32	RPL35;LOC154880	60S ribosomal protein L35	yes	2;3	1.76e-22	279.3		3	526140000	0	526140000
INNVIDNLIVAPGTFEVQIEEVR	23	0	2581.38	F4ZW62;Q12905;B4DY09;F4ZW63;X6R6Z1;A0A0A0MRL0	F4ZW62	81	103	ILF2	Interleukin enhancer-binding factor 2	yes	2;3	1.52e-59	279.29		2	210520000	0	210520000
SHTILLVQPTKRPEGR	16	2	1831.04	P84090;G3V279	P84090	2	17	ERH	Enhancer of rudimentary homolog	yes	2;3;4	6.77e-31	279.12		3	1677600000	0	1677600000
VIDFDENTALDDAEEESFR	19	0	2213.96	Q14257;H0YL43	Q14257	130	148	RCN2	Reticulocalbin-2	yes	2	4.01e-49	278.55		1	11805000	0	11805000
ATNIEVLSNTFQFTNEAR	18	0	2054.01	O75534;A0A8I5QJA6;A0A8I5KW72;Q9GZV0;A0A8I5QKX0;A0A8I5KV85;A0A8I5KPJ6;A0A8I5KXH5;A0A8I5KPC0;Q96L66;E9PLT0;A0A8I5KTQ3;E9PNG3;A0A8I5KYL8;A0A8I5KXL1;A0A8I5KWW0;A0A8I5KPQ8;A0A8I5KS07;A0A8I5KW29	O75534	331	348	CSDE1;UNR	Cold shock domain-containing protein E1	yes	2	5.36e-42	278.46		1	19084000	0	19084000
ELDALDANDELTPLGR	16	0	1740.85	Q08211;B3KU66	Q08211	838	853	DHX9	ATP-dependent RNA helicase A	yes	2	3.25e-41	277.75		1	112400000	0	112400000
GQLCELSCSTDYR	13	0	1587.67	A0A3S6H812;A0A3S6H7X4;A0A3S6H7E9;A0A3S6H7G3;A0A3Q8B022;A0A3Q8APX7;A0A3Q8AIR8;A0A3S6H7Z6;A0A3S6H950;A0A3Q8B4M4;A0A3Q8APY3;A0A3S6H765;A0A3S6H8A6;A0A3Q8AIS5;A0A3S6H8W3;A0A3S6H7Y8;A0A3S6H7E4;E9PKG1;Q99873;A0A3Q8AM27;Q5U8W9;A0A3Q8APW9;A0A3S6H960;A0A3Q8AIS2	E9PKG1	311	323	PRMT1;HRMT1L2	Protein arginine N-methyltransferase 1	no	2	4.27e-31	277.02		1	375080000	0	375080000
TLTAVHDAILEDLVFPSEIVGK	22	0	2366.27	A0A2R8Y623;Q59FS3;P62081;B5MCP9	P62081	121	142	RPS7	40S ribosomal protein S7	no	2;3	3.1e-35	276.59		2	668830000	0	668830000
FSDHVALLSVFQAWDDAR	18	0	2076.01	Q08211;B3KU66	Q08211	912	929	DHX9	ATP-dependent RNA helicase A	yes	2;3	6.35e-42	276.12		2	291440000	0	291440000
EELSNVLAAMR	11	0	1231.62	Q9Y3U8	Q9Y3U8	88	98	RPL36	60S ribosomal protein L36	yes	2	6.24e-28	276.02		5	518910000	0	518910000
AELEEVTLDGKPLQALR	17	1	1881.02	S4R3H4;B4DQZ7	S4R3H4	2	18	ACIN1		yes	2	3.83e-41	275.95		1	46845000	0	46845000
AAAAALSQQQSLQER	15	0	1570.81	Q8WUQ7;B4DSX7	Q8WUQ7	129	143	CACTIN	Cactin	yes	2	2.36e-35	275.84		1	14754000	0	14754000
NCIVLIDSTPYR	12	0	1449.73	Q5JR94;P62241;Q5JR95	Q5JR94	99	110	RPS8	40S ribosomal protein S8	yes	2	2.74e-30	275		1	548230000	0	548230000
KGTDIMYTGTLDCWR	15	1	1815.83	P05141;Q6NVC0	P05141	245	259	SLC25A5	ADP/ATP translocase 2;ADP/ATP translocase 2, N-terminally processed	yes	2;3	3.79e-35	274.8		3	118790000	0	118790000
IILDLISESPIKGR	14	1	1552.92	A0A994J4U9;A0A994J4S7;P61978;A0A994J6U9;A0A994J4E9;B4DUQ1;A0A994J782;Q5EC54;B4DFF1;Q5T6W2;A0A994J6T5	A0A994J4U9	208	221	HNRNPK;HNRPK	Heterogeneous nuclear ribonucleoprotein K	yes	2;3	1.03e-34	274.31		2	296810000	0	296810000
ILDSVGIEADDDRLNK	16	1	1771.9	P05387	P05387	26	41	RPLP2	60S acidic ribosomal protein P2	yes	2;3	6.06e-41	274.2		5	1490800000	0	1490800000
ITAFVPNDGCLNFIEENDEVLVAGFGR	27	0	2995.44	A8K517;P62266;D6RD47	A8K517	81	107	RPS23	40S ribosomal protein S23	yes	2;3	5.02e-45	274.02		2	490630000	0	490630000
LSVACFYGGTPYGGQFER	18	0	2007.91	Q9NR30;A0A8I5KNN2;A0A8I5KNP3;A0A8I5KYZ4;A0A8I5KND9	Q9NR30	287	304	DDX21	Nucleolar RNA helicase 2	yes	2;3	7.26e-42	274		2	68203000	0	68203000
LFIGGLNVQTSESGLR	16	0	1689.9	Q13151	Q13151	9	24	HNRNPA0	Heterogeneous nuclear ribonucleoprotein A0	yes	2	4.22e-41	273.8		1	204950000	0	204950000
RGLLLFVDEADAFLR	15	1	1733.95	Q9NVI7;Q5T2N8;Q5SV16	Q9NVI7	452	466	ATAD3A;ATAD3C	ATPase family AAA domain-containing protein 3A;ATPase family AAA domain-containing protein 3C	yes	2;3	7.32e-20	273.74		2	61866000	0	61866000
ADRDESSPYAAMLAAQDVAQR	21	1	2264.05	A0A2R8Y811;P62263;E5RH77	A0A2R8Y811	64	84	RPS14	40S ribosomal protein S14	yes	2;3;4	1.29e-32	273.33		5	534380000	0	534380000
VEVERDNLAEDIMR	14	1	1687.82	V9HWE1;P08670;Q53HU8;B0YJC4;B3KRK8	V9HWE1	171	184	HEL113;VIM	Vimentin	yes	2;3	2.27e-19	272.92		6	591700000	0	591700000
RLLPSLIGR	9	1	1023.66	O76021;Q32Q62;J3QSV6;A0PJ61;A0PJ87;I3L3U9;I3L3C4	O76021	163	171	RSL1D1	Ribosomal L1 domain-containing protein 1	yes	2	2.92e-25	272.61		1	56440000	0	56440000
LQEEMLQREEAENTLQSFR	19	1	2350.12	V9HWE1;P08670;Q53HU8;B0YJC4;B3KRK8;B0YJC5	V9HWE1	189	207	HEL113;VIM	Vimentin	yes	3	1.45e-49	271.64		3	137350000	0	137350000
AMGIMNSFVNDIFER	15	0	1742.81	Q93079;Q0D2M2;U3KQK0;I6L9F7;A8K9J7;B4DR52;B2R4S9;P62807;P58876;P57053;Q99877;Q99879;O60814;Q5QNW6;Q99880;Q16778;P33778;P23527;P06899;Q8N257	Q93079	59	73	HIST1H2BH;HIST1H2BC;HIST1H2BN;HIST1H2BM;HIST1H2BI;HIST1H2BD;H2BFS;HIST1H2BK;HIST2H2BF;HIST1H2BL;HIST2H2BE;HIST1H2BB;HIST1H2BO;HIST1H2BJ;HIST3H2BB	Histone H2B type 1-H;Histone H2B;Histone H2B type 1-C/E/F/G/I;Histone H2B type 1-D;Histone H2B type F-S;Histone H2B type 1-N;Histone H2B type 1-M;Histone H2B type 1-K;Histone H2B type 2-F;Histone H2B type 1-L;Histone H2B type 2-E;Histone H2B type 1-B;Histone H2B type 1-O;Histone H2B type 1-J;Histone H2B type 3-B	no	2	3.02e-35	271.62		8	674320000	0	674320000
KLLMMAGIDDCYTSAR	16	1	1843.86	P15880;Q3KQT6;Q8J014;Q8N5L9;Q6IPX5;H0YEN5;E9PQD7;I3L404;E9PM36;Q9BSW5	P15880	212	227	RPS2;rps2	40S ribosomal protein S2	yes	2;3	9.34e-25	271.6		9	396750000	0	396750000
IIDVVYNASNNELVR	15	0	1717.9	Q5JR94;P62241;Q5JR95	Q5JR94	78	92	RPS8	40S ribosomal protein S8	yes	2;3	9.74e-42	271.14		5	2260700000	0	2260700000
SLEAQVAHADQQLR	14	0	1564.8	Q4LE64;Q14980	Q4LE64	1688	1701	NUMA1 variant protein;NUMA1	Nuclear mitotic apparatus protein 1	no	2;3	8.59e-35	270.56		2	76739000	0	76739000
AETLSGLGDSGAAGAAALSSASSETGTRR	29	1	2650.28	B7Z2Z1;B7ZLP5;A8K329;Q15424;B7Z959;K7ES42;B7Z2H3	B7Z2Z1	2	30	SAFB	Scaffold attachment factor B1	yes	3	3.86e-70	270.23		1	19228000	0	19228000
NLDIERPTYTNLNR	14	1	1717.87	P68363;B3KPS3;B3KT06;A8JZY9;P68366;F8VVB9;B4DDU2;F8VQQ4;C9JDS9;Q53GA7;F5H5D3;Q9BQE3;B7Z1K5;A0A7P0TA31	P68363	216	229	TUBA1B;TUBA4A;TUBA1A;TUBA1C	Tubulin alpha-1B chain;Tubulin alpha-4A chain;Tubulin alpha-1C chain	no	2;3	2.02e-19	268.98		2	131960000	0	131960000
ELSGTIKEILGTAQSVGCNVDGR	23	1	2403.21	P30050;Q59FI9	P30050	124	146	RPL12	60S ribosomal protein L12	yes	2;3;4	2.8e-35	268.93		3	208630000	0	208630000
VRPCVVYGGADIGQQIR	17	1	1886.98	O00571;A0A0D9SF53;A0A2R8Y4A4;B5BTY4;A0A2R8YFS5;A0A0D9SG12;A0A2R8YF78;A0A0D9SFB3;A0A2R8Y645;A0A2U3TZJ9;A0A2R8YCW1;A0A2R8YFR4;A0A2R8Y774;Q59GX6;A0A2R8Y5G6;F6S8Q4;A0A2R8YDH3;A0A2R8YDT5;A0A2R8Y7T2;B4DLU5;O15523;Q5S4N1;B4E010	O00571	295	311	DDX3X;DDX3Y	ATP-dependent RNA helicase DDX3X;ATP-dependent RNA helicase DDX3Y	yes	2;3	7.38e-20	267.93		2	395000000	0	395000000
SLEEEGQELPQSADVQR	17	0	1913.9	P48681	P48681	934	950	NES	Nestin	yes	2	1.39e-33	267.43		1	12239000	0	12239000
KLFIGGLSFETTDESLR	17	1	1911.99	P09651;F8W6I7;A0A7I2V3W0;A0A024RB53;A0A7I2V3R8;A0A7I2V2L6;Q6IPF2;A0A2R8Y4L2;Q0VAC0;F8VZ49;F8VTQ5;Q32P51;B4DP35;F8W646;B4E0B5;A0A7I2YQ85	P09651	15	31	HNRNPA1;HNRPA1;HNRNPA1L2	Heterogeneous nuclear ribonucleoprotein A1;Heterogeneous nuclear ribonucleoprotein A1, N-terminally processed;Heterogeneous nuclear ribonucleoprotein A1-like 2	yes	2;3	1.04e-19	267.21		3	531860000	0	531860000
TCTTVAFTQVNSEDKGALAK	20	1	2140.05	P62424;Q9BY74;Q5T8U2	P62424	198	217	RPL7A;RP-L7a	60S ribosomal protein L7a	yes	2	2.32e-26	267.21		1	141730000	0	141730000
QFGFIVLTTSAGIMDHEEAR	20	0	2221.08	B2R4W8;P62244;A8K7H3	B2R4W8	98	117	hCG_1994130;RPS15A	40S ribosomal protein S15a	yes	2;3	5.52e-33	267.17		5	230790000	0	230790000
RAGELTEDEVER	12	1	1402.67	P62269	P62269	55	66	RPS18	40S ribosomal protein S18	yes	2	3.1e-15	267.02		1	261940000	0	261940000
FVADGIFKAELNEFLTR	17	1	1969.03	P23396;Q53G83;E9PL09;E9PPU1;F2Z2S8;H0YCJ7;E9PQ96;E9PJH4;E9PK82;E9PQX2	P23396	11	27	RPS3	40S ribosomal protein S3	yes	2;3	3.02e-33	266.97		2	247130000	0	247130000
DDDIAALVVDNGSGMCK	17	0	1778.78	P60709;Q1KLZ0;Q53G76;Q53GK6;Q53G99;B4E335;B4DW52;E7EVS6;A0A2R8Y793;A0A2R8YGF8;A0A6Q8PH58;G5E9R0;C9JZR7;C9JUM1;C9JTX5;A0A6Q8PGD7	P60709	2	18	ACTB;PS1TP5BP1	Actin, cytoplasmic 1;Actin, cytoplasmic 1, N-terminally processed	yes	2	1.08e-33	266.93		4	605260000	0	605260000
CEGINISGNFYR	12	0	1428.65	Q5QTS3;A0A384ME37;P40429;Q9BSQ6;A0A7I2V5L3;M0QYS1;Q53H34;B4DNC8	Q5QTS3	38	49	RPL13A	60S ribosomal protein L13a	yes	2	5.37e-23	266.91		2	629620000	0	629620000
GNFGGSFAGSFGGAGGHAPGVAR	23	0	2033.95	P52272;Q7KYM9;Q59ES8;Q6P2D7;M0R2I7;M0QY96	P52272	628	650	HNRNPM;ORF;HNRPM	Heterogeneous nuclear ribonucleoprotein M	yes	2;3	3.81e-35	266.45		2	584850000	0	584850000
IITITGTQDQIQNAQYLLQNSVK	23	0	2588.38	A0A994J4U9;A0A994J4S7;P61978;A0A994J6U9;A0A994J4E9;B4DUQ1;Q5EC54;B4DFF1;B3KU16	A0A994J4U9	429	451	HNRNPK;HNRPK	Heterogeneous nuclear ribonucleoprotein K	yes	2;3	1.38e-35	265.99		2	209140000	0	209140000
NKQTYSTEPNNLK	13	1	1535.76	P46779;H0YKD8;H0YMF4;Q59F34;H0YLP6	P46779	21	33	RPL28	60S ribosomal protein L28	yes	2;3	2.48e-23	265.77		2	1432200000	0	1432200000
QPYAVSELAGHQTSAESWGTGR	22	0	2331.09	P36578;Q59GY2;B4DMJ6;Q53G74;B4DFI6;H3BTP7;H3BU31;B4DP82	P36578	50	71	RPL4	60S ribosomal protein L4	yes	2;3	5.45e-41	265.77		2	250150000	0	250150000
NINITKDLLDLLVEAK	16	1	1811.04	O00571;A0A0D9SF53;A0A2R8Y4A4;B5BTY4;A0A2R8YFS5;A0A0D9SG12;A0A2R8YF78;A0A0D9SFB3;A0A2R8Y645;A0A2U3TZJ9;A0A2R8YCW1;A0A2R8YFR4;A0A2R8Y774;Q59GX6;A0A2R8Y5G6;F6S8Q4;A0A2R8YDT5;A0A2R8Y7T2;B4DLU5;Q5S4N1;A0A0J9YVQ7;A0A087WVZ1	O00571	549	564	DDX3X	ATP-dependent RNA helicase DDX3X	yes	2;3	9.65e-33	265.77		2	78577000	0	78577000
PLISVYSEKGESSGK	15	1	1579.81	P36578;Q59GY2;B4DMJ6;Q53G74;H3BTP7;H3BU31;B4DP82	P36578	6	20	RPL4	60S ribosomal protein L4	yes	2;3	4e-15	265.61		2	36120000	0	36120000
QVDQLTNDKAR	11	1	1286.66	V9HWE1;P08670;Q53HU8;B0YJC4;B3KRK8	V9HWE1	160	170	HEL113;VIM	Vimentin	yes	2;3	1.76e-20	265.58		2	637470000	0	637470000
DREEALHQFR	10	1	1299.63	O00571;A0A0D9SF53;A0A2R8Y4A4;B5BTY4;A0A2R8YFS5;A0A0D9SG12;A0A2R8YF78;A0A0D9SFB3;A0A2R8Y645;A0A2U3TZJ9;A0A2R8YCW1;A0A2R8YFR4;A0A2R8Y774;Q59GX6;A0A2R8Y5G6;F6S8Q4;A0A2R8YDH3;A0A2R8YDT5;A0A2R8Y7T2;O15523;Q5S4N1;B4E132;A0A0J9YVQ7;A0A087WVZ1	O00571	479	488	DDX3X;DDX3Y	ATP-dependent RNA helicase DDX3X;ATP-dependent RNA helicase DDX3Y	yes	2;3	1.15e-13	265.58		2	381060000	0	381060000
EAAAALVEEETRR	13	1	1443.73	O75934;B2R7W3;Q53HE3	O75934	30	42	BCAS2	Pre-mRNA-splicing factor SPF27	yes	2;3	1.6e-23	265.01		2	64753000	0	64753000
FQSDSSSYPTVDSNSLLGQSR	21	0	2274.04	A0A140VK53;Q9UQ35;O60382	A0A140VK53	1138	1158	SRRM2;KIAA0324	Serine/arginine repetitive matrix protein 2	yes	2;3	4e-27	264.87		2	75076000	0	75076000
SSGHSSSELSPDAVEK	16	0	1615.73	A0A140VK53;Q9UQ35;O60382	A0A140VK53	1378	1393	SRRM2;KIAA0324	Serine/arginine repetitive matrix protein 2	yes	2;3	6.62e-20	264.84		2	116230000	0	116230000
AIKVEQATKPSFESGR	16	2	1746.93	P38159;H3BT71;B4E352;H0Y6E7	P38159	78	93	RBMX	RNA-binding motif protein, X chromosome;RNA-binding motif protein, X chromosome, N-terminally processed	yes	2;3;4	2.33e-32	264.72		3	486830000	0	486830000
SLGYAYVNFQQPADAER	17	0	1927.91	A0A7I2YQ88;P11940;H0YAR2;A0A7I2V649;B3KT93;B4DZW4;E7EQV3;A0A087WTT1;B4DQX0;E7ERJ7;A0A7I2YQ90;H0YBN4;E5RJB9;E5RGH3;E5RH24;E5RHG7;Q6IQ30;Q13310;B1ANR0;A0A7I2V4L7;B1ANR1	A0A7I2YQ88	51	67	PABPC1;PABPC4	Polyadenylate-binding protein 1;Polyadenylate-binding protein;Polyadenylate-binding protein 4	no	2	5.28e-33	264.72		1	75255000	0	75255000
QNRPIPQWIR	10	1	1306.73	Q59GN2;P62891	Q59GN2	19	28	RPL39P5;RPL39	Putative 60S ribosomal protein L39-like 5;60S ribosomal protein L39	yes	2;3	1.48e-19	264.58		2	1134800000	0	1134800000
GNLGAGNGNLQGPR	14	0	1323.66	P43243;A8MXP9;A0A0R4J2E8;D6REM6;D6R991;B4DRS1;B3KM87;Q5CZA7;H0Y8T4;B4DF66;D6RIA2;D6RE02;D6RBI2;D6RAY2;D6RAM9	P43243	374	387	MATR3;DKFZp686K0542	Matrin-3	yes	2	7.53e-27	264.3		1	20806000	0	20806000
YTQVGPDHNR	10	0	1185.55	Q08211;Q58F26;Q6PJK6	Q08211	200	209	DHX9	ATP-dependent RNA helicase A	yes	2	1.27e-19	263.57		1	91813000	0	91813000
RLLSRPQDALEGVVLSPSLEAR	22	2	2405.34	Q9NVI7	Q9NVI7	354	375	ATAD3A	ATPase family AAA domain-containing protein 3A	yes	3;4	6.29e-50	263.54		2	132610000	0	132610000
TVVSHSLTTLGLEVAK	16	0	1653.93	P42166	P42166	463	478	TMPO	Lamina-associated polypeptide 2, isoform alpha;Thymopoietin;Thymopentin	yes	2;3	1.24e-32	263.44		2	293190000	0	293190000
FDTGNLCMVTGGANLGR	17	0	1781.82	B2R491;P62701;Q96IR1;Q53HV1	B2R491	175	191	RPS4X	40S ribosomal protein S4;40S ribosomal protein S4, X isoform	yes	2;3	9.02e-33	262.11		5	390500000	0	390500000
FESEILEAISQNSVVIIR	18	0	2046.1	Q08211;Q58F26;Q6PJK6	Q08211	393	410	DHX9	ATP-dependent RNA helicase A	yes	2;3	1.4e-33	262.07		2	63111000	0	63111000
YGPIVDVYVPLDFYTR	16	0	1915.97	Q5JRI1;Q53GD7;A0A0S2Z504;O75494;Q6IQ42	Q5JRI1	33	48	SRSF10;FUSIP1	Serine/arginine-rich splicing factor 10	yes	2	1.6e-32	262		1	365160000	0	365160000
KYELGRPAANTK	12	2	1346.73	Q5JR94;P62241;Q5JR95	Q5JR94	26	37	RPS8	40S ribosomal protein S8	yes	2;3	6.49e-22	261.29		2	1337300000	0	1337300000
LLLLDTQQEAGMLLR	15	0	1712.95	Q2NL82;I3L1Q5	Q2NL82	220	234	TSR1	Pre-rRNA-processing protein TSR1 homolog	yes	2	4.9e-27	261.22		1	14082000	0	14082000
GLAEDIENEVVQITWNR	17	0	1984.99	B4DZB1;B3KX19;Q6IBM8;A8KAP3;Q15029;Q8IXJ3;K7EP67;B3KWY2	B4DZB1	646	662	U5-116KD;EFTUD2;SNRP116	116 kDa U5 small nuclear ribonucleoprotein component	yes	3	4.54e-50	260.96		1	0	0	0
KVESLQEEIAFLKK	14	2	1660.94	V9HWE1;P08670;B0YJC4;B3KRK8;B0YJC5	V9HWE1	223	236	HEL113;VIM	Vimentin	yes	2;3;4	2.75e-14	260.83		3	1904200000	0	1904200000
VWLDPNETNEIANANSR	17	0	1941.92	J3QR09;J3KTE4;A0A7I2YQG2;P84098;Q53G49;Q8IWR8;A0A7I2V4U6;A0A7I2V2L0;A0A7I2V512;A0A7I2V638	J3QR09	19	35	RPL19	Ribosomal protein L19;60S ribosomal protein L19	yes	2;3	1.17e-32	260.22		2	757310000	0	757310000
MGPLGLDHMASSIER	15	0	1612.77	M0QZM1;P52272;Q7KYM9;Q59ES8;Q6P2D7	P52272	457	471	HNRNPM;ORF;HNRPM	Heterogeneous nuclear ribonucleoprotein M	no	2;3	5.89e-27	259.75		6	430770000	0	430770000
ITISPLQELTLYNPER	16	0	1886.01	O00425	O00425	310	325	IGF2BP3	Insulin-like growth factor 2 mRNA-binding protein 3	yes	2;3	2.29e-32	259.23		2	90981000	0	90981000
VGRRPDQQLQGEGK	14	2	1566.82	Q8NC51;Q5VU21	Q8NC51	109	122	SERBP1	Plasminogen activator inhibitor 1 RNA-binding protein	yes	2;3	4.3e-26	259.18		2	174090000	0	174090000
LGTEPTSETQDELQR	15	0	1702.8	B4DLM8;O15381;B4DQJ4	B4DLM8	516	530	NVL	Nuclear valosin-containing protein-like	yes	2	8.64e-20	258.92		1	19596000	0	19596000
FADLSEAANRNNDALR	16	1	1775.86	V9HWE1;P08670;Q53HU8;B0YJC4;B3KRK8;B0YJC5	V9HWE1	295	310	HEL113;VIM	Vimentin	yes	2;3	1.44e-19	258.78		2	1286200000	0	1286200000
TVTNAVVTVPAYFNDSQR	18	0	1980.99	P11142;V9HW22;Q53GZ6;B3KTV0;Q53HF2;Q96IS6;E9PN89;B4DTX2;E9PLF4;E9PK54;E9PQK7;E9PQQ4;E9PI65	P11142	138	155	HSPA8;HEL-S-72p	Heat shock cognate 71 kDa protein	yes	2;3	4.32e-20	258.6		2	82868000	0	82868000
EESAADWALYTYEDGSDDLK	20	0	2276.96	A0A2Z6ATB6;Q16643;D6R9W4;D6RFI1	A0A2Z6ATB6	23	42	DBN1	Drebrin	yes	2	4.6e-40	258.6		1	17022000	0	17022000
RAYDLAGSCR	10	1	1167.55	Q71UH4;Q02880;A0A8V8TP20;A0A8V8TPE3;B4DKD0;E9PCY5;A0A8V8TN33	Q71UH4	235	244	TOP2B	DNA topoisomerase 2;DNA topoisomerase 2-beta	yes	2	3.98e-19	258.33		1	33715000	0	33715000
SYGRPPPDVEGMTSLKVDNLTYR	23	2	2594.28	Q8NAK9;J3KP15;Q53FN0;Q01130;J3QL05;B3KVY2;B3KX15;Q6NXQ0;Q8N220;B3KUF7	Q8NAK9	2	24	SRSF2;SFRS2	Serine/arginine-rich splicing factor 2	yes	3	2.52e-49	258.31		2	205510000	0	205510000
ISSLLEEQFQQGK	13	0	1505.77	Q5JR94;P62241;Q5JR95;Q9BS10	Q5JR94	158	170	RPS8	40S ribosomal protein S8	yes	2;3	6.51e-23	258.25		2	1881200000	0	1881200000
QEMQEVQSSR	10	0	1220.55	A0A7I2V4I6;P22626;A0A7I2V4N1;A0A7I2V3P1;A0A7I2V323;A0A7I2V4S4;A0A7I2V3P7;A0A384NL58;A0A024RA28	A0A7I2V4I6	191	200	HNRNPA2B1;HNRPA2B1	Heterogeneous nuclear ribonucleoproteins A2/B1	yes	2	2.76e-19	257.93		1	75617000	0	75617000
SFDFIHLDPFGTSVNYLDSAFR	22	0	2547.21	Q7Z2T5;B2R713;B4DXX1	Q7Z2T5	366	387	TRMT1L	TRMT1-like protein	yes	3	1.03e-49	257.57		1	85626000	0	85626000
ALAAGGYDVEKNNSR	15	1	1563.76	P16401	P16401	68	82	HIST1H1B	Histone H1.5	yes	2;3	1.87e-19	257.42		2	153050000	0	153050000
TAANLVVETGQDGVQIR	17	0	1769.93	Q5T3I0;A0A0A0MRK1;E9PAV9;A8KAG1;E9PPY4;F2Z3C6;A0AA34QVU8;B4DVU2	Q5T3I0	72	88	GPATCH4	G patch domain-containing protein 4	yes	2	1.53e-19	257.19		1	30284000	0	30284000
LQEEMLQREEAENTLQSFRQDVDNASLAR	29	2	3419.64	V9HWE1;P08670;Q53HU8;B0YJC4;B3KRK8;B0YJC5	V9HWE1	189	217	HEL113;VIM	Vimentin	yes	4	5.62e-61	256.98		1	82939000	0	82939000
ITISSLQDLSIYNPER	16	0	1847.96	Q9Y6M1;F8W930;B4DKT5	Q9Y6M1	308	323	IGF2BP2	Insulin-like growth factor 2 mRNA-binding protein 2	yes	2	2.98e-32	256.47		1	36414000	0	36414000
STNKGTAYTFFTPGNLK	17	1	1845.93	A0A1X7SBZ2;A0A5H1ZRQ2;Q59F66;Q92841	A0A1X7SBZ2	512	528	DDX17	Probable ATP-dependent RNA helicase DDX17	yes	2;3	3.93e-16	255.93		2	168400000	0	168400000
SKDSLVQSCPGSLSLCAGVK	20	1	2092.03	A0A140VK53;Q9UQ35;O60382	A0A140VK53	1021	1040	SRRM2;KIAA0324	Serine/arginine repetitive matrix protein 2	yes	2;3	2.55e-26	255.72		2	208790000	0	208790000
QEYDESGPSIVHR	13	0	1515.7	I3L4N8;P63261;Q8WVW5;B4E3A4;A0A804GS07;B4DVQ0;A0A6Q8PFE4;V9HVZ7;Q96FU6;Q96DE1;Q6S8J3;A5A3E0;P0CG38;A0A2R8YFE2;P0CG39;Q9BYX7;L0R5C4;P60709;Q1KLZ0;Q53G76;Q53GK6;Q53G99;B4E335;B4DW52;B7ZAP6;Q6PJ43;B3KWQ3	I3L4N8	336	348	ACTG1;HEL-176;POTEE;POTEF;POTEI;POTEJ;POTEKP;POTEM;ACTB;PS1TP5BP1	Actin, cytoplasmic 2;Actin, cytoplasmic 2, N-terminally processed;POTE ankyrin domain family member E;POTE ankyrin domain family member F;POTE ankyrin domain family member I;POTE ankyrin domain family member J;Putative beta-actin-like protein 3;Putative beta-actin-like protein 3, N-terminally processed;Actin, cytoplasmic 1;Actin, cytoplasmic 1, N-terminally processed	no	2;3	8.14e-23	255.7		2	569760000	0	569760000
IEAINQAIANEYEVR	15	0	1731.88	E9PH82;A0A8I5KR56;A0A8I5QKV5;A0A8I5KZA5;I6L9E8;Q8NCA5;B4DT23;B4DY25	E9PH82	204	218	FAM98A	Protein FAM98A	yes	2	8.85e-27	255.41		1	52708000	0	52708000
RKFLETVELQISLK	14	2	1703	P62906;Q1JQ76	P62906	26	39	RPL10A	60S ribosomal protein L10a;Ribosomal protein	yes	2;3	5.95e-14	255.3		2	110930000	0	110930000
VLTVINQTQKENLRK	15	2	1783.03	P42766;F2Z388	P42766	57	71	RPL35	60S ribosomal protein L35	yes	2;3;4	1.44e-19	255.19		5	1019100000	0	1019100000
DLTTAGAVTQCYR	13	0	1454.68	Q02543;M0R117;B4DM74;B2R4C0;M0R0P7;Q32XH3;M0R1A7;M0R3D6	Q02543	99	111	RPL18A	60S ribosomal protein L18a	no	2;3	3.49e-11	255.07		2	1652800000	0	1652800000
NFILDQTNVSAAAQR	15	0	1646.84	Q00839;A0A1W2PPS1;B4DLR3;B3KX72;A0A1X7SBS1;A0A1W2PP35;Q96BA7;A0A994J6V2;Q5RI18;A0A1W2PPH7;A0A1W2PQL0;A0A1W2PP34;A0A1W2PPL4;Q7Z4Q5;A0A1W2PQ74;A0A1W2PRZ7;A0A1W2PQD4	Q00839	576	590	HNRNPU;HNRPU	Heterogeneous nuclear ribonucleoprotein U	yes	2;3	9.58e-27	254.34		2	487460000	0	487460000
LGVTNTIISHYDGR	14	0	1544.79	P46087	P46087	432	445	NOP2	Probable 28S rRNA (cytosine(4447)-C(5))-methyltransferase	yes	2;3	3.14e-14	254.24		2	184890000	0	184890000
GFLEFVEDFIQVPR	14	0	1694.87	A0A0F7KYT8;A0A8V8TMQ1;A0A0F7L1S3;P51114;B4DXZ6;A0A0F7L0Q8;A0A8V8TNP6;B4DM78;E9PFF5;B4DM21;E7EU85;B4DGH9	A0A0F7KYT8	277	290	FXR1	Fragile X mental retardation syndrome-related protein 1	yes	2;3	2.77e-26	253.29		2	1901500000	0	1901500000
TAGTLFGEGFR	11	0	1154.57	Q5T9A4;A0A5K1VW56;Q9H834;Q9NVI7	Q9NVI7	276	286	ATAD3B;ATAD3A	ATPase family AAA domain-containing protein 3B;ATPase family AAA domain-containing protein 3A	no	2	6.42e-20	253.26		1	105000000	0	105000000
KIEEIKDFLLTAR	13	2	1574.9	P63173;J3KT73;J3QL01;J3KSP2	P63173	4	16	RPL38	60S ribosomal protein L38	yes	2;3	1.76e-11	253.16		2	939860000	0	939860000
VNTLIRPDGEKK	12	2	1368.77	P62750;H7BY10;K7ERT8;A8MUS3;K7EJV9;K7EMA7	P62750	124	135	RPL23A	60S ribosomal protein L23a	no	2;3	1.4e-21	253.1		3	245990000	0	245990000
ATQVEPLLPGGATLLQAEEHGGLVR	25	0	2555.37	Q6PKG0;A0A0B4J210	Q6PKG0	2	26	LARP1	La-related protein 1	yes	2;3	2.6e-36	253.02		2	134350000	0	134350000
GSFAGIEDDADEALEISQAQLLFENRR	27	1	2993.44	Q8IY81;B4DKU3	Q8IY81	533	559	FTSJ3	pre-rRNA processing protein FTSJ3	yes	3	2.27e-60	252.6		1	37820000	0	37820000
AAAADGERPGPGPLLVGCGR	20	1	1919.96	A0A994J7P9	A0A994J7P9	6	25			yes	2;3	7.73e-23	252.42		2	155240000	0	155240000
TDYNASVSVPDSSGPER	17	0	1779.79	A0A994J4U9;A0A994J4S7;P61978;A0A994J6U9;A0A994J4E9;B4DUQ1;A0A994J782;Q5EC54;Q5T6W2;A0A994J6T5;A0A994J795	A0A994J4U9	70	86	HNRNPK;HNRPK	Heterogeneous nuclear ribonucleoprotein K	yes	2;3	4.14e-17	252.37		2	108150000	0	108150000
VLLESEQFLTELTR	14	0	1676.9	P37108;H0YLA2	P37108	2	15	SRP14	Signal recognition particle 14 kDa protein	yes	2;3	3.41e-15	252.3		2	482260000	0	482260000
SLLTIQEVDEFLLR	14	0	1674.92	P49916;B7Z6I3;K7ERZ5;K7EQB6	P49916	370	383	LIG3	DNA ligase 3;DNA ligase	yes	2	2.04e-14	252.3		1	36356000	0	36356000
FTLDCTHPVEDGIMDAANFEQFLQER	26	0	3082.38	Q7Z4W8;P35268	Q7Z4W8	21	46	RPL22	60S ribosomal protein L22	yes	3;4	3.33e-60	251.32		5	1182600000	0	1182600000
RNDYVHALVAYFNIEFTR	18	1	2227.12	A0A3S6H812;A0A3S6H7X4;A0A3S6H7E9;A0A3S6H7G3;A0A3Q8B022;A0A3S6H950;A0A3Q8B4M4;A0A3Q8APY3;E9PKG1;Q99873;A0A3Q8AM27;Q5U8W9;A0A3Q8APW9;A0A3S6H960;A0A3Q8AIS2	E9PKG1	231	248	PRMT1;HRMT1L2	Protein arginine N-methyltransferase 1	no	2;3;4	1.11e-32	251.28		3	229100000	0	229100000
IGFFNQQYAEQLR	13	0	1612.8	Q59F96;H0YGW7;Q2L6I2;A0A1U9X609;Q5STZ8;Q8NE71	Q59F96	438	450	ABCF1	ATP-binding cassette sub-family F member 1	yes	2	2.48e-11	250.96		1	28104000	0	28104000
DFNHINVELSLLGK	14	0	1597.85	Q53Z07;P32969;A0A2R8Y5Y7;D6RAN4;B4E1M5;B4DLV8	Q53Z07	37	50	RPL9	60S ribosomal protein L9	yes	2;3	3.25e-26	250.69		2	872330000	0	872330000
DGKYSQVLANGLDNK	15	1	1620.81	P62269;J3JS69	P62269	92	106	RPS18	40S ribosomal protein S18	yes	2;3	1.77e-26	250.67		2	72100000	0	72100000
ELAQQVQQVAAEYCR	15	0	1791.86	P17844;B5BUE6;J3KTA4;B4DN41;B4DNG2;A0A7I2V2S0;Q59E92;A0A7I2V507;Q7Z2V5;A0A0G2JLI4;A0A7I2V5F5;J3QRQ7;J3KRZ1	P17844	178	192	DDX5;DKFZp686J01190	Probable ATP-dependent RNA helicase DDX5	yes	2;3	1.22e-26	250.48		2	227320000	0	227320000
SNVASSAACSSASSLGLGLAYR	22	0	2128.02	Q16352	Q16352	46	67	INA	Alpha-internexin	yes	2;3	9.48e-49	250.46		2	44989000	0	44989000
ADKDYHFKVDNDENEHQLSLR	21	2	2572.19	A0A0S2Z491;A0A7I2YQC0;P06748;A0A0S2Z4G7;A4ZU86;A0A7I2V5S2;A0A140VJQ2;A0A7I2V2X9;A0A7I2V3U2;A0A7I2V433;A0A7I2V4G8;A0A7I2V3G5;A0A7I2V579	A0A0S2Z491	25	45	NPM1	Nucleophosmin	yes	3;4;5	8.91e-41	250.45		3	658860000	0	658860000
KGFNEGLWEIDNNPK	15	1	1759.85	O75475;Q05CM9	O75475	75	89	PSIP1	PC4 and SFRS1-interacting protein	yes	2;3	2.41e-12	249.98		2	80389000	0	80389000
GLSEDTTEETLKESFDGSVR	20	1	2199.02	A0A7I2V428;C9JLB1;H7BY16;P19338;B3KTP9;A0A7I2V5M5;A0A7I2V3F3;B3KM80;Q6ZS99;A0A7I2V2U7;A0A7I2V699;Q9BQ02	A0A7I2V428	578	597	NCL	Nucleolin	yes	2;3	1.17e-23	249.75		2	112130000	0	112130000
DVQIGDIVTVGECRPLSK	18	1	1985.03	P62280;M0R1H5	P62280	119	136	RPS11	40S ribosomal protein S11	yes	2;3	1.05e-16	249.39		3	636020000	0	636020000
DVLSVAFSSDNR	12	0	1308.63	P63244;E9KL35;D6RFX4;D6R9L0;H0Y8W2;J3KPE3;D6R9Z1;D6RHH4;B4DVD2;D6RFZ9;H0YAF8;E9PD14;D6RAU2;H0YAM7	P63244	107	118	GNB2L1	Guanine nucleotide-binding protein subunit beta-2-like 1;Guanine nucleotide-binding protein subunit beta-2-like 1, N-terminally processed	yes	2	6.96e-22	249.03		1	26719000	0	26719000
KDDEVQVVR	9	1	1086.57	Q6IBH6;P61254;J3QRI7;J3QQQ9;J3QQV1;J3QRC4;Q9UNX3;E5RIT6	Q6IBH6	51	59	RPL26;RPL26L1	60S ribosomal protein L26;60S ribosomal protein L26-like 1	no	2	1.25e-17	248.99		1	406850000	0	406850000
AKLVILANNCPALR	14	1	1551.89	P62888;E5RI99;E5RJH3	P62888	43	56	RPL30	60S ribosomal protein L30	yes	2;3	6e-14	248.87		2	485140000	0	485140000
EDITQSAQHALR	12	0	1367.68	Q12906;F4ZW64;F4ZW66;F4ZW65;A8K590;B4DFG4;Q59GP7	Q12906	312	323	ILF3	Interleukin enhancer-binding factor 3	yes	2;3	7.04e-22	248.81		2	174270000	0	174270000
ALVNCQYSSATFSTGER	17	0	1889.86	A0A994J4D9;Q9NPD3;E9PI41	A0A994J4D9	70	86	EXOSC4	Exosome complex component RRP41	yes	2;3	1.46e-19	248.41		2	29021000	0	29021000
RTNSTFNQVVLKR	13	2	1561.87	J3QQ67;Q07020;Q0QEW2;G3V203;H0YHA7;F8VYV2;B4DDY5;A0A075B7A0	J3QQ67	40	52	RPL18	60S ribosomal protein L18	yes	2;3	3.29e-16	248.32		2	690200000	0	690200000
SVYAHFPINVVIQENGSLVEIR	22	0	2483.32	Q53Z07;P32969;A0A2R8Y5Y7;D6RAN4;B4E1M5;B4DLV8;H0Y9V9	Q53Z07	94	115	RPL9	60S ribosomal protein L9	yes	2;3;4	4.83e-35	248.25		3	1706000000	0	1706000000
GYATDESTVSSVQGSR	16	0	1642.74	A0A0F7KYT8;A0A8V8TMQ1;A0A0F7L0Q8;A0A8V8TNP6;B4DM78;Q14341	A0A0F7KYT8	395	410	FXR1		yes	2	5.08e-32	248.05		1	39475000	0	39475000
GRSDYDGIGSR	11	1	1181.54	O00571;A0A0D9SF53;A0A2R8Y4A4;B5BTY4;A0A2R8YFS5;A0A0D9SG12;A0A2R8YF78;A0A0D9SFB3;A0A2R8Y645;A0A2U3TZJ9;A0A2R8YCW1;A0A2R8YFR4;A0A2R8Y774;Q59GX6;A0A2R8Y5G6;F6S8Q4;A0A2R8YDH3;B4DLU5;B4E3C4;A0A2R8Y650;A0A2R8YCU0;B4DLA0;A0A2R8YF89	O00571	100	110	DDX3X	ATP-dependent RNA helicase DDX3X	yes	2	1.28e-19	247.79		1	28982000	0	28982000
SSATSGDIWPGLSAYDNSPR	20	0	2079.95	Q9NYF8;Q6DCA8;A0A1W2PQ43;E9PQN2;E9PKI6;E9PK91;E9PK09;E9PJA7	Q9NYF8	205	224	BCLAF1	Bcl-2-associated transcription factor 1	yes	2;3	3.57e-23	247.32		2	42015000	0	42015000
EVQTNDLKEVVNK	13	1	1514.79	Q6NXR8;P61247;A8K4W0;D6RG13;B7Z3M5;E9PFI5;D6RAT0;D6RB09;H0Y9Y4;D6R9B6	Q6NXR8	175	187	RPS3A	40S ribosomal protein S3a	yes	2;3	1.99e-22	247.31		3	1334800000	0	1334800000
KAEAGAGSATEFQFR	15	1	1568.76	P46783;Q59GE4;Q9NQ39	P46783	139	153	RPS10;RPS10P5	40S ribosomal protein S10;Putative 40S ribosomal protein S10-like	yes	2;3	2.17e-26	247.13		3	418880000	0	418880000
QPGRFDEVLIR	11	1	1328.72	F5H6E2;O00159;B7Z3E5;B7Z9C0;A1L180	F5H6E2	609	619	MYO1C	Unconventional myosin-Ic	yes	2;3	1.34e-19	246.93		2	54208000	0	54208000
HGFCGIPITDTGR	13	0	1429.68	A0A384N6C2;A0A7I2V2T3;A0A994J749;P12268;H0Y4R1;E7ETK5;A0A7I2YQK5;B7Z1G4;Q6QE17	A0A384N6C2	137	149	IMPDH2	Inosine-5-monophosphate dehydrogenase 2	yes	2;3	4.62e-11	246.59		2	263160000	0	263160000
ILLTQENPFFR	11	0	1376.75	Q08J23	Q08J23	629	639	NSUN2	tRNA (cytosine(34)-C(5))-methyltransferase	yes	2	9.25e-20	246.57		1	25977000	0	25977000
NDYVHALVAYFNIEFTR	17	0	2071.02	A0A3S6H812;A0A3S6H7X4;A0A3S6H7E9;A0A3S6H7G3;A0A3Q8B022;A0A3S6H950;A0A3Q8B4M4;A0A3Q8APY3;E9PKG1;Q99873;A0A3Q8AM27;Q5U8W9;A0A3Q8APW9;A0A3S6H960;A0A3Q8AIS2	E9PKG1	232	248	PRMT1;HRMT1L2	Protein arginine N-methyltransferase 1	no	2;3	2.45e-17	246.51		2	157180000	0	157180000
FVINYDYPNSSEDYIHR	17	0	2130.96	P17844;B5BUE6;J3KTA4;B4DN41;B4DNG2;A0A0G2JLI4	P17844	412	428	DDX5	Probable ATP-dependent RNA helicase DDX5	yes	2;3	1.3e-19	246.26		2	291230000	0	291230000
NCIVLIDSTPYRQWYESHYALPLGR	25	1	3050.51	Q5JR94;P62241;Q5JR95	Q5JR94	99	123	RPS8	40S ribosomal protein S8	yes	3;4	5.07e-50	246.16		2	445650000	0	445650000
EEAENTLQSFR	11	0	1322.61	V9HWE1;P08670;Q53HU8;B0YJC4;B3KRK8;B0YJC5	V9HWE1	197	207	HEL113;VIM	Vimentin	yes	2;3	9.5e-20	245.99		2	1381000000	0	1381000000
ELILFSNSDNER	12	0	1435.69	Q71UH4;Q02880;A0A8V8TP20;A0A8V8TPE3;B4DKD0;E9PCY5;A0A8V8TN33;Q59H80;P11388;A0A4D6UXC9	Q71UH4	695	706	TOP2B;TOP2A	DNA topoisomerase 2;DNA topoisomerase 2-beta;DNA topoisomerase 2-alpha	no	2	3.14e-17	245.57		1	66345000	0	66345000
NDEELNKLLGK	11	1	1271.67	P20671;Q99878;A0A0U1RR32;Q96KK5;Q6FI13;P0C0S8;Q9BTM1;Q16777;A4FTV9;A0A0U1RRH7;A3KPC7;B2R5B3;B2R5B6;H0YFX9;B4E0B3	P20671	90	100	HIST1H2AD;HIST1H2AJ;HIST1H2AH;HIST2H2AA3;HIST1H2AG;H2AFJ;HIST2H2AC;HIST1H2AK	Histone H2A type 1-D;Histone H2A type 1-J;Histone H2A type 1-H;Histone H2A type 2-A;Histone H2A type 1;Histone H2A.J;Histone H2A type 2-C;Histone H2A	yes	2;3	9.48e-07	245.38		2	238330000	0	238330000
NMSVHLSPCFR	11	0	1346.62	P62280;M0QZC5;M0R1H5	P62280	108	118	RPS11	40S ribosomal protein S11	yes	2;3	5.83e-15	244.98		12	607520000	0	607520000
LYIGNLSPAVTADDLR	16	0	1716.9	Q9Y6M1;F8W930	Q9Y6M1	5	20	IGF2BP2	Insulin-like growth factor 2 mRNA-binding protein 2	yes	2;3	3.39e-16	244.95		2	65425000	0	65425000
RQVQSLTCEVDALKGTNESLER	22	2	2532.26	V9HWE1;P08670;Q53HU8;B0YJC4;B3KRK8;B0YJC5	V9HWE1	321	342	HEL113;VIM	Vimentin	yes	3;4	5.93e-43	244.85		2	381240000	0	381240000
IFVGNVSAACTSQELR	16	0	1750.87	A0A0S2Z4Z0;Q96PK6;A0A0S2Z567;A0A0A6YYI9;A0A0S2Z5V2;F8WDX3;A0A0A0MSL8;B8ZZ74	A0A0S2Z4Z0	81	96	RBM14;RBM14-RBM4	RNA-binding protein 14	yes	2	4.64e-26	244.71		1	31842000	0	31842000
GSGSGQSPSYGR	12	0	1138.5	Q86YZ3	Q86YZ3	897	908	HRNR	Hornerin	yes	2	1.65e-16	244.61	1		25829000	25829000	0
YVASYLLAALGGNSSPSAK	19	0	1867.97	P05387	P05387	3	21	RPLP2	60S acidic ribosomal protein P2	yes	2;3	1.04e-22	244.58		4	1699900000	0	1699900000
VYVGNLGTGAGKGELER	17	1	1718.9	Q16629;A0A0B4J1Z1;B4DEK2;C9JAB2;Q8NB80	Q16629	13	29	SRSF7	Serine/arginine-rich splicing factor 7	no	2;3	5.83e-26	244.18		3	1133300000	0	1133300000
KLFIGGLSFETTEESLR	17	1	1926.01	A0A7I2V4I6;P22626;A0A7I2V4N1;A0A7I2V3P1;A0A7I2V323;A0A7I2V4S4;A0A7I2V3P7;A0A384NL58;A0A087WUI2;I6L957;A0A7I2V4N0;A0A7I2YQN4	A0A7I2V4I6	22	38	HNRNPA2B1	Heterogeneous nuclear ribonucleoproteins A2/B1	yes	2;3	1.04e-15	244.14		2	235230000	0	235230000
SDSEKLNLDSIIGR	14	1	1545.8	P62136;E9PMD7;A0A140VJS9	P62136	2	15	PPP1CA	Serine/threonine-protein phosphatase PP1-alpha catalytic subunit;Serine/threonine-protein phosphatase	yes	2	5.01e-20	244.06		1	47240000	0	47240000
GRAPQVLVLAPTR	13	1	1376.83	Q9NR30;A0A8I5KNN2;A0A8I5KNP3;A0A8I5KYZ4;A0A8I5KND9	Q9NR30	258	270	DDX21	Nucleolar RNA helicase 2	yes	2;3	6.54e-17	244.01		2	199610000	0	199610000
ELLEQISAFDNVPR	14	0	1629.84	Q9NX58;A8K3Y5	Q9NX58	96	109	LYAR	Cell growth-regulating nucleolar protein	yes	2	2.87e-20	244.01		1	39851000	0	39851000
AYEAAASALQIATHTAFVAK	20	0	2033.06	P42166	P42166	572	591	TMPO	Lamina-associated polypeptide 2, isoform alpha;Thymopoietin;Thymopentin	yes	2;3	2.64e-33	244		2	147930000	0	147930000
TFTDCFNCLPIAAIVDEK	18	0	2112.99	P62136;A0A140VJS9;A0A7I2V4F7;B7ZB67;B4DJ75;B3KXM2;B4E163;C4TNW5;Q9UPN1;F8VYE8;P36873;F8W0W8;F8VR82	P62136	151	168	PPP1CA;PPP1CC	Serine/threonine-protein phosphatase PP1-alpha catalytic subunit;Serine/threonine-protein phosphatase;Serine/threonine-protein phosphatase PP1-gamma catalytic subunit	no	2	4.75e-20	244		1	51690000	0	51690000
MAAADSVQQR	10	0	1075.51	A0A0S2Z4W1;A9Z1X7;B7Z7U0;A0A0S2Z4Z6;Q8IYB3;A0A994J4Y3;A0A994J7H1;A0A994J7V4;M0R088	A0A0S2Z4W1	473	482	SRRM1	Serine/arginine repetitive matrix protein 1	yes	2	9e-14	243.74		1	104780000	0	104780000
IFVEFTSVFDCQK	13	0	1618.77	P26368;B5BU25	P26368	432	444	U2AF2	Splicing factor U2AF 65 kDa subunit	yes	2;3	4.61e-11	243.65		2	129360000	0	129360000
VDVFTNLGYR	10	0	1182.6	Q86W42	Q86W42	326	335	THOC6	THO complex subunit 6 homolog	yes	2	9.78e-14	243.56		1	26458000	0	26458000
AAATGAVAASAASGQAEGK	19	0	1587.79	Q9NWH9;H0YL55;H7BXE3;H0YLW7;H0YMW8;H0YNF3;H0YMR6;H0YLE6	Q9NWH9	2	20	SLTM	SAFB-like transcription modulator	yes	2	2.98e-33	243.3		1	31086000	0	31086000
LHEEEIQELQAQIQEQHVQIDVDVSKPDLTAALR	34	1	3922.01	V9HWE1;P08670;Q53HU8;B0YJC4;B3KRK8;B0YJC5	V9HWE1	237	270	HEL113;VIM	Vimentin	yes	3;4;5	9.46e-66	242.86		3	809170000	0	809170000
AALAHSEEVTASQVAATK	18	0	1782.91	Q15149;A0A8I5KSD5;A0A8I5KUE3;A0A8I5KYZ1;E9PMV1;H0YDN1	Q15149	2744	2761	PLEC	Plectin	yes	2	1.16e-16	242.48		1	10281000	0	10281000
KLDELYGTWR	10	1	1279.66	P36578;Q59GY2;B4DMJ6;Q53G74;H3BM89;B4DMJ2	P36578	259	268	RPL4	60S ribosomal protein L4	yes	2;3	2.24e-13	242.39		2	1549500000	0	1549500000
TDGKVFQFLNAK	12	1	1366.72	V9HW01;P83731;C9JXB8;A0A994J4A5;C9JNW5	V9HW01	24	35	HEL-S-310;RPL24	60S ribosomal protein L24	yes	2;3	6.98e-16	242.39		2	569300000	0	569300000
RVATWFNQPAR	11	1	1344.71	Q6NZ55;A8K4C8;P26373;J3QSB4;H3BTH3;B4DGL7	Q6NZ55	21	31	RPL13	60S ribosomal protein L13	yes	2;3	3.7e-14	242.35		2	487690000	0	487690000
VADNAQQQYVR	11	0	1290.63	Q8TDD1	Q8TDD1	511	521	DDX54	ATP-dependent RNA helicase DDX54	yes	2	2.57e-14	242.2		1	22248000	0	22248000
GLDVDSLVIEHIQVNKAPK	19	1	2074.14	A0A087WXM6;J3QQT2;J3KRX5;A0A0A6YYL6;P18621;J3QLC8;A0A0A0MRF8;J3KRB3;A0A087WWH0;J3QS96;A4D1R6;A4D1R5	A0A087WXM6	106	124	RPL17;RPL17-C18orf32;LOC402695;LOC202789	60S ribosomal protein L17	yes	2;3;4	2.98e-22	241.76		4	2619400000	0	2619400000
SIRDTPAKNAQK	12	2	1327.72	A0A0S2Z491;A0A7I2YQC0;P06748;A4ZU86;A0A7I2V5S2;A0A140VJQ2;V9HVU7;E5RI98;Q9BTI9;Q9NX34	A0A0S2Z491	195	206	NPM1;CLEC2D	Nucleophosmin	no	2	4.55e-36	241.63		1	0	0	0
AMQADISQAAQILSSDPSR	19	0	1987.96	P42166	P42166	592	610	TMPO	Lamina-associated polypeptide 2, isoform alpha;Thymopoietin;Thymopentin	yes	2;3	1.76e-22	241.41		2	39735000	0	39735000
SLQLSAWESSIVDR	14	0	1589.8	D3DPS3;Q3KQU3;Q6NX58;B3KU03	D3DPS3	286	299	RPRC1;MAP7D1	MAP7 domain-containing protein 1	yes	2	9.62e-33	240.85		1	0	0	0
EVNKFQMAYSNLLR	14	1	1711.87	P37108	P37108	75	88	SRP14	Signal recognition particle 14 kDa protein	yes	2;3	1.18e-19	240.8		3	177820000	0	177820000
PGHLQEGFGCVVTNRFDQLFDDESDPFEVLK	31	1	3594.67	Q8NC51;Q5VU21;Q63HR1	Q8NC51	2	32	SERBP1;DKFZp686P17171	Plasminogen activator inhibitor 1 RNA-binding protein	yes	3;4	6.8e-65	240.64		2	785300000	0	785300000
NEVLMVNIGSLSTGGR	16	0	1645.85	P41091;Q2VIR3	P41091	401	416	EIF2S3;EIF2S3L	Eukaryotic translation initiation factor 2 subunit 3;Putative eukaryotic translation initiation factor 2 subunit 3-like protein	yes	2	2.22e-25	240.6		1	11721000	0	11721000
TVTAMDVVYALKR	13	1	1465.8	B2R4R0;P62805;Q0VAS5	B2R4R0	81	93	HIST1H4H;HIST1H4A	Histone H4	yes	2;3	1.98e-16	240.47		6	560320000	0	560320000
AENNSEVGASGYGVPGPTWDR	21	0	2161.97	Q08211;Q58F26;Q6PJK6	Q08211	121	141	DHX9	ATP-dependent RNA helicase A	yes	2	3.39e-33	240.46		1	77373000	0	77373000
EILGTAQSVGCNVDGR	16	0	1674.8	P30050;Q59FI9	P30050	131	146	RPL12	60S ribosomal protein L12	yes	2;3	2.43e-25	240.12		2	327640000	0	327640000
LCYVALDFEQEMATAASSSSLEK	23	0	2549.17	A0A2R8YEA7;G8FSY7;I3L4N8;P63261;Q8WVW5;B4E3A4;A0A804GS07;B4DVQ0;A0A6Q8PFE4;V9HVZ7;Q96FU6;A4UCT3;A5GZ75;Q6S8J3;P60709;Q1KLZ0;Q53G76;Q53GK6;Q53G99;B4E335;B4DW52;E7EVS6;A0A2R8Y793;B7ZAP6;Q6PJ43;B3KWQ3	I3L4N8	192	214	ACTB;ACTG1;HEL-176;POTEE;PS1TP5BP1	Actin, cytoplasmic 2;Actin, cytoplasmic 2, N-terminally processed;POTE ankyrin domain family member E;Actin, cytoplasmic 1;Actin, cytoplasmic 1, N-terminally processed	no	2;3;4	2.1e-30	240.04	1	6	453630000	40833000	412800000
LCLNICVGESGDR	13	0	1491.68	P62913;Q5VVD0;Q5VVC8;Q08ES8	P62913	20	32	RPL11	60S ribosomal protein L11	no	2	1.46e-16	239.93		1	428490000	0	428490000
GYFEYIEENKYSR	13	1	1696.77	Q00839;A0A1W2PPS1;B4DLR3;B3KX72;A0A1W2PP35;Q96BA7;A0A994J6V2;Q5RI18;A0A1W2PRI6	Q00839	256	268	HNRNPU	Heterogeneous nuclear ribonucleoprotein U	yes	2;3	2.14e-16	239.93		2	375960000	0	375960000
AAFGISDSYVDGSSFDPQR	19	0	2017.9	A0A140VK53;Q9UQ35;I3L4D8;I3L182;Q9UQ39;I3L1I8;Q05BI2;Q05CV9;A0A087X1W1;A0A994J493	A0A140VK53	137	155	SRRM2	Serine/arginine repetitive matrix protein 2	yes	2;3	1.69e-22	239.87		2	34443000	0	34443000
GDVAEGDLIEHFSQFGTVEK	20	0	2177.03	Q13151	Q13151	107	126	HNRNPA0	Heterogeneous nuclear ribonucleoprotein A0	yes	2;3	7.65e-23	239.75		2	93518000	0	93518000
RTTYLVLDEADR	12	1	1450.74	P17844;B5BUE6;J3KTA4;B4DN41;B4DNG2;A0A7I2V2S0;Q59E92;A0A7I2V507;Q7Z2V5;A0A0G2JLI4;A0A7I2V5F5;J3KRZ1;J3QSF1	P17844	241	252	DDX5;DKFZp686J01190	Probable ATP-dependent RNA helicase DDX5	yes	2;3	3.37e-10	239.48		2	52644000	0	52644000
EHALLAYTLGVK	12	0	1313.73	P68104;Q6IPT9;Q53HR5;A0A4D5RAC9;Q53HM9;Q6IPS9;Q53HQ7;A8K9C4;Q53GA1;A0A4D5RA76;A0A4D5RBG5;A0A7I2V5N4;A0A4D5RA98;A0A4D5RAN2;A0A7I2V659;A0A4D5RAC7;Q6IPN6;Q5VTE0;Q53G85;A0A7I2V3H3;Q53GE9;A0A087WVQ9;A0A4D5RA52;Q9H2I7;A0A087WV01;Q9NZS6;Q96RE1;A0A4D5RA61;A0A4D5RAF1;Q53G89;Q05639;A0A4D5RAE2;B4DV42;A0A9L9PYI8;A0A4D5RBK4;A0A9L9PXK0;A0A2U3TZH3;A0A4D5RBI9;Q8IUB0;A0A2R8Y488;Q16577;Q53HR1;A0A2R8Y660;Q59GP5;A9X…	P68104	135	146	EEF1A1;EEF1A1P5;EEF1A1L14;EEF1A2;PTI-1	Elongation factor 1-alpha 1;Elongation factor 1-alpha;Putative elongation factor 1-alpha-like 3;Elongation factor 1-alpha 2	yes	2;3	2.06e-10	239.39		2	260770000	0	260770000
LRASITPGTILIILTGR	17	1	1794.11	Q8TBK5;Q8N5Z7;Q9HBB3;Q02878;B2R4K7;B4DRX3;F8VZ45;U3KQR5;F8VR69	Q8TBK5	140	156	RPL6	60S ribosomal protein L6	yes	2;3	2.32e-25	239.37		2	181680000	0	181680000
ALQDEWDAVMLHSFTLR	17	0	2030.99	Q9UMS4;F5GY56	Q9UMS4	77	93	PRPF19	Pre-mRNA-processing factor 19	yes	2;3	1.37e-16	239.19		3	128780000	0	128780000
DVYVQLYLQHLTAR	14	0	1717.92	P42166;Q59G12;P42167;G5E972	P42166	35	48	TMPO	Lamina-associated polypeptide 2, isoform alpha;Thymopoietin;Thymopentin;Lamina-associated polypeptide 2, isoforms beta/gamma;Thymopoietin;Thymopentin	no	2;3	1.2e-14	239.02		2	142130000	0	142130000
LLTSQCGAAEEEFVQR	16	0	1836.87	P82933;Q86WV4	P82933	228	243	MRPS9	28S ribosomal protein S9, mitochondrial	yes	2;3	1.39e-16	239.02		2	41784000	0	41784000
HATAEEVEEEER	12	0	1427.62	Q8TDN6;B4E0B8;Q9NUW4	Q8TDN6	33	44	BRIX1;BXDC2	Ribosome biogenesis protein BRX1 homolog	yes	2	9.83e-16	238.73		1	31685000	0	31685000
LVAIVDVIDQNR	12	0	1353.76	A8K3Q9;A8K7N0;E7EPB3;A0PJ62;B7Z6S8;P50914;Q6IPH7	A8K3Q9	24	35	RPL14	60S ribosomal protein L14	no	2;3	1.01e-15	238.51		4	2606400000	0	2606400000
SFLEFAEDVIQVPR	14	0	1648.85	A0A8I5KS01;A0A087WXI3;X5D907;G3V0J0;A8MQB8;A0A8I5KT56;R9WQY1;A0A087WY29;A0A8I5KTZ9;A0A087WVL8;Q59GC1;A0A8I5KUC2;R9WPL0;A0A8I5KWH0;R9WNI0;W5ZQ92;A0A8I5KTT6;A0A8I5KYA7;Q8IXW7;A0A0K0MJ24;A0A8I5KZ21;X5DQX7;Q06787	A0A8I5KS01	277	290	FMR1	Fragile X mental retardation protein 1	no	2;3	8.6e-11	238.51		2	191040000	0	191040000
FCIWTESAFR	10	0	1315.6	P36578;Q59GY2;B4DMJ6;H3BM89;B4DMJ2	P36578	249	258	RPL4	60S ribosomal protein L4	yes	2	3.33e-22	238.31		2	1243300000	0	1243300000
AQLEQSVEENKER	13	1	1558.76	Q96SB3;B3KNT0;Q96B17	Q96SB3	707	719	PPP1R9B	Neurabin-2	yes	2;3	2.56e-11	237.93		2	78706000	0	78706000
SVTDYAQQNPAAQIPAR	17	0	1828.91	A0A0A0MRM8;A0A1Y0BRN0;A0A1Y0BRN3	A0A0A0MRM8	1110	1126	MYO6		yes	2;3	6.77e-16	237.68		2	20281000	0	20281000
AGLELLSDQGYR	12	0	1320.67	A0A994J4D9;Q9NPD3;E9PPI9	A0A994J4D9	2	13	EXOSC4	Exosome complex component RRP41	yes	2	5.8e-16	237.61		1	54783000	0	54783000
GHQQLYWSHPR	11	0	1407.68	A0A2R8Y851;P62273	A0A2R8Y851	2	12	RPS29	40S ribosomal protein S29	yes	2;3	5.53e-07	237.08		2	701990000	0	701990000
QKQNRPIPQWIR	12	2	1562.88	Q59GN2;P62891	Q59GN2	17	28	RPL39P5;RPL39	Putative 60S ribosomal protein L39-like 5;60S ribosomal protein L39	yes	2	5.33e-10	237.08		1	40661000	0	40661000
TLVLSNLSYSATEETLQEVFEK	22	0	2500.26	A0A7I2V428;C9JLB1;H7BY16;P19338;B3KTP9;A0A7I2V5M5;A0A7I2V3F3;B3KM80;Q6ZS99;A0A7I2V2U7;A0A7I2V349;A0A7I2V506;A0A7I2V699;Q9BQ02	A0A7I2V428	487	508	NCL	Nucleolin	yes	3	4.1e-42	236.96		1	47412000	0	47412000
KQQTLEAEEAK	11	1	1273.65	A0A2Z6ATB6;Q16643;D6R9W4;B3KSQ7	A0A2Z6ATB6	238	248	DBN1	Drebrin	yes	2	9.68e-14	236.77		1	20014000	0	20014000
SRTPPSAPSQSR	12	1	1269.64	A0A140VK53;Q9UQ35;O60382;I3L3Q8	A0A140VK53	2407	2418	SRRM2;KIAA0324	Serine/arginine repetitive matrix protein 2	yes	2	2.04e-10	236.69		1	34397000	0	34397000
LQAQSLSTVGPR	12	0	1255.69	O43290;B4DDH9	O43290	374	385	SART1	U4/U6.U5 tri-snRNP-associated protein 1	yes	2	1.29e-15	236.56		1	89638000	0	89638000
LATQLTGPVMPVR	13	0	1381.78	Q6NZ55;A8K4C8;P26373;O60250	Q6NZ55	146	158	RPL13	60S ribosomal protein L13	yes	2	2.35e-16	236.33		6	1626300000	0	1626300000
YTDLNSNDVTGLR	13	0	1466.7	A0A087X1R4;Q15007	A0A087X1R4	44	56	WTAP	Pre-mRNA-splicing regulator WTAP	yes	2	4.31e-11	236.33		1	21817000	0	21817000
SAAQAAAQTNSNAAGK	16	0	1459.7	Q8NC51;Q5VU21;Q63HR1	Q8NC51	53	68	SERBP1;DKFZp686P17171	Plasminogen activator inhibitor 1 RNA-binding protein	yes	2;3	1.68e-15	236.22		2	221980000	0	221980000
AAPPGEYFSVGSQVSCR	17	0	1810.83	Q3MHD2;K7ELG9;B4DUG4	Q3MHD2	2	18	LSM12	Protein LSM12 homolog	yes	2	3.1e-16	236.11		1	20428000	0	20428000
PGHLQEGFGCVVTNR	15	0	1669.8	Q8NC51;Q5VU21;Q63HR1	Q8NC51	2	16	SERBP1;DKFZp686P17171	Plasminogen activator inhibitor 1 RNA-binding protein	yes	2;3	1.94e-12	235.73		2	292570000	0	292570000
HTGPNSPDTANDGFVR	16	0	1683.76	P31943;G8JLB6;A0A384MEJ3;H0YBD7;E9PCY7;A0A9L9PY23;D6RIU0;D6RBM0;D6RIT2;D6RFM3;D6RDU3;D6RAM1;E5RGV0;E7EQJ0;H0YAQ2;A0A384MDT2;P55795	P31943	99	114	HNRNPH1;HNRNPH2	Heterogeneous nuclear ribonucleoprotein H;Heterogeneous nuclear ribonucleoprotein H, N-terminally processed;Heterogeneous nuclear ribonucleoprotein H2	no	2;3	3.36e-16	235.73		2	204830000	0	204830000
HGLGYSLLER	10	0	1143.6	Q9HCE1;A0A8I5KXC3;B7Z700;Q5JR04;A0A8I5KZ07;B3KQ43	Q9HCE1	696	705	MOV10	Putative helicase MOV-10	yes	2	4.66e-13	235.15		1	73926000	0	73926000
AIVAIENPADVSVISSR	17	0	1739.94	C9J9K3;A0A8V8TMX1;A0A8I5KQE6;A0A0C4DG17;A0A8V8TLA4;P08865;F8WD59;Q96RS2	C9J9K3	64	80	RPSA	40S ribosomal protein SA	yes	2;3	2.67e-25	234.92		2	42020000	0	42020000
LVILANNCPALR	12	0	1352.76	P62888;E5RI99;E5RJH3	P62888	45	56	RPL30	60S ribosomal protein L30	yes	2;3	1.53e-15	234.84		2	1793400000	0	1793400000
TDITYPAGFMDVISIDKTGENFR	23	1	2589.24	B2R491;P62701;Q96IR1;Q53HV1	B2R491	78	100	RPS4X	40S ribosomal protein S4;40S ribosomal protein S4, X isoform	yes	2;3	8.85e-31	234.67		3	322180000	0	322180000
KVIGIECSSISDYAVK	16	1	1767.91	A0A3S6H812;A0A3S6H7X4;A0A3S6H7E9;A0A3Q8APX7;A0A3Q8AIR8;A0A3S6H7Z6;E9PIX6;B4DJ87;E9PQ98;H0YDE4;E9PNR9;A0A3Q8B4N0;A0A3S6H758;A0A3Q8AIS5;E9PKG1;Q99873;A0A3Q8AM27	E9PKG1	67	82	PRMT1	Protein arginine N-methyltransferase 1	no	2;3	4.19e-19	234.66		3	1119600000	0	1119600000
PSKGPLQSVQVFGR	14	1	1498.83	P62249;M0R210;M0R3H0;Q6IPX4	P62249	2	15	RPS16	40S ribosomal protein S16	yes	2;3	3.73e-19	234.65		3	852380000	0	852380000
DKWSNFDPTGLER	13	1	1563.73	Q5T9A4;A0A5K1VW56;Q9NVI7	Q9NVI7	45	57	ATAD3B;ATAD3A	ATPase family AAA domain-containing protein 3B;ATPase family AAA domain-containing protein 3A	no	2;3	4.07e-16	234.65		2	89046000	0	89046000
KVPGVTAIELDEDTGTFR	18	1	1946.99	A0A0F7KYT8;A0A8V8TMQ1;A0A0F7L1S3;P51114;B4DXZ6;A0A0F7L0Q8;A0A8V8TNP6;B4DM78;E9PFF5;B4DM21;E7EU85;B4DGH9	A0A0F7KYT8	246	263	FXR1	Fragile X mental retardation syndrome-related protein 1	yes	2;3	1.26e-25	234.47		2	499020000	0	499020000
TGIDLGTTGR	10	0	989.514	Q14498;A0A384NQ03;G3XAC6;B4DLM0;B3KWX7;Q68DD9;B4E1M7;B4DRA0;Q6N037;B7Z4L7;A0A0U1RQH7;Q7Z3L0;Q6MZY7;H0Y4X3;A0A0U1RQW2;A0A087X122	Q14498	347	356	RBM39;DKFZp781C0423;DKFZp686A11192;DKFZp781I1140;DKFZp686C17209	RNA-binding protein 39	yes	2	4.95e-13	234.47		1	102340000	0	102340000
VSRDTLYEAVR	11	1	1307.68	P62906	P62906	5	15	RPL10A	60S ribosomal protein L10a	yes	2;3	8.74e-09	234.39		2	128290000	0	128290000
AAIGCGIVESILNWVK	16	0	1728.92	P11388;A0A4D6UXC9	P11388	401	416	TOP2A	DNA topoisomerase 2-alpha	yes	2	4.87e-25	234.39		1	90327000	0	90327000
GMAAAGNYAWVNR	13	0	1379.64	Q9Y3I0;B4DNA0	Q9Y3I0	309	321	RTCB	tRNA-splicing ligase RtcB homolog	yes	2	2.85e-16	234.35		2	34667000	0	34667000
SAGEEEDGPVLTDEQK	16	0	1702.75	F5GYV5;H7BZV4;A0A0C4DG62;F8WCT1;A0A8C8KBE9;Q8TEM4;Q66PJ3;B2RE15	F5GYV5	140	155	ARL6IP4;FLJ00169	ADP-ribosylation factor-like protein 6-interacting protein 4	yes	2	4.91e-25	234.3		1	34620000	0	34620000
LFIGGLSFETTDESLR	16	0	1783.9	P09651;F8W6I7;A0A7I2V3W0;A0A024RB53;A0A7I2V3R8;A0A7I2V2L6;Q6IPF2;A0A2R8Y4L2;Q0VAC0;F8VZ49;F8VTQ5;Q32P51;B4DP35;F8W646;B4E0B5;A0A7I2YQ85	P09651	16	31	HNRNPA1;HNRPA1;HNRNPA1L2	Heterogeneous nuclear ribonucleoprotein A1;Heterogeneous nuclear ribonucleoprotein A1, N-terminally processed;Heterogeneous nuclear ribonucleoprotein A1-like 2	yes	2	4.93e-25	234.26		1	343110000	0	343110000
KGDSSAEELKLATQLTGPVMPVR	23	2	2426.28	Q6NZ55;A8K4C8;P26373	Q6NZ55	136	158	RPL13	60S ribosomal protein L13	yes	3;4	5.22e-42	234.22		5	636330000	0	636330000
AISVHSTPEGCSSACK	16	0	1689.75	Q9NZI8;D3DTW3	Q9NZI8	243	258	IGF2BP1	Insulin-like growth factor 2 mRNA-binding protein 1	yes	2	4.97e-25	234.17		1	21742000	0	21742000
AFKDTGKTPVEPEVAIHR	18	2	1994.06	P60866;E5RJX2;E5RIP1	P60866	2	19	RPS20	40S ribosomal protein S20	yes	2;3;4	2.38e-15	233.59		3	1288700000	0	1288700000
VGSTSENITQK	11	0	1162.58	O00571;A0A0D9SF53;A0A2R8Y4A4;B5BTY4;A0A2R8YFS5;A0A0D9SG12;A0A2R8YF78;A0A0D9SFB3;A0A2R8Y645;A0A2U3TZJ9;A0A2R8YCW1;A0A2R8YFR4;A0A2R8Y774;Q59GX6;A0A2R8Y5G6;F6S8Q4;A0A2R8YDH3;A0A2R8YDT5;A0A2R8Y7T2;O15523;Q5S4N1;B4E132	O00571	408	418	DDX3X;DDX3Y	ATP-dependent RNA helicase DDX3X;ATP-dependent RNA helicase DDX3Y	yes	2	8.75e-14	233.57		1	321250000	0	321250000
DELILEGNDIELVSNSAALIQQATTVK	27	0	2883.51	Q53Z07;P32969;A0A2R8Y5Y7;D6RAN4;H0Y9R4;H0Y9V9	Q53Z07	142	168	RPL9	60S ribosomal protein L9	yes	3	1.3e-52	233.22		1	74514000	0	74514000
KKLLADQAEAR	11	2	1241.71	J3QR09;J3KTE4;A0A7I2YQG2;P84098;Q53G49;Q8IWR8	J3QR09	149	159	RPL19	Ribosomal protein L19;60S ribosomal protein L19	yes	2;3	1.22e-08	233.09		2	2621300000	0	2621300000
LLQFYAETCPAPER	14	0	1693.81	F5H6E2;O00159;B7Z3E5;B7Z9C0;I3L501;I3L3Y6;I3L3F5	F5H6E2	129	142	MYO1C	Unconventional myosin-Ic	yes	2;3	7.76e-11	232.88		2	151810000	0	151810000
NRGPPPSWGR	10	1	1122.57	P84103;B2R6F3	P84103	89	98	SRSF3;SFRS3	Serine/arginine-rich splicing factor 3	yes	2	8.33e-13	232.83		1	113350000	0	113350000
GNVGFVFTKEDLTEIR	16	1	1823.94	P05388;Q53HW2;A8K4Z4;Q53HK9;F8VWS0;Q6NSF2;F8VU65;G3V210;F8VW21;F8VPE8;F8VRK7;F8VQY6;F8VZS0;F8VWV4;F8VS58	P05388	84	99	RPLP0	60S acidic ribosomal protein P0	yes	2;3	4.45e-19	232.6		2	874830000	0	874830000
NYEGSPIKVTLATLK	15	1	1632.91	E5RI98;A0A7I2V5J8	E5RI98	2	16	NPM1		yes	2;3	1.38e-11	232.6		2	332620000	0	332620000
AAEAADLGLGAAVPVELRR	19	1	1878.03	Q5T7U1;Q9Y5Q8	Q5T7U1	2	20	GTF3C5	General transcription factor 3C polypeptide 5	yes	2;3	1.74e-32	232.5		2	31884000	0	31884000
QWGWTQGRWPK	11	1	1428.71	A0A087WXM6;J3QQT2;J3KRX5;A0A0A6YYL6;P18621;J3QLC8;A0A0A0MRF8;J3KRB3;A0A087WWH0;J3QS96;A0A087WY81	A0A087WXM6	75	85	RPL17;RPL17-C18orf32	60S ribosomal protein L17	no	2;3	7.08e-09	232.46		2	300490000	0	300490000
ELAEDGYSGVEVR	13	0	1422.66	P23396;Q53G83;E9PL09;E9PPU1;F2Z2S8;H0YCJ7;H0YF32;E9PQ96;E9PJH4;E9PK82;H0YEU2	P23396	28	40	RPS3	40S ribosomal protein S3	yes	2	3.33e-16	232.41		2	933460000	0	933460000
LADFGLAR	8	0	861.471	P50750;B2R9L6;B5BU53;F8VXD2;A0A2R8YEB7;Q9BVE2;B4DK59;E7EUK8;G3V5T9;B4DER5;A0A090N7W4;E5RGN0;Q96GA5;F8VYH9;Q59G02;Q9BRL4;B4DGP5;F5H6Z0;A0A140VK97;B4DK03;Q6IAW3;Q5H9N4;B7Z8T0;Q8IWB3;B3KX76;A0A024QZP7;F8VZZ0;B4DHU6;A0A0S2Z355;F8VTV8;F8VWX7;F8VZ51;K7EJ83;Q6LC83;I6L9I5;H0YAZ9;E7ESI2;A0A2R8Y644;Q9BWF9;B4DDL9;E5RIU6;Q00537;Q00536;P24941;Q07002;O94921;P11802;Q00526;Q96Q40;Q00534;P06493;Q00535;A0A2R8Y7W5;…	P50750	165	172	CDK9;CDK4;CDK13;CDK14;CDK2;CDK5;CDK16;PCTK1;CDK17;DKFZp686L20222;PCTK3;CDC2;CDK3;CDK1;CDK18;CDK15;CDK6;CDK12	Cyclin-dependent kinase 9;Cyclin-dependent kinase 17;Cyclin-dependent kinase 16;Cyclin-dependent kinase 2;Cyclin-dependent kinase 18;Cyclin-dependent kinase 14;Cyclin-dependent kinase 4;Cyclin-dependent kinase 3;Cyclin-dependent kinase 15;Cyclin-dependent kinase 6;Cyclin-dependent kinase 1;Cyclin-dependent-like kinase 5;Cyclin-dependent kinase 13;Cyclin-dependent kinase 12	no	2	1.06e-11	232.38		1	44957000	0	44957000
PQYQTWEEFSR	11	0	1469.66	P49458;Q6P2S0;Q659G3;E9PE20	P49458	2	12	SRP9;DKFZp564M2223	Signal recognition particle 9 kDa protein	yes	2	9.71e-14	232.23		1	309590000	0	309590000
IGLVEALCGFQFTFK	15	0	1728.89	O60884	O60884	273	287	DNAJA2	DnaJ homolog subfamily A member 2	yes	2	8.2e-20	232		1	41357000	0	41357000
SPDFTNENPLETR	13	0	1518.7	P05023;B7Z3V1	P05023	228	240	ATP1A1	Sodium/potassium-transporting ATPase subunit alpha-1	yes	2	3.43e-16	232		1	13132000	0	13132000
LFIGGLSFETTDDSLR	16	0	1769.88	A0A7I2V2R3;A0A7I2V5D8;A0A384NL63;P51991;B4E3E6;B4DDB6;A0A7I2V4J6;A0A7I2V4G0;A0A7I2V402;Q65ZQ3	A0A7I2V2R3	37	52	HNRNPA3;HNRPA3;D10S102	Heterogeneous nuclear ribonucleoprotein A3	yes	2	5.93e-25	231.92		1	45059000	0	45059000
SSQSSSQQFSGIGR	14	0	1454.67	A0A1X7SBZ2;A0A5H1ZRQ2;Q59F66;Q92841;Q9UQL5	A0A1X7SBZ2	671	684	DDX17	Probable ATP-dependent RNA helicase DDX17	yes	2	2.3e-19	231.42		1	79176000	0	79176000
KLDDTKFR	8	2	1021.56	Q13242;A0A9L9PX63;A8K3M9;A0A9L9PY11;A0A9L9PXJ8	Q13242	164	171	SRSF9	Serine/arginine-rich splicing factor 9	yes	2	2.91e-11	231.29		1	53773000	0	53773000
LTPEEEEILNKKR	13	2	1597.87	Q5JR94;P62241;Q5JR95;Q9BS10	Q5JR94	129	141	RPS8	40S ribosomal protein S8	yes	2;3;4	4.56e-08	231.23		4	481730000	0	481730000
TAGPLESSETEEASQLKER	19	1	2060.99	Q9P2E9;A7BI36;A1A5C4;F8W7S5;A1A5C5;A0A087WU26;B3KSG1	Q9P2E9	1334	1352	RRBP1	Ribosome-binding protein 1	yes	3	7.97e-33	231.21		1	43080000	0	43080000
KVELSESEEDKGGK	14	2	1533.75	A0A0S2Z4W1;A9Z1X7;B7Z7U0;A0A0S2Z4Z6;Q8IYB3;M0R088	A0A0S2Z4W1	459	472	SRRM1	Serine/arginine repetitive matrix protein 1	yes	2;3	1.41e-11	231.06		2	160030000	0	160030000
AQHQQALSSLELLNVLFR	18	0	2066.13	Q9BQG0;I3L1L3;B4DE42	Q9BQG0	1077	1094	MYBBP1A	Myb-binding protein 1A	yes	3	1.99e-26	230.97		1	49175000	0	49175000
SYELPDGQVITIGNER	16	0	1789.88	A0A2R8YEA7;G8FSY7;K4EQ44;K4EP00;K4ENJ5;A0A173GMX0;I3L4N8;P63261;Q8WVW5;B4E3A4;A0A804GS07;B4DVQ0;A0A6Q8PFE4;V9HVZ7;Q96FU6;A4UCT3;Q96DE1;A5GZ75;Q6S8J3;F1BXA6;A5A3E0;Q562R1;Q9BYX7;P60709;Q1KLZ0;Q53G76;Q53GK6;Q53G99;B4E335;B4DW52;E7EVS6;A0A2R8Y793;B7ZAP6;Q6PJ43;B3KWQ3;D2JYH4;P62736;P63267;B3KW67;B4DUI8;Q13707;B3KPP5;P68133;P68032;B7Z6P1;A8K3K1;A6NL76;A0A804HKV3;B3KUD3	I3L4N8	215	230	ACTB;ACTG1;HEL-176;POTEE;POTEF;ACTBL2;POTEKP;PS1TP5BP1;ACTA2;ACTG2;ACTA1;ACTC1	Actin, cytoplasmic 2;Actin, cytoplasmic 2, N-terminally processed;POTE ankyrin domain family member E;POTE ankyrin domain family member F;Beta-actin-like protein 2;Putative beta-actin-like protein 3;Putative beta-actin-like protein 3, N-terminally processed;Actin, cytoplasmic 1;Actin, cytoplasmic 1, N-terminally processed;Actin, aortic smooth muscle;Actin, gamma-enteric smooth muscle;Actin, alpha…	no	2;3	6.4e-25	230.81		5	2479800000	0	2479800000
GLDVDSLVIEHIQVNK	16	0	1777.96	A0A087WXM6;J3QQT2;J3KRX5;A0A0A6YYL6;P18621;J3QLC8;A0A0A0MRF8;J3KRB3;A0A087WWH0;J3QS96;A4D1R6;A4D1R5	A0A087WXM6	106	121	RPL17;RPL17-C18orf32;LOC402695;LOC202789	60S ribosomal protein L17	yes	2;3	6.4e-25	230.81		2	572720000	0	572720000
AEAGAGSATEFQFR	14	0	1440.66	P46783;Q59GE4;Q9NQ39	P46783	140	153	RPS10;RPS10P5	40S ribosomal protein S10;Putative 40S ribosomal protein S10-like	yes	2	2.43e-19	230.65		1	63195000	0	63195000
NILLTNEQLESAR	13	0	1499.79	D6RAE9;D6RDG7;S4R2X2;D6RFI0;Q9H9B4	D6RAE9	36	48	SFXN1	Sideroflexin-1	yes	2	7.08e-09	230.65		1	23102000	0	23102000
LSYNTASNKTR	11	1	1253.64	P49207	P49207	11	21	RPL34	60S ribosomal protein L34	yes	2;3	4.99e-09	230.24		2	179960000	0	179960000
SHTILLVQPTK	11	0	1235.72	P84090;G3V279	P84090	2	12	ERH	Enhancer of rudimentary homolog	yes	2	5.66e-14	230.24		1	152360000	0	152360000
LLTQGFTNWNKR	12	1	1476.78	B7ZAX9;B4DZC0;O60264	B7ZAX9	780	791	SMARCA5	SWI/SNF-related matrix-associated actin-dependent regulator of chromatin subfamily A member 5	yes	2;3	2.77e-10	230.24		2	51110000	0	51110000
HSLSGSSPGMK	11	0	1086.51	A0A140VK53;Q9UQ35;O60382;I3L3Q8	A0A140VK53	1457	1467	SRRM2;KIAA0324	Serine/arginine repetitive matrix protein 2	yes	2	1.11e-13	230.24		2	38903000	0	38903000
MEGDAVEAIVEESETFIK	18	0	1995.93	A0A2R8Y595;A0A2R8YFL0;P49711;A0A2R8Y6Z6;A0A2R8Y6C1	A0A2R8Y595	1	18	CTCF	Transcriptional repressor CTCF	yes	2	1.28e-16	230.06		1	41084000	0	41084000
ADGQVAELLLR	11	0	1183.66	Q6IBR2;Q9Y285;K7EK06;K7ER16	Q6IBR2	2	12	FARSLA;FARSA	Phenylalanine--tRNA ligase alpha subunit	yes	2	5.72e-14	230.06		1	29648000	0	29648000
TIGTGLVTNTLAMTEEEK	18	0	1906.96	A0A384ME17;P49411	A0A384ME17	433	450	TUFM	Elongation factor Tu, mitochondrial	yes	2	1.17e-25	230.06		1	12498000	0	12498000
TELFIAAEGIHTGQFVYCGKK	21	1	2368.19	P62917;E9PKZ0;E9PKU4;G3V1A1;B4DVG7	P62917	73	93	RPL8	60S ribosomal protein L8	yes	2;3	3.21e-23	229.97		2	251470000	0	251470000
APSLTNDEVEEFR	13	0	1505.7	Q86VR6;B4DKX3;E9PIF2;Q59EC7;A0A8I5KSH6;Q13206;A0A8I5KQZ1;A0A3B3ISR7	Q86VR6	537	549	DDX10	Probable ATP-dependent RNA helicase DDX10	yes	2	4e-16	229.73		1	30157000	0	30157000
ILDNTSEPQPGEAR	14	0	1525.74	P50416;B2RAQ8	P50416	366	379	CPT1A	Carnitine O-palmitoyltransferase 1, liver isoform	yes	2	2.59e-19	229.64		1	16951000	0	16951000
LGNDFHTNKR	10	1	1200.6	H3BNC9;P08708;H0YN88;A0A075B716;H0YN73;A0A0J9YYC4	H3BNC9	473	482	RPS17	40S ribosomal protein S17	yes	2	1.06e-12	229.61		1	496300000	0	496300000
LEQELFSGGNTGINFEK	17	0	1881.91	O00571;A0A0D9SF53;A0A2R8Y4A4;B5BTY4;A0A2R8YFS5;A0A0D9SG12;A0A2R8YF78;A0A0D9SFB3;A0A2R8Y645;A0A2U3TZJ9;A0A2R8YCW1;A0A2R8YFR4;A0A2R8Y774;Q59GX6;A0A2R8Y5G6;F6S8Q4;A0A2R8YDH3;B4DLU5;O15523;B4E010;B4E3C4;A0A2R8Y650;A0A2R8YCU0;C9J081;C9J8G5	O00571	146	162	DDX3X;DDX3Y	ATP-dependent RNA helicase DDX3X;ATP-dependent RNA helicase DDX3Y	yes	2	9.92e-16	229.56		1	134770000	0	134770000
AVLTFALDSVER	12	0	1319.71	M0R102;Q9NQT4;M0R050;B2RC50	M0R102	201	212	EXOSC5	Exosome complex component RRP46	yes	2	3.48e-26	229.48		1	0	0	0
KLEKEEEEGISQESSEEEQ	19	2	2235.99	Q5T6U8;A0A994J705;A0A994J434;Q6ZP45;P17096	P17096	89	107	HMGA1	High mobility group protein HMG-I/HMG-Y	no	2;3	3.77e-22	229.32		2	134080000	0	134080000
LAQQSQALQELISELDRR	18	1	2097.12	P19474	P19474	218	235	TRIM21	E3 ubiquitin-protein ligase TRIM21	yes	3	2.17e-26	229.16		1	87880000	0	87880000
KEAPAPPKAEAK	12	2	1235.69	P62750	P62750	7	18	RPL23A	60S ribosomal protein L23a	yes	2;3	5.97e-15	228.93		2	557920000	0	557920000
FNDSEGDDTEETEDYR	16	0	1920.71	Q9NYF8;Q6DCA8;A0A1W2PQ43;E9PQN2;E9PKI6;E9PK91;E9PK09	Q9NYF8	394	409	BCLAF1	Bcl-2-associated transcription factor 1	yes	2	7.21e-25	228.93		1	11057000	0	11057000
RNPDTQWITKPVHK	14	2	1718.92	P61313;A0A2R8YEM3;E7EQV9;E7ENU7	P61313	144	157	RPL15	60S ribosomal protein L15;Ribosomal protein L15	yes	2;3;4	1.55e-10	228.78		3	786990000	0	786990000
TYADYESVNECMEGVCK	17	0	2053.81	P84090;G3V279	P84090	18	34	ERH	Enhancer of rudimentary homolog	yes	2;3	4.18e-25	228.78		3	204820000	0	204820000
MSLLQLVEILQSKEPAYVR	19	1	2216.22	F5H6E2;O00159;B7Z3E5;B7Z9C0;A1L180	F5H6E2	582	600	MYO1C	Unconventional myosin-Ic	yes	3	9.31e-33	228.76		2	310950000	0	310950000
GTAAAAAAAAAAAKVPAK	18	1	1480.84	A8K3Q9	A8K3Q9	148	165			yes	2;3	3.07e-14	228.74		2	497660000	0	497660000
KIEDNNTLVFIVDVK	15	1	1745.96	P62750;H7BY10;K7ERT8;A8MUS3;K7EJV9;K7EMA7	P62750	89	103	RPL23A	60S ribosomal protein L23a	no	2;3	1.55e-19	228.38		2	464190000	0	464190000
SRDLLVQQASQCLSK	15	1	1731.89	Q1KMD3;H3BQZ7	Q1KMD3	507	521	HNRNPUL2;HNRNPUL2-BSCL2	Heterogeneous nuclear ribonucleoprotein U-like protein 2	yes	2	3.82e-15	228.38		1	17634000	0	17634000
NSLISSLEEEVSILNR	16	0	1801.94	Q4LE64;Q14980	Q4LE64	1230	1245	NUMA1 variant protein;NUMA1	Nuclear mitotic apparatus protein 1	no	2	7.56e-25	228.12		1	21309000	0	21309000
GYNDDYYEESYFTTR	15	0	1921.76	A0A804HIV7;P50402;Q5HY57	A0A804HIV7	89	103	EMD	Emerin	yes	2	1.05e-19	228.12		1	11568000	0	11568000
YSHEVLSEENFK	12	0	1480.68	A8K9U6;Q7Z2W4;C9J6P4;A0A514C937	A8K9U6	108	119	ZC3HAV1	Zinc finger CCCH-type antiviral protein 1	yes	2;3	3.32e-07	227.99		2	64602000	0	64602000
ANEQEPCGWWLAR	13	0	1615.72	A0A994J7P9;P51116;I3L1Z2	A0A994J7P9	154	166	FXR2	Fragile X mental retardation syndrome-related protein 2	yes	2	4.46e-16	227.88		1	52950000	0	52950000
EEEEFNTGPLSVLTQSVK	18	0	2005.98	P62316;K7ERG4	P62316	20	37	SNRPD2	Small nuclear ribonucleoprotein Sm D2	yes	2	1.36e-25	227.57		1	29827000	0	29827000
KTEELEEESFPER	13	1	1621.75	Q9Y2W1;A0A3B3ITZ9	Q9Y2W1	486	498	THRAP3	Thyroid hormone receptor-associated protein 3	yes	2;3	4.26e-08	227.37		2	150750000	0	150750000
MKLNISFPATGCQK	14	1	1593.8	Q96DV6;A2A3R6;P62753;A2A3R7	Q96DV6	1	14	RPS6	40S ribosomal protein S6	yes	2;3	8.9e-11	227.36		11	1074900000	0	1074900000
NNTVTPGGKPNKTR	14	2	1482.79	P18077;C9K025	P18077	55	68	RPL35A	60S ribosomal protein L35a	yes	2;3	1.88e-10	227.36		2	197490000	0	197490000
ELLFLSNANPSLLER	15	0	1714.93	V9GZ61;V9GYA7;P51398;V9GYF7;V9GYW1	V9GZ61	87	101	DAP3	28S ribosomal protein S29, mitochondrial	yes	2	2.22e-11	227.2		1	9063800	0	9063800
AVANQTSATFLR	12	0	1277.67	Q53XL8;Q53HB3;P62191	Q53XL8	238	249	PSMC1	26S protease regulatory subunit 4	yes	2	2.65e-15	226.76		1	21400000	0	21400000
FADLSEAANR	10	0	1092.52	V9HWE1;P08670;Q53HU8;B0YJC4;B3KRK8;B0YJC5	V9HWE1	295	304	HEL113;VIM	Vimentin	yes	2	8.42e-13	226.54		3	2039200000	0	2039200000
ELANQVSKDFSDITK	15	1	1693.85	Q9NR30;A0A8I5KNN2;A0A8I5KNP3;A0A8I5KYZ4;A0A8I5KND9	Q9NR30	271	285	DDX21	Nucleolar RNA helicase 2	yes	2;3	2.7e-10	226.53		2	75382000	0	75382000
IEVIEIMTDR	10	0	1217.63	P09651;F8W6I7;A0A7I2V3W0;A0A024RB53;A0A7I2V3R8;A0A7I2V2L6;Q6IPF2;A0A2R8Y4L2;Q0VAC0;F8VZ49;Q9BSM5;F8VTQ5;A0A7I2YQX9;Q32P51;H0YH80;A0A7I2V5U9	P09651	131	140	HNRNPA1;HNRPA1;HNRNPA1L2	Heterogeneous nuclear ribonucleoprotein A1;Heterogeneous nuclear ribonucleoprotein A1, N-terminally processed;Heterogeneous nuclear ribonucleoprotein A1-like 2	yes	2	8.45e-13	226.47		4	377200000	0	377200000
KGADIMYTGTVDCWR	15	1	1771.8	Q6I9V5;P12236;Q59EI9;A0A0S2Z3H3;P12235;A8K787;A0A0S2Z3C4	Q6I9V5	245	259	SLC25A6;SLC25A4	ADP/ATP translocase 3;ADP/ATP translocase 3, N-terminally processed;ADP/ATP translocase 1	no	2;3	1.73e-19	226.42		2	39431000	0	39431000
YYEAADTVTQFDNVR	15	0	1790.81	Q59G16;F8VXC8;Q8TAQ2;F8VZW6;Q658P9	Q59G16	19	33	SMARCC2;DKFZp313D0632	SWI/SNF complex subunit SMARCC2	yes	2	1.15e-19	226.4		1	18594000	0	18594000
AIEEGTLEEIEEEVR	15	0	1744.84	P51532;Q9HBD4;A0A2R8Y4P4;A7E2E1;A0A2R8Y7S2;A0A994J6Y9;B9EGQ8;A0A2R8YGG3;A0A2R8Y7Y7;A0A2R8Y526;A0A2R8YF58;A0A2R8Y7F3;A0A2R8Y6V2;A0A2R8Y440;A0A2R8YG32;A0A2R8YF80;A0A2R8Y6N0;A0A2R8Y4C5;B3KNW7;A0A2R8YDA1;A0A2R8Y523;B4E0F1;B4DSI8;A0A2R8YFK5;K7EQF0;K7EP28;A0A2R8Y5K3	P51532	1391	1405	SMARCA4	Transcription activator BRG1	yes	2	1.15e-19	226.4		1	16470000	0	16470000
KVQSDGQIVLVDDWIK	16	1	1841.99	Q08211;B3KU66	Q08211	1074	1089	DHX9	ATP-dependent RNA helicase A	yes	2;3	1.06e-15	226.19		2	123820000	0	123820000
EHVIEALRR	9	1	1121.63	F8W7C6;X5D7P1;H7C123;H7C2C5;X5D2T3;P27635;X1WI28	X5D2T3	146	154	RPL10	60S ribosomal protein L10	no	2	8.8e-12	225.99		1	448780000	0	448780000
NREPVQLETLSIR	13	1	1553.85	P62314;Q7Z5A3;J3QLI9	P62314	49	61	SNRPD1	Small nuclear ribonucleoprotein Sm D1	yes	2;3	7.25e-16	225.97		2	355320000	0	355320000
QAGEVTYADAHKER	14	1	1573.75	A0A590UJK4;A0A590UK01;A0A590UJP7;Q59GY3;A8K588;A0A590UK80;Q13247;V9HVZ0	A0A590UJK4	132	145	SRSF6;HEL-S-91	Serine/arginine-rich splicing factor 6	yes	2;3	2.06e-10	225.93		2	254090000	0	254090000
TNSTFNQVVLKR	12	1	1405.77	J3QQ67;Q07020;Q0QEW2;G3V203;H0YHA7;F8VYV2;B4DDY5;A0A075B7A0	J3QQ67	41	52	RPL18	60S ribosomal protein L18	yes	2;3	4.16e-15	225.87		5	550090000	0	550090000
TPAALAALSLTGSGTPPTAANYPSSSR	27	0	2558.3	A0A140VK53;Q9UQ35;O60382;I3L3Q8	A0A140VK53	2302	2328	SRRM2;KIAA0324	Serine/arginine repetitive matrix protein 2	yes	3;4	2.07e-52	225.84		2	117160000	0	117160000
TAVVVGTITDDVR	13	0	1344.72	J3QQ67;Q07020;Q0QEW2;G3V203;H0YHA7;F8VUA6;F8VYV2;B4DDY5;A0A075B7A0	J3QQ67	81	93	RPL18	60S ribosomal protein L18	yes	2	4.7e-08	225.67		2	3311800000	0	3311800000
DAANFEQFLQER	12	0	1466.68	K7ERI7;K7EMH1;K7ELC4;K7EP65;K7EKS7;K7EJT5	K7ERI7	2	13	RPL22		yes	2;3	2.8e-15	225.67		2	517760000	0	517760000
VVGAVIDQGLITR	13	0	1339.78	L0R588;E9PRG8;E9PLD3;A0A494BXY3	L0R588	72	84	C11orf48;C11orf98	Uncharacterized protein C11orf98	yes	2	5e-16	225.67		1	92333000	0	92333000
DSYVGDEAQSKR	12	1	1353.62	I3L4N8;P63261;Q8WVW5;B4E3A4;B4DVQ0;A0A6Q8PFE4;I3L3I0;I3L1U9;K7EM38;J3KT65;I3L3R2;A1E282;P60709;Q1KLZ0;Q53G76;Q53GK6;Q53G99;B4E335;E7EVS6;A0A2R8Y793;A0A2R8YGF8;A0A6Q8PH58;G5E9R0;C9JZR7;C9JUM1;C9JTX5;D2JYH4;P62736;P63267;B3KW67;B4DUI8;C9JFL5;F6UVQ4;F6QUT6;B7Z6I1;F8WB63;B8ZZJ2;P68133;P68032;B7Z6P1;A8K3K1;A6NL76;A0A804HKV3;Q7Z7J6;B3KUD3	I3L4N8	51	62	ACTG1;ACTB;PS1TP5BP1;ACTA2;ACTG2;ACTA1;ACTC1	Actin, cytoplasmic 2;Actin, cytoplasmic 2, N-terminally processed;Actin, cytoplasmic 1;Actin, cytoplasmic 1, N-terminally processed;Actin, aortic smooth muscle;Actin, gamma-enteric smooth muscle;Actin, alpha skeletal muscle;Actin, alpha cardiac muscle 1	no	2;3	4.2e-15	225.66		2	1503300000	0	1503300000
DNIQGITKPAIR	12	1	1324.75	B2R4R0;P62805;Q0VAS5	B2R4R0	25	36	HIST1H4H;HIST1H4A	Histone H4	yes	2;3	4.12e-15	225.66		2	884770000	0	884770000
YQAVTATLEEKR	12	1	1407.74	Q5QTS3;A0A384ME37;P40429;Q9BSQ6;A0A7I2V5L3;A0A7I2V2L9;M0QYS1;Q53H34;Q8J015;Q6NVV1	Q5QTS3	149	160	RPL13A;RPL13a;RPL13AP3	60S ribosomal protein L13a;Putative 60S ribosomal protein L13a protein RPL13AP3	yes	2;3	3.27e-07	225.66		2	166920000	0	166920000
HGRPGIGATHSSR	13	1	1331.68	K7ELC2;P62841;K7EM56;A0A0B4J2B4;S4R417;K7EQJ5	K7ELC2	135	147	RPS15	40S ribosomal protein S15	yes	2	7.39e-16	225.58		1	74934000	0	74934000
RACYGVLR	8	1	993.518	P23396;Q53G83;E9PL09;A7E2S3;Q9NQS8	P23396	117	124	RPS3	40S ribosomal protein S3	yes	2	2.42e-11	225.42		1	502590000	0	502590000
LDVGNFSWGSECCTRK	16	1	1914.84	Q5JR94;P62241	Q5JR94	60	75	RPS8	40S ribosomal protein S8	yes	2;3	1.31e-24	225.33		2	257390000	0	257390000
AHLMEIQVNGGTVAEK	16	0	1695.86	P39023;Q8TBW1;Q9NY85;G5E9G0;Q96QL0;Q9BT63;B3KS36;Q49AJ9;B5MCW2;H7C422;H7C3M2	P39023	178	193	RPL3;rpl3	60S ribosomal protein L3	yes	2;3	1.33e-15	225.33		4	199880000	0	199880000
VYVGNLGNNGNKTELER	17	1	1875.94	P84103;B2R6F3;A0A087X2D0	P84103	12	28	SRSF3;SFRS3	Serine/arginine-rich splicing factor 3	yes	2	6.75e-16	225.33		1	69857000	0	69857000
HKELAPYDENWFYTR	15	1	1967.92	B0ZBD0;P39019;Q8WVX7;M0R2L9;M0QYF7;M0R140	B0ZBD0	42	56	RPS19	40S ribosomal protein S19	yes	2;3;4	4.23e-11	225.23		3	671970000	0	671970000
HQEGEIFDTEKEKYEITEQR	20	2	2508.18	Q8TBK5;Q8N5Z7;Q9HBB3;Q02878;B2R4K7;B4DRX3	Q8TBK5	227	246	RPL6	60S ribosomal protein L6	yes	3;4;5	7.47e-33	225.08		3	758790000	0	758790000
NDITAWQECVNNSMAQLEHQAVR	23	0	2713.23	O75934;B2R7W3;Q53HE3	O75934	98	120	BCAS2	Pre-mRNA-splicing factor SPF27	yes	3	6.89e-42	225.08		1	47058000	0	47058000
VDNDENEHQLSLR	13	0	1567.72	A0A0S2Z491;A0A7I2YQC0;P06748;A0A0S2Z4G7;A4ZU86;A0A7I2V5S2;A0A140VJQ2;A0A7I2V2X9;A0A7I2V3U2;A0A7I2V433;A0A7I2V4G8;A0A7I2V3G5;A0A7I2V579;E5RGW4	A0A0S2Z491	33	45	NPM1	Nucleophosmin	yes	2;3	2.9e-11	224.82		2	1674500000	0	1674500000
NNRQPYAVSELAGHQTSAESWGTGR	25	1	2715.28	P36578;Q59GY2;B4DMJ6;Q53G74;B4DFI6;H3BTP7;H3BU31;B4DP82	P36578	47	71	RPL4	60S ribosomal protein L4	yes	3;4	2.34e-42	224.68		2	1054600000	0	1054600000
ALEAELAALR	10	0	1055.6	Q16352	Q16352	121	130	INA	Alpha-internexin	yes	2	9.31e-13	224.51		1	109510000	0	109510000
GHQLLEEVTQGDMSAADTFLSDLPR	25	0	2729.3	Q8IY81;B4DKU3	Q8IY81	428	452	FTSJ3	pre-rRNA processing protein FTSJ3	yes	3	1.83e-42	224.49		1	34456000	0	34456000
ATDLGGTSQAGTSQR	15	0	1448.69	A8K9U6;Q7Z2W4;C9J6P4;A0A7P0T8C6;A0A514C937;Q05DV5	A8K9U6	315	329	ZC3HAV1	Zinc finger CCCH-type antiviral protein 1	yes	2	5.1e-11	224.42		1	22870000	0	22870000
GFAFVTFESPADAKDAAR	18	1	1898.92	P38159;H3BT71;B4E352;H0Y6E7;H3BR27;A0A1B0GUK8;Q2VIN3;Q96E39	P38159	50	67	RBMX;RBMXL1	RNA-binding motif protein, X chromosome;RNA-binding motif protein, X chromosome, N-terminally processed;RNA binding motif protein, X-linked-like-1	no	2;3	2.36e-25	224.24		2	64048000	0	64048000
KLSSNAVSQITR	12	1	1302.73	B4DED6;Q9BQ39;B4DW97;K0J110;Q9NTA9	B4DED6	611	622	DDX50;mcdrh;DKFZp761E0323	ATP-dependent RNA helicase DDX50	yes	2;3	4.33e-07	224.09		2	48801000	0	48801000
GTGASGSFKLNKK	13	2	1293.7	Q4VB24;B2R984;A3R0T8;P10412;A3R0T7;Q02539;P16401;P16402;P16403	P16402	99	111	HIST1H1E;HIST1H1A;HIST1H1B;HIST1H1D;HIST1H1C	Histone H1.4;Histone H1.1;Histone H1.5;Histone H1.3;Histone H1.2	no	2;3	5.35e-07	223.87		2	1490100000	0	1490100000
ADDLLPLGDQTQDGDFGSR	19	0	2018.92	O43290;B4DDH9;B4DP43	O43290	420	438	SART1	U4/U6.U5 tri-snRNP-associated protein 1	yes	2;3	5.28e-32	223.36		2	41358000	0	41358000
DAEDALHNLDR	11	0	1267.58	Q5JRI1;Q53GD7;A0A0S2Z504;O75494	Q5JRI1	63	73	SRSF10	Serine/arginine-rich splicing factor 10	yes	2	1.6e-13	223.36		1	34726000	0	34726000
ATTATMATSGSAR	13	0	1224.58	P38919;I3L3H2	P38919	2	14	EIF4A3	Eukaryotic initiation factor 4A-III;Eukaryotic initiation factor 4A-III, N-terminally processed	yes	2	2.84e-16	223.31		1	34498000	0	34498000
TTNFAGILSQGLR	13	0	1376.74	P09874;B4E0E1;B2R5W3;A0A7I2V3E1	P09874	866	878	PARP1	Poly [ADP-ribose] polymerase 1	yes	2;3	9.12e-14	223.14		2	118670000	0	118670000
GYDDRDYYSR	10	1	1308.54	Q8N1H4;B2RDQ3;P62995;Q68DZ9;Q59GA1;H7BXF3;H7C2L4	Q8N1H4	193	202	TRA2B;DKFZp686F18120	Transformer-2 protein homolog beta	yes	2;3	3.11e-10	223.08		2	188100000	0	188100000
SLESNPEQLQAMR	13	0	1501.72	Q9HCE1;A0A8I5KXC3;B7Z700;Q5JR04;A0A8I5KZ07;Q9H8T8	Q9HCE1	496	508	MOV10	Putative helicase MOV-10	yes	2	2.27e-13	223.08		2	57425000	0	57425000
DMIILPEMVGSMVGVYNGK	19	0	2052.01	K7ELC2;P62841;K7EM56;A0A0B4J2B4;S4R417;K7EQJ5;K7EJ78;S4R456	K7ELC2	89	107	RPS15	40S ribosomal protein S15	yes	2;3	3.34e-47	222.99		3	65493000	0	65493000
NRPPLPAGTNSK	12	1	1250.67	P42166;Q59G12;P42167;G5E972	P42166	49	60	TMPO	Lamina-associated polypeptide 2, isoform alpha;Thymopoietin;Thymopentin;Lamina-associated polypeptide 2, isoforms beta/gamma;Thymopoietin;Thymopentin	no	2;3	2.58e-10	222.8		2	130200000	0	130200000
NFILDQCNVYNSGQR	15	0	1826.84	Q1KMD3;H3BQZ7	Q1KMD3	532	546	HNRNPUL2;HNRNPUL2-BSCL2	Heterogeneous nuclear ribonucleoprotein U-like protein 2	yes	2;3	4.04e-11	222.74		2	52646000	0	52646000
YSQVLANGLDNKLREDLER	19	2	2232.15	P62269;J3JS69	P62269	95	113	RPS18	40S ribosomal protein S18	yes	3;4	2.32e-40	222.7		2	175940000	0	175940000
ELEVLLMCNK	10	0	1247.63	D3YTB1;F8W727;P62910	D3YTB1	84	93	RPL32	60S ribosomal protein L32	yes	2	1.24e-09	222.55		7	463860000	0	463860000
AVCMLSNTTAIAEAWAR	17	0	1863.9	P68363;B3KPS3;B3KT06;A8JZY9;P68366;B4DDU2;B4DN58;Q15670	P68363	374	390	TUBA1B;TUBA4A	Tubulin alpha-1B chain;Tubulin alpha-4A chain	no	2;3	5.39e-21	222.49		3	69523000	0	69523000
INEILSNALKR	11	1	1269.74	P52272;Q7KYM9;Q59ES8;M0R019;B4DEG4	P52272	372	382	HNRNPM;ORF	Heterogeneous nuclear ribonucleoprotein M	yes	2;3	3.73e-10	222.42		2	137460000	0	137460000
VTLVQTLEIQR	11	0	1298.76	Q15149;A0A8I5KSD5;A0A8I5KUE3;A0A8I5KYZ1;E9PMV1	Q15149	2565	2575	PLEC	Plectin	yes	2	2.49e-10	222.42		1	21981000	0	21981000
TVVNKDVFRDPALK	14	2	1600.89	P61353;E4W6B6;B2R4D8;K7ELC7	P61353	94	107	RPL27	60S ribosomal protein L27	yes	2;3;4	7.93e-11	222.25		3	1361100000	0	1361100000
LLIHQSLAGGIIGVK	15	0	1517.93	A0A994J4U9;A0A994J4S7;P61978;A0A994J6U9;A0A994J4E9;B4DUQ1;A0A994J782;Q5EC54;B4DFF1;Q5T6W2;A0A994J6T5	A0A994J4U9	149	163	HNRNPK;HNRPK	Heterogeneous nuclear ribonucleoprotein K	yes	2;3	8.52e-16	222.25		3	540930000	0	540930000
YGPIADVSIVYDQQSR	16	0	1809.89	Q8N1H4;B2RDQ3;P62995;Q68DZ9;Q59GA1	Q8N1H4	105	120	TRA2B;DKFZp686F18120	Transformer-2 protein homolog beta	yes	2;3	6.87e-14	222.2		2	383140000	0	383140000
STESLQANVQR	11	0	1231.62	Q6NZ55;A8K4C8;P26373;J3QSB4	Q6NZ55	106	116	RPL13	60S ribosomal protein L13	yes	2	3.24e-10	222.19		1	1590600000	0	1590600000
TPVEPEVAIHR	11	0	1246.67	P60866;A0A7P0S5H5;E5RJX2;E5RIP1	P60866	9	19	RPS20	40S ribosomal protein S20	yes	2;3	2.61e-10	222.18		2	234000000	0	234000000
KPNEGADGQWK	11	1	1228.58	Q8NC51;Q5VU21;Q63HR1	Q8NC51	310	320	SERBP1;DKFZp686P17171	Plasminogen activator inhibitor 1 RNA-binding protein	yes	2	6.62e-10	221.83		1	40788000	0	40788000
SGQRKPATSYVR	12	2	1348.72	P46779;H0YKD8	P46779	68	79	RPL28	60S ribosomal protein L28	yes	2;3	4.73e-11	221.59		2	945010000	0	945010000
RQVDQLTNDK	10	1	1215.62	V9HWE1;P08670;Q53HU8;B0YJC4;B3KRK8	V9HWE1	159	168	HEL113;VIM	Vimentin	yes	2;3	4.7e-09	221.57		2	754770000	0	754770000
ASGNYATVISHNPETKK	17	1	1815.91	P62917;E9PKZ0;G3V1A1;B4DVG7	P62917	129	145	RPL8	60S ribosomal protein L8	yes	2;3;4	9.41e-14	221.54		3	635590000	0	635590000
ETNLDSLPLVDTHSKR	16	1	1823.94	V9HWE1;P08670;Q53HU8	V9HWE1	425	440	HEL113;VIM	Vimentin	yes	2;3;4	1.96e-15	221.52		3	1654400000	0	1654400000
MAPALSGANLTSPR	14	0	1384.71	A0A140VK53;Q9UQ35;O60382;I3L3Q8	A0A140VK53	2371	2384	SRRM2;KIAA0324	Serine/arginine repetitive matrix protein 2	yes	2;3	1.43e-15	221.5		5	127010000	0	127010000
EAGDVCYADVYRDGTGVVEFVR	22	1	2476.13	J3KTL2;Q07955;Q59FA2;J3KSR8;B7Z570;A0A2I7N9Y9	J3KTL2	143	164	SRSF1	Serine/arginine-rich splicing factor 1	yes	3	1.02e-36	221.41		2	100540000	0	100540000
HIDFSLR	7	0	886.466	P46781;A5D904	P46781	156	162	RPS9	40S ribosomal protein S9	yes	2	7.06e-09	221.36		1	901730000	0	901730000
HFNAPSHIR	9	0	1077.55	Q6IBH6;P61254;J3QRI7;J3QQQ9;J3QQV1;J3QRC4;J3KSS0	Q6IBH6	18	26	RPL26	60S ribosomal protein L26	yes	2	1.07e-08	221.33		1	312300000	0	312300000
LQDEIQNMKEEMAR	14	1	1733.81	V9HWE1;P08670;Q53HU8;B0YJC4;B3KRK8;B0YJC5	V9HWE1	365	378	HEL113;VIM	Vimentin	yes	2;3	6.77e-15	221.32		21	1709500000	0	1709500000
AAGVEAAAEVAATEIK	16	0	1499.78	P52272;M0R019;B4DEG4;M0R2T0;M0R0N3;M0QYQ7;M0R0Y6	P52272	2	17	HNRNPM	Heterogeneous nuclear ribonucleoprotein M	yes	2	1.44e-20	221.09		1	566430000	0	566430000
HLQLAIRNDEELNK	14	1	1691.9	P20671;Q99878;A0A0U1RR32;Q96KK5;Q6FI13;P0C0S8;Q9BTM1;Q16777;A4FTV9;A0A0U1RRH7;A3KPC7;B2R5B3;B2R5B6;H0YFX9;B4E0B3;A0A3B3IS11;Q96QV6;P16104;Q08AJ9;Q93077;Q7L7L0;P04908	P20671	83	96	HIST1H2AD;HIST1H2AJ;HIST1H2AH;HIST2H2AA3;HIST1H2AG;H2AFJ;HIST2H2AC;HIST1H2AK;HIST1H2AA;H2AFX;HIST1H2AB;HIST1H2AC;HIST3H2A	Histone H2A type 1-D;Histone H2A type 1-J;Histone H2A type 1-H;Histone H2A type 2-A;Histone H2A type 1;Histone H2A.J;Histone H2A type 2-C;Histone H2A;Histone H2A type 1-A;Histone H2AX;Histone H2A type 1-C;Histone H2A type 3;Histone H2A type 1-B/E	no	2;3;4	1.22e-10	221.09		4	283030000	0	283030000
RGPPPPPR	8	1	872.498	P38159;H3BT71;B4E352;H0Y6E7	P38159	94	101	RBMX	RNA-binding motif protein, X chromosome;RNA-binding motif protein, X chromosome, N-terminally processed	yes	2	3.86e-08	221.02		1	245450000	0	245450000
KSLLVQTK	8	1	915.575	P39023;Q8TBW1;Q9NY85;G5E9G0;Q96QL0;Q9BT63;B3KS36;Q49AJ9	P39023	349	356	RPL3;rpl3	60S ribosomal protein L3	yes	2	4.12e-08	220.88		1	747580000	0	747580000
RAVGIWHCGSCMK	13	1	1560.71	C9J4Z3;P61513;M0R0A1;Q6P4E4;E9PEL3;M0R2L6	C9J4Z3	26	38	RPL37A	60S ribosomal protein L37a	yes	2;3	7.39e-12	220.82		3	113700000	0	113700000
KVESLQEEIAFLK	13	1	1532.85	V9HWE1;P08670;B0YJC4;B3KRK8;B0YJC5	V9HWE1	223	235	HEL113;VIM	Vimentin	yes	2;3	1.26e-08	220.81		2	1630500000	0	1630500000
LQISHEAAACITGLR	15	0	1638.85	Q08211;B3KU66	Q08211	1090	1104	DHX9	ATP-dependent RNA helicase A	yes	2;3	7.42e-12	220.69		2	153850000	0	153850000
DADDAVYELDGKELCSER	18	1	2083.9	Q13243;Q59EK7;B4DJK0;B4DUA4;G3V5K8;B5BUD8	Q13243	49	66	SRSF5;SFRS5	Serine/arginine-rich splicing factor 5	yes	2;3	2.12e-16	220.69		2	65979000	0	65979000
QISRPSAAGINLMIGSTR	18	1	1871	Q08211;B3KU66	Q08211	1137	1154	DHX9	ATP-dependent RNA helicase A	yes	2;3	1.38e-16	220.6		5	211940000	0	211940000
TPAAAAAMNLASPR	14	0	1340.69	A0A140VK53;Q9UQ35;O60382;I3L3Q8;A0AUK8	A0A140VK53	2261	2274	SRRM2;KIAA0324	Serine/arginine repetitive matrix protein 2	yes	2;3	5.39e-10	220.5		3	488550000	0	488550000
TSSAQVEGGVHSLHSYEK	18	0	1914.91	A0A384N6C2;A0A7I2V2T3;A0A994J749;P12268;H0Y4R1;E7ETK5;A0A7I2YQK5	A0A384N6C2	494	511	IMPDH2	Inosine-5-monophosphate dehydrogenase 2	yes	2;3;4	4.06e-15	220.4		3	156990000	0	156990000
KFGYVDFESAEDLEK	15	1	1775.83	A0A7I2V428;C9JLB1;H7BY16;P19338;B3KTP9;A0A7I2V5M5;A0A7I2V3F3;B3KM80;Q6ZS99;A0A7I2V2U7;A0A7I2V349;A0A7I2V506;A0A7I2V699;A0A7I2V2S8	A0A7I2V428	348	362	NCL	Nucleolin	yes	2;3	3.81e-15	220.4		2	63260000	0	63260000
KLIKDGLIIR	10	2	1167.77	J3QR09;J3KTE4;A0A7I2YQG2;P84098;Q53G49;Q8IWR8;A0A7I2V4U6;A0A7I2V2L0;A0A7I2V512	J3QR09	40	49	RPL19	Ribosomal protein L19;60S ribosomal protein L19	yes	2	1.37e-08	220.39		1	180280000	0	180280000
ISANENSLAVR	11	0	1172.61	F8VQE1;B4DN52;Q53GG0;Q9UHB6;F8VS07;B3KTW2;F8VRN8	F8VQE1	165	175	LIMA1	LIM domain and actin-binding protein 1	yes	2	9.06e-10	220.39		1	29876000	0	29876000
LECVEPNCR	9	0	1175.51	J3KQN4;P83881;H0Y5B4;H7BZ11;Q969Q0;B2R4V2	J3KQN4	106	114	RPL36A;RPL36A-HNRNPH2;RPL36AL	60S ribosomal protein L36a;60S ribosomal protein L36a-like	no	2	1.68e-08	220.25		1	1679100000	0	1679100000
LFVGGIKEDTEEHHLR	16	1	1878.96	A0A7I2V4I6;P22626;A0A7I2V4N1;A0A7I2V3P1;A0A7I2V323;A0A7I2V4S4;A0A7I2V3P7;A0A384NL58;A0A087WUI2;A0A024RA28;I6L957;A0A7I2V4N0;A0A7I2YQN4	A0A7I2V4I6	114	129	HNRNPA2B1;HNRPA2B1	Heterogeneous nuclear ribonucleoproteins A2/B1	yes	3;4	9.36e-21	220.21		3	380300000	0	380300000
SHEGETSYIR	10	0	1177.54	Q13242;A0A9L9PX63;A8K3M9;A0A9L9PY11;A0A9L9PXJ8	Q13242	172	181	SRSF9	Serine/arginine-rich splicing factor 9	yes	2	5.98e-09	220.1		1	199780000	0	199780000
LGDTQQSIPGNEER	14	0	1542.73	P19474;H0YDP8	P19474	311	324	TRIM21	E3 ubiquitin-protein ligase TRIM21	yes	2	1.46e-10	220.1		1	24700000	0	24700000
TAQEVETYRR	10	1	1251.62	P17844;B5BUE6;J3KTA4;B4DN41;A0A7I2V2S0;Q59E92;A0A7I2V507;Q7Z2V5;J3QRQ7;J3KTQ4;C1IK54;J3QR02	P17844	69	78	DDX5;DKFZp686J01190;DDX5-ETV4 fusion	Probable ATP-dependent RNA helicase DDX5	yes	2;3	9.33e-09	219.97		2	213660000	0	213660000
VIGANKNQEEEK	12	1	1357.68	Q9Y2W1;A0A3B3ITZ9	Q9Y2W1	456	467	THRAP3	Thyroid hormone receptor-associated protein 3	yes	2;3	5.78e-11	219.8		2	104900000	0	104900000
HGLVPFAFVR	10	0	1141.64	Q13242;A0A9L9PX63;A8K3M9;H0YIB4;S4R3G0;B4DFT9;A0A9L9PXI1;A0A9L9PWX6;A0A9L9PXJ2	Q13242	49	58	SRSF9	Serine/arginine-rich splicing factor 9	yes	2	6.6e-09	219.78		1	85141000	0	85141000
LSLDGQNIYNACCTLR	16	0	1896.88	A0A0U1RRM4;P26599;A6NLN1;A0A7I2V621;A0A7I2V4H6;A0A6Q8PEX4;Q59H49;K7EK45;A0A087WU68	A0A0U1RRM4	270	285	PTBP1	Polypyrimidine tract-binding protein 1	yes	2	4.66e-20	219.74		1	67709000	0	67709000
QWYESHYALPLGR	13	0	1618.79	Q5JR94;P62241;Q5JR95	Q5JR94	111	123	RPS8	40S ribosomal protein S8	yes	2;3	7.21e-12	219.72		2	571700000	0	571700000
SDVEENNFEGR	11	0	1294.54	Q549U1;Q13595;A0A8J9ASM4;F8WEH2	Q549U1	2	12	HSU53209;TRA2A	Transformer-2 protein homolog alpha	yes	2	5.75e-10	219.7		1	96462000	0	96462000
SHEGETAYIR	10	0	1161.54	J3KTL2;Q07955;A8K1L8;J3KSR8;B7Z570;A0A2I7N9Y9	J3KTL2	182	191	SRSF1	Serine/arginine-rich splicing factor 1	yes	2	7.06e-09	219.54		1	656420000	0	656420000
ANGMELDGRR	10	1	1117.53	Q549U1;Q13595;Q8N1H4;B2RDQ3;P62995;Q68DZ9;Q59GA1;H7BXF3	Q8N1H4	143	152	HSU53209;TRA2A;TRA2B;DKFZp686F18120	Transformer-2 protein homolog alpha;Transformer-2 protein homolog beta	no	2	1.07e-08	219.51		2	70611000	0	70611000
AGITTIEAVKR	11	1	1157.68	B2RDE1;A0A0S2Z4I4;A0A0S2Z4G8;A0A0S2Z4G4;A0A087WWU8;D6R904;Q5HYB6;Q8NAG3;B4DWT5;Q5VU61	B2RDE1	2	12	TPM3;DKFZp686J1372		yes	2	2.41e-06	219.51		1	46671000	0	46671000
ILTFDQLALDSPK	13	0	1459.79	J3QQ67;Q07020;Q0QEW2;G3V203;H0YHA7;F8VUA6	J3QQ67	122	134	RPL18	60S ribosomal protein L18	yes	2;3	7.66e-12	219.5		3	3191900000	0	3191900000
IEDLSQQAQLAAAEK	15	0	1613.83	F8VZJ2;B4DDI8;F8W0W4;A0A7I2V2K5;H0YHX9;A0A7I2V473;Q13765;E9PAV3;F8VNW4	F8VZJ2	49	63	NACA	Nascent polypeptide-associated complex subunit alpha;Nascent polypeptide-associated complex subunit alpha, muscle-specific form	yes	2	3.44e-15	219.42		1	66517000	0	66517000
SSGEIVYCGQVFEKSPLR	18	1	2055.01	Q02543;M0R117;B4DM74;B2R4C0;B4DM94;B4DUV3;Q53HD3;M0R0P7;M0R1A7;M0R3D6	Q02543	57	74	RPL18A	60S ribosomal protein L18a	no	2	8.58e-17	219.42		1	15479000	0	15479000
REELSNVLAAMR	12	1	1387.72	Q9Y3U8	Q9Y3U8	87	98	RPL36	60S ribosomal protein L36	yes	2;3	6.73e-11	219.33		4	125460000	0	125460000
KADIDLTKR	9	2	1058.61	P62269	P62269	47	55	RPS18	40S ribosomal protein S18	yes	2	5.83e-08	219.19		1	186520000	0	186520000
QLASGLLLVTGPLVLNRVPLR	21	1	2228.37	Q8TBK5;Q8N5Z7;Q9HBB3;Q02878;B2R4K7;B4DRX3	Q8TBK5	167	187	RPL6	60S ribosomal protein L6	yes	3	3.27e-28	219.01		1	61563000	0	61563000
EVDIYTVKVEDLTFTSPFCLQVK	23	1	2730.38	A0A3S6H812;A0A3S6H7X4;A0A3S6H7E9;A0A3S6H7G3;A0A3Q8B022;A0A3S6H950;A0A3Q8B4M4;A0A3Q8APY3;E9PKG1;Q99873;A0A3Q8AM27;Q5U8W9;A0A3Q8APW9;A0A3S6H960;A0A3Q8AIS2	E9PKG1	208	230	PRMT1;HRMT1L2	Protein arginine N-methyltransferase 1	no	3	1.73e-36	218.98		2	155760000	0	155760000
DAEDAVYGR	9	0	994.436	J3KTL2;Q07955;Q59FA2	J3KTL2	66	74	SRSF1	Serine/arginine-rich splicing factor 1	yes	2	2.52e-08	218.79		1	502520000	0	502520000
DAEDAIYGR	9	0	1008.45	Q13242;A0A9L9PX63;A8K3M9;A0A9L9PY11;A0A9L9PXJ8;H0YIB4;S4R3G0;B4DFT9;A0A9L9PXI1	Q13242	64	72	SRSF9	Serine/arginine-rich splicing factor 9	yes	2	2.52e-08	218.79		1	142880000	0	142880000
SGDWVCPNPSCGNMNFAR	18	0	2067.83	B4E312;A0A0J9YYE0;Q92804;A0A0J9YXY8	B4E312	158	175	TAF15	TATA-binding protein-associated factor 2N	yes	2	1.07e-20	218.62		2	63393000	0	63393000
GPVEGYEENEEFLR	14	0	1666.75	Q9UI30	Q9UI30	69	82	TRMT112	Multifunctional methyltransferase subunit TRM112-like protein	yes	2	1.15e-14	218.52		1	13318000	0	13318000
WQDEDGKKQLEK	12	2	1502.74	P39023;Q8TBW1;Q9NY85;G5E9G0;Q96QL0;Q9BT63;B5MCW2;H7C422;H7C3M2	P39023	137	148	RPL3;rpl3	60S ribosomal protein L3	yes	2;3	7.99e-15	218.43		2	165580000	0	165580000
HSNVNLTIFTAR	12	0	1371.73	Q9NRW3;M4VP52;Q59GY0;A0A087WX48;Q6ICH2;B2CML4;Q96AK3;M4VR43;F2YHL7;Q8IUX4	Q9NRW3	111	122	APOBEC3C;APOBEC3D;bK150C2.9;APOBEC3DE;APOBEC3F	DNA dC->dU-editing enzyme APOBEC-3C;DNA dC->dU-editing enzyme APOBEC-3D;DNA dC->dU-editing enzyme APOBEC-3F	yes	2;3	3.16e-11	218.36		2	72859000	0	72859000
VESGGPGTSAASAR	14	0	1245.59	Q9BU76	Q9BU76	153	166	MMTAG2	Multiple myeloma tumor-associated protein 2	yes	2	1.23e-14	218.18		1	28560000	0	28560000
SESDLEETEPVVIPR	15	0	1698.83	Q71UH4;Q02880;A0A8V8TP20;A0A8V8TPE3;Q59H80;B4DLV2;Q8WTY5;B7ZB27	Q71UH4	1314	1328	TOP2B	DNA topoisomerase 2;DNA topoisomerase 2-beta	yes	2	4.57e-15	218.18		1	12352000	0	12352000
CPSIAAAIAAVNALHGR	17	0	1690.89	Q14498;A0A384NQ03;B4DLM0;B3KWX7;Q68DD9;B4E1M7;B4DRA0;Q6N037;B7Z4L7;Q7Z3L0;Q6MZY7	Q14498	478	494	RBM39;DKFZp781C0423;DKFZp686A11192;DKFZp781I1140;DKFZp686C17209	RNA-binding protein 39	yes	3	7.05e-21	218.16		1	38011000	0	38011000
KLCLNICVGESGDR	14	1	1619.78	P62913;Q5VVD0;Q5VVC8;Q08ES8	P62913	19	32	RPL11	60S ribosomal protein L11	no	2;3	6.88e-10	218.15		2	282370000	0	282370000
ELALALQEALEPAVR	15	0	1621.9	Q5RKV6	Q5RKV6	121	135	EXOSC6	Exosome complex component MTR3	yes	2	4.6e-15	218.15		1	22392000	0	22392000
EQDFFFELDAMDHLQSFIADCDRR	24	1	3004.31	Q9Y383;B3KSL5;A0A0A6YYJ8	Q9Y383	77	100	LUC7L2	Putative RNA-binding protein Luc7-like 2	yes	3;4	9.84e-37	218.07		2	147640000	0	147640000
SSDNKLEETLTR	12	1	1391.69	B4DED6;Q9BQ39;K0J110;Q53FI9	B4DED6	121	132	DDX50;mcdrh	ATP-dependent RNA helicase DDX50	yes	2;3	4.83e-07	218.07		2	49645000	0	49645000
VALVNDSLSDVTSTTSSR	18	0	1850.92	A8K9U6;Q7Z2W4;A0A7P0T8C6;Q05DV5	A8K9U6	486	503	ZC3HAV1	Zinc finger CCCH-type antiviral protein 1	yes	2	1.2e-20	218.06		1	13043000	0	13043000
SDSGEQNYGER	11	0	1240.5	Q8N1H4;B2RDQ3;P62995	Q8N1H4	2	12	TRA2B	Transformer-2 protein homolog beta	yes	2	8.5e-10	218.04		1	24327000	0	24327000
AGYSTDESSSSSLHATR	17	0	1754.77	A0A994J7P9;P51116	A0A994J7P9	480	496	FXR2	Fragile X mental retardation syndrome-related protein 2	yes	2;3	9.46e-16	218.01		2	68114000	0	68114000
YLTESYGTGQDIDDR	15	0	1731.76	A0A0A0MRM8;A0A1Y0BRN0;A0A1Y0BRN3;A0A590UJ40;Q9UM54;A0A590UKB0;A0A590UJ75;A0A0D9SGC1;A0A590UK22;A0A5F9ZI03;A0A590UJY4;A0A590UK86;A0A590UK71;Q14784	A0A0A0MRM8	167	181	MYO6	Unconventional myosin-VI	yes	2	4.89e-15	217.83		1	15111000	0	15111000
HLPNLLDETQIFSYFSQFGTVTR	23	0	2712.35	Q9BYG3;B4DSM4	Q9BYG3	51	73	NIFK	MKI67 FHA domain-interacting nucleolar phosphoprotein	yes	3	1.71e-36	217.82		1	95429000	0	95429000
AITGASLADIMAKR	14	1	1416.78	V9HW01;P83731;C9JXB8;A0A994J4A5;C9JNW5	V9HW01	81	94	HEL-S-310;RPL24	60S ribosomal protein L24	yes	2;3	1.99e-14	217.78		2	147640000	0	147640000
QLFHPEQLITGKEDAANNYAR	21	1	2414.2	P68363;B3KPS3;B3KT06;A8JZY9;P68366;F8VVB9;F8VQQ4;F8VRZ4;F8VS66;F8VX09;F8VWV9;C9JQ00;C9JJQ8;C9JEV8;C9JDL2;Q6QMJ5;C9K0S6;Q53GA7;F5H5D3;Q9BQE3;B7Z1K5;Q8N532;A0A7P0TA31	P68363	85	105	TUBA1B;TUBA4A;TUBA1A;TUBA1C;TUBA1;TUBA8	Tubulin alpha-1B chain;Tubulin alpha-4A chain;Tubulin alpha-1C chain	no	3;4	4.27e-28	217.73		2	79859000	0	79859000
CPENAFFLDHVR	12	0	1503.69	F5H6E2;O00159;B7Z3E5	F5H6E2	778	789	MYO1C	Unconventional myosin-Ic	yes	2;3	6.42e-11	217.66		2	79887000	0	79887000
MALDIEIATYR	11	0	1294.66	V9HWE1;P08670;Q53HU8;B0YJC4;B3KRK8;B0YJC5;P41219;B3KWQ6;H7C5W5	V9HWE1	391	401	HEL113;VIM;PRPH	Vimentin;Peripherin	yes	2	6.21e-10	217.64		8	751350000	0	751350000
QNLSQFEAQAR	11	0	1290.63	F5H669;B4DGF8;Q8N684;F5H6M0;F5H047;J3QT54	F5H669	163	173	CPSF7	Cleavage and polyadenylation specificity factor subunit 7	yes	2	1.8e-09	217.64		1	15006000	0	15006000
KLHEEEIQELQAQIQEQHVQIDVDVSKPDLTAALR	35	2	4050.1	V9HWE1;P08670;Q53HU8;B0YJC4;B3KRK8;B0YJC5	V9HWE1	236	270	HEL113;VIM	Vimentin	yes	3;4;5;6	4.97e-54	217.58		4	561900000	0	561900000
VSDEYEQLSSEALEAAR	17	0	1895.87	F8W7C6	F8W7C6	2	18	RPL10		yes	2;3	4.71e-14	217.46		2	78339000	0	78339000
TPSAAYLWVGTGASEAEK	18	0	1836.89	B7Z992;A0A0A0MS51;B7Z9A0;A0A8V8TND7;B7Z6N2;A0A0A0MT01;A0A384MEF1;P06396;B7Z2X4;B7Z4U6;B3KS49	B7Z992	531	548	GSN	Gelsolin	yes	2	1.35e-20	217.46		1	16238000	0	16238000
CSKEVATAIR	10	1	1133.59	P15880;Q3KQT6;Q8J014;Q8N5L9;Q6IPX5;H0YEN5;E9PMM9;I3L404;Q8NI61;E9PPT0;E9PM36	P15880	143	152	RPS2;rps2;OK/KNS-cl.7	40S ribosomal protein S2	yes	2	1.7e-08	217.2		1	81360000	0	81360000
SRFWYFVSQLKK	12	2	1587.86	Q02543;M0R117;B4DM74;B2R4C0;B4DM94;B4DUV3;Q53HD3;Q32XH3;M0R1A7;M0R3D6	Q02543	42	53	RPL18A	60S ribosomal protein L18a	no	2;3	5.78e-07	217.14		2	499910000	0	499910000
VLATVTKPVGGDKNGGTR	18	2	1768.98	Q8TBK5;Q8N5Z7;Q9HBB3;Q02878;B2R4K7;B4DRX3;F8VZ45;U3KQR5;F8VZA3;F8VWR1;F8VU16	Q8TBK5	88	105	RPL6	60S ribosomal protein L6	yes	2;3;4	1.04e-19	217.09		3	940780000	0	940780000
IRIFDLGR	8	1	988.582	X5D2T3;P27635;X1WI28;Q96L21;B8A6G2;X5D2W5;A6QRI9	X5D2T3	31	38	RPL10;RPL10L	60S ribosomal protein L10;60S ribosomal protein L10-like	yes	2	1.08e-07	217.02		1	101070000	0	101070000
LGQVASSLFR	10	0	1076.6	A0A384NL74;P42696;A2A2V2;Q5TCT4;H7C5M1	A0A384NL74	30	39	RBM34	RNA-binding protein 34	yes	2	1.19e-08	217.02		1	35041000	0	35041000
YEGSPIKVTLATLK	14	1	1518.87	Q9BTI9	Q9BTI9	1	14	NPM1		yes	2;3	1.35e-10	216.83		2	293430000	0	293430000
DFNHINVELSLLGKK	15	1	1725.94	Q53Z07;P32969;A0A2R8Y5Y7;D6RAN4;B4E1M5;B4DLV8	Q53Z07	37	51	RPL9	60S ribosomal protein L9	yes	2;3;4	2.51e-10	216.68		3	315570000	0	315570000
SQPERDWVLNEFR	13	1	1674.81	A0A1X7SBZ2;A0A5H1ZRQ2;Q59F66;Q92841;B4DZQ7;A0A0U1RQJ0	A0A1X7SBZ2	453	465	DDX17	Probable ATP-dependent RNA helicase DDX17	yes	2;3	5.94e-08	216.53		2	172180000	0	172180000
QRPQATAEQIR	11	1	1296.69	A0AA34QVE6;B4DYY5;F8W726;Q5VU79;Q14157;Q5VU81;Q5VU77;Q5VU80;Q5VU78	A0AA34QVE6	27	37	UBAP2L	Ubiquitin-associated protein 2-like	yes	2;3	3.22e-09	216.43		2	52288000	0	52288000
RQVLIRPCSK	10	2	1255.72	B2R4W8;P62244;I3L3P7;A8K7H3;I3L246;H3BN98;H3BV27;H3BT37;I3L303	B2R4W8	23	32	hCG_1994130;RPS15A	40S ribosomal protein S15a	yes	2;3	7.39e-08	216.42		2	428350000	0	428350000
VAPEEHPVLLTEAPLNPK	18	0	1953.06	I3L4N8;P63261;Q8WVW5;B4E3A4;A0A804GS07;B4DVQ0;A0A6Q8PFE4;I3L3I0;I3L1U9;K7EM38;J3KT65;I3L3R2;A1E282;Q562S0;Q562Y6;Q562L5;Q562N0;Q562N8;Q562X9;Q562Z7;Q562L6;Q562L9;Q562P9;Q562N4;Q562U2;Q562P0;Q562R8;Q562N6;Q562Z4;Q562V5;P60709;Q1KLZ0;Q53G76;Q53GK6;Q53G99;B4E335;B4DW52;E7EVS6;A0A2R8Y793;A0A2R8YGF8;A0A6Q8PH58;G5E9R0	I3L4N8	96	113	ACTG1;ACT;ACTB;PS1TP5BP1	Actin, cytoplasmic 2;Actin, cytoplasmic 2, N-terminally processed;Actin, cytoplasmic 1;Actin, cytoplasmic 1, N-terminally processed	no	2;3;4	2.05e-16	216.34		3	5331200000	0	5331200000
RDFNHINVELSLLGK	15	1	1753.95	Q53Z07;P32969;A0A2R8Y5Y7;D6RAN4;B4E1M5;B4DLV8	Q53Z07	36	50	RPL9	60S ribosomal protein L9	yes	2;3;4	6.96e-11	216.34		3	980440000	0	980440000
VVLDVGSGTGILCMFAAK	18	0	1836.95	A0A3S6H812;A0A3S6H7X4;A0A3S6H7E9;A0A3Q8APX7;A0A3Q8AIR8;A0A3S6H7Z6;E9PIX6;B4DJ87;E9PQ98;H0YDE4;E9PNR9;A0A3Q8B4N0;A0A3S6H758;A0A3Q8AIS5;E9PKG1;Q99873;A0A3Q8AM27;Q5U8W9	E9PKG1	45	62	PRMT1;HRMT1L2	Protein arginine N-methyltransferase 1	no	2;3	1.2e-14	216.06		4	441560000	0	441560000
APQTSSSPPPVRR	13	1	1378.73	A0A0S2Z4W1;A9Z1X7;B7Z7U0;A0A0S2Z4Z6;Q8IYB3;A0A994J4Y3;A0A994J7H1;A0A994J7V4;M0R088	A0A0S2Z4W1	690	702	SRRM1	Serine/arginine repetitive matrix protein 1	yes	2;3	1.04e-07	215.87		2	147380000	0	147380000
AALRPLVKPK	10	2	1091.72	D3YTB1;F8W727;P62910;D3YTI8	D3YTB1	2	11	RPL32	60S ribosomal protein L32	yes	2	3.63e-08	215.79		1	649790000	0	649790000
EAGDVCYADVQKDGVGMVEYLR	22	1	2473.13	Q13242;A0A9L9PX63;A0A9L9PY11;A0A9L9PXJ8;H0YIB4	Q13242	133	154	SRSF9	Serine/arginine-rich splicing factor 9	yes	3	4.26e-36	215.75		1	56483000	0	56483000
TLFSFLGEIEELR	13	0	1552.81	B3KRJ9;A0A087WY03;E5RFV3	B3KRJ9	37	49	SREK1		yes	2	1.55e-11	215.72		1	24975000	0	24975000
ISLGLPVGAVINCADNTGAK	20	0	1969.03	Q9BTQ7;P62829;J3KT29;C9JD32;B9ZVP7	Q9BTQ7	10	29	RPL23	60S ribosomal protein L23	yes	2;3	5.92e-27	215.61		2	2477900000	0	2477900000
AVFVDLEPTVIDEVR	15	0	1700.9	P68363;B3KPS3;B3KT06;A8JZY9;F8VVB9;F8VQQ4;F8VRZ4;F8VS66;B4DN58;F8VX09;F8VWV9;F8VRK0;Q53GA7;F5H5D3;Q9BQE3;B7Z1K5;Q8N532	P68363	65	79	TUBA1B;TUBA1A;TUBA1C	Tubulin alpha-1B chain;Tubulin alpha-1C chain	no	2;3	7.01e-15	215.5		2	616550000	0	616550000
SHVAVENALGLDQQFAGLDLNSSDNQSGGSTASK	34	0	3416.61	O00571;A0A0D9SF53;A0A2R8Y4A4;B5BTY4;A0A2R8YFS5;A0A0D9SG12;A0A2R8YF78;A0A0D9SFB3;F6S8Q4;A0A2R8YDH3;B4DLU5;A0A2R8Y650;A0A2R8YCU0;B4DLA0;A0A087WX09;A0A2R8Y770	O00571	2	35	DDX3X	ATP-dependent RNA helicase DDX3X	yes	3;4	9.06e-54	215.47		2	71877000	0	71877000
NNTQVLINCR	10	0	1230.61	P62316;K7ERG4	P62316	38	47	SNRPD2	Small nuclear ribonucleoprotein Sm D2	yes	2	1.51e-08	215.39		1	123980000	0	123980000
ASAVSELSPR	10	0	1015.53	Q9Y2W1;A0A3B3ITZ9;Q7Z5U1;Q05D20;Q6P0P7;Q6PJV4	Q9Y2W1	236	245	THRAP3	Thyroid hormone receptor-associated protein 3	yes	2	1.51e-08	215.38		1	243030000	0	243030000
KYEQGFITDPVVLSPK	16	1	1819.97	A0A384N6C2;A0A7I2V2T3;A0A994J749;P12268;H0Y4R1;B7Z1G4;Q6QE17	A0A384N6C2	109	124	IMPDH2	Inosine-5-monophosphate dehydrogenase 2	yes	2;3	5.87e-14	215.34		2	146200000	0	146200000
NFILDQTNVSAAAQRR	16	1	1802.94	Q00839;A0A1W2PPS1;B4DLR3;B3KX72;A0A1X7SBS1;A0A1W2PP35;Q96BA7;A0A994J6V2;Q5RI18;A0A1W2PPH7;A0A1W2PQL0;A0A1W2PP34;A0A1W2PPL4;Q7Z4Q5;A0A1W2PQ74;A0A1W2PRZ7;A0A1W2PQD4	Q00839	576	591	HNRNPU;HNRPU	Heterogeneous nuclear ribonucleoprotein U	yes	2;3	1.64e-19	215.08		2	111050000	0	111050000
TCTTVAFTQVNSEDK	15	0	1699.77	P62424;Q9BY74;Q5T8U2	P62424	198	212	RPL7A;RP-L7a	60S ribosomal protein L7a	yes	2;3	8.83e-10	215.08		2	103120000	0	103120000
AGEKVEKPDTK	11	2	1200.63	Q8TBK5;Q8N5Z7;Q9HBB3;Q02878;B2R4K7;F8VZ45;U3KQR5;F8VZA3;F8VWR1;F8VU16;B4DNY8	Q8TBK5	2	12	RPL6	60S ribosomal protein L6	yes	2;3	2.25e-05	215.06		3	135800000	0	135800000
ELAPYDENWFYTR	13	0	1702.76	B0ZBD0;P39019;Q8WVX7;M0R2L9;M0QYF7;M0R140	B0ZBD0	44	56	RPS19	40S ribosomal protein S19	yes	2	1.69e-11	215.06		1	79447000	0	79447000
KSDIDEIVLVGGSTR	15	1	1587.85	V9HWB4;P11021;A0A7P0TB36	V9HWB4	353	367	HEL-S-89n;HSPA5	78 kDa glucose-regulated protein	yes	2	1.12e-14	215.02		1	15992000	0	15992000
TGYTLDVTTGQR	12	0	1310.65	O43390;Q0VGD6;A0A6Q8PEX7;Q6MZS5;B2R7W4;A0A6Q8PHG0;B4DMD1;A0A7I2V2F0;Q05CK9;A0A7I2V4Z0;A0A7I2YQN2;A0AA34QW03;O60506;B2R8Z8;Q59GL1;B7Z645;A0A7I2V309;A0A7I2V5Q6;A0A7I2V2F2;F6UXX1;A0A7I2V4J0	O43390	134	145	HNRNPR;HNRPR;DKFZp686A13234;SYNCRIP	Heterogeneous nuclear ribonucleoprotein R;Heterogeneous nuclear ribonucleoprotein Q	no	2	2.84e-06	214.96		1	181080000	0	181080000
SAICIQSWWR	10	0	1305.63	F5H6E2;O00159;B7Z3E5;B7Z9C0	F5H6E2	736	745	MYO1C	Unconventional myosin-Ic	yes	2	1.6e-08	214.9		1	56039000	0	56039000
VLAGETLSVNDPPDVLDR	18	0	1908.98	Q12906;F4ZW64;F4ZW66;F4ZW65;A8K590;Q59GP7;K7EKJ9;K7EQR9	Q12906	183	200	ILF3	Interleukin enhancer-binding factor 3	yes	2;3	1.95e-20	214.88		2	115020000	0	115020000
AVDEAVILLQEIGVLDQR	18	0	1980.09	Q7L2E3;H7BXY3	Q7L2E3	847	864	DHX30	Putative ATP-dependent RNA helicase DHX30	yes	2;3	1.46e-24	214.88		2	54914000	0	54914000
DNTQLLINQLWQLPTER	17	0	2081.09	Q15050	Q15050	67	83	RRS1	Ribosome biogenesis regulatory protein homolog	yes	3	1.17e-20	214.82		1	22813000	0	22813000
VETGVLKPGMVVTFAPVNVTTEVK	24	1	2514.38	P68104;Q6IPT9;Q53HR5;A0A4D5RAC9;Q53HM9;Q6IPS9;Q53HQ7;A8K9C4;A0A4D5RA76;A0A4D5RBG5;A0A7I2V5N4;A0A4D5RA98;A0A4D5RAN2;A0A7I2V659;A0A4D5RAC7;Q6IPN6;Q5VTE0;Q53G85;A0A7I2V3H3;Q53GE9;A0A087WVQ9;B4DNE0;Q9NZS6;Q96RE1;Q53G89;A0A4D5RAE2;B4DV42;Q8IUB0;A0A4D5RAB8;Q504Z0;B4E2C5;Q6P4C9;A0A4D5RAR2;Q6P082;Q8TBL1;Q96C29;Q96CD8;Q14222	P68104	267	290	EEF1A1;EEF1A1P5;EEF1A1L14;EEF1A	Elongation factor 1-alpha 1;Elongation factor 1-alpha;Putative elongation factor 1-alpha-like 3	yes	2;3;4	1.76e-22	214.81		4	480640000	0	480640000
EDVFVHQTAIK	11	0	1285.67	Q7KZ24;P67809;Q6PKI6;H0Y449;B2RCC2;A0A384MDP4;Q9Y2T7;Q59EB5;P16989;Q96GD7;A0A0D9SEI8	Q7KZ24	81	91	YBX1;YBX2;YBX3	Nuclease-sensitive element-binding protein 1;Y-box-binding protein 2;Y-box-binding protein 3	no	2;3	5.77e-06	214.71		2	123190000	0	123190000
SNLYIAESTSGR	12	0	1296.63	J3KQY1;E7ESL0;Q9NWU5	J3KQY1	158	169	MRPL22	39S ribosomal protein L22, mitochondrial	yes	2	2.98e-06	214.71		1	13898000	0	13898000
SLVSKGTLVQTK	12	1	1259.74	Q4VB24;B2R984;A3R0T8;P10412;Q02539;P16401;P16402;P16403	P16402	87	98	HIST1H1E;HIST1H1A;HIST1H1B;HIST1H1D;HIST1H1C	Histone H1.4;Histone H1.1;Histone H1.5;Histone H1.3;Histone H1.2	no	2;3	3.52e-10	214.67		2	259080000	0	259080000
YQTQPVTLGEVEQVQSGK	18	0	1990	O95425;A0A6I8PIX7	O95425	850	867	SVIL	Supervillin	yes	2	2.01e-20	214.61		1	28095000	0	28095000
QDVDNASLAR	10	0	1087.53	V9HWE1;P08670;Q53HU8;B0YJC4;B3KRK8;B0YJC5	V9HWE1	208	217	HEL113;VIM	Vimentin	yes	2	1.73e-08	214.23		1	1195000000	0	1195000000
EDSQRPGAHLTVKK	14	2	1564.83	P09651;F8W6I7;A0A7I2V3W0;A0A024RB53;A0A7I2V3R8;A0A7I2V2L6;Q6IPF2;Q0VAC0;F8VZ49;Q9BSM5;A0A7I2YQX9;Q32P51;B4DP35;F8W646	P09651	93	106	HNRNPA1;HNRPA1;HNRNPA1L2	Heterogeneous nuclear ribonucleoprotein A1;Heterogeneous nuclear ribonucleoprotein A1, N-terminally processed;Heterogeneous nuclear ribonucleoprotein A1-like 2	yes	2;3	3.29e-10	214.04		2	170910000	0	170910000
KQVVNIPSFIVR	12	1	1398.83	P46781;A5D904	P46781	139	150	RPS9	40S ribosomal protein S9	yes	2;3	1.64e-10	213.8		2	1280900000	0	1280900000
IFVGGIKEDTEEYNLR	16	1	1881.95	A0A7I2V2R3;A0A7I2V5D8;A0A384NL63;P51991;B4E3E6;B4DDB6;A0A7I2V4J6;A0A7I2V4G0;A0A7I2V402	A0A7I2V2R3	128	143	HNRNPA3;HNRPA3	Heterogeneous nuclear ribonucleoprotein A3	yes	2;3	3.77e-14	213.59		2	194580000	0	194580000
AAQDRDQIYR	10	1	1234.61	Q8N1H4;B2RDQ3;P62995;Q68DZ9;Q59GA1;H7C2L4	Q8N1H4	216	225	TRA2B;DKFZp686F18120	Transformer-2 protein homolog beta	yes	2;3	2.75e-08	213.53		2	472580000	0	472580000
MEDSMDMDMSPLRPQNYLFGCELK	24	1	2906.24	A0A0S2Z491;A0A7I2YQC0;P06748;A0A0S2Z4G7;A4ZU86;A0A7I2V5S2;A0A140VJQ2;A0A7I2V2X9;A0A7I2V3U2;A0A7I2V433;A0A7I2V4G8;A0A7I2V3G5;A0A7I2V579	A0A0S2Z491	1	24	NPM1	Nucleophosmin	yes	2;3	1.92e-35	213.49		12	449250000	0	449250000
IVAETMNNYLFGER	14	0	1655.8	Q9BYG3;C9J6C5;B4DSM4	Q9BYG3	101	114	NIFK	MKI67 FHA domain-interacting nucleolar phosphoprotein	yes	2	2.42e-14	213.34		1	26367000	0	26367000
QQIQSIQQSIER	12	0	1456.76	Q6FHM6;P55769;B1AHD1;A0A3B3IUA2;A0A3B3IRU2	Q6FHM6	114	125	NHP2L1	NHP2-like protein 1;NHP2-like protein 1, N-terminally processed	yes	2	1.15e-10	213.31		1	22026000	0	22026000
VNQAIWLLCTGAR	13	0	1500.79	M0R0F0;P46782;Q53G25;M0R0R2;M0QZN2	M0R0F0	147	159	RPS5	40S ribosomal protein S5;40S ribosomal protein S5, N-terminally processed	yes	2;3	2.06e-11	213.25		2	565920000	0	565920000
HRVVGAVIDQGLITR	15	1	1632.94	L0R588;E9PRG8;E9PLD3;A0A494BXY3	L0R588	70	84	C11orf48;C11orf98	Uncharacterized protein C11orf98	yes	2;3	9.34e-12	213.06		2	69794000	0	69794000
IEFGVDEVIEPSDTLPR	17	0	1914.96	Q14694;A0A7G6J4N4;H3BQC6	Q14694	57	73	USP10	Ubiquitin carboxyl-terminal hydrolase 10	yes	2;3	7.86e-20	213.06		2	61615000	0	61615000
RVNQAIWLLCTGAR	14	1	1656.89	M0R0F0;P46782;Q53G25;M0R0R2;M0QZN2	M0R0F0	146	159	RPS5	40S ribosomal protein S5;40S ribosomal protein S5, N-terminally processed	yes	2;3	3.79e-14	212.9		2	213360000	0	213360000
MNTNPSRGPYHFR	13	1	1575.74	Q5QTS3;A0A384ME37;P40429;Q9BSQ6;A0A7I2V5L3;A0A7I2V2L9;M0QYS1;Q53H34;Q8J015;Q0VGL3;B4DNC8	Q5QTS3	62	74	RPL13A;RPL13a	60S ribosomal protein L13a	yes	2;3	1.11e-07	212.82		5	585170000	0	585170000
RNEIDAEPPAKR	12	2	1394.73	Q8TDN6;A0JLQ5;B4E0B8;Q9NUW4	Q8TDN6	21	32	BRIX1;BXDC2	Ribosome biogenesis protein BRX1 homolog	yes	2;3	3.06e-10	212.82		2	76261000	0	76261000
ALYSTAMESIQGEAR	15	0	1625.77	A6PW57;Q99755;B4DY52;P78517;A2A3N6	A6PW57	346	360	PIP5K1A;PIPSL	Phosphatidylinositol 4-phosphate 5-kinase type-1 alpha;Putative PIP5K1A and PSMD4-like protein	yes	2	9.47e-15	212.82		1	17314000	0	17314000
STGSATSLASQGER	14	0	1350.64	A6H8X9;B2RTS4;H0Y2V6;Q5SW79;B4DL23	A6H8X9	529	542	CEP170	Centrosomal protein of 170 kDa	yes	2	2.55e-14	212.82		1	13568000	0	13568000
QIEYYFSVDNLER	13	0	1674.79	Q6PKG0;A0A8I5KWU3;A0A0B4J210;A0A8I5KSP1;E5RH50;H0YBW1;H0YC73	Q6PKG0	410	422	LARP1	La-related protein 1	yes	2	2.17e-11	212.72		1	22229000	0	22229000
SHLLNCCPHDVLSGTR	16	0	1864.87	Q9Y383;A0A0A6YYJ8	Q9Y383	38	53	LUC7L2	Putative RNA-binding protein Luc7-like 2	yes	2;3;4	8.98e-16	212.59		3	161500000	0	161500000
TDAAVSFAKDFLAGGVAAAISK	22	1	2109.11	P05141	P05141	2	23	SLC25A5	ADP/ATP translocase 2;ADP/ATP translocase 2, N-terminally processed	yes	2	4.83e-35	212.32		1	67779000	0	67779000
ISLPLPNFSSLNLR	14	0	1569.89	V9HWE1;P08670;Q53HU8;B0YJC4	V9HWE1	411	424	HEL113;VIM	Vimentin	yes	2;3	5.13e-15	212.28		3	2794500000	0	2794500000
NPQNSSQSADGLR	13	0	1372.63	Q01081;B5BU08	Q01081	54	66	U2AF1	Splicing factor U2AF 35 kDa subunit	yes	2	2.28e-11	212.21		1	25483000	0	25483000
AADTQVSETLKR	12	1	1317.69	B4DM32;E1NZA1;Q92616	B4DM32	2	13	PRIC295;GCN1L1	Translational activator GCN1	yes	2	7.1e-11	212.21		1	15399000	0	15399000
RMGPPVGGHR	10	1	1062.55	Q6NTA2;A0A384N6C7;A0A3B3ITJ4;P14866;B2R959;M0QXS5	Q6NTA2	327	336	HNRNPL	Heterogeneous nuclear ribonucleoprotein L	yes	2	3.19e-08	212.2		2	31336000	0	31336000
ELAQQVQQVADDYGK	15	0	1690.82	A0A1X7SBZ2;A0A5H1ZRQ2;Q59F66;Q92841;B4DZQ7	A0A1X7SBZ2	255	269	DDX17	Probable ATP-dependent RNA helicase DDX17	yes	2	1.62e-09	212.09		1	139990000	0	139990000
ESEITDEDIDGILER	15	0	1732.8	B7ZAX9;B4DZC0;O60264	B7ZAX9	609	623	SMARCA5	SWI/SNF-related matrix-associated actin-dependent regulator of chromatin subfamily A member 5	yes	2	1.01e-14	212.09		1	30897000	0	30897000
DRLSASSLTMESFAFLWAGGR	21	1	2301.12	Q00839;A0A1W2PPS1;B4DLR3;B3KX72;A0A1X7SBS1;A0A1W2PP35;Q96BA7;A0A994J6V2;Q5RI18;A0A1W2PPH7;A0A1W2PQL0;A0A1W2PP34;A0A1W2PPL4;A0A1W2PQ74;A0A1W2PRI6;A0A1W2PNG3	Q00839	304	324	HNRNPU	Heterogeneous nuclear ribonucleoprotein U	yes	3	8.8e-28	211.96		1	51691000	0	51691000
AAAEAANCIMEVSCGQAESSEKPNAEDMTSK	31	1	3285.39	A0A3S6H812;A0A3S6H7G3;A0A3Q8APX7;A0A3S6H950;A0A3S6H765;A0A3Q8B4N0;A0A3Q8AIS5;A0A3S6H8W3	A0A3S6H812	2	32			no	3;4	3.97e-53	211.92		4	203300000	0	203300000
NDSWGSFDLR	10	0	1195.53	Q7Z417	Q7Z417	650	659	NUFIP2	Nuclear fragile X mental retardation-interacting protein 2	yes	2	2.19e-08	211.85		1	38642000	0	38642000
IGQTIGYQIR	10	0	1147.63	Q9H6S0;Q6ZMY0;D6RA70	Q9H6S0	268	277	YTHDC2	Probable ATP-dependent RNA helicase YTHDC2	yes	2	2.21e-08	211.79		1	20645000	0	20645000
NREEEWDPEYTPK	13	1	1691.74	Q9Y2W1;A0A3B3ITZ9	Q9Y2W1	864	876	THRAP3	Thyroid hormone receptor-associated protein 3	yes	2;3	6.07e-07	211.64		2	68161000	0	68161000
EEVEVAQVQVPTPAR	15	0	1650.86	Q7Z2T5;B2R713	Q7Z2T5	15	29	TRMT1L	TRMT1-like protein	yes	2	1.05e-14	211.64		1	24643000	0	24643000
HPHDIIDDINSGAVECPAS	19	0	2045.91	P30050;Q59FI9	P30050	147	165	RPL12	60S ribosomal protein L12	yes	2;3	4.27e-19	211.63		2	312660000	0	312660000
VRTDITYPAGFMDVISIDKTGENFR	25	2	2844.41	B2R491;P62701;Q96IR1;Q53HV1	B2R491	76	100	RPS4X	40S ribosomal protein S4;40S ribosomal protein S4, X isoform	yes	3;4	1.31e-36	211.5		2	144670000	0	144670000
ISGLIYEETR	10	0	1179.61	B2R4R0;P62805;Q0VAS5;Q6B823	B2R4R0	47	56	HIST1H4H;HIST1H4A	Histone H4	yes	2	2.27e-08	211.48		1	1120000000	0	1120000000
HQGVMVGMGQK	11	0	1170.56	I3L4N8;P63261;Q8WVW5;B4E3A4;B4DVQ0;I3L3I0;I3L1U9;K7EM38;J3KT65;I3L3R2;A1E282;Q562R1;P60709;Q1KLZ0;Q53G76;Q53GK6;Q53G99;B4E335;E7EVS6;A0A2R8Y793;A0A2R8YGF8;A0A6Q8PH58;G5E9R0;C9JZR7;C9JUM1;C9JTX5;D2JYH4;P62736;P63267;B3KW67;Q13707;C9JFL5;F6UVQ4;F6QUT6;B7Z6I1;F8WB63;B8ZZJ2;P68133;P68032;B7Z6P1;A8K3K1;A6NL76;Q7Z7J6;B3KUD3	I3L4N8	40	50	ACTG1;ACTBL2;ACTB;PS1TP5BP1;ACTA2;ACTG2;ACTA1;ACTC1	Actin, cytoplasmic 2;Actin, cytoplasmic 2, N-terminally processed;Beta-actin-like protein 2;Actin, cytoplasmic 1;Actin, cytoplasmic 1, N-terminally processed;Actin, aortic smooth muscle;Actin, gamma-enteric smooth muscle;Actin, alpha skeletal muscle;Actin, alpha cardiac muscle 1	no	2	3.8e-09	211.48		7	1056100000	0	1056100000
VLVDQTTGLSR	11	0	1187.65	Q15717	Q15717	137	147	ELAVL1	ELAV-like protein 1	yes	2	3.81e-09	211.45		1	40535000	0	40535000
EDLLQEYTEQR	11	0	1422.66	B4E3H1;B4E3N7;Q659E9;B4DXQ4;O95425;A0A6I8PIX7;A0A0J9YWY6	O95425	1372	1382	DKFZp586H1823;SVIL	Supervillin	no	2	3.81e-09	211.45		1	33814000	0	33814000
LDELYGTWR	9	0	1151.56	P36578;Q59GY2;B4DMJ6;Q53G74;H3BM89;B4DMJ2	P36578	260	268	RPL4	60S ribosomal protein L4	yes	2	6.77e-08	211.39		1	86844000	0	86844000
SFFDNISCDDNR	12	0	1488.59	Q8ND56;A0A0G2JQ95;A0A096LP11;A0A140TA76	Q8ND56	368	379	LSM14A	Protein LSM14 homolog A	yes	2	1.39e-10	211.27		1	22843000	0	22843000
FSLSQESSYIATQYSLRPR	19	1	2232.12	A0A494C1L1;Q14739;C9JXK0	A0A494C1L1	153	171	LBR	Lamin-B receptor	yes	3	3.48e-27	211.17		1	31775000	0	31775000
IDDSKEAMER	10	1	1192.54	Q549U1;Q13595	Q549U1	170	179	HSU53209;TRA2A	Transformer-2 protein homolog alpha	yes	2	3.46e-08	211.02		2	57626000	0	57626000
LASAFTEEQAVLYNQR	16	0	1838.92	B4DVI7;Q9UHB9;B3KMI9	B4DVI7	120	135	SRP68	Signal recognition particle subunit SRP68	yes	2	1.66e-19	210.87		1	9488100	0	9488100
SATRPSPSPER	11	1	1183.59	A0A140VK53;Q9UQ35;I3L4D8;I3L182;Q9UQ39;I3L1I8	A0A140VK53	346	356	SRRM2	Serine/arginine repetitive matrix protein 2	yes	2	5.98e-09	210.64		1	63525000	0	63525000
TVQDALESLVAR	12	0	1300.7	Q14694;A0A7G6J4N4;Q6P2I0;H3BQP1;H3BNS8	Q14694	642	653	USP10	Ubiquitin carboxyl-terminal hydrolase 10	yes	2	4.84e-06	210.64		1	52095000	0	52095000
KIVDQIRPDR	10	2	1238.71	P17844;B5BUE6;J3KTA4;B4DN41;B4DNG2;A0A7I2V2S0;Q59E92;A0A7I2V507;Q7Z2V5;A0A0G2JLI4;A0A7I2V5F5;J3KRZ1;J3QSF1;A0A1X7SBZ2;A0A5H1ZRQ2;Q59F66;Q92841	P17844	264	273	DDX5;DKFZp686J01190;DDX17	Probable ATP-dependent RNA helicase DDX5;Probable ATP-dependent RNA helicase DDX17	no	2;3	1.93e-05	210.6		2	439440000	0	439440000
SIEALLEAGQAR	12	0	1256.67	Q9P2E9;A7BI36;A1A5C4;F8W7S5;A1A5C5	Q9P2E9	959	970	RRBP1	Ribosome-binding protein 1	yes	2	1.46e-10	210.6		1	40488000	0	40488000
HGVVPLATYMR	11	0	1242.65	Q6IAX2;P46778;M0R181;Q59GK9;G3V1B3	Q6IAX2	22	32	RPL21	60S ribosomal protein L21	yes	2;3	4.16e-09	210.37		8	666300000	0	666300000
KLSVACFYGGTPYGGQFER	19	1	2136.01	Q9NR30;A0A8I5KNN2;A0A8I5KNP3;A0A8I5KYZ4;A0A8I5KND9	Q9NR30	286	304	DDX21	Nucleolar RNA helicase 2	yes	2	2.4e-26	210.37		1	16501000	0	16501000
LFIGGLSFETTEESLR	16	0	1797.91	A0A7I2V4I6;P22626;A0A7I2V4N1;A0A7I2V3P1;A0A7I2V323;A0A7I2V4S4;A0A7I2V3P7;A0A384NL58;A0A087WUI2;I6L957;A0A7I2V4N0;A0A7I2YQN4	A0A7I2V4I6	23	38	HNRNPA2B1	Heterogeneous nuclear ribonucleoproteins A2/B1	yes	2;3	1.73e-19	210.35		2	210030000	0	210030000
GLLLFVDEADAFLR	14	0	1577.85	Q9NVI7;Q5T2N8;Q5SV16	Q9NVI7	453	466	ATAD3A;ATAD3C	ATPase family AAA domain-containing protein 3A;ATPase family AAA domain-containing protein 3C	yes	2	3.18e-14	210.27		1	29787000	0	29787000
ALHSPQYIFGDFSPDEFNQFFVTPR	25	0	2958.4	Q14694;H3BNA1;H3BNL0;Q68D90;H3BVF1	Q14694	2	26	USP10;DKFZp686E14181	Ubiquitin carboxyl-terminal hydrolase 10	yes	3	9.05e-37	210.16		1	22516000	0	22516000
IDISPSTFR	9	0	1034.54	Q9Y2W1;A0A3B3ITZ9	Q9Y2W1	679	687	THRAP3	Thyroid hormone receptor-associated protein 3	yes	2	7.51e-08	210.1		1	45159000	0	45159000
KLDELYGTWRK	11	2	1407.75	P36578;Q59GY2;B4DMJ6;Q53G74;H3BM89;B4DMJ2	P36578	259	269	RPL4	60S ribosomal protein L4	yes	2;3	1.54e-05	210.08		2	369200000	0	369200000
TVSQIISLQTLK	12	0	1329.79	O76021;Q32Q62;J3QSV6;A0PJ61;A0PJ87;I3L3U9;I3L3C4;I3L234	O76021	125	136	RSL1D1	Ribosomal L1 domain-containing protein 1	yes	2	1.52e-10	210.08		1	23968000	0	23968000
AADALEEQQR	10	0	1129.54	Q4LE64;Q14980;F5H4J1;A8K394	Q4LE64	731	740	NUMA1 variant protein;NUMA1	Nuclear mitotic apparatus protein 1	no	2	3.41e-15	209.87		1	0	0	0
GVVDSEDLPLNISR	14	0	1512.78	P08238;B4DMA2;B4DGL0;Q9H6X9;A8K3W9	P08238	379	392	HSP90AB1	Heat shock protein HSP 90-beta	no	2	3.28e-14	209.85		1	53907000	0	53907000
SVTEQGAELSNEER	14	0	1547.71	E7ESK7;D0PNI1;E7EX29;P63104;E5RGE1;Q6LD62;E5RIR4;E9PD24;E7EVZ2	E7ESK7	28	41	YWHAZ;14-3-3 protein	14-3-3 protein zeta/delta	yes	2	3.28e-14	209.85		1	12137000	0	12137000
TPLHEIALSIK	11	0	1220.71	Q08211;B3KU66	Q08211	796	806	DHX9	ATP-dependent RNA helicase A	yes	2;3	2.8e-05	209.73		2	272260000	0	272260000
DAEDAMDAMDGAVLDGR	17	0	1750.71	Q8NAK9;J3KP15;Q53FN0;Q01130;J3QL05;B3KUY1	Q8NAK9	67	83	SRSF2;SFRS2	Serine/arginine-rich splicing factor 2	yes	2	1.05e-19	209.64		3	78594000	0	78594000
EWLKDTCGANAK	12	1	1391.65	O75531;B2R4V4	O75531	61	72	BANF1	Barrier-to-autointegration factor;Barrier-to-autointegration factor, N-terminally processed	yes	2;3	4.58e-07	209.6		2	104940000	0	104940000
DADDAVYELNGK	12	0	1308.58	A0A590UJK4;A0A590UK01;A0A590UJP7;Q59GY3;A8K588;A0A590UK80;Q13247;V9HVZ0;B5BU15;A8K644;Q08170;A0A0D9SEM4;Q53F45;B4DEM8	A0A590UJK4	47	58	SRSF6;HEL-S-91;SFRS6;SFRS4;SRSF4	Serine/arginine-rich splicing factor 6;Serine/arginine-rich splicing factor 4	no	2	1.58e-10	209.6		1	29972000	0	29972000
TYGEPESAGPSR	12	0	1249.56	A0A804HIV7;P50402;Q5HY57	A0A804HIV7	104	115	EMD	Emerin	yes	2	1.58e-10	209.6		1	21507000	0	21507000
VNTLIRPDGEK	11	1	1240.68	P62750;H7BY10;K7ERT8;A8MUS3;K7EJV9;K7EMA7	P62750	124	134	RPL23A	60S ribosomal protein L23a	no	2;3	6.66e-09	209.21		4	550440000	0	550440000
DSGSFVAFQNIPGSELMSSFAK	22	0	2318.09	P42166	P42166	441	462	TMPO	Lamina-associated polypeptide 2, isoform alpha;Thymopoietin;Thymopentin	yes	2	4.41e-22	209.13		1	17069000	0	17069000
GKDSLYAQGR	10	1	1093.55	Q969Q0;B2R4V2	Q969Q0	29	38	RPL36AL	60S ribosomal protein L36a-like	yes	2	4e-08	209.11		1	298500000	0	298500000
FLCYLSQAGFR	11	0	1360.66	Q7Z2T5;B2R713;B4DXX1	Q7Z2T5	654	664	TRMT1L	TRMT1-like protein	yes	2	4.57e-09	209.11		1	17201000	0	17201000
KEESEESDDDMGFGLFD	17	1	1948.75	P05387;H0YDD8;P05386;Q6ICQ4;Q6FG99	P05387	99	115	RPLP2;RPLP1	60S acidic ribosomal protein P2;60S acidic ribosomal protein P1	no	2	7.76e-20	208.95		9	565790000	0	565790000
AIFLADGNVFTTGFSR	16	0	1714.87	Q53G58;B3KN06;Q59EA2;Q9ULV4;B4E3S0;B4DMH3;B7Z9V0	Q53G58	224	239	CORO1C	Coronin;Coronin-1C	yes	2	1.95e-19	208.74		1	48139000	0	48139000
QDHAQQLATAAEER	14	0	1566.74	Q4LE64;Q14980;F5H4J1;A8K394;Q3SYK8;F5H6Y5	Q4LE64	585	598	NUMA1 variant protein;NUMA1	Nuclear mitotic apparatus protein 1	no	2;3	3.55e-14	208.74		2	36660000	0	36660000
VSVGEFSAEGEGNSK	15	0	1495.68	Q9NUL3;E5RJN7;Q2TBD5;Q4LE57;E7EPX0;E7EVJ4;A8K276;E7EVI1;B7Z1P6	Q9NUL3	243	257	STAU2;STAU2 variant protein	Double-stranded RNA-binding protein Staufen homolog 2	yes	2	1.32e-14	208.74		1	18547000	0	18547000
FSSELEQIELHNSIR	15	0	1800.9	H0Y9X1;Q96EY4;D6RA57;B7Z504	H0Y9X1	124	138	TMA16	Translation machinery-associated protein 16	yes	2	1.32e-14	208.74		1	11121000	0	11121000
AVCMLSNTTAVAEAWAR	17	0	1849.88	Q53GA7;F5H5D3;Q9BQE3;B7Z1K5;Q8N532	Q53GA7	374	390	TUBA1C	Tubulin alpha-1C chain	yes	2;3	1.12e-19	208.72		2	30882000	0	30882000
AGVNTVTTLVENKK	14	1	1472.82	P62424;Q9BY74;Q5T8U2;Q5T8U3	P62424	138	151	RPL7A;RP-L7a	60S ribosomal protein L7a	yes	2;3	5.38e-14	208.6		2	2020200000	0	2020200000
NLSSDEATNPISR	13	0	1402.67	Q7Z417	Q7Z417	110	122	NUFIP2	Nuclear fragile X mental retardation-interacting protein 2	yes	2	7.13e-07	208.6		1	47151000	0	47151000
LQEAGILSAEELQR	14	0	1555.82	Q15149;A0A8I5KSD5;A0A8I5KUE3;A0A8I5KYZ1;E9PMV1;H0YDN1	Q15149	2795	2808	PLEC	Plectin	yes	2	3.6e-14	208.56		1	31531000	0	31531000
HVINFDLPSDIEEYVHR	17	0	2082.02	O00571;A0A0D9SF53;A0A2R8Y4A4;B5BTY4;A0A2R8YFS5;A0A0D9SG12;A0A2R8YF78;A0A0D9SFB3;A0A2R8Y645;A0A2U3TZJ9;A0A2R8YCW1;A0A2R8YFR4;A0A2R8Y774;Q59GX6;A0A2R8Y5G6;F6S8Q4;A0A2R8YDT5;A0A2R8Y7T2;O15523;Q5S4N1;B4E132;A0A0J9YVQ7;A0A087WVZ1	O00571	512	528	DDX3X;DDX3Y	ATP-dependent RNA helicase DDX3X;ATP-dependent RNA helicase DDX3Y	yes	2;3;4	1.8e-20	208.51		3	553410000	0	553410000
FVDGLMIHSGDPVNYYVDTAVR	22	0	2467.18	P23396;Q53G83;E9PL09;A7E2S3;Q9NQS8;H0YEU2;E9PSF4	P23396	152	173	RPS3	40S ribosomal protein S3	yes	2;3	8.93e-31	208.39		5	540550000	0	540550000
GGDDLGTEIANTLYR	15	0	1593.76	Q15024;B2RDZ9;B4DIU0	Q15024	97	111	EXOSC7	Exosome complex component RRP42	yes	2	1.36e-14	208.33		1	17220000	0	17220000
AEYLASIFGTEKDKVNCSFYFK	22	2	2616.26	Q01081;B5BU08;Q8WU68;A0A1B0GW87;M0QYK5;Q69YM7;M0R2N4	Q01081	2	23	U2AF1;U2AF1L4;DKFZp313J1712	Splicing factor U2AF 35 kDa subunit;Splicing factor U2AF 26 kDa subunit	yes	3	2.42e-35	208.28		1	619810000	0	619810000
ALDKLDGTEINGR	13	1	1400.73	A0A590UJK4;A0A590UK01;A0A590UJP7;Q59GY3;A8K588;A0A590UK80;Q13247;V9HVZ0	A0A590UJK4	162	174	SRSF6;HEL-S-91	Serine/arginine-rich splicing factor 6	yes	2;3	4.67e-11	207.88		2	247620000	0	247620000
SVTLGYLFSQGHLTR	15	0	1677.88	Q59EC0;A0A7P0Z4F9;A0A024DAK3;P55265;A0A3B3IRQ9	Q59EC0	1082	1096	ADAR	Double-stranded RNA-specific adenosine deaminase	yes	2;3	1.4e-14	207.88		2	106530000	0	106530000
IEGDNENKLPR	11	1	1283.65	A0A0F7KYT8;A0A8V8TMQ1;A0A0F7L1S3;P51114;B4DXZ6;A0A0F7L0Q8;A0A8V8TNP6;B4DM78;E9PFF5;B4DM21;E7EU85;B4DGH9	A0A0F7KYT8	318	328	FXR1	Fragile X mental retardation syndrome-related protein 1	yes	2;3	7.32e-09	207.83		2	183540000	0	183540000
YYVTIIDAPGHR	12	0	1403.72	P68104;Q6IPT9;Q53HR5;A0A4D5RAC9;Q53HM9;Q6IPS9;Q53HQ7;A8K9C4;Q53GA1;A0A4D5RA76;A0A4D5RBG5;A0A7I2V5N4;A0A4D5RA98;A0A4D5RAN2;A0A7I2V659;A0A4D5RAC7;Q6IPN6;Q5VTE0;Q53G85;A0A7I2V3H3;Q53GE9;A0A087WVQ9;A0A4D5RA52;B4DNE0;Q9H2I7;A0A087WV01;Q9NZS6;Q96RE1;A0A4D5RA61;A0A4D5RAF1;A0A4D5RAE2;B4DV42;A0A4D5RBK4;A0A4D5RA69;A6PW80;A0A4D5RAA9;Q5JR01;Q16577;A9X7H1	P68104	85	96	EEF1A1;EEF1A1P5;EEF1A1L14;PTI-1	Elongation factor 1-alpha 1;Elongation factor 1-alpha;Putative elongation factor 1-alpha-like 3	yes	2;3	4.54e-06	207.68		2	131020000	0	131020000
CFFDIAINNQPAGR	14	0	1621.77	Q32LZ0;A0A7I2V629;A0A7I2V5Q5;Q13427;C9JN15;Q6P432;Q2NKQ6;E9PG73;A0A7I2V4W3;C9J679	Q32LZ0	10	23	PPIG	Peptidyl-prolyl cis-trans isomerase G;Peptidyl-prolyl cis-trans isomerase	yes	2	3.81e-14	207.68		1	11228000	0	11228000
KNSLISSLEEEVSILNR	17	1	1930.04	Q4LE64;Q14980	Q4LE64	1229	1245	NUMA1 variant protein;NUMA1	Nuclear mitotic apparatus protein 1	no	3	2.11e-20	207.66		1	20941000	0	20941000
KITAFVPNDGCLNFIEENDEVLVAGFGR	28	1	3123.53	A8K517;P62266;D6RD47	A8K517	80	107	RPS23	40S ribosomal protein S23	yes	3	4.34e-46	207.6		1	390170000	0	390170000
HSGPNSADSANDGFVR	16	0	1629.71	P52597;B4DKS8	P52597	99	114	HNRNPF	Heterogeneous nuclear ribonucleoprotein F;Heterogeneous nuclear ribonucleoprotein F, N-terminally processed	yes	2;3	1.02e-13	207.47		2	65519000	0	65519000
ITGEAFVQFASQELAEK	17	0	1866.94	P52597;B4DKS8	P52597	151	167	HNRNPF	Heterogeneous nuclear ribonucleoprotein F;Heterogeneous nuclear ribonucleoprotein F, N-terminally processed	yes	2;3	9.8e-14	207.42		2	125450000	0	125450000
TIGGGDDSFNTFFSETGAGK	20	0	2006.89	P68363;B3KPS3;B3KT06;A8JZY9;F8VVB9;F8VQQ4;F8VRZ4;F8VS66;B4DN58;F8VX09;F8VWV9;F8VRK0;A0A7P0Z4A1;F8W0F6;Q53GA7;F5H5D3;Q9BQE3;B7Z1K5;Q8N532	P68363	41	60	TUBA1B;TUBA1A;TUBA1C	Tubulin alpha-1B chain;Tubulin alpha-1C chain	no	2	1.23e-26	207.41		1	101070000	0	101070000
AVSDWIDEQEK	11	0	1318.6	Q12906;F4ZW64;F4ZW66;F4ZW65;A8K590;B4DFG4;Q59GP7;K7EKJ9;K7ER69;K7EJ09;K7EM82;K7ENK6;K7ERM6;K7EQ75	Q12906	44	54	ILF3	Interleukin enhancer-binding factor 3	yes	2	5.16e-09	207.29		1	47150000	0	47150000
AKVDEFPLCGHMVSDEYEQLSSEALEAAR	29	1	3280.5	X5D2T3;P27635;X1WI28;B8A6G2;X5D2W5;A6QRI9	X5D2T3	41	69	RPL10	60S ribosomal protein L10	yes	3;4	3.44e-46	206.93		6	797160000	0	797160000
KASGPPVSELITK	13	1	1325.76	Q4VB24;B2R984;A3R0T8;P10412;A3R0T7;P16402;P16403	P16402	35	47	HIST1H1E;HIST1H1D;HIST1H1C	Histone H1.4;Histone H1.3;Histone H1.2	no	2;3	1.19e-06	206.74		2	5059600000	0	5059600000
LYIGNLNESVTPADLEK	17	0	1874.96	Q9NZI8	Q9NZI8	4	20	IGF2BP1	Insulin-like growth factor 2 mRNA-binding protein 1	yes	2;3	1.28e-19	206.69		2	139710000	0	139710000
DALNLAQMQEQTLQLEQQSK	20	0	2315.14	Q9NVI7;Q5T2N8	Q9NVI7	73	92	ATAD3A;ATAD3C	ATPase family AAA domain-containing protein 3A;ATPase family AAA domain-containing protein 3C	no	3	2.34e-27	206.59		1	35403000	0	35403000
DALNQATSQVESK	13	0	1389.67	Q9P2E9;A7BI36;A1A5C4;F8W7S5;A1A5C5	Q9P2E9	807	819	RRBP1	Ribosome-binding protein 1	yes	2	3.47e-11	206.49		1	62759000	0	62759000
HGFLEEFITPIVK	13	0	1528.83	Q71UH4;Q02880;A0A8V8TP20;A0A8V8TPE3;B4DKD0;E9PCY5;A0A8V8TN33	Q71UH4	560	572	TOP2B	DNA topoisomerase 2;DNA topoisomerase 2-beta	yes	2;3	2.55e-07	206.48		2	70062000	0	70062000
KALAAAGYDVEKNNSR	16	2	1705.87	Q4VB24;B2R984;A3R0T8;P10412;A3R0T7;Q02539;A1L407;P22492;P16402;P16403	P16402	65	80	HIST1H1E;HIST1H1A;HIST1H1T;HIST1H1D;HIST1H1C	Histone H1.4;Histone H1.1;Histone H1t;Histone H1.3;Histone H1.2	no	2;3;4	5.54e-20	206.43		3	206430000	0	206430000
ASGTLREYK	9	1	1023.53	Q02543;M0R117;B4DM74;B2R4C0;B4DM94;B4DUV3;Q53HD3;M0R0P7;Q32XH3	Q02543	3	11	RPL18A	60S ribosomal protein L18a	yes	2	1.42e-07	206.38		1	45759000	0	45759000
GALVTVGQLSCYDQAK	16	0	1708.85	B4DLN1;B4E1E9;A0A0S2Z382;A0A0S2Z3G3;Q9UBX3	B4DLN1	326	341	SLC25A10	Mitochondrial dicarboxylate carrier	yes	2	2.29e-19	206.24		1	19629000	0	19629000
YGPIVDVYIPLDFYTR	16	0	1929.99	Q8WXF0	Q8WXF0	33	48	SRSF12	Serine/arginine-rich splicing factor 12	yes	2	2.31e-19	206.1		1	17364000	0	17364000
TTHFVEGGDAGNREDQINR	19	1	2114.97	P18124;A8MUD9;O95036	P18124	224	242	RPL7;WUGSC:H_RG054D04.1	60S ribosomal protein L7	yes	2;3;4	3.41e-22	205.87		3	1206800000	0	1206800000
DVFRDPALKR	10	2	1215.67	P61353;E4W6B6;B2R4D8;K7ELC7;Q6LCU2	P61353	99	108	RPL27	60S ribosomal protein L27	yes	2;3	8.53e-08	205.83		2	198820000	0	198820000
VRLHPFHVIR	10	1	1272.76	F8W7C6;X5D2T3;P27635;X1WI28;Q96L21;B8A6G2;X5D2W5;A6QRI9	X5D2T3	89	98	RPL10;RPL10L	60S ribosomal protein L10;60S ribosomal protein L10-like	no	2	4.95e-08	205.77		1	31327000	0	31327000
NLGQNLWGPHR	11	0	1290.66	A5PLK7;A0A024RAC5;Q9P258	A5PLK7	66	76	RCC2	Protein RCC2	yes	2	2.06e-05	205.57		1	11238000	0	11238000
SKSESPKEPEQLR	13	2	1513.77	P09651;F8W6I7;A0A7I2V3W0;A0A024RB53;A0A7I2V3R8;A0A7I2V2L6;Q6IPF2;A0A2R8Y4L2;F8VTQ5;B4DP35;F8W646;B4E0B5;A0A7I2YQ85	P09651	2	14	HNRNPA1;HNRPA1	Heterogeneous nuclear ribonucleoprotein A1;Heterogeneous nuclear ribonucleoprotein A1, N-terminally processed	yes	2;3	1.36e-06	205.56		2	94296000	0	94296000
KVEELQACVETAR	13	1	1531.77	Q4LE64;Q14980;F5H4J1;A8K394;Q3SYK8;F5H6Y5	Q4LE64	657	669	NUMA1 variant protein;NUMA1	Nuclear mitotic apparatus protein 1	no	2;3	5.49e-11	205.56		2	49661000	0	49661000
EDVFVHQTAIKK	12	1	1413.76	Q7KZ24;P67809;Q6PKI6;H0Y449;Q59EB5;P16989;Q96GD7;A0A0D9SEI8	Q7KZ24	81	92	YBX1;YBX3	Nuclease-sensitive element-binding protein 1;Y-box-binding protein 3	no	2	6.4e-06	205.52		1	52355000	0	52355000
QSHSESPSLQSK	12	0	1313.62	A0A140VK53;Q9UQ35;O60382	A0A140VK53	1078	1089	SRRM2;KIAA0324	Serine/arginine repetitive matrix protein 2	yes	2	4.27e-06	205.52		1	28294000	0	28294000
TPEEVIEYSAVFWER	15	0	1853.88	B7ZAX9;B4DZC0;O60264	B7ZAX9	819	833	SMARCA5	SWI/SNF-related matrix-associated actin-dependent regulator of chromatin subfamily A member 5	yes	2;3	1.62e-14	205.46		2	18960000	0	18960000
RFVEVGR	7	1	861.482	A8K3Q9;A8K7N0;E7EPB3;A0PJ62;B7Z6S8;P50914;Q6IPH7	A8K3Q9	5	11	RPL14	60S ribosomal protein L14	no	2	1.03e-07	205.38		1	458300000	0	458300000
LWTLVSEQTR	10	0	1231.66	P46776;E9PJD9;Q9BQQ5;E9PLL6;Q6NZ52	P46776	78	87	RPL27A;L27a	60S ribosomal protein L27a	yes	2	3.45e-08	205.36		1	563670000	0	563670000
ERPGEQSEVAQLIQQTLEQER	21	1	2467.23	Q96SB3;B3KNT0;Q96B17	Q96SB3	583	603	PPP1R9B	Neurabin-2	yes	3	1.4e-27	205.36		1	82658000	0	82658000
NCIISLVTQR	10	0	1202.64	A3KFL5;Q13868;A3KFL2;A0A8I5KVY3;B3KQW2;A2VCR1	A3KFL5	239	248	EXOSC2	Exosome complex component RRP4	yes	2	3.45e-08	205.36		1	46314000	0	46314000
VNDTIQIDLETGKITDFIK	19	1	2162.15	B2R491;P62701;Q96IR1;Q53HV1	B2R491	156	174	RPS4X	40S ribosomal protein S4;40S ribosomal protein S4, X isoform	yes	2;3	1.27e-18	205.26		2	371550000	0	371550000
NPPGFAFVEFEDPRDAADAVR	21	1	2319.09	P84103;B2R6F3;A0A087X2D0	P84103	44	64	SRSF3;SFRS3	Serine/arginine-rich splicing factor 3	yes	2;3	1.11e-22	205.26		2	358490000	0	358490000
NSKQQLSAEELDAQLDAYNAR	21	1	2363.14	Q86V81;E9PB61	Q86V81	233	253	ALYREF	THO complex subunit 4	yes	3	1.41e-27	205.24		1	39440000	0	39440000
KLLADQAEAR	10	1	1113.61	J3QR09;J3KTE4;A0A7I2YQG2;P84098;Q53G49;Q8IWR8	J3QR09	150	159	RPL19	Ribosomal protein L19;60S ribosomal protein L19	yes	2	5.3e-08	204.91		1	142510000	0	142510000
GTGASGSFKLNK	12	1	1165.61	Q4VB24;B2R984;A3R0T8;P10412;A3R0T7;Q02539;P16401;P16402;P16403	P16402	99	110	HIST1H1E;HIST1H1A;HIST1H1B;HIST1H1D;HIST1H1C	Histone H1.4;Histone H1.1;Histone H1.5;Histone H1.3;Histone H1.2	no	2	3.13e-10	204.86		1	267970000	0	267970000
RFPGYDSESK	10	1	1184.55	A2RUM7;P46777;A0A2R8Y6J3;B3KTM6;Q59GX9	A2RUM7	179	188	RPL5	60S ribosomal protein L5	yes	2	5.32e-08	204.86		1	62917000	0	62917000
IDEPLEGSEDR	11	0	1258.57	A0A994J4U9;A0A994J4S7;P61978;A0A994J6U9;A0A994J4E9;B4DUQ1;A0A994J782;Q5EC54;B4DFF1;B3KU16;S4R359	A0A994J4U9	418	428	HNRNPK;HNRPK	Heterogeneous nuclear ribonucleoprotein K	yes	2	5.97e-09	204.79		1	111160000	0	111160000
YGKIETIEVMEDR	13	1	1581.77	A0A7I2V2R3;A0A7I2V5D8;A0A384NL63;P51991;B4E3E6;B4DDB6;A0A7I2V4J6;A0A7I2V4G0;A0A7I2V402;Q65ZQ3	A0A7I2V2R3	149	161	HNRNPA3;HNRPA3;D10S102	Heterogeneous nuclear ribonucleoprotein A3	yes	2;3	7.54e-07	204.69		2	74384000	0	74384000
GSDFDCELR	9	0	1097.44	A0A994J4U9;A0A994J4S7;P61978;A0A994J6U9;A0A994J4E9;B4DUQ1;A0A994J782;Q5EC54;B4DFF1;Q5T6W2;A0A994J6T5	A0A994J4U9	140	148	HNRNPK;HNRPK	Heterogeneous nuclear ribonucleoprotein K	yes	2	1.06e-07	204.65		1	172750000	0	172750000
LNKVISELNGK	11	1	1213.7	P05387	P05387	39	49	RPLP2	60S acidic ribosomal protein P2	yes	2;3	6.24e-05	204.62		2	33608000	0	33608000
DAEDALHNLDRK	12	1	1395.67	Q5JRI1;Q53GD7;A0A0S2Z504;O75494	Q5JRI1	63	74	SRSF10	Serine/arginine-rich splicing factor 10	yes	2;3	5.91e-07	204.56		2	203420000	0	203420000
QALQLAACGLAGGSAAVLFSAVAVGKPR	28	1	2682.46	A0A994J4Y8;Q96HS1	A0A994J4Y8	5	32	PGAM5	Serine/threonine-protein phosphatase PGAM5, mitochondrial	no	3	6.9e-46	204.53		1	37561000	0	37561000
IQTQPGYANTLR	12	0	1360.71	Q8NCF7;B2RE88;A0A024RBE8;A0A024RBH9;Q00325;F8VVM2;Q53HC3	Q8NCF7	189	200	SLC25A3	Phosphate carrier protein, mitochondrial	yes	2	2.17e-10	204.52		1	354550000	0	354550000
STAGDTHLGGEDFDNR	16	0	1690.72	P11142;V9HW22;E9PKE3;Q53GZ6;B3KTV0;Q53HF2;Q96IS6;E9PN89;P54652;A0A384MDT7	P11142	221	236	HSPA8;HEL-S-72p;HSPA2	Heat shock cognate 71 kDa protein;Heat shock-related 70 kDa protein 2	yes	2;3	4.96e-14	204.48		2	76858000	0	76858000
YYGGGSEGGRAPK	13	1	1297.61	Q6NTA2;A0A384N6C7;A0A3B3ITJ4;P14866;B2R959	Q6NTA2	30	42	HNRNPL	Heterogeneous nuclear ribonucleoprotein L	yes	2;3	5.75e-11	204.34		2	103910000	0	103910000
DNLAEELEGVAGR	13	0	1371.66	P48681;Q05BW3;A5PKT9	P48681	82	94	NES	Nestin	yes	2	3.93e-11	204.28		1	43896000	0	43896000
VLEQLTGQTPVFSK	14	0	1545.84	P62913;Q5VVD0;Q5VVC8;Q08ES8	P62913	39	52	RPL11	60S ribosomal protein L11	no	2;3	4.68e-14	204.17		2	1442900000	0	1442900000
TEQEEDEELLTESSK	15	0	1765.77	B7ZAX9;B4DZC0;O60264;Q4W5G3	B7ZAX9	89	103	SMARCA5	SWI/SNF-related matrix-associated actin-dependent regulator of chromatin subfamily A member 5	yes	2	1.74e-14	204.17		1	17812000	0	17812000
LTPYEVDELRR	11	1	1389.73	A0A1X7SBZ2;A0A5H1ZRQ2;Q59F66;Q92841;B4DZQ7	A0A1X7SBZ2	144	154	DDX17	Probable ATP-dependent RNA helicase DDX17	yes	2;3	9.3e-09	204.07		2	224230000	0	224230000
GKDSLYAQGK	10	1	1065.55	J3KQN4;P83881;H0Y5B4;H7BZ11;H7BY91;H0Y3V9	J3KQN4	65	74	RPL36A;RPL36A-HNRNPH2	60S ribosomal protein L36a	yes	2	5.44e-08	204.07		1	180550000	0	180550000
SRLGDLYEEEMR	12	1	1496.69	V9HWE1;P08670;Q53HU8;B0YJC4;B3KRK8	V9HWE1	144	155	HEL113;VIM	Vimentin	yes	2;3	3.28e-10	204		2	205510000	0	205510000
EVCGFAPYERR	11	1	1382.64	Q9Y3U8;J3QSB5	Q9Y3U8	46	56	RPL36	60S ribosomal protein L36	yes	2;3	1.43e-05	203.97		2	265750000	0	265750000
LSGAGGAGGFR	11	0	948.478	Q16352	Q16352	29	39	INA	Alpha-internexin	yes	2	6.25e-09	203.93		1	70251000	0	70251000
ISEQFTAMFR	10	0	1228.59	P07437;A0A384NYT8;Q5JP53;Q5SU16;B7ZAF0;Q6LC01;B4DY90;Q5ST81;A0A384MEE3;Q13885;B2R6L0;B7ZAK1;B4DQN9;Q9BVA1;Q9BUU9;B4E052;O43209;B4DMU8;B4DXZ5;Q96B85;B4DMJ5;B7Z4N1;Q6P602;A4UCU2;P68371;Q8IWP6;Q8IZ29;Q8N6N5;B3KML9;Q96HX0;B4DFH6;P04350;B4DJ43;B4DE77	P07437	381	390	TUBB;TUBB2A;TUBB2B;TUBB4B;TUBB2C;TUBB4A	Tubulin beta chain;Tubulin beta-2A chain;Tubulin beta-2B chain;Tubulin beta-4B chain;Tubulin beta-4A chain	no	2	3.73e-08	203.93		2	47036000	0	47036000
TLVSTVGSMVFNEGEAQR	18	0	1923.94	Q9P2E9;A7BI36;A1A5C4	Q9P2E9	652	669	RRBP1	Ribosome-binding protein 1	yes	2;3	2.88e-14	203.88		2	63510000	0	63510000
YVLINWVGEDVPDAR	15	0	1744.88	A0A2Z6ATB6;Q16643;D6R9W4;D6RFI1;D6RCR4	A0A2Z6ATB6	80	94	DBN1	Drebrin	yes	2;3	1.77e-14	203.83		2	143190000	0	143190000
LISQIVSSITASLR	14	0	1486.87	P68363;B3KPS3;B3KT06;A8JZY9;P68366;F8VVB9;B4DDU2;C9JDS9;A0AAA9YHK8;Q9H853;Q53GA7;F5H5D3;Q9BQE3;B7Z1K5;A0A7P0TA31	P68363	230	243	TUBA1B;TUBA4A;TUBA4B;TUBA1C	Tubulin alpha-1B chain;Tubulin alpha-4A chain;Putative tubulin-like protein alpha-4B;Tubulin alpha-1C chain	no	2;3	1.38e-09	203.83		2	106130000	0	106130000
LESSEGEIIQTVDR	14	0	1574.78	B2RA91;F8VXG7;Q99590;Q05BS8;A0A0A0MTP7;B4DZM2	B2RA91	296	309	SCAF11;SFRS2IP	Protein SCAF11	yes	2	4.76e-14	203.83		1	13225000	0	13225000
IITDDEIISLSIEFFDQNRLDR	22	1	2651.34	Q5T8Z4;Q6IB93;Q5U0M5;R4GMX3;P35226	Q5T8Z4	124	145	BMI1;COMMD3;COMMD3-BMI1	Polycomb complex protein BMI-1	yes	3	1.11e-35	203.81		1	18830000	0	18830000
DAEDAVRGLDGK	12	1	1244.6	Q16629;A0A0B4J1Z1;B4DEK2;C9JAB2;Q8NB80	Q16629	59	70	SRSF7	Serine/arginine-rich splicing factor 7	no	2	4.05e-07	203.8		1	16046000	0	16046000
ASGNYATVISHNPETK	16	0	1687.82	P62917;E9PKZ0;G3V1A1;B4DVG7	P62917	129	144	RPL8	60S ribosomal protein L8	yes	2;3	6.15e-11	203.69		2	2093400000	0	2093400000
NIDDGTSDRPYSHALVAGIDRYPR	24	2	2687.31	P61353;E4W6B6;B2R4D8;K7ELC7	P61353	28	51	RPL27	60S ribosomal protein L27	yes	3;4;5	5.25e-36	203.64		3	1997900000	0	1997900000
SGRGGNFGFGDSR	13	1	1312.59	A0A7I2V4I6;P22626;A0A7I2V4N1;A0A7I2V3P1;A0A7I2V323;A0A7I2V4S4;A0A7I2V3P7;A0A024RA28	A0A7I2V4I6	201	213	HNRNPA2B1;HNRPA2B1	Heterogeneous nuclear ribonucleoproteins A2/B1	yes	2;3	1.32e-06	203.61		2	96591000	0	96591000
SESEVEEAAAIIAQRPDNPR	20	1	2181.07	A0A2Z6ATB6;Q16643;D6R9W4;B3KSQ7;B7Z2Z0;D6R9Q9	A0A2Z6ATB6	272	291	DBN1	Drebrin	yes	3	3.55e-27	203.59		1	44664000	0	44664000
LLADQAEAR	9	0	985.519	J3QR09;J3KTE4;A0A7I2YQG2;P84098;Q53G49;Q8IWR8	J3QR09	151	159	RPL19	Ribosomal protein L19;60S ribosomal protein L19	yes	2	5.06e-13	203.57		2	10268000	0	10268000
AEPASVAAESLAGSR	15	0	1414.71	Q9NQT5	Q9NQT5	2	16	EXOSC3	Exosome complex component RRP40	yes	2	9.13e-15	203.51		1	94260000	0	94260000
SNEEEETSDSSLEK	14	0	1582.65	O95425;A0A6I8PIX7	O95425	56	69	SVIL	Supervillin	yes	2	4.84e-14	203.51		1	14083000	0	14083000
VITIMQNPR	9	0	1070.59	P62269	P62269	67	75	RPS18	40S ribosomal protein S18	yes	2	1.13e-07	203.49		7	468500000	0	468500000
MINTDLSR	8	0	948.47	P36578;Q59GY2;B4DMJ6;H3BM89;B4DMJ2	P36578	284	291	RPL4	60S ribosomal protein L4	yes	2	8.1e-08	203.41		4	1052500000	0	1052500000
VGWSVDFSRPQLGEDEFSYGFDGR	24	1	2749.24	Q1KMD3;H3BQZ7	Q1KMD3	316	339	HNRNPUL2;HNRNPUL2-BSCL2	Heterogeneous nuclear ribonucleoprotein U-like protein 2	yes	3	5.05e-36	203.4		1	138790000	0	138790000
VTPTRTEIIILATR	14	1	1582.94	P23396;Q53G83;E9PL09;E9PPU1;F2Z2S8;H0YCJ7;H0YF32;E9PQ96;E9PJH4;E9PK82;H0YEU2	P23396	41	54	RPS3	40S ribosomal protein S3	yes	2;3	2.07e-10	203.39		2	703100000	0	703100000
IDTIEIITDR	10	0	1187.64	A0A7I2V4I6;P22626;A0A7I2V4N1;A0A7I2V3P1;A0A7I2V323;A0A7I2V4S4;A0A7I2V3P7;A0A384NL58;A0A087WUI2;A0A024RA28;I6L957;A0A7I2V4N0;A0A7I2YQN4	A0A7I2V4I6	138	147	HNRNPA2B1;HNRPA2B1	Heterogeneous nuclear ribonucleoproteins A2/B1	yes	2	3.85e-08	203.29		1	281630000	0	281630000
AGVSFSGHR	9	0	916.452	A0A2Z6ATB6;Q16643;D6R9W4;D6RFI1	A0A2Z6ATB6	2	10	DBN1	Drebrin	yes	2	5.84e-08	203.19		1	309450000	0	309450000
SDFDEFER	8	0	1043.42	P26368;B5BU25;K7ELP8	P26368	2	9	U2AF2	Splicing factor U2AF 65 kDa subunit	yes	1;2	1.21e-07	203.19		2	162340000	0	162340000
GLGTDEDTLIEILASR	16	0	1701.88	P04083;Q5TZZ9;A0A4D5RAB7;A0A4D5RAG0;A0A4D5RAI5;Q5T3N1;A0A4D5RAH1;A0A4D5RAU4	P04083	129	144	ANXA1	Annexin A1;Annexin	yes	2	2.71e-19	203.11		1	22196000	0	22196000
KAQLNIGNVLPVGTMPEGTIVCCLEEKPGDR	31	2	3394.7	P62917;E9PKZ0;E9PKU4;G3V1A1;B4DVG7	P62917	93	123	RPL8	60S ribosomal protein L8	yes	3;4	1.03e-52	203.06		8	453410000	0	453410000
IRTSPTFR	8	1	976.545	P62750;H7BY10;K7ERT8;A8MUS3;K7EJV9	P62750	40	47	RPL23A	60S ribosomal protein L23a	yes	2	3.52e-07	203.02		1	176080000	0	176080000
SPEVLSGGEDGAVR	14	0	1371.66	Q86W42	Q86W42	180	193	THOC6	THO complex subunit 6 homolog	yes	2	4.96e-14	203.02		1	18939000	0	18939000
AQDQGEKENPMR	12	1	1401.63	P62913;Q5VVD0	P62913	2	13	RPL11	60S ribosomal protein L11	yes	2	4.24e-10	202.96		4	409990000	0	409990000
DFLDEYIFLAVGR	13	0	1556.79	O00571;A0A0D9SF53;A0A2R8Y4A4;B5BTY4;A0A2R8YFS5;A0A0D9SG12;A0A2R8YF78;A0A0D9SFB3;A0A2R8Y645;A0A2U3TZJ9;A0A2R8YCW1;A0A2R8YFR4;A0A2R8Y774;Q59GX6;A0A2R8Y5G6;F6S8Q4;A0A2R8YDH3;A0A2R8YDT5;A0A2R8Y7T2;O15523;Q5S4N1;B4E010;B4E132	O00571	395	407	DDX3X;DDX3Y	ATP-dependent RNA helicase DDX3X;ATP-dependent RNA helicase DDX3Y	yes	2	4.31e-11	202.44		1	268710000	0	268710000
EIQEPLESVEVNQETFR	17	0	2045.99	P48681	P48681	866	882	NES	Nestin	yes	2;3	1.62e-19	202.32		2	26796000	0	26796000
FEELNADLFR	10	0	1252.61	P11142;V9HW22;E9PKE3;Q53GZ6;B3KTV0;Q53HF2;Q96IS6;E9PN89;E9PNE6;B4E1Q1;P54652;A0A384MDT7;A8K7Q2;B3KUS2	P11142	302	311	HSPA8;HEL-S-72p;HSPA2	Heat shock cognate 71 kDa protein;Heat shock-related 70 kDa protein 2	yes	2	4.05e-08	202.28		1	32523000	0	32523000
VLTAAGNSCR	10	0	1047.51	Q86W42	Q86W42	316	325	THOC6	THO complex subunit 6 homolog	yes	2	4.05e-08	202.28		1	22554000	0	22554000
YSGSYNDYLR	10	0	1236.54	A0A0S2Z4Z0;Q96PK6;B4DNG4	A0A0S2Z4Z0	648	657	RBM14	RNA-binding protein 14	yes	2	4.05e-08	202.28		1	22375000	0	22375000
VYNVTQHAVGIVVNK	15	0	1639.9	Q6IAX2;P46778;M0R181;Q59GK9;G3V1B3	Q6IAX2	64	78	RPL21	60S ribosomal protein L21	yes	2;3	1.91e-14	202.27		3	3017900000	0	3017900000
LLQAETASNSAR	12	0	1259.65	Q4LE64;Q14980	Q4LE64	1277	1288	NUMA1 variant protein;NUMA1	Nuclear mitotic apparatus protein 1	no	2	2.44e-10	202.2		1	85889000	0	85889000
FGQGGAGPVGGQGPR	15	0	1340.66	Q9BSV4;Q86VG2;A0A384N5Z8;A0A8Q3WMA7;P23246	Q9BSV4	594	608	SFPQ	Splicing factor, proline- and glutamine-rich	yes	2	5.69e-09	202.2		1	50538000	0	50538000
VMVQPINLIFR	11	0	1328.76	P62304	P62304	13	23	SNRPE	Small nuclear ribonucleoprotein E	yes	2	6.82e-09	202.17		3	98583000	0	98583000
FSVCVLGDQQHCDEAK	16	0	1891.82	P62906;Q1JQ76	P62906	63	78	RPL10A	60S ribosomal protein L10a;Ribosomal protein	yes	2;3	1.03e-13	202.05		3	1376600000	0	1376600000
ASVSELACIYSALILHDDEVTVTEDKINALIK	32	1	3529.82	P05386;Q7Z612	P05386	2	33	RPLP1	60S acidic ribosomal protein P1	yes	3;4	4.99e-53	202.03		2	5243100000	0	5243100000
GTAAAAAAAAAAAKVPAKK	19	2	1608.93	A8K3Q9	A8K3Q9	148	166			yes	2;4	6.71e-26	202		2	175910000	0	175910000
GPLQSVQVFGR	11	0	1186.65	P62249;M0R210;M0R3H0;Q6IPX4	P62249	5	15	RPS16	40S ribosomal protein S16	yes	2	6.88e-09	201.97		1	152440000	0	152440000
GLGHQVATDALVAMEK	16	0	1638.84	Q9Y3I0;B4DNA0	Q9Y3I0	264	279	RTCB	tRNA-splicing ligase RtcB homolog	yes	2;3	6.09e-14	201.95		2	74519000	0	74519000
SLEEIYLFSLPIK	13	0	1550.86	P15880;Q3KQT6;Q8J014;Q8N5L9;Q6IPX5;H0YEN5;E9PMM9;E9PQD7;Q8NI61;E9PPT0;H3BNG3;H0YE27	P15880	77	89	RPS2;rps2;OK/KNS-cl.7	40S ribosomal protein S2	yes	2	1.72e-06	201.84		1	331010000	0	331010000
ILLAELEQLKGQGK	14	1	1538.9	V9HWE1;P08670;Q53HU8;B0YJC4;B3KRK8;A0A1B0GTT5	V9HWE1	130	143	HEL113;VIM	Vimentin	yes	2;3	7.75e-14	201.75		14	3188500000	0	3188500000
ACQSIYPLHDVFVR	14	0	1703.85	Q6NXR8;P61247;A8K4W0;D6RG13;D6RAT0;D6RB09;H0Y9Y4;D6R9B6	Q6NXR8	200	213	RPS3A	40S ribosomal protein S3a	yes	2;3	5.78e-09	201.75		3	2122900000	0	2122900000
ILDSVGIEADDDR	13	0	1416.67	P05387	P05387	26	38	RPLP2	60S acidic ribosomal protein P2	yes	2	4.45e-11	201.75		1	237230000	0	237230000
EIELIGSGGFGQVFK	15	0	1579.82	A0A7P0TBA9;B7ZKK7;P19525;A0A7P0TAL9;Q8IW76;A0A7P0Z4M0;Q05CP4;Q6PK38	A0A7P0TBA9	269	283	EIF2AK2	Interferon-induced, double-stranded RNA-activated protein kinase	yes	2	1.96e-14	201.75		1	99146000	0	99146000
DLNYCFSGMSDHR	13	0	1600.64	P31943;G8JLB6;A0A384MEJ3;H0YBD7;E9PCY7;Q68DG4;A0A384MDT2;P55795;B4DFK9;B4DP00	P31943	263	275	HNRNPH1;DKFZp686A15170;HNRNPH2	Heterogeneous nuclear ribonucleoprotein H;Heterogeneous nuclear ribonucleoprotein H, N-terminally processed;Heterogeneous nuclear ribonucleoprotein H2	no	2;3	6.84e-07	201.75		2	62713000	0	62713000
LISWYDNEFGYSNR	14	0	1762.8	V9HVZ4;Q2TSD0;P04406;E7EUT5	V9HVZ4	310	323	HEL-S-162eP;GAPDH	Glyceraldehyde-3-phosphate dehydrogenase	yes	2	5.78e-09	201.75		1	13694000	0	13694000
VEILANDQGNR	11	0	1227.62	Q53FC7;B3KSM6;B2R6X5;A0A384NKX5;P17066;P48741	Q53FC7	28	38	HSPA6;HSPA7	Heat shock 70 kDa protein 6;Putative heat shock 70 kDa protein 7	yes	2	7.01e-09	201.58		1	182810000	0	182810000
ELLLSAIDSVNATSK	15	0	1559.84	P46087	P46087	493	507	NOP2	Probable 28S rRNA (cytosine(4447)-C(5))-methyltransferase	yes	2;3	1.98e-14	201.46		2	85143000	0	85143000
SIKDTICNQDER	12	1	1477.68	Q53G58;B3KN06;Q59EA2;Q9ULV4;B4E3S0;B4DMH3;B7Z9V0;H0YHL7	Q53G58	450	461	CORO1C	Coronin;Coronin-1C	yes	2;3	5.22e-07	201.33		2	39672000	0	39672000
AQLNIGNVLPVGTMPEGTIVCCLEEKPGDR	30	1	3266.61	P62917;E9PKZ0;E9PKU4;G3V1A1;B4DVG7	P62917	94	123	RPL8	60S ribosomal protein L8	yes	3;4	1.31e-46	201.21		10	1260000000	0	1260000000
QSLEYLEQVR	10	0	1263.65	Q53GS0;D2CFK9;Q9BZE4;Q8N4P8;B4DHR2;O60747;Q5T3R7	Q53GS0	146	155	GTPBP4	Nucleolar GTP-binding protein 1	yes	2	4.28e-08	201.07		1	22972000	0	22972000
KTCTTVAFTQVNSEDKGALAK	21	2	2268.14	P62424;Q9BY74;Q5T8U2	P62424	197	217	RPL7A;RP-L7a	60S ribosomal protein L7a	yes	2;3;4	1.83e-27	200.99		3	546100000	0	546100000
FDVQLKDLEKWQNNLLPSR	19	2	2342.24	B2R4W8;P62244;I3L3P7;A8K7H3;H3BVC7	B2R4W8	79	97	hCG_1994130;RPS15A	40S ribosomal protein S15a	yes	3;4	6.77e-27	200.99		2	116810000	0	116810000
RVLPPNWK	8	1	1008.59	P62277	P62277	133	140	RPS13	40S ribosomal protein S13	yes	2	3.96e-07	200.96		1	34142000	0	34142000
ATENDIANFFSPLNPIR	17	0	1917.96	P31942;Q53F48;B4DHY1	P31942	206	222	HNRNPH3	Heterogeneous nuclear ribonucleoprotein H3	yes	2;3	1.74e-19	200.82		2	49828000	0	49828000
KLDNTKFR	8	2	1020.57	J3KTL2;Q07955;Q59FA2;A8K1L8;J3KSR8;B7Z570;A0A2I7N9Y9	J3KTL2	174	181	SRSF1	Serine/arginine-rich splicing factor 1	yes	2	6.79e-07	200.66		1	137480000	0	137480000
SLVIPEKFQHILR	13	1	1578.92	P62269;A0A0G2JQH2;Q5GGW2	P62269	2	14	RPS18	40S ribosomal protein S18	yes	2;3	9.2e-07	200.6		2	1539400000	0	1539400000
LEAQEQAFLAR	11	0	1274.66	Q5T3I0;A0A0A0MRK1;E9PAV9;F8W895	Q5T3I0	174	184	GPATCH4	G patch domain-containing protein 4	yes	2	4.48e-05	200.6		1	57975000	0	57975000
AGAIAPCEVTVPAQNTGLGPEK	22	0	2179.09	P05388;Q53HW2;A8K4Z4;Q53HK9;F8VWS0;Q6NSF2;B4E3D5;F8VU65;G3V210;F8VW21;F8VPE8;Q8NHW5;F8VRK7;F8VQY6	P05388	113	134	RPLP0;RPLP0P6	60S acidic ribosomal protein P0;60S acidic ribosomal protein P0-like	yes	2;3	7.93e-17	200.55		2	580200000	0	580200000
FCIWTESAFRK	11	1	1443.7	P36578;Q59GY2;B4DMJ6;H3BM89;B4DMJ2	P36578	249	259	RPL4	60S ribosomal protein L4	yes	2;3	8.89e-05	200.54		2	88665000	0	88665000
NDFQLIGIQDGYLSLLQDSGEVR	23	0	2579.29	I3L397;I3L504;P63241	I3L397	87	109	EIF5A	Eukaryotic translation initiation factor 5A;Eukaryotic translation initiation factor 5A-1	yes	3	1.11e-32	200.29		1	27531000	0	27531000
FKLITEDVQGK	11	1	1276.7	Q6NXR8;P61247;A8K4W0;D6RG13;B7Z3M5;E9PFI5;D6RAT0;H0Y8L7;D6RB09;D6RAS7;D6RED7;D6RGE0	Q6NXR8	84	94	RPS3A	40S ribosomal protein S3a	yes	2;3	2.03e-07	200.11		2	453490000	0	453490000
RSEPIYNSR	9	1	1120.56	Q5T749	Q5T749	300	308	KPRP	Keratinocyte proline-rich protein	yes	2	1.71e-13	199.86	1		0	0	0
SLQALGEVIEAELR	14	0	1526.83	Q6IBR2;Q9Y285;K7ER00;K7EK06;K7ER16	Q6IBR2	43	56	FARSLA;FARSA	Phenylalanine--tRNA ligase alpha subunit	yes	2	5.64e-12	199.82		1	10863000	0	10863000
EFNAEVHRK	9	1	1128.57	A2RUM7;P46777;A0A2R8Y6J3;B3KTM6;Q59GX9	A2RUM7	189	197	RPL5	60S ribosomal protein L5	yes	2	3.67e-06	199.8		1	144260000	0	144260000
VEQLGAEGNVEESQK	15	0	1615.77	Q9Y383;B3KSL5;A0A0A6YYJ8;B3KRR1	Q9Y383	140	154	LUC7L2	Putative RNA-binding protein Luc7-like 2	yes	2	2.44e-12	199.7		1	92974000	0	92974000
GIFNGFSVTLKEDGVR	16	1	1737.9	Q8NCF7;B2RE88;A0A024RBE8;A0A024RBH9;Q00325;F8VVM2;Q53HC3;F8VWR4;F8VWQ0	Q8NCF7	101	116	SLC25A3	Phosphate carrier protein, mitochondrial	yes	2;3	1.17e-15	199.7		2	62615000	0	62615000
VLSLNFSECHTK	12	0	1433.7	A8K6V7;A0A7I2V3E2;A0A7I2YQS2;D6RBR0;D6RBW8;D6RAC7;D6RB17;A0A7I2V572;A0A7I2YQG8;Q9UN86	Q9UN86	65	76	G3BP2	Ras GTPase-activating protein-binding protein 2	no	2;3	3.86e-06	199.67		2	171730000	0	171730000
VGSVEEFQGQER	12	0	1363.64	Q9HCE1;A0A8I5KXC3;B7Z700;Q5JR04;A0A8I5KZ07;B3KQ43	Q9HCE1	862	873	MOV10	Putative helicase MOV-10	yes	2	1.74e-08	199.67		1	87547000	0	87547000
SGAELALDYLCR	12	0	1366.66	H7C0T1;H7C2R9;Q9BRJ6;C9JQV0	H7C0T1	65	76	C7orf50	Uncharacterized protein C7orf50	yes	2	2.13e-08	199.46		1	71111000	0	71111000
EQVANSAFVER	11	0	1248.61	P08238;B4DMA2;B4DGL0;Q9H6X9;A8K3W9;Q58FF7	P08238	492	502	HSP90AB1;HSP90AB3P	Heat shock protein HSP 90-beta;Putative heat shock protein HSP 90-beta-3	yes	2	3.21e-07	199.46		1	51875000	0	51875000
ELLIQIFSTPR	11	0	1315.75	Q8TDN6;A0JLQ5	Q8TDN6	183	193	BRIX1;BXDC2	Ribosome biogenesis protein BRX1 homolog	yes	2	6.84e-05	199.46		1	38293000	0	38293000
VVSEDFLQDVSASTK	15	0	1623.8	P09874;B4E0E1;B2R5W3;A0A7I2V3E1	P09874	453	467	PARP1	Poly [ADP-ribose] polymerase 1	yes	2	3.17e-12	199.43		1	163010000	0	163010000
VTVGDITCTGEGTSK	15	0	1523.71	O75569;A0A7I2YQ87;A0A7I2V5H3;A0A7I2V315;A0A7I2V2P4;F8WEG8;G5E9Q4;A0A7I2V5C2;A0A7I2V3L6;C9JMM3;A0A7I2V593	O75569	70	84	PRKRA	Interferon-inducible double-stranded RNA-dependent protein kinase activator A	yes	2	3.17e-12	199.43		1	35979000	0	35979000
SDQQLDCALDLMR	13	0	1563.7	B1AK87;B2R7T8;A0A384MR50;P47756;B1AK85;A0A6I8PIN8	B1AK87	2	14	CAPZB	F-actin-capping protein subunit beta	yes	2	2.15e-09	199.33		1	13033000	0	13033000
RNCWPR	6	1	887.418	P62917;E9PKZ0;E9PKU4;E9PP36	P62917	193	198	RPL8	60S ribosomal protein L8	yes	2	5.87e-06	199.27		1	369830000	0	369830000
QIEIQFAQGDRK	12	1	1431.75	Q5JRI1;Q53GD7;A0A0S2Z504;O75494;Q8WXF0	Q5JRI1	80	91	SRSF10;SRSF12	Serine/arginine-rich splicing factor 10;Serine/arginine-rich splicing factor 12	no	2	8.74e-06	199.11		1	12725000	0	12725000
LDVTVQSFGWSDR	13	0	1508.73	E9PH82;A0A8I5KR56;A0A8I5QKV5;A0A8I5KZA5;I6L9E8;Q8NCA5;B4DT23;B4DY25;Q52LJ0	E9PH82	226	238	FAM98A;FAM98B	Protein FAM98A;Protein FAM98B	yes	2	5.05e-09	199.09		1	23507000	0	23507000
FRDQDLASCDR	11	1	1381.6	Q9Y383;B3KSL5;A0A0A6YYJ8;B3KRR1;B3KSP8	Q9Y383	340	350	LUC7L2	Putative RNA-binding protein Luc7-like 2	yes	2	6.22e-07	199.09		1	10822000	0	10822000
NCLTNFHGMDLTR	13	0	1577.71	Q6NXR8;P61247;A8K4W0;D6RG13;B7Z3M5;E9PFI5;D6RAT0;H0Y8L7;D6RB09;D6RAS7;D6RED7	Q6NXR8	95	107	RPS3A	40S ribosomal protein S3a	yes	2;3	9.95e-08	199.03		4	852150000	0	852150000
TVSLGAGAKDELHIVEAEAMNYEGSPIKVTLATLK	35	2	3654.92	A0A0S2Z491;A0A7I2YQC0;P06748;A0A0S2Z4G7;A4ZU86;A0A7I2V5S2;A0A140VJQ2;A0A7I2V2X9;A0A7I2V3U2;A0A7I2V433;A0A7I2V4G8;A0A7I2V3G5;A0A7I2V579	A0A0S2Z491	46	80	NPM1	Nucleophosmin	yes	3;4;5	3.25e-44	198.73		6	646910000	0	646910000
LFIGGLNTETNEK	13	0	1434.74	P38159;H3BT71;H0Y6E7;H3BR27;A0A1B0GUK8;H3BNC1;Q2VIN3;Q96E39	P38159	10	22	RBMX;RBMXL1	RNA-binding motif protein, X chromosome;RNA-binding motif protein, X chromosome, N-terminally processed;RNA binding motif protein, X-linked-like-1	no	2	6.3e-09	198.72		1	428140000	0	428140000
GCGTVLLSGPR	11	0	1115.58	J3QQ67;Q07020;Q0QEW2;G3V203;H0YHA7;F8VUA6	J3QQ67	135	145	RPL18	60S ribosomal protein L18	yes	2	5.47e-07	198.65		1	3796300000	0	3796300000
TNEGVIEFR	9	0	1063.53	A0A590UJK4;A0A590UK01;A0A590UJP7;Q59GY3;A8K588;A0A590UK80;Q13247;V9HVZ0	A0A590UJK4	146	154	SRSF6;HEL-S-91	Serine/arginine-rich splicing factor 6	yes	2	5.91e-06	198.65		1	357900000	0	357900000
LKYALTGDEVKK	12	2	1363.77	B2R491;P62701;Q96IR1;Q53HV1;C9JEH7;A4FU11;Q496E4;P22090;Q8TD47;B7Z1M6;Q53HI6	B2R491	52	63	RPS4X;RPS4Y1;RPS4Y2	40S ribosomal protein S4;40S ribosomal protein S4, X isoform;40S ribosomal protein S4, Y isoform 1;40S ribosomal protein S4, Y isoform 2	yes	2;3	2.06e-05	198.62		2	938110000	0	938110000
GKDSLYAQGKR	11	2	1221.65	J3KQN4;P83881;H0Y5B4;H7BZ11;H7BY91;H0Y3V9	J3KQN4	65	75	RPL36A;RPL36A-HNRNPH2	60S ribosomal protein L36a	yes	2	7.11e-05	198.61		1	61595000	0	61595000
SRSPSSPELNNK	12	1	1314.65	A0A140VK53;Q9UQ35;O60382;I3L3Q8	A0A140VK53	1497	1508	SRRM2;KIAA0324	Serine/arginine repetitive matrix protein 2	yes	2	1.67e-05	198.61		1	20991000	0	20991000
SLEEQDQETLR	11	0	1346.63	P48681	P48681	746	756	NES	Nestin	yes	2	5.65e-07	198.58		1	37529000	0	37529000
VLLDIFTGVR	10	0	1131.67	P49916;B7Z6I3	P49916	933	942	LIG3	DNA ligase 3;DNA ligase	yes	2	3.27e-06	198.54		1	19356000	0	19356000
YNVLGAETVLNQMR	14	0	1606.81	Q1KMD3;H3BQZ7	Q1KMD3	481	494	HNRNPUL2;HNRNPUL2-BSCL2	Heterogeneous nuclear ribonucleoprotein U-like protein 2	yes	2	1.73e-11	198.25		1	48433000	0	48433000
TCAVHITLDPDTANPWLILSEDRR	24	1	2792.39	P19474;H0YDP8	P19474	284	307	TRIM21	E3 ubiquitin-protein ligase TRIM21	yes	3;4	4.81e-32	198.05		2	56802000	0	56802000
DLDELSRYPEDK	12	1	1478.69	P43243;A8MXP9;A0A0R4J2E8;Q68D11;D6REM6;D6R991	P43243	121	132	MATR3;DKFZp686K23100	Matrin-3	yes	2;3	6.39e-06	197.94		2	44837000	0	44837000
ASGGLPQFGDEYDFYR	16	0	1820.8	Q01780;B4DKG8;B4DFE4;Q59G73;K7EJ37	Q01780	49	64	EXOSC10	Exosome component 10	yes	2	2.03e-16	197.94		1	32171000	0	32171000
TLTVEVSVETIRNPQQQESLK	21	1	2398.27	B3KM36;B3KN59;O95816	B3KM36	91	111	BAG2	BAG family molecular chaperone regulator 2	yes	3	2.13e-24	197.84		1	33569000	0	33569000
YSQVLANGLDNK	12	0	1320.67	P62269;J3JS69	P62269	95	106	RPS18	40S ribosomal protein S18	yes	2	5.26e-08	197.79		1	131170000	0	131170000
SLYASSPGGVYATR	14	0	1427.7	V9HWE1;P08670;Q53HU8;B0YJC4;B3KRK8;A0A1B0GTT5;A0A1B0GVG8	V9HWE1	51	64	HEL113;VIM	Vimentin	yes	2;3	9.67e-09	197.73		2	2213500000	0	2213500000
ALRYPMAVGLNK	12	1	1331.74	Q9Y3U8;J3QSB5;J3KTD3	Q9Y3U8	2	13	RPL36	60S ribosomal protein L36	yes	2;3	8.09e-08	197.66		12	480250000	0	480250000
LLVSNLDFGVSDADIQELFAEFGTLKK	27	1	2968.54	Q86V81;E9PB61	Q86V81	108	134	ALYREF	THO complex subunit 4	yes	3;4	8.49e-37	197.48		2	731930000	0	731930000
ELKEQLGEEIDSK	13	1	1516.76	Q9NR30;A0A8I5KNN2;A0A8I5KNP3;A0A8I5KYZ4;A0A8I5KND9;Q8NI92	Q9NR30	656	668	DDX21;OK/SW-cl.65	Nucleolar RNA helicase 2	yes	2;3	1.63e-08	197.3		2	64598000	0	64598000
ISAVESQPSR	10	0	1072.55	Q9Y520;E7EPN9	Q9Y520	912	921	PRRC2C	Protein PRRC2C	no	2	5.24e-06	197.3		1	47234000	0	47234000
FGFAESIANQR	11	0	1238.6	B4DXG8;D6RIY6;A5PLM5;Q06265	B4DXG8	282	292	EXOSC9	Exosome complex component RRP45	yes	2	9.23e-07	197.3		1	33541000	0	33541000
TAAFALPVLER	11	0	1186.67	B7Z6D5;B3GQE6;Q96GQ7;A0A087X059	B7Z6D5	238	248	DDX27	Probable ATP-dependent RNA helicase DDX27	yes	2	9.31e-07	197.27		1	25537000	0	25537000
NPATTNQTEFER	12	0	1406.64	P50750;B2R9L6;B5BU53	P50750	359	370	CDK9	Cyclin-dependent kinase 9	yes	2	6.24e-08	197.27		1	13981000	0	13981000
GKYKEETIEK	10	2	1223.64	Q6IBH6;P61254	Q6IBH6	133	142	RPL26	60S ribosomal protein L26	yes	2;3	1.37e-05	197.21		2	1277500000	0	1277500000
KVWLDPNETNEIANANSR	18	1	2070.01	J3QR09;J3KTE4;A0A7I2YQG2;P84098;Q53G49;Q8IWR8;A0A7I2V4U6;A0A7I2V2L0;A0A7I2V512;A0A7I2V638	J3QR09	18	35	RPL19	Ribosomal protein L19;60S ribosomal protein L19	yes	2;3	2.33e-15	197.19		2	313660000	0	313660000
ALYDTFSAFGNILSCK	16	0	1805.87	A0A7I2YQ88;P11940;H0YAR2;A0A7I2V649;B3KT93;B4DZW4;E7EQV3;A0A7I2V4N4;A0A7I2YQE4;A0A7I2YQ90;E5RJB9;E5RGH3;H0YEQ8;Q6IQ30;Q13310;B1ANR0;A0A7I2V4L7;A0A7I2V5W9;A0A7I2V598;H0Y5F5;B1ANR1	A0A7I2YQ88	114	129	PABPC1;PABPC4	Polyadenylate-binding protein 1;Polyadenylate-binding protein;Polyadenylate-binding protein 4	no	2;3	2.7e-16	197.07		2	90716000	0	90716000
SLTSWTNDQGAR	12	0	1334.62	A8K9U6;Q7Z2W4;C9J6P4;A0A7P0T8C6;A0A514C937;Q05DV5	A8K9U6	361	372	ZC3HAV1	Zinc finger CCCH-type antiviral protein 1	yes	2	6.97e-08	196.88		1	25630000	0	25630000
VFVVGTEAEACR	12	0	1336.64	Q9H7N4	Q9H7N4	352	363	SCAF1	Splicing factor, arginine/serine-rich 19	yes	2	6.97e-08	196.88		1	13691000	0	13691000
FKAFVAIGDYNGHVGLGVK	19	1	1991.06	P15880;Q3KQT6;Q8J014;Q8N5L9;Q6IPX5;E9PMM9;I3L404;Q8NI61;E9PPT0;E9PM36	P15880	124	142	RPS2;rps2;OK/KNS-cl.7	40S ribosomal protein S2	yes	2;3;4	4.22e-13	196.84		4	677290000	0	677290000
VINQYQVVKPTAER	14	1	1643.9	Q14694;A0A7G6J4N4;Q6P2I0	Q14694	772	785	USP10	Ubiquitin carboxyl-terminal hydrolase 10	yes	2;3	8.57e-09	196.76		2	76879000	0	76879000
ADQLTEEQIAEFK	13	0	1520.74	F8WBR5;M0QZ52;G3V479;Q9BRL5;P0DP25;P0DP24;P0DP23;B4DJ51;B2RDW0	F8WBR5	2	14	CALM2;CALM3;CALM1		yes	2	6.54e-09	196.76		1	27512000	0	27512000
ESVLTATSILNNPIVK	16	0	1697.96	Q5BKZ1;A0A0A0MRN4	Q5BKZ1	444	459	ZNF326	DBIRD complex subunit ZNF326	yes	2	2.94e-16	196.76		1	18216000	0	18216000
ELQNTVSQLLESEGWNRR	18	1	2158.08	Q7L0Y3;C9JVB6	Q7L0Y3	219	236	TRMT10C	Mitochondrial ribonuclease P protein 1	yes	3	9.25e-18	196.64		1	22377000	0	22377000
MALDIEIATYRK	12	1	1422.75	V9HWE1;P08670;Q53HU8;B0YJC4;B3KRK8;B0YJC5;P41219;B3KWQ6;H7C5W5	V9HWE1	391	402	HEL113;VIM;PRPH	Vimentin;Peripherin	yes	2;3	5e-06	196.52		10	756670000	0	756670000
IAAEIAQAEEQAR	13	0	1398.71	A0A2R8Y765;J3QKS7;A0A2R8Y7U4;A0A2U3TZQ7;A0A2R8Y7I9;A0A2R8Y4T4;A0A2R8YES3;A0A2R8Y855;B4DGM3;Q969G3	A0A2R8Y765	215	227	SMARCE1	SWI/SNF-related matrix-associated actin-dependent regulator of chromatin subfamily E member 1	yes	2	1.45e-08	196.27		1	19912000	0	19912000
ALQALQNEPIPER	13	0	1477.79	Q9NUL3;E5RJN7;Q2TBD5;Q4LE57;E7EPX0;E7EVJ4;A8K276;E7EVI1;B7Z1P6;E5RFK1	Q9NUL3	175	187	STAU2;STAU2 variant protein	Double-stranded RNA-binding protein Staufen homolog 2	yes	2	1.45e-08	196.27		1	14901000	0	14901000
IEGCIIGFDEYMNLVLDDAEEIHSK	25	0	2909.35	P62304;A6NHK2	P62304	43	67	SNRPE	Small nuclear ribonucleoprotein E	yes	3	4.32e-32	196.19		1	213880000	0	213880000
SIFQHIQSAQSQR	13	0	1528.77	Q9Y2W1;A0A3B3ITZ9	Q9Y2W1	609	621	THRAP3	Thyroid hormone receptor-associated protein 3	yes	2;3	1.5e-08	196.11		2	371430000	0	371430000
SRNTDEMVELR	11	1	1348.64	A0A994J4U9;A0A994J4S7;P61978;A0A994J6U9;A0A994J4E9;B4DUQ1;A0A994J782;Q5EC54;B4DFF1;Q5T6W2;A0A994J6T5;A0A994J795;S4R457	A0A994J4U9	36	46	HNRNPK;HNRPK	Heterogeneous nuclear ribonucleoprotein K	yes	2	7.5e-05	196.11		1	24147000	0	24147000
GATYGKPVHHGVNQLK	16	1	1704.91	P61313;B4DLP4;A0A2R8YEM3;E7EQV9;E7ENU7;E7EX53;A0A2R8Y738;B4DEN1;A4D1Q5	P61313	78	93	RPL15;LOC136321	60S ribosomal protein L15;Ribosomal protein L15	yes	2;3;4	8.46e-11	196.02		3	2506400000	0	2506400000
VIAHTQMR	8	0	954.507	P39023;Q8TBW1;Q9NY85;G5E9G0;Q96QL0;Q9BT63;Q49AJ9;B5MCW2;H7C422;H7C3M2	P39023	162	169	RPL3;rpl3	60S ribosomal protein L3	yes	2	2.04e-05	195.98		2	1233800000	0	1233800000
TTQVPQFILDDFIQNDR	17	0	2049.02	Q08211;Q58F26;Q6PJK6	Q08211	418	434	DHX9	ATP-dependent RNA helicase A	yes	2;3	2.15e-16	195.72		2	353760000	0	353760000
LLESLDQLELR	11	0	1327.73	B3KM36;B3KN59;O95816	B3KM36	28	38	BAG2	BAG family molecular chaperone regulator 2	yes	2	1.37e-06	195.7		1	47630000	0	47630000
MATEVAADALGEEWK	15	0	1619.75	Q96DV6;A2A3R6;P62753;A2A3R5;A2A3R7	Q96DV6	32	46	RPS6	40S ribosomal protein S6	yes	2;3	4.65e-12	195.68		8	536810000	0	536810000
KGTVEGFEPADNKCLLR	17	2	1932.97	P37108;H0YLA2	P37108	43	59	SRP14	Signal recognition particle 14 kDa protein	yes	3	1.03e-25	195.6		1	36087000	0	36087000
QMADTGKLNTLLQR	14	1	1587.84	Q00839;A0A1W2PPS1;B4DLR3;B3KX72;A0A1X7SBS1;A0A1W2PP35;Q96BA7;A0A994J6V2;Q5RI18;A0A1W2PPH7;A0A1W2PQL0;A0A1W2PP34;A0A1W2PPL4;Q7Z4Q5;A0A1W2PQ74;A0A1W2PRZ7;A0A1W2PQD4;A0A1W2PPE9	Q00839	545	558	HNRNPU;HNRPU	Heterogeneous nuclear ribonucleoprotein U	yes	2;3	1.32e-10	195.51		2	78405000	0	78405000
NGYGFVEFEDSR	12	0	1418.61	A0A590UJK4;A0A590UK01;A0A590UJP7;Q59GY3;A8K588;A0A590UK80;Q13247;V9HVZ0;B5BU15	A0A590UJK4	35	46	SRSF6;HEL-S-91;SFRS6	Serine/arginine-rich splicing factor 6	yes	2	9.83e-08	195.36		1	69228000	0	69228000
DNWTDAEGYYR	11	0	1388.56	Q13523;B4DZQ5;H0YDJ3	Q13523	666	676	PRPF4B	Serine/threonine-protein kinase PRP4 homolog	yes	2	1.48e-06	195.32		1	17209000	0	17209000
GFAFVQYVNER	11	0	1328.65	P07910;G3V2Q1;B2R603;A8K9A4;G3V576;G3V555;G3V575;B4DSU6;B4DMJ1;G3V4M8;B2R5W2;G3V4C1;G3V4W0;B4DY08;B3KX96;G3V5X6;G3V3K6;G3V251	B2R5W2	51	61	HNRNPC	Heterogeneous nuclear ribonucleoproteins C1/C2	no	2	1.52e-06	195.17		2	479120000	0	479120000
DAVTYTEHAKR	11	1	1289.64	B2R4R0;P62805	B2R4R0	69	79	HIST1H4H;HIST1H4A	Histone H4	yes	2;3	9.87e-07	195.17		2	92858000	0	92858000
LSQAYAISAGVSLEGQQLFQTIHK	24	0	2588.36	Q3MHD2;K7ELG9	Q3MHD2	99	122	LSM12	Protein LSM12 homolog	yes	3;4	1.29e-31	195.13		2	43199000	0	43199000
HFNAPSHVR	9	0	1063.53	Q9UNX3;E5RIT6;E5RHH1	Q9UNX3	18	26	RPL26L1	60S ribosomal protein L26-like 1	yes	2	1.66e-05	195.06		1	110420000	0	110420000
GFKFDETEQALANER	15	1	1753.83	A8K6X3;A0A0C4DG89;Q7L014	A8K6X3	777	791	DDX46	Probable ATP-dependent RNA helicase DDX46	yes	2;3	2.27e-11	194.96		2	32112000	0	32112000
GHFEAFGTLTDCVVVVNPQTKR	22	1	2474.24	Q13151	Q13151	25	46	HNRNPA0	Heterogeneous nuclear ribonucleoprotein A0	yes	3;4	2.92e-31	194.92		2	43436000	0	43436000
ALQEFDLALR	10	0	1174.63	B7Z6D5;B3GQE6;Q96GQ7;Q53G15	B7Z6D5	636	645	DDX27	Probable ATP-dependent RNA helicase DDX27	yes	2	9.06e-06	194.9		1	35607000	0	35607000
GAEAANVTGPDGVPVEGSR	19	0	1781.85	Q59EB5;P16989;Q96GD7;A0A0D9SEI8	Q59EB5	84	102	YBX3	Y-box-binding protein 3	yes	2	7.1e-23	194.85		1	19407000	0	19407000
AAATGAVAASAASGQAEGKK	20	1	1715.88	Q9NWH9;H0YL55;H7BXE3;H0YLW7;H0YMW8;H0YNF3;H0YMR6;H0YLE6	Q9NWH9	2	21	SLTM	SAFB-like transcription modulator	yes	2	2.58e-23	194.59		1	18627000	0	18627000
ASITPGTILIILTGR	15	0	1524.92	Q8TBK5;Q8N5Z7;Q9HBB3;Q02878;B2R4K7;B4DRX3;F8VZ45;U3KQR5;F8VR69	Q8TBK5	142	156	RPL6	60S ribosomal protein L6	yes	2;3	3.74e-21	194.52		2	6437600000	0	6437600000
NFLVEEEQR	9	0	1162.56	P19474	P19474	187	195	TRIM21	E3 ubiquitin-protein ligase TRIM21	yes	2	1.85e-05	194.44		1	40597000	0	40597000
KEAQELSQNSAIK	13	1	1444.75	Q9NR30;A0A8I5KNN2;A0A8I5KNP3;A0A8I5KYZ4;A0A8I5KND9	Q9NR30	449	461	DDX21	Nucleolar RNA helicase 2	yes	2;3	3.12e-08	194.39		2	38403000	0	38403000
AELNEFLTR	9	0	1091.56	P23396;Q53G83;E9PL09;E9PPU1;F2Z2S8;H0YCJ7;H0YF32;E9PQ96;E9PJH4;E9PK82;H0YEU2;E9PQX2;H0YES8	P23396	19	27	RPS3	40S ribosomal protein S3	yes	2	1.89e-05	194.29		1	749850000	0	749850000
YYKVDENGK	9	1	1114.53	Q5RKT7;B2RDW1;P62979;A0A248RGE3;Q8WYN9	Q5RKT7	105	113	RPS27A;HEL112	Ubiquitin-40S ribosomal protein S27a;Ubiquitin;40S ribosomal protein S27a	yes	2	2.78e-05	194.29		1	64106000	0	64106000
VCEVCSAYLGLHDNDRR	17	1	2062.93	Q9Y383;B3KSL5;A0A0A6YYJ8;B3KRR1;Q1W6G4;Q9NQ29;B8ZZ10;A8MYV2	Q9Y383	189	205	LUC7L2;LUC7L	Putative RNA-binding protein Luc7-like 2;Putative RNA-binding protein Luc7-like 1	no	3;4	4.92e-17	194.23		2	143410000	0	143410000
GIYAYGFEKPSAIQQR	16	1	1826.93	P38919;I3L3H2;J3KS93;A8K088;Q59F68;J3KT12;J3QS69;J3QL43;J3QR64;J3KS25;B4E047;Q59GT8;B4E102;J3QKZ9;J3KSN7;Q86WD0;E7EMV8;F8WE11;E9PBH4;J3QQP0;Q5JWW0;J3QLN6;E7EQG2;A8K7F6;P60842;Q14240	P38919	52	67	EIF4A3;EIF4A1;EIF4A2;DKFZp566L241	Eukaryotic initiation factor 4A-III;Eukaryotic initiation factor 4A-III, N-terminally processed;Eukaryotic initiation factor 4A-I;Eukaryotic initiation factor 4A-II;Eukaryotic initiation factor 4A-II, N-terminally processed	no	2;3	3.67e-11	194.17		2	139790000	0	139790000
SFFSEIISSISDVK	14	0	1557.79	Q56VW8;A0A140VJT0;P63151;Q9NZ48;E5RFR9;Q6PEG1;Q6IN90;A0A590UJJ1;A0A590UJY3;Q6ZP32;Q00005;Q66LE6	Q56VW8	279	292	PPP2R2A;PPP2R2D;PPP2R2B	Serine/threonine-protein phosphatase 2A 55 kDa regulatory subunit B;Serine/threonine-protein phosphatase 2A 55 kDa regulatory subunit B alpha isoform;Serine/threonine-protein phosphatase 2A 55 kDa regulatory subunit B beta isoform;Serine/threonine-protein phosphatase 2A 55 kDa regulatory subunit B delta isoform	yes	2	9.18e-09	194.17		1	25881000	0	25881000
SYGRPPPDVEGMTSLK	16	1	1732.85	Q8NAK9;J3KP15;Q53FN0;Q01130;J3QL05;B3KVY2;B3KX15;Q6NXQ0;Q8N220;B3KUF7	Q8NAK9	2	17	SRSF2;SFRS2	Serine/arginine-rich splicing factor 2	yes	2	8.95e-16	194.13		2	80749000	0	80749000
AEVQVLVLDGR	11	0	1197.67	Q5QTS3;A0A384ME37;P40429;A0A7I2V5L3;A0A7I2V2L9;Q53H34;B4DNC8;M0QZU1;A0A096LPE0	Q5QTS3	2	12	RPL13A	60S ribosomal protein L13a	yes	2	3.82e-05	194.06		4	2177700000	0	2177700000
VLALELFEQITK	12	0	1402.81	A0A7P0TBA9;B7ZKK7;P19525;A0A7P0TAL9;Q8IW76;A0A7P0Z4M0;Q05CP4	A0A7P0TBA9	389	400	EIF2AK2	Interferon-induced, double-stranded RNA-activated protein kinase	yes	2	1.23e-07	194.06		1	244840000	0	244840000
AEVSKLEQQCQK	12	1	1446.71	Q4LE64;Q14980	Q4LE64	1133	1144	NUMA1 variant protein;NUMA1	Nuclear mitotic apparatus protein 1	no	2	1.8e-07	194.06		1	11226000	0	11226000
DGADIHSDLFISIAQALLGGTAR	23	0	2340.21	B3KM81;Q59E88;Q53G26;Q96EY1	B3KM81	342	364	DNAJA3	DnaJ homolog subfamily A member 3, mitochondrial	yes	3	2.5e-31	194.01		1	18832000	0	18832000
LFDWANTSR	9	0	1108.53	Q5T9A4;A0A5K1VW56;Q9H834;Q8N3E6;Q9NVI7;Q5T2N8;Q5SV16	Q9NVI7	443	451	ATAD3B;DKFZp761L1023;ATAD3A;ATAD3C	ATPase family AAA domain-containing protein 3B;ATPase family AAA domain-containing protein 3A;ATPase family AAA domain-containing protein 3C	no	2	2.02e-05	193.86		1	46536000	0	46536000
LTQILSYLR	9	0	1105.65	Q9UK43;Q95HA6;B2R5Y4;Q13123;B4DEH2	Q9UK43	282	290	CSA2;IK	Protein Red	yes	2	2.02e-05	193.86		1	11636000	0	11636000
KGDSSAEELK	10	1	1062.52	Q6NZ55;A8K4C8;P26373	Q6NZ55	136	145	RPL13	60S ribosomal protein L13	yes	2	1.61e-05	193.83		1	70270000	0	70270000
KGTGLLSSDYR	11	1	1195.62	A8K9U6;Q7Z2W4;C9J6P4;A0A7P0T8C6;A0A514C937;Q05DV5	A8K9U6	401	411	ZC3HAV1	Zinc finger CCCH-type antiviral protein 1	yes	2	2.84e-06	193.83		1	20290000	0	20290000
EHTSHLEAELEK	12	0	1421.68	Q9P2E9;A7BI36;F8W7S5;A1A5C5;A0A087WU26	Q9P2E9	1196	1207	RRBP1	Ribosome-binding protein 1	yes	2	1.27e-07	193.83		1	8893000	0	8893000
QIEIQFAQGDR	11	0	1303.65	Q5JRI1;Q53GD7;A0A0S2Z504;O75494;Q8WXF0	Q5JRI1	80	90	SRSF10;SRSF12	Serine/arginine-rich splicing factor 10;Serine/arginine-rich splicing factor 12	no	2	1.89e-06	193.82		1	129110000	0	129110000
CTYLVLDEADR	11	0	1353.62	A0A1X7SBZ2;A0A5H1ZRQ2;Q59F66;Q92841;B4DZQ7	A0A1X7SBZ2	319	329	DDX17	Probable ATP-dependent RNA helicase DDX17	yes	2	6.79e-05	193.82		1	41722000	0	41722000
YLGINSDGLVVGR	13	0	1361.73	E9PRR7;A0AAA9YHY9;Q14331	E9PRR7	53	65	FRG1	Protein FRG1	yes	2	2.27e-06	193.82		1	29925000	0	29925000
EEEEENVQSEWR	12	0	1562.65	B4E3H1;B4E3N7;O95425;A0A6I8PIX7;A0A0J9YWY6	O95425	1871	1882	SVIL	Supervillin	no	2	1.27e-07	193.82		1	9785500	0	9785500
KTVGVEPAADGK	12	1	1170.62	P46779;H0YKD8;H0YMF4;Q59F34;H0YLP6	P46779	47	58	RPL28	60S ribosomal protein L28	yes	2	1.93e-07	193.73		1	370820000	0	370820000
VRIEGDNENKLPR	13	2	1538.82	A0A0F7KYT8;A0A8V8TMQ1;A0A0F7L1S3;P51114;B4DXZ6;A0A0F7L0Q8;A0A8V8TNP6;B4DM78;E9PFF5;B4DM21;E7EU85;B4DGH9	A0A0F7KYT8	316	328	FXR1	Fragile X mental retardation syndrome-related protein 1	yes	2;3	1.61e-07	193.73		2	127470000	0	127470000
RAPDQAAEIGSR	12	1	1269.64	Q0VAB1;Q3ZCQ8;M0R003;M0QXC3;M0R2Z3;M0R303;M0R2D2;M0R1Y4	Q0VAB1	135	146	TIMM50	Mitochondrial import inner membrane translocase subunit TIM50	yes	2;3	6.12e-07	193.73		2	18634000	0	18634000
SMPIRKDDEVQVVR	14	2	1670.88	Q6IBH6;P61254;J3QRI7;J3QQQ9;J3QQV1;J3QRC4;Q9UNX3;E5RIT6	Q6IBH6	46	59	RPL26;RPL26L1	60S ribosomal protein L26;60S ribosomal protein L26-like 1	no	2;3;4	8.13e-09	193.62		8	694850000	0	694850000
LDLQQGQNLLQGLSK	15	0	1653.9	Q9HCE1;A0A8I5KXC3;B7Z700;Q5JR04;B3KQ43	Q9HCE1	953	967	MOV10	Putative helicase MOV-10	yes	2	1.95e-11	193.49		1	42012000	0	42012000
LVILANNCPALRK	13	1	1480.85	P62888;E5RI99	P62888	45	57	RPL30	60S ribosomal protein L30	yes	2;3	5.54e-08	193.41		3	650750000	0	650750000
QNLLSVGDYR	10	0	1163.59	B7ZAX9;B4DZC0;O60264;Q4W5G3	B7ZAX9	76	85	SMARCA5	SWI/SNF-related matrix-associated actin-dependent regulator of chromatin subfamily A member 5	yes	2	1.14e-05	193.41		1	34426000	0	34426000
FLPAVSDENSKR	12	1	1361.69	P46087;F5GWB7;F5H709;F5H5X6;F5H359;F5H8G6	P46087	31	42	NOP2	Probable 28S rRNA (cytosine(4447)-C(5))-methyltransferase	yes	2;3	2.03e-07	193.38		2	53724000	0	53724000
SLEQLQKENK	10	1	1215.65	Q4LE64;Q14980	Q4LE64	1643	1652	NUMA1 variant protein;NUMA1	Nuclear mitotic apparatus protein 1	no	2	0.0004669	193.38		1	15419000	0	15419000
TPTGEGLLDSPSK	13	0	1300.65	B4E3H1;Q659E9;O95425;A0A6I8PIX7;A0A0J9YWY6	O95425	1111	1123	DKFZp586H1823;SVIL	Supervillin	no	2	2.45e-08	193.3		1	26646000	0	26646000
TNEKEQLQGLNDR	13	1	1543.76	Q16352	Q16352	92	104	INA	Alpha-internexin	yes	2	3.6e-08	193.3		1	6996300	0	6996300
ICPNDTGGLR	10	0	1101.52	Q99985;B4E2I9	Q99985	265	274	SEMA3C	Semaphorin-3C	yes	2	1.16e-05	193.28		1	29624000	0	29624000
TPCNAGTFSQPEK	13	0	1435.64	J3QT28;A0A140VJF3;O43684;B4DDM6;J3QSX4	J3QT28	127	139	BUB3	Mitotic checkpoint protein BUB3	yes	2	2.46e-08	193.28		1	16402000	0	16402000
LCNLEEGSPGSGTYTR	16	0	1739.78	B1AMU7;Q9Y3B2;R4GNH9;B1AMU4;R4GMQ7;B1AMU3	B1AMU7	25	40	EXOSC1	Exosome complex component CSL4	yes	2	5.65e-16	193.23		1	30598000	0	30598000
YAWQGVALLPFVDER	15	0	1762.9	B4DZC3;B3KMC9;Q9H0D6;B4E0B9	B4DZC3	588	602	XRN2	5-3 exoribonuclease 2	yes	2	8.1e-09	193.22		1	24629000	0	24629000
LTGKDVNFEFPEFQL	15	1	1782.88	P62081	P62081	180	194	RPS7	40S ribosomal protein S7	yes	2;3	2.98e-11	193.21		2	520380000	0	520380000
ELAVQIYEEAR	11	0	1319.67	O00571;A0A0D9SF53;A0A2R8Y4A4;B5BTY4;A0A2R8YFS5;A0A0D9SG12;A0A2R8YF78;A0A0D9SFB3;A0A2R8Y645;A0A2U3TZJ9;A0A2R8YCW1;A0A2R8YFR4;A0A2R8Y774;Q59GX6;A0A2R8Y5G6;A0A2R8YDH3;A0A2R8YDT5;A0A2R8Y7T2;B4DLU5;O15523;B4E010	O00571	277	287	DDX3X;DDX3Y	ATP-dependent RNA helicase DDX3X;ATP-dependent RNA helicase DDX3Y	yes	2	2.09e-06	193.1		1	332500000	0	332500000
GANLKDYYSR	10	1	1185.58	Q08211;Q58F26;Q6PJK6	Q08211	142	151	DHX9	ATP-dependent RNA helicase A	yes	2	1.75e-05	193.1		1	103400000	0	103400000
ILGPQGNTIKR	11	1	1195.7	Q07666;B4DDX2;B2R7B5;B4E043	Q07666	176	186	KHDRBS1	KH domain-containing, RNA-binding, signal transduction-associated protein 1	yes	2	3.14e-06	193.1		1	68888000	0	68888000
SGIQQIIECFR	11	0	1349.68	Q2TB10;C9JLY3;C9K0M9;C9JHX9	Q2TB10	41	51	ZNF800	Zinc finger protein 800	yes	2	2.09e-06	193.1		1	21614000	0	21614000
ALLDQLMGTAR	11	0	1187.63	Q1W6G4;Q9NQ29;Q53G47;F8WBC1;F2Z322	Q1W6G4	9	19	LUC7L	Putative RNA-binding protein Luc7-like 1	yes	2	2.09e-06	193.1		1	15536000	0	15536000
SRGFAFVYFENVDDAK	16	1	1863.88	Q8N1H4;B2RDQ3;P62995;Q68DZ9;Q59GA1;H7BXF3	Q8N1H4	122	137	TRA2B;DKFZp686F18120	Transformer-2 protein homolog beta	yes	2;3	8.5e-16	193.06		2	145560000	0	145560000
LSSQISAGEEK	11	0	1147.57	E5RJU9;Q86UE4;H0YB56	E5RJU9	270	280	MTDH	Protein LYRIC	yes	2	2.15e-06	192.91		1	55715000	0	55715000
YGLTLDPEADSEYLSR	16	0	1827.85	O95425;A0A6I8PIX7	O95425	120	135	SVIL	Supervillin	yes	2	6.07e-16	192.68		1	38200000	0	38200000
YGIICMEDLIHEIYTVGK	18	0	2153.05	P18124;A8MUD9;O95036	P18124	182	199	RPL7;WUGSC:H_RG054D04.1	60S ribosomal protein L7	yes	2;3	1.17e-14	192.65		4	1142400000	0	1142400000
RMATEVAADALGEEWKGYVVR	21	2	2350.17	Q96DV6;A2A3R6;P62753	Q96DV6	31	51	RPS6	40S ribosomal protein S6	yes	3;4	9.22e-24	192.64		4	278890000	0	278890000
SFLLDLLNATGKDSLTLVFVETK	23	1	2523.38	O00571;A0A0D9SF53;A0A2R8Y4A4;B5BTY4;A0A2R8YFS5;A0A0D9SG12;A0A2R8YF78;A0A0D9SFB3;A0A2R8Y645;A0A2U3TZJ9;A0A2R8YCW1;A0A2R8YFR4;A0A2R8Y774;Q59GX6;A0A2R8Y5G6;F6S8Q4;A0A2R8YDH3;A0A2R8YDT5;A0A2R8Y7T2;Q5S4N1;A0A0J9YVQ7	O00571	429	451	DDX3X	ATP-dependent RNA helicase DDX3X	yes	3	3.89e-31	192.63		1	190490000	0	190490000
VLNTNIDGR	9	0	1000.53	P62269;A0A0G2JQH2;Q5GGW2	P62269	15	23	RPS18	40S ribosomal protein S18	yes	2	2.4e-05	192.6		3	656580000	0	656580000
RLPDAHSDYAR	11	1	1299.63	A0A0S2Z4Z0;Q96PK6;B4DNG4	A0A0S2Z4Z0	637	647	RBM14	RNA-binding protein 14	yes	2;3	8.5e-08	192.5		2	39701000	0	39701000
GFGFVTYATVEEVDAAMNARPHKVDGR	27	2	2936.42	P09651;F8W6I7;A0A7I2V3W0;A0A024RB53;A0A7I2V3R8;A0A7I2V2L6;Q6IPF2;A0A2R8Y4L2;Q0VAC0;F8VZ49;Q9BSM5;A0A7I2YQX9;B4DP35;F8W646;B4E0B5;A0A7I2V3W4;A0A7I2V2Z4;A0A7I2V3C7;F8VYN5;A0A7I2V4M0	P09651	56	82	HNRNPA1;HNRPA1	Heterogeneous nuclear ribonucleoprotein A1;Heterogeneous nuclear ribonucleoprotein A1, N-terminally processed	yes	3;4;5	1.91e-36	192.47		4	361150000	0	361150000
NISHDTFGTTYGR	13	0	1467.67	A8K800;Q9H7B2	A8K800	253	265	RPF2	Ribosome production factor 2 homolog	yes	2;3	2.75e-06	192.44		2	34378000	0	34378000
SGDHLHNDSQIEADFR	16	0	1839.81	P11387;B9EG90;Q6NWZ5;Q6PK95;A0A7P0T9R7	P11387	2	17	TOP1	DNA topoisomerase 1	yes	2;3	3.28e-14	192.4		2	106000000	0	106000000
SRFWYFVSQLK	11	1	1459.76	Q02543;M0R117;B4DM74;B2R4C0;B4DM94;B4DUV3;Q53HD3;Q32XH3;M0R1A7;M0R3D6	Q02543	42	52	RPL18A	60S ribosomal protein L18a	no	2;3	3.82e-06	192.38		2	293210000	0	293210000
GYAYVEFENPDEAEK	15	0	1759.76	H3BV80;H3BMM9;H3BTC0;D3DU92;Q15287;H3BPG5;H3BMS0	H3BV80	110	124	RNPS1	RNA-binding protein with serine-rich domain 1	yes	2	2.25e-11	192.38		1	115210000	0	115210000
KKIEDNNTLVFIVDVK	16	2	1874.05	K7EMA7	K7EMA7	2	17	RPL23A		yes	2;4	1.86e-13	192.32		2	93564000	0	93564000
SGEGEVSGLMR	11	0	1120.52	Q13263;B2R8R5;M0R0K9	Q13263	473	483	TRIM28	Transcription intermediary factor 1-beta	yes	2	2.31e-06	192.32		1	22463000	0	22463000
TTYLVLDEADR	11	0	1294.64	P17844;B5BUE6;J3KTA4;B4DN41;B4DNG2;A0A7I2V2S0;Q59E92;A0A7I2V507;Q7Z2V5;A0A0G2JLI4;A0A7I2V5F5;J3KRZ1;J3QSF1	P17844	242	252	DDX5;DKFZp686J01190	Probable ATP-dependent RNA helicase DDX5	yes	2	2.33e-06	192.26		1	205540000	0	205540000
LFNDDNTIPFIIR	13	0	1576.82	B3KPM8;Q8N5C6	B3KPM8	235	247	SRBD1	S1 RNA-binding domain-containing protein 1	yes	2	3.1e-06	192.26		1	15650000	0	15650000
DVHEDSLTVVFENNWQPER	19	0	2313.07	A0A0F7KYT8;A0A8V8TMQ1;A0A0F7L1S3;P51114;B4DXZ6;A0A0F7L0Q8;A0A8V8TNP6;C9JAJ4	A0A0F7KYT8	22	40	FXR1	Fragile X mental retardation syndrome-related protein 1	yes	3	1.86e-23	192.24		1	35740000	0	35740000
WGFTKFNADEFEDMVAEKR	19	2	2319.06	F8W7C6;X5D7P1;X5D2T3;P27635;X1WI28	X5D2T3	171	189	RPL10	60S ribosomal protein L10	no	3;4	2.55e-23	192.16		2	122100000	0	122100000
EVVEAVTIVETPPMVVVGIVGYVETPR	27	0	2881.55	P39023;Q8TBW1;Q9NY85;G5E9G0;Q96QL0;B3KS36;B5MCW2;H7C422;H7C3M2;B4DN06;F8WCR1	P39023	71	97	RPL3;rpl3	60S ribosomal protein L3	yes	3	2.39e-36	192.12		3	410740000	0	410740000
SSGPYGGGGQYFAKPR	16	1	1627.77	P09651;F8W6I7;A0A7I2V3W0;A0A024RB53;A0A7I2V3R8;Q6IPF2;Q9BSM5;A0A7I2YQX9;B4DP35;B4E0B5;H0YH80;Q3MI39;A0A7I2V334;A0A7I2V2M7;A0A7I2V360;A0A7I2V497;A0A7I2V4F8;A0A7I2V520;A0A7I2V3U8;A0A7I2V2F1;A0A7I2V5N7;A0A7I2V2X1;A0A7I2YQY2;A0A7I2V4E2;A0A7I2V661;A0A7I2V5P1;A0A7I2V666;A0A7I2V3K5;A0A7I2V2R4;A0A7I2V453;A0A7I2V4P7;A0A7I2V2Q7;A0A7I2V459	P09651	337	352	HNRNPA1;HNRPA1	Heterogeneous nuclear ribonucleoprotein A1;Heterogeneous nuclear ribonucleoprotein A1, N-terminally processed	yes	2;3	3.84e-19	192.1		2	815550000	0	815550000
NLDDGIDDER	10	0	1160.49	A0A7I2YQ88;P11940;H0YAR2;A0A7I2V649;B4DZW4;E7EQV3;A0A087WTT1;B4DQX0;E7ERJ7;A0A7I2V4N4;A0A7I2YQE4;Q5VX58;Q9H361;Q3ZCS4;Q2VIP3;H0YAP2	A0A7I2YQ88	297	306	PABPC1;PABPC3	Polyadenylate-binding protein 1;Polyadenylate-binding protein;Polyadenylate-binding protein 3	yes	2	1.39e-05	191.85		1	73146000	0	73146000
LQLLEDDKENR	11	1	1371.7	P09874;B4E0E1;B2R5W3;A0A7I2V3E1	P09874	572	582	PARP1	Poly [ADP-ribose] polymerase 1	yes	2	1.3e-05	191.85		1	45505000	0	45505000
QELTSQAER	9	0	1060.51	Q4LE64;Q14980	Q4LE64	1319	1327	NUMA1 variant protein;NUMA1	Nuclear mitotic apparatus protein 1	no	2	2.62e-05	191.85		1	27130000	0	27130000
RRNTLQLHR	9	2	1192.69	P61313;B4DLP4;E7ERA2	P61313	194	202	RPL15	60S ribosomal protein L15;Ribosomal protein L15	yes	2	6.71e-05	191.78		1	70480000	0	70480000
RLFEGNALLR	10	1	1187.68	P46781;B5MCT8;C9JM19;B7Z732;A5D904	P46781	70	79	RPS9	40S ribosomal protein S9	yes	2	2.13e-05	191.67		1	377300000	0	377300000
NNLRDWLR	8	1	1085.57	C9JYQ9;H0Y8C2;Q6P5R6;K7ERI7;K7EMH1;K7ELC4;Q7Z4W8;P35268	Q7Z4W8	94	101	RPL22L1;RPL22	60S ribosomal protein L22-like 1;60S ribosomal protein L22	no	2	5.81e-05	191.63		1	649460000	0	649460000
IHAEFVQQK	9	0	1098.58	P19474	P19474	178	186	TRIM21	E3 ubiquitin-protein ligase TRIM21	yes	2	2.69e-05	191.63		1	21886000	0	21886000
IRELTAVVQKR	11	2	1311.8	P23396;Q53G83;E9PL09;E9PPU1;F2Z2S8;H0YCJ7;H0YF32;A7E2S3;E9PQ96;E9PJH4;E9PK82	P23396	66	76	RPS3	40S ribosomal protein S3	yes	2;3	6.42e-06	191.55		4	274080000	0	274080000
MGFTEVTPVTGASLR	15	0	1564.79	Q59EC0;A0A7P0Z4F9;A0A024DAK3;P55265;A0A7P0Z4K3;B7Z8Y3;A0A3B3ISU1	Q59EC0	820	834	ADAR	Double-stranded RNA-specific adenosine deaminase	yes	2	2.49e-11	191.52		1	23889000	0	23889000
KAEGEPQEESPLK	13	1	1440.71	Q9NYF8;Q6DCA8;A0A1W2PQ43;E9PQN2;E9PKI6;E9PK91;E9PK09;E9PJA7	Q9NYF8	168	180	BCLAF1	Bcl-2-associated transcription factor 1	yes	2	2.02e-06	191.26		1	8240800	0	8240800
NIKHSGNITFDEIVNIAR	18	1	2040.08	P30050	P30050	97	114	RPL12	60S ribosomal protein L12	yes	3;4	2.93e-17	191.15		2	224580000	0	224580000
LLSISGKR	8	1	872.544	A0A0S2Z491;A0A7I2YQC0;P06748;A0A0S2Z4G7;A4ZU86;A0A7I2V5S2;A0A140VJQ2;A0A7I2V2X9;A0A7I2V3U2;A0A7I2V433;E5RI98;A0A7I2V5J8;Q9BTI9;Q9NX34	A0A0S2Z491	135	142	NPM1	Nucleophosmin	no	2	6.32e-05	191.03		1	1049200000	0	1049200000
AFSYYGPLR	9	0	1072.53	Q16629;A0A0B4J1Z1;B4DEK2;C9JAB2;Q8NB80	Q16629	30	38	SRSF7	Serine/arginine-rich splicing factor 7	no	2	2.86e-05	191.03		1	545820000	0	545820000
NLIDAGVDALR	11	0	1155.62	A0A384N6C2;A0A7I2V2T3;A0A994J749;P12268;H0Y4R1;E7ETK5;A0A7I2YQK5;B7Z1G4;Q6RUP8	A0A384N6C2	312	322	IMPDH2	Inosine-5-monophosphate dehydrogenase 2	yes	2	2.69e-06	190.96		1	204510000	0	204510000
RPQYSNPPVQGEVMEGADNQGAGEQGRPVR	30	2	3222.52	Q7KZ24;P67809;Q6PKI6;H0Y449;C9J5V9;Q2VIK8;A0JLU4	Q7KZ24	203	232	YBX1	Nuclease-sensitive element-binding protein 1	yes	4	2.54e-37	190.93		1	40548000	0	40548000
IILDLISESPIK	12	0	1339.8	A0A994J4U9;A0A994J4S7;P61978;A0A994J6U9;A0A994J4E9;B4DUQ1;A0A994J782;Q5EC54;B4DFF1;Q5T6W2;A0A994J6T5	A0A994J4U9	208	219	HNRNPK;HNRPK	Heterogeneous nuclear ribonucleoprotein K	yes	2	1.82e-07	190.88		1	89970000	0	89970000
ILIAKPIMFR	10	1	1200.74	A8K6V7;Q9UN86;A0A7I2YQD9;A0A7I2V3P9	Q9UN86	388	397	G3BP2	Ras GTPase-activating protein-binding protein 2	no	2;3	0.0003223	190.88		3	70977000	0	70977000
DLLVQQASQCLSK	13	0	1488.76	Q1KMD3;H3BQZ7	Q1KMD3	509	521	HNRNPUL2;HNRNPUL2-BSCL2	Heterogeneous nuclear ribonucleoprotein U-like protein 2	yes	2	2.23e-06	190.86		1	69305000	0	69305000
GADIMYTGTVDCWR	14	0	1643.71	Q6I9V5;P12236;Q59EI9;A0A0S2Z3H3;P12235;A8K787;A0A0S2Z3C4	Q6I9V5	246	259	SLC25A6;SLC25A4	ADP/ATP translocase 3;ADP/ATP translocase 3, N-terminally processed;ADP/ATP translocase 1	no	2	7.2e-11	190.86		2	22617000	0	22617000
EKLQEEMLQREEAENTLQSFR	21	2	2607.26	V9HWE1;P08670;Q53HU8;B0YJC4;B3KRK8	V9HWE1	187	207	HEL113;VIM	Vimentin	yes	3;4	7.99e-24	190.83		2	67531000	0	67531000
GNFTLPEVAECFDEITYVELQKEEAQK	27	1	3186.51	Q00839;A0A1W2PPS1;B4DLR3;B3KX72;A0A1X7SBS1;A0A1W2PP35;Q96BA7;A0A994J6V2;Q5RI18;A0A1W2PPH7;A0A1W2PQL0;A0A1W2PP34;A0A1W2PPL4;Q7Z4Q5;A0A1W2PQD4	Q00839	638	664	HNRNPU;HNRPU	Heterogeneous nuclear ribonucleoprotein U	yes	3	3.55e-36	190.8		1	239730000	0	239730000
LNTLLQR	7	0	856.513	Q00839;A0A1W2PPS1;B4DLR3;B3KX72;A0A1X7SBS1;A0A1W2PP35;Q96BA7;A0A994J6V2;Q5RI18;A0A1W2PPH7;A0A1W2PQL0;A0A1W2PP34;A0A1W2PPL4;Q7Z4Q5;A0A1W2PQ74;A0A1W2PRZ7;A0A1W2PQD4;A0A1W2PPE9	Q00839	552	558	HNRNPU;HNRPU	Heterogeneous nuclear ribonucleoprotein U	yes	2	1.76e-05	190.71		1	69545000	0	69545000
RECPSDECGAGVFMASHFDR	20	1	2326.95	Q5RKT7;B2RDW1;P62979;A0A248RGE3;Q8WYN9	Q5RKT7	119	138	RPS27A;HEL112	Ubiquitin-40S ribosomal protein S27a;Ubiquitin;40S ribosomal protein S27a	yes	3;4	1.35e-23	190.67		2	82103000	0	82103000
MGAGMGFGLER	11	0	1124.51	M0QZM1;P52272;Q7KYM9;Q59ES8;Q6P2D7;M0R2I7	P52272	486	496	HNRNPM;ORF;HNRPM	Heterogeneous nuclear ribonucleoprotein M	no	2	2.79e-06	190.62		3	52474000	0	52474000
CKHFELGGDKK	11	2	1317.65	J3KQN4;P83881;H0Y5B4;H7BZ11;R4GN19;Q969Q0;B2R4V2	J3KQN4	124	134	RPL36A;RPL36A-HNRNPH2;RPL36AL	60S ribosomal protein L36a;60S ribosomal protein L36a-like	no	2;3	1.11e-07	190.57		2	59927000	0	59927000
NESLTEHPR	9	0	1081.52	B2RA91;F8VXG7;Q99590;Q05BS8;A0A0A0MTP7;B4DZM2	B2RA91	370	378	SCAF11;SFRS2IP	Protein SCAF11	yes	2	3.02e-05	190.52		1	18695000	0	18695000
VNILSDMHLR	10	0	1196.63	A0A0F7KYT8;A0A8V8TMQ1;A0A0F7L1S3;P51114;B4DXZ6;A0A0F7L0Q8;A0A8V8TNP6;B4DM78;E9PFF5;B4DM21;E7EU85;B4DGH9;C9JY20;C9JZE0	A0A0F7KYT8	181	190	FXR1	Fragile X mental retardation syndrome-related protein 1	yes	2	1.6e-05	190.51		1	50588000	0	50588000
VFLENVIR	8	0	988.571	B2R4R0;P62805;Q0VAS5;Q6B823	B2R4R0	61	68	HIST1H4H;HIST1H4A	Histone H4	yes	2	4.45e-05	190.49		2	2247400000	0	2247400000
SINPLGGFVHYGEVTNDFVMLK	22	0	2436.21	P39023;Q8TBW1;Q9NY85;G5E9G0;Q96QL0;Q9BT63;B3KS36;Q49AJ9	P39023	313	334	RPL3;rpl3	60S ribosomal protein L3	yes	2;3;4	2.24e-30	190.37		9	2619600000	0	2619600000
LNRLPAAGVGDMVMATVK	18	1	1841.99	Q9BTQ7;P62829;J3KT29;C9JD32;B9ZVP7	Q9BTQ7	43	60	RPL23	60S ribosomal protein L23	yes	2;3	2.04e-14	190.37		9	620300000	0	620300000
LREDENAEPVGTTYQK	16	1	1848.89	A0A2Z6ATB6;Q16643;D6R9W4;B3KSQ7	A0A2Z6ATB6	150	165	DBN1	Drebrin	yes	2;3	1.76e-13	190.37		2	101880000	0	101880000
KATGPPVSELITK	13	1	1339.77	P16401	P16401	37	49	HIST1H1B	Histone H1.5	yes	2;3	5.16e-08	190.35		2	240580000	0	240580000
LKVPPAINQFTQALDR	16	1	1810.01	P62424;Q5T8U3	P62424	74	89	RPL7A	60S ribosomal protein L7a	yes	2;3	1.83e-16	190.34		2	2566000000	0	2566000000
ATENDIYNFFSPLNPVR	17	0	1995.97	P31943;G8JLB6;A0A384MEJ3;H0YBD7;E9PCY7;A0A9L9PY23;Q68DG4;B4DP51;P52597;B4DKS8	P31943	300	316	HNRNPH1;DKFZp686A15170;HNRNPF	Heterogeneous nuclear ribonucleoprotein H;Heterogeneous nuclear ribonucleoprotein H, N-terminally processed;Heterogeneous nuclear ribonucleoprotein F;Heterogeneous nuclear ribonucleoprotein F, N-terminally processed	no	2;3	1.35e-14	190.3		2	307520000	0	307520000
SVEEEEQVWR	10	0	1289.59	Q9P2E9;A7BI36;A1A5C4;F8W7S5;A1A5C5;A0A087WU26;B3KSG1	Q9P2E9	1148	1157	RRBP1	Ribosome-binding protein 1	yes	2	1.64e-05	190.26		1	51420000	0	51420000
EILVADEQNR	10	0	1185.6	Q9BRZ2	Q9BRZ2	520	529	TRIM56	E3 ubiquitin-protein ligase TRIM56	yes	2	1.64e-05	190.26		1	18695000	0	18695000
YSQVLGLGGR	10	0	1048.57	F5H8D7;Q59HH7;P18887;B4DTD3;V9VB20;M4WFF9	F5H8D7	339	348	XRCC1	DNA repair protein XRCC1	yes	2	1.64e-05	190.26		1	14796000	0	14796000
VIEEEWQQVDR	11	0	1429.68	P42166	P42166	501	511	TMPO	Lamina-associated polypeptide 2, isoform alpha;Thymopoietin;Thymopentin	yes	2	2.89e-06	190.24		1	80726000	0	80726000
AGTGLVAGEVVVDALPYFDQGYEAPGVR	28	0	2849.42	O75934;B2R7W3;Q53HE3	O75934	2	29	BCAS2	Pre-mRNA-splicing factor SPF27	yes	3	1.7e-36	190.24		1	77315000	0	77315000
IQELENLPGSLAGDLR	16	0	1723.91	P51532;Q9HBD4;A0A2R8Y4P4;A7E2E1;A0A2R8Y7S2;A0A994J6Y9;B9EGQ8;A0A2R8YGG3;A0A2R8YGP5;Q59FZ6;A0A994J4Z2;A5D6X0	P51532	382	397	SMARCA4	Transcription activator BRG1	yes	2	8.06e-16	190.1		1	15701000	0	15701000
HGSLGFLPR	9	0	982.535	P39023;Q96QL0;B3KS36;H7C422;H7C3M2;B4DN06;F8WCR1	P39023	11	19	RPL3	60S ribosomal protein L3	yes	2	3.15e-05	190.08		1	1202500000	0	1202500000
IPQLLLER	8	0	980.602	Q7L2E3;H7BXY3	Q7L2E3	467	474	DHX30	Putative ATP-dependent RNA helicase DHX30	yes	2	4.63e-05	190.08		1	57688000	0	57688000
ITITNDKGR	9	1	1016.56	Q53FC7;B3KSM6;B2R6X5;A0A384NKX5;P17066;B4DHP5;V9GZ37;B3KTT5;B4DVU9;B4E1S9;B4E388;B4DNT8;P11142;V9HW22;E9PKE3;Q53GZ6;B3KTV0;Q96IS6;E9PNE6;B4E1Q1;P54652;A0A384MDT7;A8K7Q2;B3KUS2;P34931;B4DXY3;E9PS65;B4DI54;E9PM13;Q96H53;A0A1U9X7W7;A0A1U9X7X4;Q96BE0;A0A1U9X7X9;Q53FA3;B2RCQ9;B4DFN9;A0A0G2JIW1;A8K5I0;P0DMV8;B4E1T6;B4DWK5;B4DI39;B4DNX1;Q59EJ3;A0A1U9X7W4;P0DMV9	P11142	501	509	HSPA6;HSPA1A;HSPA8;HEL-S-72p;HSPA2;HSPA1L;HEL-S-103;HSPA1B	Heat shock 70 kDa protein 6;Heat shock cognate 71 kDa protein;Heat shock-related 70 kDa protein 2;Heat shock 70 kDa protein 1-like;Heat shock 70 kDa protein 1A;Heat shock 70 kDa protein 1B	no	2	4.63e-05	190.08		1	52496000	0	52496000
MDQAIIFCR	9	0	1152.54	A0A7I2V430;A0A7I2V4F0;A3RJH1;Q92499;A0A087X2G1;A0A087WZ71;F1T0B3;A0A7I2YQ77;A0A7I2V2M5;B4DP70	A0A7I2V430	463	471	DDX1	ATP-dependent RNA helicase DDX1	yes	2	3.15e-05	190.08		2	28120000	0	28120000
FPTLWSGAR	9	0	1033.53	Q1KMD3;H3BQZ7	Q1KMD3	274	282	HNRNPUL2;HNRNPUL2-BSCL2	Heterogeneous nuclear ribonucleoprotein U-like protein 2	yes	2	3.15e-05	190.08		1	24077000	0	24077000
AAQDRDQIYRR	11	2	1390.71	Q8N1H4;B2RDQ3;P62995;Q68DZ9;Q59GA1;H7C2L4	Q8N1H4	216	226	TRA2B;DKFZp686F18120	Transformer-2 protein homolog beta	yes	2;3	7.5e-06	190.03		2	172240000	0	172240000
RGFGFVEFEDPR	12	1	1454.69	Q13243;Q59EK7;B4DJK0;B4DUA4;G3V5K8	Q13243	37	48	SRSF5	Serine/arginine-rich splicing factor 5	yes	2;3	2.98e-07	190.02		2	157750000	0	157750000
INISEGNCPER	11	0	1287.59	Q15365;Q53SS8;F8VTZ0;B4DRD7;H3BRU6;F8VZX2;A0A384N6B9;Q15366;F8VXH9;B4DLC0;F8W0G4;F8W1G6;J3QT27;Q5MJP6;E9PFP8;P57721	Q15365	47	57	PCBP1;PCBP2;PCBP3	Poly(rC)-binding protein 1;Poly(rC)-binding protein 2;Poly(rC)-binding protein 3	no	2	2.96e-06	190.02		1	51612000	0	51612000
EIVRDIKEK	9	2	1128.65	A0A2R8YEA7;G8FSY7;A0A173GMX0;I3L4N8;P63261;Q8WVW5;B4E3A4;A0A804GS07;B4DVQ0;A0A6Q8PFE4;V9HVZ7;A4UCT3;Q6S8J3;A5A3E0;P0CG38;P0CG39;P60709;Q1KLZ0;Q53G76;Q53GK6;Q53G99;B4E335;B4DW52;E7EVS6;A0A2R8Y793;B7ZAP6;Q6PJ43;B3KWQ3;D2JYH4;P62736;P63267;B3KW67;B4DUI8;Q13707;B3KPP5;P68133;P68032;B7Z6P1;A8K3K1;A6NL76;A0A804HKV3;B3KUD3	I3L4N8	183	191	ACTB;ACTG1;HEL-176;POTEE;POTEF;POTEI;POTEJ;PS1TP5BP1;ACTA2;ACTG2;ACTA1;ACTC1	Actin, cytoplasmic 2;Actin, cytoplasmic 2, N-terminally processed;POTE ankyrin domain family member E;POTE ankyrin domain family member F;POTE ankyrin domain family member I;POTE ankyrin domain family member J;Actin, cytoplasmic 1;Actin, cytoplasmic 1, N-terminally processed;Actin, aortic smooth muscle;Actin, gamma-enteric smooth muscle;Actin, alpha skeletal muscle;Actin, alpha cardiac muscle 1	no	2	0.00091709	190.02		1	35409000	0	35409000
ILIFSSR	7	0	834.496	Q8TDN6;A0JLQ5;B4E0B8;Q9NUW4	Q8TDN6	62	68	BRIX1;BXDC2	Ribosome biogenesis protein BRX1 homolog	yes	2	1.89e-05	189.97		1	30578000	0	30578000
MDSFDEDLARPSGLLAQER	19	1	2149.01	Q9Y2W1;A0A3B3ITZ9	Q9Y2W1	573	591	THRAP3	Thyroid hormone receptor-associated protein 3	yes	3	2.28e-23	189.9		3	203730000	0	203730000
GFIKDVHEDSLTVVFENNWQPER	23	1	2758.34	A0A0F7KYT8;A0A8V8TMQ1;A0A0F7L1S3;P51114;A0A0F7L0Q8;A0A8V8TNP6	A0A0F7KYT8	18	40	FXR1	Fragile X mental retardation syndrome-related protein 1	yes	3;4	5.27e-31	189.82		2	183560000	0	183560000
KEDMEYALR	9	1	1153.54	Q13242;A0A9L9PX63;A8K3M9;A0A9L9PY11;A0A9L9PXJ8;H0YIB4	Q13242	155	163	SRSF9	Serine/arginine-rich splicing factor 9	yes	2	4.84e-05	189.82		2	58532000	0	58532000
DVHEDSVTIFFENNWQSER	19	0	2351.05	A0A994J7P9;P51116	A0A994J7P9	105	123	FXR2	Fragile X mental retardation syndrome-related protein 2	yes	3	2.41e-23	189.81		1	18900000	0	18900000
ECLPLIIFLR	10	0	1272.73	B2R491;P62701;Q96IR1;Q53HV1;B7Z1M6	B2R491	40	49	RPS4X	40S ribosomal protein S4;40S ribosomal protein S4, X isoform	yes	2	1.72e-05	189.78		2	1591200000	0	1591200000
KADIDLTK	8	1	902.507	P62269	P62269	47	54	RPS18	40S ribosomal protein S18	yes	2	7.17e-05	189.73		1	309820000	0	309820000
LRSSVPGVR	9	1	969.572	V9HWE1;P08670;Q53HU8;B0YJC4;B3KRK8;A0A1B0GTT5;A0A1B0GVG8	V9HWE1	70	78	HEL113;VIM	Vimentin	yes	2	4.78e-05	189.73		1	131350000	0	131350000
RPTWAEER	8	1	1043.51	Q8ND56;A0A0G2JQ95;A0A096LP11;A0A140TA76	Q8ND56	382	389	LSM14A	Protein LSM14 homolog A	yes	2	7.17e-05	189.73		1	44137000	0	44137000
QLAQKYNCDK	10	1	1266.6	Q3MIH3;P62987;M0R2S1;M0R1M6	Q3MIH3	84	93	UBA52	Ubiquitin-60S ribosomal protein L40;Ubiquitin;60S ribosomal protein L40	yes	2	2.54e-05	189.7		1	29517000	0	29517000
ALLAANEEEDR	11	0	1229.59	Q5C9Z4	Q5C9Z4	174	184	NOM1	Nucleolar MIF4G domain-containing protein 1	yes	2	3.04e-06	189.7		1	15065000	0	15065000
VGNLGLATSFFNER	14	0	1523.77	O00571;A0A0D9SF53;A0A2R8Y4A4;B5BTY4;A0A2R8YFS5;A0A0D9SG12;A0A2R8YF78;A0A0D9SFB3;A0A2R8Y645;A0A2U3TZJ9;A0A2R8YCW1;A0A2R8YFR4;A0A2R8Y774;Q59GX6;A0A2R8Y5G6;F6S8Q4;A0A2R8YDT5;A0A2R8Y7T2;Q5S4N1;A0A0J9YVQ7;A0A087WVZ1	O00571	535	548	DDX3X	ATP-dependent RNA helicase DDX3X	yes	2;3	8.08e-11	189.66		2	393610000	0	393610000
LAYLQILSEETSVK	14	0	1592.87	A0A7P0TBA9;B7ZKK7;P19525;Q8IW76;A0A7P0Z4M0;Q05CP4;Q6PK38	A0A7P0TBA9	160	173	EIF2AK2	Interferon-induced, double-stranded RNA-activated protein kinase	yes	2	8.14e-11	189.58		1	96687000	0	96687000
PEFLEDPSVLTK	12	0	1373.71	P42166;P42167;G5E972	P42166	2	13	TMPO	Lamina-associated polypeptide 2, isoform alpha;Thymopoietin;Thymopentin;Lamina-associated polypeptide 2, isoforms beta/gamma;Thymopoietin;Thymopentin	no	2	1.17e-05	189.58		1	58307000	0	58307000
VFFTCNACGESVKK	14	1	1645.76	Q9NX58;A8K3Y5;D6RDJ1	Q9NX58	2	15	LYAR	Cell growth-regulating nucleolar protein	yes	2;3	1.16e-08	189.57		2	209640000	0	209640000
RFTFQVIIDGR	11	1	1350.74	A0A7P0TBA9;B7ZKK7;P19525;A0A7P0TAL9;Q8IW76;A0A7P0Z4M0;Q05CP4;Q6PK38	A0A7P0TBA9	40	50	EIF2AK2	Interferon-induced, double-stranded RNA-activated protein kinase	yes	2;3	0.00013318	189.57		2	40159000	0	40159000
VREEEIEVDSR	11	1	1359.66	B2RAU8;A0A0A0MRM9;Q14978;Q96J17	B2RAU8	628	638	NOLC1	Nucleolar and coiled-body phosphoprotein 1	yes	2	0.00013552	189.57		1	14296000	0	14296000
GLCAIAQAESLR	12	0	1287.66	P23396;Q53G83;F2Z2S8;H0YCJ7;H0YF32;A7E2S3;Q9NQS8	P23396	95	106	RPS3	40S ribosomal protein S3	yes	2;3	2.1e-07	189.38		2	1286600000	0	1286600000
TKLQNKEHVIEALR	14	2	1677.95	F8W7C6;X5D7P1;H7C123;H7C2C5;X5D2T3;P27635;X1WI28	X5D2T3	140	153	RPL10	60S ribosomal protein L10	no	2;3;4	1.87e-08	189.33		3	242030000	0	242030000
DLLDLLVEAK	10	0	1127.64	O00571;A0A0D9SF53;A0A2R8Y4A4;B5BTY4;A0A2R8YFS5;A0A0D9SG12;A0A2R8YF78;A0A0D9SFB3;A0A2R8Y645;A0A2U3TZJ9;A0A2R8YCW1;A0A2R8YFR4;A0A2R8Y774;Q59GX6;A0A2R8Y5G6;F6S8Q4;A0A2R8YDT5;A0A2R8Y7T2;B4DLU5;O15523;Q5S4N1;B4E132;A0A0J9YVQ7;A0A087WVZ1	O00571	555	564	DDX3X;DDX3Y	ATP-dependent RNA helicase DDX3X;ATP-dependent RNA helicase DDX3Y	yes	2	1.82e-05	189.13		1	504140000	0	504140000
IETIEVMEDR	10	0	1233.59	A0A7I2V2R3;A0A7I2V5D8;A0A384NL63;P51991;B4E3E6;B4DDB6;A0A7I2V4J6;A0A7I2V4G0;A0A7I2V402;Q65ZQ3	A0A7I2V2R3	152	161	HNRNPA3;HNRPA3;D10S102	Heterogeneous nuclear ribonucleoprotein A3	yes	2	1.82e-05	189.13		2	87782000	0	87782000
RRDLAQALINR	11	2	1324.77	P46087;F5GYR3	P46087	321	331	NOP2	Probable 28S rRNA (cytosine(4447)-C(5))-methyltransferase	yes	2;3	7.84e-07	189.13		2	57695000	0	57695000
NAVITVPAYFNDSQR	15	0	1693.84	A0A7I2V2G2;A0A7I2V2S7;D6RCD7;B7Z4V2;V9HW84;A0A384P5G6;Q8N1C8;P38646;B7Z1V7;A0A7I2YQB2;A0A7I2V3F7;B7Z4T3;H0Y8K0;Q2F839	A0A7I2V2G2	119	133	HSPA9;HEL-S-124m	Stress-70 protein, mitochondrial	yes	2	3.15e-11	189.13		1	17938000	0	17938000
ILGADTSVDLEETGR	15	0	1574.78	V9HW26;P25705;K7EK77;B4DGW3;K7ERX7;K7EJP1;K7EQH4;K7ESA0	V9HW26	59	73	HEL-S-123m;ATP5A1	ATP synthase subunit alpha;ATP synthase subunit alpha, mitochondrial	yes	2	3.15e-11	189.13		1	13497000	0	13497000
NAVWALSNLCR	11	0	1302.65	C9JYI4;P52294;Q5BKZ2;G1UI19;Q5TFJ7;B3KXZ2;B3KWR2;A0A8V8TLL2;A0A8V8TMV2;B4DII5;A0A8V8TL88;O60684;B4DWX3;O15131	C9JYI4	231	241	KPNA1;KPNA6;KPNA5	Importin subunit alpha-5;Importin subunit alpha-5, N-terminally processed;Importin subunit alpha;Importin subunit alpha-7;Importin subunit alpha-6	yes	2	3.2e-06	189.13		1	9285700	0	9285700
ISAVSVAER	9	0	930.513	Q08211;Q58F26;Q6PJK6	Q08211	448	456	DHX9	ATP-dependent RNA helicase A	yes	2	3.48e-05	188.98		1	96857000	0	96857000
EIIDLVLDR	9	0	1084.61	P68363;B3KPS3;B3KT06;A8JZY9;F8VVB9;F8VQQ4;F8VRZ4;F8VS66;Q53GA7;F5H5D3;Q9BQE3;B7Z1K5;Q8N532	P68363	113	121	TUBA1B;TUBA1A;TUBA1C	Tubulin alpha-1B chain;Tubulin alpha-1C chain	no	2	3.48e-05	188.98		1	63169000	0	63169000
AVAGWEEVLR	10	0	1128.59	Q7L2E3;H7BXY3	Q7L2E3	942	951	DHX30	Putative ATP-dependent RNA helicase DHX30	yes	2	1.84e-05	188.98		1	51111000	0	51111000
VSEVKPTYR	9	1	1077.58	Q2NLD4;Q2NLC9;Q5U0P9;Q56A79;Q00577	Q2NLD4	209	217	PURA	Transcriptional activator protein Pur-alpha	yes	2	5.11e-05	188.98		1	26919000	0	26919000
KLCLNICVGESGDRLTR	17	2	1990.01	P62913;Q5VVD0;Q5VVC8	P62913	19	35	RPL11	60S ribosomal protein L11	yes	2;3;4	2.01e-16	188.91		3	214830000	0	214830000
AKLVILANNCPALRK	15	2	1679.99	P62888;E5RI99	P62888	43	57	RPL30	60S ribosomal protein L30	yes	2;3;4	2.67e-08	188.87		3	177190000	0	177190000
RISAVSVAQR	10	1	1085.63	Q7L2E3;H7BXY3	Q7L2E3	493	502	DHX30	Putative ATP-dependent RNA helicase DHX30	yes	2	2.79e-05	188.87		1	55189000	0	55189000
AVAAAAAAAVTPAAIAAATTTLAQEEPVAAPEPK	34	0	3113.66	A0A0S2Z4W1;A9Z1X7;B7Z7U0;A0A0S2Z4Z6;Q8IYB3;A0A994J4Y3;A0A994J7H1;A0A994J7V4	A0A0S2Z4W1	836	869	SRRM1	Serine/arginine repetitive matrix protein 1	yes	3;4	3.26e-43	188.8		2	469740000	0	469740000
IYGETPEACR	10	0	1194.53	A0A994J7P9;P51116	A0A994J7P9	347	356	FXR2	Fragile X mental retardation syndrome-related protein 2	yes	2	1.88e-05	188.76		1	139130000	0	139130000
GVEICIATPGR	11	0	1171.6	P17844;B5BUE6;J3KTA4;B4DN41;B4DNG2;A0A7I2V2S0;Q59E92;A0A7I2V507;Q7Z2V5;A0A0G2JLI4;A0A7I2V5F5;J3KRZ1;J3QSF1;A0A1X7SBZ2;A0A5H1ZRQ2;Q59F66;Q92841;B4DZQ7	P17844	217	227	DDX5;DKFZp686J01190;DDX17	Probable ATP-dependent RNA helicase DDX5;Probable ATP-dependent RNA helicase DDX17	no	2	3.33e-06	188.66		1	278310000	0	278310000
VLNTNIDGRR	10	1	1156.63	P62269;A0A0G2JQH2;Q5GGW2	P62269	15	24	RPS18	40S ribosomal protein S18	yes	2	2.84e-05	188.66		2	128510000	0	128510000
TVEVAEGEAVR	11	0	1158.59	E5RJU9;Q86UE4;H0YB56	E5RJU9	109	119	MTDH	Protein LYRIC	yes	2	3.33e-06	188.66		1	72458000	0	72458000
MAVTFIGNSTAIQELFKR	18	1	2025.07	P07437;A0A384NYT8;Q5JP53;Q5SU16;B7ZAF0;Q6LC01;B4DY90;Q5ST81;B7ZAK1;B4DQN9;Q9BUU9;B4E052;B4DMU8;B4DXZ5;Q96B85;B4DMJ5;Q6P602;A4UCU2	P07437	363	380	TUBB	Tubulin beta chain	yes	3	2.81e-17	188.59		1	44032000	0	44032000
HGGSPQPLATTPLSQEPVNPPSEASPTR	28	0	2851.41	A0A140VK53;Q9UQ35;I3L4D8;I3L182;Q9UQ39	A0A140VK53	374	401	SRRM2	Serine/arginine repetitive matrix protein 2	yes	3	2.39e-36	188.38		1	47131000	0	47131000
DIELVMSQANVSR	13	0	1460.73	F8VZJ2;B4DDI8;F8W0W4;A0A7I2V2K5;H0YHX9;A0A7I2V473;Q13765;E9PAV3	F8VZJ2	101	113	NACA	Nascent polypeptide-associated complex subunit alpha;Nascent polypeptide-associated complex subunit alpha, muscle-specific form	yes	2	4.14e-08	188.28		1	11228000	0	11228000
GKLPIVNEDDELVAIIAR	18	1	1964.09	A0A384N6C2;A0A7I2V2T3;A0A994J749;P12268;H0Y4R1;E7ETK5;A0A7I2YQK5;B7Z1G4;Q6QE17	A0A384N6C2	207	224	IMPDH2	Inosine-5-monophosphate dehydrogenase 2	yes	2;3	7.91e-12	188.09		2	134900000	0	134900000
LEGLGSSEADQDGLASTVR	19	0	1903.91	Q8TB01;Q6NWZ1;Q07065;B3KVX6	Q8TB01	413	431	CKAP4	Cytoskeleton-associated protein 4	yes	2	4.35e-13	188.09		1	14081000	0	14081000
SVFALTNGIYPHK	13	0	1445.77	Q8TBK5;Q8N5Z7;Q9HBB3;Q02878;B2R4K7;B4DRX3	Q8TBK5	273	285	RPL6	60S ribosomal protein L6	yes	2;3	4.22e-08	188.04		2	1535900000	0	1535900000
RTNSTFNQVVLK	12	1	1405.77	J3QQ67;Q07020;Q0QEW2;G3V203;H0YHA7;F8VYV2;B4DDY5;A0A075B7A0	J3QQ67	40	51	RPL18	60S ribosomal protein L18	yes	2;3	3.53e-07	188.04		2	594470000	0	594470000
HLREYQDLLNVK	12	1	1526.82	V9HWE1;P08670;Q53HU8;B0YJC4;B3KRK8;B0YJC5;Q53SB5;P17661;Q45VM7;Q45VM8;Q45VM6;L7RDA5;A0A384NPX1;A5Z217;Q9H319;B4DJT7;Q5RLN2;E7EMV2;A5YM63;E7ESP9;P07197;Q16352;Q59EM6;B4DE66	V9HWE1	379	390	HEL113;VIM;tmp_locus_29;DES;NEFM;INA	Vimentin;Desmin;Neurofilament medium polypeptide;Alpha-internexin	no	2;3	6.82e-06	188.04		4	429520000	0	429520000
VVANSKESYELR	12	1	1393.72	K7ERI7;K7EMH1;Q7Z4W8;P35268	Q7Z4W8	102	113	RPL22	60S ribosomal protein L22	no	2;3	3.46e-07	188.04		2	361670000	0	361670000
AAECNIVVTQPR	12	0	1356.68	Q08211;Q58F26;Q6PJK6	Q08211	435	446	DHX9	ATP-dependent RNA helicase A	yes	2;3	1.64e-05	187.99		2	446710000	0	446710000
GFAFVYFENVDDAK	14	0	1620.75	Q8N1H4;B2RDQ3;P62995;Q68DZ9;Q59GA1;H7BXF3	Q8N1H4	124	137	TRA2B;DKFZp686F18120	Transformer-2 protein homolog beta	yes	2	9.32e-11	187.99		1	329580000	0	329580000
DKDAYSSFGSR	11	1	1231.55	O00571;A0A0D9SF53;A0A2R8Y4A4;B5BTY4;A0A2R8YFS5;A0A0D9SG12;A0A2R8YF78;A0A0D9SFB3;A0A2R8Y645;A0A2U3TZJ9;A0A2R8YCW1;A0A2R8YFR4;A0A2R8Y774;Q59GX6;A0A2R8Y5G6;F6S8Q4;A0A2R8YDH3;B4DLU5;O15523;B4E010;B4E132;B4E3C4;A0A2R8Y650;A0A2R8YCU0;B4DLA0;A0A2R8YF89;C9J081;A0A087WX09;C9J8G5	O00571	65	75	DDX3X;DDX3Y	ATP-dependent RNA helicase DDX3X;ATP-dependent RNA helicase DDX3Y	yes	2;3	0.00018262	187.99		2	64146000	0	64146000
SIPSLVDGFKPGQR	14	1	1499.81	Q71UH4;Q02880;A0A8V8TP20;A0A8V8TPE3;B4DKD0;E9PCY5;A0A8V8TN33;Q59H80	Q71UH4	707	720	TOP2B	DNA topoisomerase 2;DNA topoisomerase 2-beta	yes	2;3	2.73e-08	187.97		2	69112000	0	69112000
FSSSIENSDSPVR	13	0	1423.66	O95425;A0A6I8PIX7	O95425	911	923	SVIL	Supervillin	yes	2	3e-06	187.97		1	14740000	0	14740000
RCDIIIISGR	10	1	1201.66	Q00341;A0A024R4E5;B2R5V9;B4DKR8;H0Y394;Q96CF6;Q6ZS03;Q2HJC8;Q6ZN49	Q00341	947	956	HDLBP	Vigilin	yes	2	3.01e-05	187.97		1	7777000	0	7777000
IDKYTEVLK	9	1	1107.62	Q5QTS3;A0A384ME37;P40429;Q9BSQ6;A0A7I2V2L9;M0QYS1;Q53H34;Q8J015;Q0VGL3	Q5QTS3	189	197	RPL13A;RPL13a	60S ribosomal protein L13a	yes	2	5.62e-05	187.82		1	409760000	0	409760000
VQTEVLQKR	9	1	1099.63	Q6IB29;H7C2Q8;Q99848	Q6IB29	180	188	EBNA1BP2	Probable rRNA-processing protein EBP2	yes	2	5.74e-05	187.8		1	23800000	0	23800000
HVVFIAQRR	9	1	1124.66	A0A2R8Y623;P62081;B5MCP9	P62081	91	99	RPS7	40S ribosomal protein S7	no	2	5.75e-05	187.78		1	70819000	0	70819000
TEELEEESFPER	12	0	1493.65	Q9Y2W1;A0A3B3ITZ9	Q9Y2W1	487	498	THRAP3	Thyroid hormone receptor-associated protein 3	yes	2	2.43e-07	187.64		1	37216000	0	37216000
AASAAAASAAAASAASGSPGPGEGSAGGEKR	31	1	2542.2	Q13263;B2R8R5	Q13263	2	32	TRIM28	Transcription intermediary factor 1-beta	yes	3	1.87e-42	187.43		1	32397000	0	32397000
QAGEVTFADAHRPK	14	1	1525.76	Q13243;Q59EK7;Q86U32	Q13243	130	143	SRSF5;SFRS5	Serine/arginine-rich splicing factor 5	yes	2;3	1.43e-10	187.42		2	229250000	0	229250000
QLAAAFQEEFTVR	13	0	1508.76	A0A994J7P9;P51116	A0A994J7P9	297	309	FXR2	Fragile X mental retardation syndrome-related protein 2	yes	2	2.19e-06	187.42		1	38352000	0	38352000
RLAAEATEWQR	11	1	1329.68	H3BLV9;Q96SB4;A8K8B2	H3BLV9	246	256	SRPK1	SRSF protein kinase 1	yes	2	5.52e-06	187.42		1	16245000	0	16245000
QSSGASSSSFSSSR	14	0	1360.59	O00571;A0A0D9SF53;A0A2R8Y4A4;B5BTY4;A0A2R8YFS5;A0A0D9SG12;A0A2R8YF78;A0A0D9SFB3;A0A2R8Y645;A0A2U3TZJ9;A0A2R8YCW1;A0A2R8YFR4;A0A2R8Y774;Q59GX6;A0A2R8Y5G6;F6S8Q4;A0A2R8YDT5;A0A2R8Y7T2;B4DLU5;Q5S4N1;A0A0J9YVQ7;A0A087WVZ1	O00571	604	617	DDX3X	ATP-dependent RNA helicase DDX3X	yes	2	9.82e-11	187.31		1	31382000	0	31382000
SLEDENKEAFR	11	1	1336.63	P48681	P48681	702	712	NES	Nestin	yes	2	5.49e-06	187.22		1	13898000	0	13898000
SAAEMYGSVTEHPSPSPLLSSSFDLDYDFQR	31	0	3432.55	P07910;G3V2Q1;B2R603;A8K9A4;G3V576;G3V555;G3V575	P07910	100	130	HNRNPC	Heterogeneous nuclear ribonucleoproteins C1/C2	yes	3	1e-42	187.13		1	35601000	0	35601000
VTMESALTAR	10	0	1077.55	F5H6E2;O00159;B7Z3E5;I3L501	F5H6E2	10	19	MYO1C	Unconventional myosin-Ic	yes	2	2.16e-05	187		2	50102000	0	50102000
ATLLLESGIR	10	0	1071.63	O60524;G3V5V3;G3V4D9;G3V547	O60524	48	57	NEMF	Nuclear export mediator factor NEMF	yes	2	2.16e-05	187		1	42068000	0	42068000
ALASFNQEER	10	0	1163.56	A0A494C050;Q8N5F7;Q5M9Q1	A0A494C050	380	389	NKAP;NKAPL	NF-kappa-B-activating protein;NKAP-like protein	yes	2	2.16e-05	187		1	38884000	0	38884000
VLLGSVSGLAGGFVGTPADLVNVR	24	0	2297.27	B4DLN1;B4E1E9;A0A0S2Z382;A0A0S2Z3G3;Q9UBX3;A0A0S2Z3I3;F6RGN5;I3L1E8	B4DLN1	258	281	SLC25A10	Mitochondrial dicarboxylate carrier	yes	3	3.24e-31	186.9		1	73141000	0	73141000
VEQATKPSFESGR	13	1	1434.71	P38159;H3BT71;B4E352;H0Y6E7	P38159	81	93	RBMX	RNA-binding motif protein, X chromosome;RNA-binding motif protein, X chromosome, N-terminally processed	yes	2;3	1.11e-07	186.87		2	246670000	0	246670000
YRAFITNIPFDVK	13	1	1582.85	P52272;M0R019;B4DEG4;M0R2T0;M0R0N3;M0QYQ7;M0R0Y6	P52272	71	83	HNRNPM	Heterogeneous nuclear ribonucleoprotein M	yes	2;3	6.77e-08	186.87		2	44626000	0	44626000
CQLEINFNTLQTK	13	0	1607.8	A0A804HII9;A0A804HLD0;A0A024R694;A0A804HK61;A0A804HJU8;A0A804HLF4;P12814;A0A804HKE2;A0A7I2V4Y4;A0A804HIN7;Q86TX4;A0A804HI95;A0A494C1A0;P35609;B7Z2N5;B7Z4P6;Q59FD9;B7Z4K1;A0A0S2Z3G9;O43707;A0A8V8TL71;F5GXS2;H7C144;Q96BG6;B4E337;B4DSX0;H9KV75;B7Z565;A0A804HL31;B2R8Y4;Q08043;B4DZQ2;A0A087WSZ2;Q4VAM3	A0A0S2Z3G9	351	363	ACTN1;ACTN2;ACTN4;ACTN3	Alpha-actinin-1;Alpha-actinin-2;Alpha-actinin-4;Alpha-actinin-3	no	2	4.61e-08	186.87		1	18233000	0	18233000
RQPAPPR	7	1	820.467	Q6IAX2;P46778;Q59GK9	Q6IAX2	130	136	RPL21	60S ribosomal protein L21	yes	2	3.67e-05	186.84		1	113680000	0	113680000
NEEPSEEEIDAPKPK	15	1	1710.79	Q9NR30;A0A8I5KNN2;A0A8I5KNP3;A0A8I5KYZ4;A0A8I5KND9	Q9NR30	117	131	DDX21	Nucleolar RNA helicase 2	yes	2;3	5.78e-09	186.74		2	90991000	0	90991000
RYAHVVLR	8	1	1012.59	P62269	P62269	39	46	RPS18	40S ribosomal protein S18	yes	2	9.18e-05	186.67		1	60220000	0	60220000
QLQQLQQLR	9	0	1153.66	O43290;B4DDH9;B4DP43	O43290	511	519	SART1	U4/U6.U5 tri-snRNP-associated protein 1	yes	2	4.17e-05	186.67		1	29381000	0	29381000
DKWLAPDGLIFPDRATLYVTAIEDR	25	2	2874.49	A0A3S6H812;A0A3S6H7X4;A0A3S6H7E9;A0A3S6H7G3;A0A3Q8B022;A0A3Q8APX7;A0A3Q8AIR8;A0A3S6H7Z6;E9PIX6;B4DJ87;E9PQ98;H0YDE4;A0A3S6H765;E9PNR9;A0A3S6H8A6;E9PKG1;Q99873;A0A3Q8AM27;Q5U8W9;A0A3Q8APW9	E9PKG1	136	160	PRMT1;HRMT1L2	Protein arginine N-methyltransferase 1	no	3;4	1.87e-31	186.55		2	142130000	0	142130000
SIQTICSGLLTDVEDQAAK	19	0	2048.01	Q6PCB5	Q6PCB5	275	293	RSBN1L	Round spermatid basic protein 1-like protein	yes	2	1.75e-22	186.49		1	10585000	0	10585000
LTPLILKPFGNSISR	15	1	1654.98	A0A494C1L1;Q14739;C9JXK0	A0A494C1L1	117	131	LBR	Lamin-B receptor	yes	2;3	5.7e-11	186.46		2	123120000	0	123120000
GEELLSPLNLEQAAYAR	17	0	1872.96	F5H6E2;O00159;B7Z3E5;B7Z9C0	F5H6E2	338	354	MYO1C	Unconventional myosin-Ic	yes	2;3	8.3e-12	186.46		2	113830000	0	113830000
LTEGCSFR	8	0	968.439	H0YMV8;Q71UM5;A4D1G5;C9J1C5;P42677	P42677	73	80	RPS27L;LOC392748;RPS27	40S ribosomal protein S27;40S ribosomal protein S27-like	no	2	6.23e-05	186.43		1	1295100000	0	1295100000
SRDSFLKR	8	2	1007.55	Q6IAX2;P46778;M0R181	Q6IAX2	101	108	RPL21	60S ribosomal protein L21	yes	2	0.00015974	186.3		1	622260000	0	622260000
VTDALNATR	9	0	959.504	P10809;A0A024R3X4;B3GQS7;B7Z597;A0A7I2V2X6;A0A7I2V599;B7Z5E7;A0A7I2YQK6;B7Z4F6	P10809	421	429	HSPD1	60 kDa heat shock protein, mitochondrial	yes	2	4.28e-05	186.3		1	21427000	0	21427000
EIQLLFPQSR	10	0	1229.68	D6RAF2;Q6PIY7	D6RAF2	187	196	PAPD4	Poly(A) RNA polymerase GLD2	yes	2	2.28e-05	186.25		1	14705000	0	14705000
RLFEGNALLRR	11	2	1343.78	P46781;B5MCT8;C9JM19;B7Z732;A5D904	P46781	70	80	RPS9	40S ribosomal protein S9	yes	2;3	9.82e-07	186.24		2	150680000	0	150680000
DKWLAPDGLIFPDR	14	1	1641.85	A0A3S6H812;A0A3S6H7X4;A0A3S6H7E9;A0A3S6H7G3;A0A3Q8B022;A0A3Q8APX7;A0A3Q8AIR8;A0A3S6H7Z6;E9PIX6;B4DJ87;E9PQ98;H0YDE4;A0A3S6H765;E9PNR9;A0A3S6H8A6;E9PKG1;Q99873;A0A3Q8AM27;Q5U8W9;A0A3Q8APW9	E9PKG1	136	149	PRMT1;HRMT1L2	Protein arginine N-methyltransferase 1	no	2;3	1.57e-10	186.17		3	683060000	0	683060000
AAFGISDSYVDGSSFDPQRR	20	1	2174	A0A140VK53;Q9UQ35;I3L4D8;I3L182;Q9UQ39;I3L1I8;Q05BI2;Q05CV9;A0A087X1W1;A0A994J493	A0A140VK53	137	156	SRRM2	Serine/arginine repetitive matrix protein 2	yes	2;3	7.23e-13	186.14		2	163020000	0	163020000
DETEFYLGKR	10	1	1256.6	P18077;C9K025;F8WBS5;F8WB72	P18077	37	46	RPL35A	60S ribosomal protein L35a	yes	2;3	3.44e-05	186.13		2	2051700000	0	2051700000
SVILISTVR	9	0	986.612	Q9HCE1;A0A8I5KXC3;B7Z700;Q5JR04;A0A8I5KZ07;B3KQ43	Q9HCE1	874	882	MOV10	Putative helicase MOV-10	yes	2	4.33e-05	186.13		1	64905000	0	64905000
ITASLEIR	8	0	901.523	Q2TB10;B7Z4V7	Q2TB10	552	559	ZNF800	Zinc finger protein 800	yes	2	6.37e-05	186.11		1	14913000	0	14913000
ITDFIKFDTGNLCMVTGGANLGR	23	1	2499.22	B2R491;P62701;Q96IR1;Q53HV1	B2R491	169	191	RPS4X	40S ribosomal protein S4;40S ribosomal protein S4, X isoform	yes	3	7.13e-31	186.01		1	64382000	0	64382000
NNRFSTPEQAAK	12	1	1361.67	Q6NTA2;A0A384N6C7;A0A3B3ITJ4;P14866;B2R959;M0QXS5;M0QYT0	Q6NTA2	465	476	HNRNPL	Heterogeneous nuclear ribonucleoprotein L	yes	2;3	2.28e-05	185.96		2	68206000	0	68206000
GLLVDRPSETK	11	1	1213.67	S4R3H4;E7EQT4;Q9UKV3;B4DQZ7;G3V3B0;Q69YJ6	S4R3H4	1039	1049	ACIN1;DKFZp667N107	Apoptotic chromatin condensation inducer in the nucleus	yes	2;3	6.07e-06	185.81		2	62579000	0	62579000
DLFEDELVPLFEK	13	0	1592.8	Q05CK9;A0A7I2V4Z0;A0A7I2YQN2;A0AA34QW03;O60506;B2R8Z8;Q59GL1;B7Z645;A0A7I2V309;A0A7I2V5Q6;A0A7I2V346;A0A7I2V2F2;F6UXX1	Q05CK9	208	220	SYNCRIP	Heterogeneous nuclear ribonucleoprotein Q	yes	2	4.98e-08	185.77		1	168330000	0	168330000
TTGIVMDSGDGVTHTVPIYEGYALPHAILR	30	0	3182.61	A0A2R8YEA7;A0AUL6;Q562Z6;I3L4N8;P63261;Q8WVW5;A0A804GS07;A0A6Q8PFE4;I3L3I0;I3L1U9;Q562S0;Q562Y6;Q562L5;Q562N0;Q562N8;Q562X9;Q562Z7;Q562L9;Q562Y8;Q562N2;Q562P0;Q562M3;Q562M5;Q562R8;P60709;Q1KLZ0;Q53G76;Q53GK6;Q53G99;B4DW52;E7EVS6;A0A2R8Y793;B7ZAP6;Q6PJ43;B3KWQ3	I3L4N8	124	153	ACTB;ACT;ACTG1;PS1TP5BP1	Actin, cytoplasmic 2;Actin, cytoplasmic 2, N-terminally processed;Actin, cytoplasmic 1;Actin, cytoplasmic 1, N-terminally processed	no	3;4	4.69e-37	185.7		6	1180600000	0	1180600000
ITVTSEVPFSKR	12	1	1362.75	K7ERI7;K7EMH1;K7ELC4;K7EP65;K7EKS7;Q7Z4W8;P35268	Q7Z4W8	70	81	RPL22	60S ribosomal protein L22	no	2;3	4.22e-07	185.61		3	1245700000	0	1245700000
TTHFVEGGDAGNR	13	0	1359.62	P18124;A8MUD9;O95036	P18124	224	236	RPL7;WUGSC:H_RG054D04.1	60S ribosomal protein L7	yes	2;3	3.01e-06	185.61		2	81402000	0	81402000
QITQSALLAEAR	12	0	1299.71	P78527;A0A8V8TMR1	P78527	2951	2962	PRKDC	DNA-dependent protein kinase catalytic subunit	yes	2	1.4e-05	185.61		1	20881000	0	20881000
EAALEAAVLNKEE	13	1	1385.7	Q9NZB2;A0A8V8TNY3;A0A0C4DG79	Q9NZB2	1106	1118	FAM120A	Constitutive coactivator of PPAR-gamma-like protein 1	yes	2	7.39e-08	185.61		1	20513000	0	20513000
AYQKQPTIFQNK	12	1	1464.77	P62280;M0QZC5;M0R1H6	P62280	9	20	RPS11	40S ribosomal protein S11	yes	2;3	2.88e-05	185.6		2	1402000000	0	1402000000
NITLDDASAPR	11	0	1171.58	O75534;A0A8I5QJA6;A0A8I5KW72;Q9GZV0;A0A8I5QKX0;A0A8I5KV85;A0A8I5KPJ6;A0A8I5KXH5;A0A8I5KPC0;E9PLT0;E9PNG3;Q9UG93;Q8WU01	O75534	759	769	CSDE1;DKFZp586J0620	Cold shock domain-containing protein E1	yes	2	4.19e-06	185.6		1	17799000	0	17799000
CTVDVPEDLR	10	0	1202.56	A0A0F7KYT8;A0A8V8TMQ1;A0A0F7L1S3;P51114;B4DXZ6;A0A0F7L0Q8;A0A8V8TNP6;E9PFF5;B4DM21;E7EU85;B4DGH9;C9JAJ4;C9JY20;C9JZE0;C9IZ22;C9J5B4	A0A0F7KYT8	129	138	FXR1	Fragile X mental retardation syndrome-related protein 1	yes	2	2.38e-05	185.58		1	93990000	0	93990000
RGPNYTSGYGTNSELSNPSETESER	25	1	2731.2	A0A0F7KYT8;A0A8V8TMQ1;A0A0F7L1S3;P51114;B4DXZ6;A0A0F7L0Q8;A0A8V8TNP6;B4DM78;E9PFF5;B4DM21;E7EU85;B4DGH9	A0A0F7KYT8	420	444	FXR1	Fragile X mental retardation syndrome-related protein 1	yes	3	1.43e-31	185.58		1	42758000	0	42758000
NLIIEAVTNLR	11	0	1254.73	Q6AHZ7;Q12789;Q6AWA4;H3BU37	Q6AHZ7	619	629	DKFZp686A111;GTF3C1;DKFZp686O0870	General transcription factor 3C polypeptide 1	yes	2	0.00016845	185.58		1	24925000	0	24925000
SGQGAFGNMCR	11	0	1183.49	P36578;Q59GY2;B4DMJ6;Q53G74;B4DFI6;H3BTP7;H3BU31;B4DP82	P36578	87	97	RPL4	60S ribosomal protein L4	yes	2	4.2e-06	185.55		5	940020000	0	940020000
QVDQLTNDK	9	0	1059.52	V9HWE1;P08670;Q53HU8;B0YJC4;B3KRK8	V9HWE1	160	168	HEL113;VIM	Vimentin	yes	2	4.5e-05	185.55		1	353230000	0	353230000
LSVAAQEAAR	10	0	1014.55	Q15149;A0A8I5KSD5;A0A8I5KUE3;A0A8I5KYZ1;E9PMV1	Q15149	2420	2429	PLEC	Plectin	yes	2	2.39e-05	185.55		1	32028000	0	32028000
KYDAFLASESLIK	13	1	1483.79	P62906;Q1JQ76	P62906	106	118	RPL10A	60S ribosomal protein L10a;Ribosomal protein	yes	2;3	5.22e-06	185.37		3	1486400000	0	1486400000
REPLSLINVR	10	1	1195.7	A0A994J4Y8;Q96HS1	A0A994J4Y8	65	74	PGAM5	Serine/threonine-protein phosphatase PGAM5, mitochondrial	no	2	3.64e-05	185.29		1	130960000	0	130960000
IALALTAISLGTARPPPSMSAAGLAAR	27	1	2576.45	A0A140VK53;Q9UQ35;O60382;I3L3Q8;A0AUK8	A0A140VK53	2181	2207	SRRM2;KIAA0324	Serine/arginine repetitive matrix protein 2	yes	3;4	5.56e-36	185.28		3	152910000	0	152910000
WSTDDVQINDISLQDYIAVK	20	0	2322.14	M0R0F0;P46782;Q53G25	M0R0F0	23	42	RPS5	40S ribosomal protein S5;40S ribosomal protein S5, N-terminally processed	yes	2;3	8.5e-14	185.27		2	203230000	0	203230000
SPEQQLSATQK	11	0	1215.61	C9JYI4;P52294;Q5BKZ2;C9J4U1;C9JWD9;C9J352;F2Z3G4	C9JYI4	95	105	KPNA1	Importin subunit alpha-5;Importin subunit alpha-5, N-terminally processed;Importin subunit alpha	yes	2	4.28e-06	185.27		1	13749000	0	13749000
VLALPEPSPAAPTLR	15	0	1530.88	Q15149;A0A8I5KSD5;A0A8I5KUE3;A0A8I5KYZ1;E9PMV1;H0YDN1	Q15149	1187	1201	PLEC	Plectin	yes	2	6.42e-09	185.18		1	46297000	0	46297000
KQQNQELQEQLR	12	1	1540.8	Q4LE64;Q14980	Q4LE64	1631	1642	NUMA1 variant protein;NUMA1	Nuclear mitotic apparatus protein 1	no	2;3	2.45e-06	185.14		2	35218000	0	35218000
AQNIMESFENPFR	13	0	1581.72	Q01780	Q01780	681	693	EXOSC10	Exosome component 10	yes	2	5.19e-08	185.14		1	21232000	0	21232000
VGEPVALSEEER	12	0	1313.65	Q13435;Q7Z3K9;E9PPJ0;E9PJT3;E9PJ04;H0YCG1;E9PIL8	Q13435	135	146	SF3B2;DKFZp781L0540	Splicing factor 3B subunit 2	yes	2	2.91e-07	185.08		1	23911000	0	23911000
NKQTYSTEPNNLKAR	15	2	1762.9	P46779;H0YKD8;H0YMF4;Q59F34;H0YLP6	P46779	21	35	RPL28	60S ribosomal protein L28	yes	2;3;4	1.05e-11	184.98		3	125970000	0	125970000
SPPYTAFLGNLPYDVTEESIKEFFR	25	1	2919.43	F8W0K0;F8VRU1;F8VYE9;F8VSC7;F8VP89;F8VX11;B4DEP6;E7EX17;B4DRM3;P23588	F8W0K0	47	71	EIF4B	Eukaryotic translation initiation factor 4B	yes	3	1.98e-31	184.95		1	22423000	0	22423000
GGGGNFGPGPGSNFR	15	0	1376.62	A0A7I2V4I6;P22626;A0A7I2V4N1;A0A7I2V3P1;A0A7I2V323;A0A7I2V4S4;A0A7I2V3P7;A0A384NL58;A0A024RA28	A0A7I2V4I6	214	228	HNRNPA2B1;HNRPA2B1	Heterogeneous nuclear ribonucleoproteins A2/B1	yes	2	4.31e-11	184.9		1	220360000	0	220360000
NCSSFLIKR	9	1	1123.58	P46779;H0YKD8;H0YMF4;Q59F34;H0YLP6	P46779	12	20	RPL28	60S ribosomal protein L28	yes	2	7.05e-05	184.89		1	584110000	0	584110000
PASGPIRPIVR	11	1	1161.7	Q6NZ55;A8K4C8;P26373;J3QSB4	Q6NZ55	50	60	RPL13	60S ribosomal protein L13	yes	2	6.45e-06	184.87		1	306320000	0	306320000
GPYESGSGHSSGLGHR	16	0	1583.71	Q86YZ3	Q86YZ3	1038	1053	HRNR	Hornerin	yes	3;4	2.2e-16	184.76	2		27467000	27467000	0
SDDDGFEIVPIEDPAK	16	0	1745.8	Q8IY81;B4DKU3	Q8IY81	644	659	FTSJ3	pre-rRNA processing protein FTSJ3	yes	2	1.23e-15	184.55		1	31200000	0	31200000
GYSFTTTAER	10	0	1131.52	A0A2R8YEA7;I3L4N8;P63261;Q8WVW5;B4E3A4;A0A804GS07;B4DVQ0;A0A6Q8PFE4;V9HVZ7;I3L3I0;I3L1U9;P60709;Q1KLZ0;Q53G76;Q53GK6;Q53G99;B4E335;B4DW52;E7EVS6;A0A2R8Y793;B7ZAP6;Q6PJ43;B3KWQ3	I3L4N8	173	182	ACTG1;HEL-176;ACTB;PS1TP5BP1	Actin, cytoplasmic 2;Actin, cytoplasmic 2, N-terminally processed;Actin, cytoplasmic 1;Actin, cytoplasmic 1, N-terminally processed	no	2	2.56e-05	184.49	1	1	803590000	56002000	747590000
SGDAAIVDMVPGKPMCVESFSDYPPLGR	28	1	2994.39	P68104;Q6IPT9;Q53HR5;A0A4D5RAC9;Q53HM9;Q6IPS9;Q53HQ7;A8K9C4;Q53GA1;A0A4D5RAN2;A0A7I2V659;A0A4D5RAC7;Q6IPN6;Q5VTE0;Q53G85;Q53GE9;A0A087WVQ9;A0A4D5RA52;B4DNE0;Q9NZS6;Q96RE1;Q53G89;A0A4D5RAE2;B4DV42;Q8IUB0;Q53HR1;A0A4D5RBH1;A0A4D5RBD4;Q504Z0;B4E2C5;Q6P4C9;A0A4D5RAR2;Q6P082;Q8TBL1;Q96C29;Q96CD8;A0A4D5RAB6;Q2F837;A0A4D5RBE6;Q96EB3	P68104	396	423	EEF1A1;EEF1A1P5;EEF1A1L14	Elongation factor 1-alpha 1;Elongation factor 1-alpha;Putative elongation factor 1-alpha-like 3	no	3;4	4.06e-36	184.47		4	121790000	0	121790000
RLSYNTASNK	10	1	1152.59	P49207	P49207	10	19	RPL34	60S ribosomal protein L34	yes	2	3.87e-05	184.36		1	522450000	0	522450000
HQEGEIFDTEK	11	0	1331.6	Q8TBK5;Q8N5Z7;Q9HBB3;Q02878;B2R4K7;B4DRX3	Q8TBK5	227	237	RPL6	60S ribosomal protein L6	yes	2;3	4.53e-06	184.36		2	436420000	0	436420000
LLQDSVDFSLADAINTEFKNTR	22	1	2496.25	V9HWE1;P08670;Q53HU8;B0YJC4;B3KRK8;A0A1B0GTT5;A0A1B0GVG8	V9HWE1	79	100	HEL113;VIM	Vimentin	yes	2;3	1.11e-30	184.35		2	447910000	0	447910000
STGEAFVQFASQEIAEK	17	0	1840.88	P31943;G8JLB6;A0A384MEJ3;H0YBD7;E9PCY7;A0A9L9PY23;D6RIU0;D6RBM0;E5RGV0;E7EN40;A0A384MDT2;P55795;B4DFK9	P31943	151	167	HNRNPH1;HNRNPH2	Heterogeneous nuclear ribonucleoprotein H;Heterogeneous nuclear ribonucleoprotein H, N-terminally processed;Heterogeneous nuclear ribonucleoprotein H2	no	2;3	7.19e-16	184.31		2	243480000	0	243480000
VYVPALIFGQLLTSSNYDDDEKKVTGGR	28	2	3084.58	Q71UH4;Q02880;A0A8V8TP20;A0A8V8TPE3;B4DKD0;E9PCY5;A0A8V8TN33	Q71UH4	128	155	TOP2B	DNA topoisomerase 2;DNA topoisomerase 2-beta	yes	4	2.66e-36	184.3		1	49154000	0	49154000
RISGLIYEETR	11	1	1335.71	B2R4R0;P62805;Q0VAS5;Q6B823	B2R4R0	46	56	HIST1H4H;HIST1H4A	Histone H4	yes	2	6.84e-06	184.27		1	89540000	0	89540000
SAHATAPVNIAGSR	14	0	1350.7	A0A140VK53;Q9UQ35;O60382;I3L3Q8	A0A140VK53	2343	2356	SRRM2;KIAA0324	Serine/arginine repetitive matrix protein 2	yes	2;3	5.96e-09	184.24		2	386210000	0	386210000
ASMQQQQQLASAR	13	0	1445.7	X6R700;A0AA34QVV3;Q9Y3Y2;A0A087X1B7	X6R700	14	26	CHTOP	Chromatin target of PRMT1 protein	yes	2	3.09e-06	184.24		1	61983000	0	61983000
HVDYVADQIVTK	12	0	1386.71	P11388;A0A4D6UXC9	P11388	325	336	TOP2A	DNA topoisomerase 2-alpha	yes	2	3.07e-07	184.24		1	25791000	0	25791000
YLNEQLYSGPSSAAQR	16	0	1782.85	E9PPY3;O43159	E9PPY3	253	268	RRP8	Ribosomal RNA-processing protein 8	yes	2	8.24e-11	184.03		1	10433000	0	10433000
RCTYLVLDEADR	12	1	1509.72	A0A1X7SBZ2;A0A5H1ZRQ2;Q59F66;Q92841;B4DZQ7	A0A1X7SBZ2	318	329	DDX17	Probable ATP-dependent RNA helicase DDX17	yes	2	4.66e-07	184.03		1	6291800	0	6291800
ASEELQKDLEEVK	13	1	1516.76	B2ZWH1;B4DFD3;Q6NVY0;Q9HB71	B2ZWH1	2	14	CACYBP	Calcyclin-binding protein	yes	2	1.01e-07	183.99		1	19448000	0	19448000
EAMVQAEEAAAEITR	15	0	1617.77	A0PJ92;A0A494C128;A8K9K6;O00567;H0Y653;H0YDU4;Q9BSN3	A0PJ92	419	433	NOP56	Nucleolar protein 56	yes	2	1.42e-08	183.99		1	13594000	0	13594000
EYTINIHKR	9	1	1172.63	B2R4C1;P62899;H7C2W9;C9JU56;B7Z4E3;B7Z4C8;B8ZZK4	B2R4C1	24	32	RPL31	60S ribosomal protein L31	yes	2	7.49e-05	183.9		1	426390000	0	426390000
AGLTLFVGR	9	0	932.544	A0A024R753;Q9NW13;C9JAA9;A0A0S2Z5E5;C9JE21	A0A024R753	2	10	RBM28	RNA-binding protein 28	yes	2	2.54e-05	183.9		1	45052000	0	45052000
IDILTELR	8	0	971.565	O00139;A0A6Q8PH57;A0A6Q8PG37;A0A6Q8PFA6;A0A6Q8PGH7;B4DM85;B0AZS5;A0A6Q8PGG1	O00139	671	678	KIF2A	Kinesin-like protein KIF2A;Kinesin-like protein	yes	2	7.34e-05	183.9		1	16420000	0	16420000
LLQSNPVLEAFGNAK	15	0	1599.86	F5H6E2;O00159;B7Z3E5;B7Z9C0;I3L501;I3L3Y6	F5H6E2	150	164	MYO1C	Unconventional myosin-Ic	yes	2	2.04e-08	183.85		1	161250000	0	161250000
DELHIVEAEAMNYEGSPIK	19	0	2144.01	A0A0S2Z491;A0A7I2YQC0;P06748;A0A0S2Z4G7;A4ZU86;A0A7I2V5S2;A0A140VJQ2;A0A7I2V2X9;A0A7I2V3U2;A0A7I2V433;A0A7I2V4G8;A0A7I2V3G5;A0A7I2V579	A0A0S2Z491	55	73	NPM1	Nucleophosmin	yes	2	2.08e-22	183.81		1	13222000	0	13222000
LHYCVSCAIHSK	12	0	1473.69	P62854;Q5JNZ5;Q76N56	P62854	71	82	RPS26;RPS26P11	40S ribosomal protein S26;Putative 40S ribosomal protein S26-like 1	yes	2;3	1.94e-05	183.78		4	689620000	0	689620000
APAQKAPAPK	10	1	977.566	A8K3Q9;A8K7N0;P50914;Q6IPH7	A8K3Q9	201	210	RPL14	60S ribosomal protein L14	no	2	3.93e-05	183.74		1	111950000	0	111950000
AAVLLEQER	9	0	1027.57	Q13435;Q7Z3K9;E9PJT3;E9PJ04;H0YCG1	Q13435	184	192	SF3B2;DKFZp781L0540	Splicing factor 3B subunit 2	yes	2	5.04e-05	183.74		1	45907000	0	45907000
MEFVSEVQR	9	0	1123.53	Q9BYN8	Q9BYN8	72	80	MRPS26	28S ribosomal protein S26, mitochondrial	yes	2	5.04e-05	183.74		1	24691000	0	24691000
NVLCSACSGQGGK	13	0	1336.59	O60884;A0A087WT48	O60884	140	152	DNAJA2	DnaJ homolog subfamily A member 2	yes	2	5.68e-08	183.67		1	19975000	0	19975000
LKLAQFDYGR	10	1	1209.65	Q5T9A4;Q9H834;Q8N3E6;Q9NVI7;Q5T2N8;Q5SV16	Q9NVI7	552	561	ATAD3B;DKFZp761L1023;ATAD3A;ATAD3C	ATPase family AAA domain-containing protein 3B;ATPase family AAA domain-containing protein 3A;ATPase family AAA domain-containing protein 3C	no	2;3	0.0002081	183.65		2	37988000	0	37988000
LGSLVENNER	10	0	1129.57	B4DVU3;B4DDN4;B4DVQ5;A1KYQ7;Q99613;B5ME19;B3KNZ4;B4DRU0;B4E2Z6	B4DVU3	711	720	EIF3C;EIF3CL	Eukaryotic translation initiation factor 3 subunit C;Eukaryotic translation initiation factor 3 subunit C-like protein	yes	2	2.69e-05	183.65		1	30378000	0	30378000
DSEEIDDVTR	10	0	1177.51	Q9Y6G0;Q9Y388;Q05DU0;Q0VGM7	Q9Y6G0	120	129	RBMX2	RNA-binding motif protein, X-linked 2	yes	2	2.69e-05	183.65		1	20695000	0	20695000
IFQFQNFTNTR	11	0	1414.7	Q2NL82	Q2NL82	527	537	TSR1	Pre-rRNA-processing protein TSR1 homolog	yes	2	0.00011846	183.47		1	20669000	0	20669000
YGAIRDIDLK	10	1	1162.63	J3KTL2;Q07955;Q59FA2;A8K1L8;J3QQV5;J3KSW7	J3KTL2	39	48	SRSF1	Serine/arginine-rich splicing factor 1	yes	2	4e-05	183.43		1	122480000	0	122480000
ETAELSETLTR	11	0	1248.62	A0A1U9X8D3;A0A1U9X8C7;A0A0G2JHC2;A0A024RCJ8;Q6NYC8;A0A1U9X8D1;A0A1U9X8C1	A0A1U9X8D3	291	301	hCG_1821276;PPP1R18	Phostensin	yes	2	4.79e-06	183.43		1	35544000	0	35544000
YGPIADVSIVYDQQSRR	17	1	1965.99	Q8N1H4;B2RDQ3;P62995;Q68DZ9;Q59GA1	Q8N1H4	105	121	TRA2B;DKFZp686F18120	Transformer-2 protein homolog beta	yes	2;3	1.44e-13	183.37		2	109070000	0	109070000
TAAALAPASLTSAR	14	0	1299.71	A0A140VK53;Q9UQ35;O60382;I3L3Q8	A0A140VK53	2357	2370	SRRM2;KIAA0324	Serine/arginine repetitive matrix protein 2	yes	2;3	2.04e-08	183.33		2	293000000	0	293000000
MGLAMGGGGGASFDR	15	0	1382.61	P52272;Q7KYM9;Q59ES8;Q6P2D7;M0R2I7;M0QY96	P52272	607	621	HNRNPM;ORF;HNRPM	Heterogeneous nuclear ribonucleoprotein M	yes	2	4.74e-11	183.33		3	34373000	0	34373000
YELISETGGSHDKR	14	1	1590.76	A0A0S2Z5K8;V9HWK4;Q96SI9;Q12906;F4ZW64;F4ZW66;F4ZW65;A8K590;B4DFG4;B4DDF3	Q12906	541	554	HEL162;STRBP;ILF3	Spermatid perinuclear RNA-binding protein;Interleukin enhancer-binding factor 3	no	2	2.02e-08	183.33		1	11020000	0	11020000
LELQQLQAER	10	0	1226.66	P48681;Q05BW3;A5PKT9	P48681	223	232	NES	Nestin	yes	2	2.75e-05	183.27		1	29211000	0	29211000
IEDVTPIPSDSTRR	14	1	1584.81	A0A2R8Y811;P62263	A0A2R8Y811	129	142	RPS14	40S ribosomal protein S14	yes	2;3	1.95e-10	183		3	778110000	0	778110000
ILQDVADEEIAALPR	15	0	1651.88	O60783;B2R4A5	O60783	66	80	MRPS14	28S ribosomal protein S14, mitochondrial	yes	2	4.83e-11	183		1	19231000	0	19231000
NLIDAGVDGLR	11	0	1141.61	A0A3B3IRL5;C9J381;B4DNJ7;Q6ZNB1;Q5H9Q6;P20839;B3KRZ3	A0A3B3IRL5	275	285	IMPDH1;IMPDH;DKFZp781N0678	Inosine-5-monophosphate dehydrogenase;Inosine-5-monophosphate dehydrogenase 1	yes	2	4.92e-06	182.98		1	38762000	0	38762000
LSHETVTIELK	11	0	1268.7	P62314;J3QLR7	P62314	10	20	SNRPD1	Small nuclear ribonucleoprotein Sm D1	yes	2	4.94e-06	182.92		1	44258000	0	44258000
ATLYVTAIEDR	11	0	1250.65	A0A3S6H812;A0A3S6H7X4;A0A3S6H7E9;A0A3S6H7G3;A0A3Q8B022;A0A3Q8APX7;A0A3Q8AIR8;A0A3S6H7Z6;E9PIX6;B4DJ87;E9PQ98;A0A3S6H950;H0YDE4;A0A3Q8B4M4;A0A3Q8APY3;A0A3S6H765;E9PNR9;A0A3S6H8A6;A0A3S6H8W3;A0A3S6H7Y8;A0A3S6H7E4;E9PKG1;Q99873;A0A3Q8AM27;Q5U8W9;A0A3Q8APW9;A0A3S6H960;A0A3Q8AIS2	E9PKG1	150	160	PRMT1;HRMT1L2	Protein arginine N-methyltransferase 1	no	2	4.98e-06	182.76		1	676050000	0	676050000
APILIATDVASR	12	0	1225.7	P17844;B5BUE6;J3KTA4;B4DN41;B4DNG2;A0A7I2V2S0;Q59E92;A0A7I2V507;Q7Z2V5;A0A0G2JLI4;A0A7I2V5F5;A0A1X7SBZ2;A0A5H1ZRQ2;Q59F66;Q92841;B4DZQ7;A0A0U1RQJ0	P17844	392	403	DDX5;DKFZp686J01190;DDX17	Probable ATP-dependent RNA helicase DDX5;Probable ATP-dependent RNA helicase DDX17	no	2	3.35e-07	182.76		1	381430000	0	381430000
EAEQMGNELER	11	0	1304.57	Q4LE64;Q14980;Q9UPG3	Q4LE64	979	989	NUMA1 variant protein;NUMA1;NuMA	Nuclear mitotic apparatus protein 1	no	2	4.98e-06	182.76		1	15354000	0	15354000
KLLEGEESR	9	1	1059.56	V9HWE1;P08670;Q53HU8;B0YJC4;B3KRK8;B0YJC5;Q53SB5;P17661;Q45VM7;Q45VM8;Q45VM6;L7RDA5;A0A384NPX1;A5Z217;P41219;B3KWQ6;H7C5W5	V9HWE1	402	410	HEL113;VIM;tmp_locus_29;DES;PRPH	Vimentin;Desmin;Peripherin	no	2	8.01e-05	182.73		1	1660100000	0	1660100000
NRIIKNEVK	9	2	1112.67	A8K3Q9;P50914;Q6IPH7	A8K3Q9	120	128	RPL14	60S ribosomal protein L14	no	2	0.00013576	182.73		1	118050000	0	118050000
DRVGVQDFVLLENFTSEAAFIENLR	25	1	2881.46	F5H6E2;O00159;B7Z3E5;B7Z9C0;I3L501;I3L3Y6;I3L3F5	F5H6E2	20	44	MYO1C	Unconventional myosin-Ic	yes	3	2.26e-31	182.72		1	71648000	0	71648000
AEYLASIFGTEK	12	0	1327.67	Q01081;B5BU08;Q8WU68;A0A1B0GW87;M0QYK5;Q69YM7;M0R2N4;K7EJH3;K7EJM7	Q01081	2	13	U2AF1;U2AF1L4;DKFZp313J1712	Splicing factor U2AF 35 kDa subunit;Splicing factor U2AF 26 kDa subunit	yes	2	1.71e-07	182.71		1	155230000	0	155230000
AVFPSIVGRPR	11	1	1197.7	I3L4N8;P63261;Q8WVW5;B4E3A4;A0A804GS07;B4DVQ0;I3L3I0;I3L1U9;Q6S8J3;K7EM38;J3KT65;I3L3R2;A5A3E0;A1E282;P0CG38;F8WCH0;P60709;Q1KLZ0;Q53G76;Q53GK6;Q53G99;B4E335;B4DW52;E7EVS6;A0A2R8Y793;A0A2R8YGF8;A0A6Q8PH58;G5E9R0;C9JZR7;C9JUM1;C9JTX5;D2JYH4;P62736;P63267;B3KW67;Q13707;C9JFL5;F6UVQ4;F6QUT6;B7Z6I1;F8WB63;B8ZZJ2;P68133;P68032;B7Z6P1;A8K3K1;A6NL76;Q7Z7J6;B3KUD3	I3L4N8	29	39	ACTG1;POTEE;POTEF;POTEI;ACTG2;ACTB;PS1TP5BP1;ACTA2;ACTA1;ACTC1	Actin, cytoplasmic 2;Actin, cytoplasmic 2, N-terminally processed;POTE ankyrin domain family member E;POTE ankyrin domain family member F;POTE ankyrin domain family member I;Actin, cytoplasmic 1;Actin, cytoplasmic 1, N-terminally processed;Actin, aortic smooth muscle;Actin, gamma-enteric smooth muscle;Actin, alpha skeletal muscle;Actin, alpha cardiac muscle 1	no	2;3	0.0001049	182.69		2	4496400000	0	4496400000
LIVENLSSR	9	0	1029.58	A0A590UJK4;A0A590UK01;A0A590UJP7;Q59GY3;A8K588;A0A590UK80;Q13247;V9HVZ0;A8K644;Q08170;A0A0D9SEM4;Q53F45;Q59EF5;B4DEM8;Q13243;Q59EK7;B4DJK0;B4DUA4	A0A590UJK4	112	120	SRSF6;HEL-S-91;SFRS4;SRSF4;SRSF5	Serine/arginine-rich splicing factor 6;Serine/arginine-rich splicing factor 4;Serine/arginine-rich splicing factor 5	no	2	5.36e-05	182.68		1	1235000000	0	1235000000
VLATQPGPGR	10	0	994.556	B3KMR5;Q5JTH9;B3KY97;B3KPQ2;A0A087X0G0	B3KMR5	1129	1138	RRP12	RRP12-like protein	yes	2	2.84e-05	182.68		1	67226000	0	67226000
THFDYQFGYR	10	0	1332.59	Q6PKG0;A0A8I5KWU3;A0A0B4J210;E5RH50	Q6PKG0	357	366	LARP1	La-related protein 1	yes	2	2.84e-05	182.68		1	24023000	0	24023000
VESLLDELAFVR	12	0	1389.75	Q16352;Q59EM6	Q16352	217	228	INA	Alpha-internexin	yes	2	3.37e-07	182.65		1	11712000	0	11712000
LFQECCPHSTDR	12	0	1548.64	A0A994J4U9;A0A994J4S7;P61978;A0A994J6U9;A0A994J4E9;B4DUQ1;A0A994J782;Q5EC54;B4DFF1;Q5T6W2;A0A994J6T5	A0A994J4U9	180	191	HNRNPK;HNRPK	Heterogeneous nuclear ribonucleoprotein K	yes	2;3	3.37e-07	182.64		2	134550000	0	134550000
NALANPLYCPDYR	13	0	1565.73	H3BRG4;P22695;H3BP04;H3BSJ9	H3BRG4	184	196	UQCRC2	Cytochrome b-c1 complex subunit 2, mitochondrial	yes	2	6.03e-08	182.64		1	13456000	0	13456000
LNQLKPGLQYK	11	1	1300.75	Q12906;F4ZW64;F4ZW66;F4ZW65;A8K590;B4DFG4;B4DDF3	Q12906	409	419	ILF3	Interleukin enhancer-binding factor 3	yes	2;3	0.00024353	182.53		2	251100000	0	251100000
AGTVVLDDVELR	12	0	1285.69	Q8NHX6;Q53HJ4;B2R7C5;A0A0S2Z4T1;A0A0S2Z492;P25205	Q8NHX6	2	13	HCC5;MCM3	DNA helicase;DNA replication licensing factor MCM3	yes	2	1.74e-07	182.4		1	22745000	0	22745000
VAQLEQVYIR	10	0	1217.68	P62318	P62318	55	64	SNRPD3	Small nuclear ribonucleoprotein Sm D3	yes	2	2.89e-05	182.39		1	266060000	0	266060000
EQAELTGLR	9	0	1015.53	A0A994J4Y8;Q96HS1	A0A994J4Y8	126	134	PGAM5	Serine/threonine-protein phosphatase PGAM5, mitochondrial	no	2	5.45e-05	182.39		1	230220000	0	230220000
SESHTDLTFSR	11	0	1278.58	Q6NUN2;A3F769;A0A8I5KX72;O15226;A2I829;A3F768	Q6NUN2	616	626	NKRF;NRF	NF-kappa-B-repressing factor	yes	2;3	9.48e-05	182.39		2	39097000	0	39097000
AQEVAELKR	9	1	1042.58	Q8IY81;B4DKU3	Q8IY81	377	385	FTSJ3	pre-rRNA processing protein FTSJ3	yes	2	8.17e-05	182.39		1	26793000	0	26793000
SEQLEELFSQVGPVK	15	0	1688.86	A0A024R753;Q9NW13;C9JAA9;A0A0S2Z5E5;C9JE21	A0A024R753	17	31	RBM28	RNA-binding protein 28	yes	2;3	9.21e-09	182.35		2	28174000	0	28174000
TPQAPASANLVGPR	14	0	1377.74	A0A140VK53;Q9UQ35;O60382;I3L3Q8	A0A140VK53	2329	2342	SRRM2;KIAA0324	Serine/arginine repetitive matrix protein 2	yes	2;3	4.69e-09	182.28		2	277580000	0	277580000
LLSSFDFFLTDAR	13	0	1530.77	O76021;Q32Q62;J3QSV6;A0PJ61;A0PJ87;I3L3U9;I3L3C4;I3L234	O76021	148	160	RSL1D1	Ribosomal L1 domain-containing protein 1	yes	2	6.15e-08	182.28		1	92040000	0	92040000
AVLQFTPASWTYVR	14	0	1637.86	A8KAH1;P48651;Q9BSY0	A8KAH1	263	276	PTDSS1	Phosphatidylserine synthase 1	yes	2	2.82e-08	182.28		1	16216000	0	16216000
LTGVFAPRPSTGPHK	15	1	1563.85	B2R491;P62701;Q96IR1;C9JEH7;A4FU11;Q496E4;P22090;Q8TD47;B7Z1M6;Q53HI6	B2R491	23	37	RPS4X;RPS4Y1;RPS4Y2	40S ribosomal protein S4;40S ribosomal protein S4, X isoform;40S ribosomal protein S4, Y isoform 1;40S ribosomal protein S4, Y isoform 2	yes	2;3	7.4e-11	182.25		2	225160000	0	225160000
FTVETASR	8	0	909.456	P11388;A0A4D6UXC9	P11388	177	184	TOP2A	DNA topoisomerase 2-alpha	yes	2	8.12e-05	182.13		1	59031000	0	59031000
ADGYVLEGKELEFYLR	16	1	1900.96	Q5JR94;P62241;Q5JR95;Q9BS10	Q5JR94	185	200	RPS8	40S ribosomal protein S8	yes	2	2.09e-15	182.08		1	26602000	0	26602000
VAEFFQGVDVIVNASSVEDIDAGAIGQR	28	0	2905.45	A0A2Z6ATB6;Q16643;D6R9W4;D6RCR4	A0A2Z6ATB6	105	132	DBN1	Drebrin	yes	3	3.63e-36	182.03		1	25607000	0	25607000
LIGLSATLPNYEDVATFLR	19	0	2092.12	O75643;A4FU77;A0A494C1A5;Q9H8B9	O75643	648	666	SNRNP200	U5 small nuclear ribonucleoprotein 200 kDa helicase	yes	2	5.18e-13	182.02		1	14829000	0	14829000
GHLENNPALEK	11	0	1220.61	P05388;Q53HW2;A8K4Z4;Q53HK9;F8VWS0;Q6NSF2;F8VU65;G3V210;F8VW21;F8VPE8;Q8NHW5;F8VRK7;F8VQY6;F8VZS0;F8VWV4;F8VS58	P05388	67	77	RPLP0;RPLP0P6	60S acidic ribosomal protein P0;60S acidic ribosomal protein P0-like	yes	2;3	5.23e-06	181.87		2	2299700000	0	2299700000
FKEANNFLWPFK	12	1	1539.79	P18124;A8MUD9;O95036	P18124	201	212	RPL7;WUGSC:H_RG054D04.1	60S ribosomal protein L7	yes	2;3	5.16e-07	181.87		2	1188500000	0	1188500000
DKLNNLVLFDK	11	1	1317.73	P62851	P62851	42	52	RPS25	40S ribosomal protein S25	yes	2;3	0.00018214	181.68		2	463120000	0	463120000
SGSMDPSGAHPSVR	14	0	1383.62	Q07666;B4DDX2;B2R7B5	Q07666	18	31	KHDRBS1	KH domain-containing, RNA-binding, signal transduction-associated protein 1	yes	2;3	3.84e-09	181.68		4	159800000	0	159800000
VRDKLNNLVLFDK	13	2	1572.9	P62851	P62851	40	52	RPS25	40S ribosomal protein S25	yes	2;3	1.61e-07	181.66		2	460360000	0	460360000
EGNSPSFFNPEEAATVTSYLK	21	0	2287.06	Q9HCE1;A0A8I5KXC3;B7Z700;Q5JR04;A0A8I5KZ07;B3KQ43	Q9HCE1	788	808	MOV10	Putative helicase MOV-10	yes	2;3	5.78e-24	181.58		2	100800000	0	100800000
AAQDLCEEALR	11	0	1274.59	O94906	O94906	693	703	PRPF6	Pre-mRNA-processing factor 6	yes	2	5.32e-06	181.55		1	28926000	0	28926000
KFTYLGSQDR	10	1	1213.61	A8K9U6;Q7Z2W4;C9J6P4;A0A7P0T8C6;A0A514C937	A8K9U6	296	305	ZC3HAV1	Zinc finger CCCH-type antiviral protein 1	yes	2	4.53e-05	181.55		1	21370000	0	21370000
TNYNDRYDEIRR	12	2	1613.75	P62424;Q9BY74;Q5T8U2	P62424	224	235	RPL7A;RP-L7a	60S ribosomal protein L7a	yes	2;3;4	3.93e-05	181.53		3	1361200000	0	1361200000
VRQQAADLISR	11	1	1255.7	O75533	O75533	947	957	SF3B1	Splicing factor 3B subunit 1	yes	2	7.82e-06	181.53		1	13008000	0	13008000
LQIDEQLR	8	0	1013.55	A0A0F7KYT8;A0A8V8TMQ1;A0A0F7L1S3;P51114;B4DXZ6;A0A0F7L0Q8;A0A8V8TNP6;B4DM78;E9PFF5;B4DM21;E7EU85;B4DGH9;A0A994J7P9;P51116;A0A8I5KS01;A0A087WXI3;X5D907;G3V0J0;A8MQB8;A0A8I5KT56;R9WQY1;A0A087WY29;A0A8I5KTZ9;A0A087WVL8;Q59GC1;A0A8I5KUC2;A0A8I5KWH0;R9WNI0;W5ZQ92;A0A8I5KTT6;B4DZ17;B4DFH8;A0A8I5KZ21;X5DQX7;Q06787	A0A0F7KYT8	369	376	FXR1;FXR2;FMR1	Fragile X mental retardation syndrome-related protein 1;Fragile X mental retardation syndrome-related protein 2;Fragile X mental retardation protein 1	no	2	8.4e-05	181.49		1	878940000	0	878940000
EFADFEYR	8	0	1075.46	Q8ND56;A0A0G2JQ95;A0A096LP11;A0A140TA66	Q8ND56	449	456	LSM14A	Protein LSM14 homolog A	yes	2	8.4e-05	181.49		1	17009000	0	17009000
SITILSTPEGTSAACK	16	0	1634.82	O00425	O00425	243	258	IGF2BP3	Insulin-like growth factor 2 mRNA-binding protein 3	yes	2	1.48e-15	181.32		1	84074000	0	84074000
NNRDLDFTIDLDFKGQLCELSCSTDYR	27	2	3294.49	E9PKG1;Q99873;A0A3Q8AM27;Q5U8W9;A0A3Q8APW9;A0A3S6H960;A0A3Q8AIS2	E9PKG1	297	323	PRMT1;HRMT1L2	Protein arginine N-methyltransferase 1	no	3;4	7.4e-36	181.24		2	51813000	0	51813000
IQVLQQQADDAEER	14	0	1641.8	B2RDE1;A0A0S2Z4I4;A0A0S2Z4G8;A0A0S2Z4G4;A0A087WWU8;D6R904;Q5HYB6;Q8NAG3;B4DWT5;Q5VU61	B2RDE1	14	27	TPM3;DKFZp686J1372		yes	2	1.45e-10	180.97		1	7540600	0	7540600
KRLVIQDK	8	2	998.624	A2RUM7;P46777;Q59GX9;A0A2R8Y4A2;Q9BUV4;R4GNJ2	A2RUM7	34	41	RPL5	60S ribosomal protein L5	yes	2	0.0002196	180.93		1	43603000	0	43603000
WVTVGDTSLR	10	0	1132.59	F8WE18;F8WDZ4;I3L4D5;F2Z3H6;I3L1Q2;Q9BQE9;Q4VC05;Q8WUZ0	F8WE18	35	44	BCL7B;BCL7C;BCL7A	B-cell CLL/lymphoma 7 protein family member B;B-cell CLL/lymphoma 7 protein family member A;B-cell CLL/lymphoma 7 protein family member C	yes	2	3.13e-05	180.87		1	18543000	0	18543000
NIDDGTSDRPYSHALVAGIDR	21	1	2271.09	P61353;E4W6B6;B2R4D8;K7ELC7	P61353	28	48	RPL27	60S ribosomal protein L27	yes	3;4	1.53e-23	180.86		2	241380000	0	241380000
DMLLANKVPAAAR	13	1	1368.75	P05388;Q53HW2;A8K4Z4;Q53HK9;F8VWS0;Q6NSF2;B4E3D5;F8VU65;G3V210;F8VW21;F8VPE8;Q8NHW5;F8VRK7;F8VQY6;F8VWV4	P05388	100	112	RPLP0;RPLP0P6	60S acidic ribosomal protein P0;60S acidic ribosomal protein P0-like	yes	2;3	2.04e-08	180.8		13	524710000	0	524710000
LLQLVEDR	8	0	984.56	P17844;B5BUE6;J3KTA4;B4DN41;B4DNG2;A0A0G2JLI4	P17844	471	478	DDX5	Probable ATP-dependent RNA helicase DDX5	yes	2	8.74e-05	180.7		1	282420000	0	282420000
VRDIAIATR	9	1	1013.6	Q5T9A4;A0A5K1VW56;Q9H834;Q8N3E6;Q9NVI7	Q9NVI7	376	384	ATAD3B;DKFZp761L1023;ATAD3A	ATPase family AAA domain-containing protein 3B;ATPase family AAA domain-containing protein 3A	no	2	8.76e-05	180.67		1	63233000	0	63233000
LSASTASELSPK	12	0	1189.62	D3DPS3;Q3KQU3;Q6NX58;B3KU03;H0YF21	D3DPS3	451	462	RPRC1;MAP7D1	MAP7 domain-containing protein 1	yes	2	3.74e-07	180.67		1	31207000	0	31207000
SAALPIFSSFVSNWDEATKR	20	1	2225.11	O76021;Q32Q62;J3QSV6;A0PJ61;A0PJ87;I3L3U9	O76021	258	277	RSL1D1	Ribosomal L1 domain-containing protein 1	yes	3	2.71e-23	180.62		1	117670000	0	117670000
KLPIDVTEGEVISLGLPFGK	20	1	2111.19	A0A0U1RRM4;P26599;A6NLN1;A0A7I2V621;A0A7I2V4H6;A0A6Q8PEX4;K7EKJ7;Q59H49;K7ES59;K7ELW5	A0A0U1RRM4	65	84	PTBP1	Polypyrimidine tract-binding protein 1	yes	2;3	5.45e-10	180.46		2	380550000	0	380550000
GGGHVAQIYAIR	12	0	1240.67	P62249;M0R210;M0R3H0;M0R1M5;M0QX76	P62249	74	85	RPS16	40S ribosomal protein S16	yes	2;3	3.78e-07	180.45		2	436210000	0	436210000
NLVDNITGQR	10	0	1128.59	Q15149;A0A8I5KSD5;A0A8I5KUE3;A0A8I5KYZ1;E9PMV1;H0YDN1;Q96IE3	Q15149	4438	4447	PLEC	Plectin	yes	2	3.2e-05	180.45		1	23409000	0	23409000
AAAEQAISVR	10	0	1014.55	Q01780	Q01780	759	768	EXOSC10	Exosome component 10	yes	2	3.2e-05	180.44		1	78652000	0	78652000
TEEGPTLSYGR	11	0	1208.57	P43243;A8MXP9;A0A0R4J2E8;Q68D11;D6REM6;D6R991	P43243	150	160	MATR3;DKFZp686K23100	Matrin-3	yes	2	5.63e-06	180.44		1	34480000	0	34480000
GYAFVQYSNER	11	0	1332.61	Q5QPL9;A8K4T9;Q53GL6;Q9UKM9;Q5QPM1;Q5QPM2;B4DSJ1	Q5QPL9	56	66	RALY	RNA-binding protein Raly	yes	2	5.63e-06	180.44		1	34401000	0	34401000
QVLIRPCSK	9	1	1099.62	B2R4W8;P62244;I3L3P7;A8K7H3;I3L246;H3BN98;H3BV27;H3BT37;I3L303	B2R4W8	24	32	hCG_1994130;RPS15A	40S ribosomal protein S15a	yes	2	8.9e-05	180.34		1	183430000	0	183430000
SSGSPYGGGYGSGGGSGGYGSR	22	0	1909.78	A0A7I2V2R3;A0A7I2V5D8;A0A384NL63;P51991;B4E3E6;B4DDB6;A0A7I2V4G0;A0A7I2V402;B4E036;Q8NFG3;H7C1J8;Q66K53	A0A7I2V2R3	308	329	HNRNPA3;HNRPA3	Heterogeneous nuclear ribonucleoprotein A3	yes	2	5.97e-30	180.27		1	32500000	0	32500000
LAQEGIYTLYPFINSR	16	0	1883.98	Q08J23	Q08J23	603	618	NSUN2	tRNA (cytosine(34)-C(5))-methyltransferase	yes	2;3	7.33e-11	180.24		2	38652000	0	38652000
IEEIKDFLLTAR	12	1	1446.81	P63173;J3KT73;J3QL01;J3KSP2	P63173	5	16	RPL38	60S ribosomal protein L38	yes	2;3	4.55e-06	180.19		2	90548000	0	90548000
GDHAWSFLKDFLAGGVAAAVSK	22	1	2246.15	A0A0S2Z3H3;P12235;A8K787;V9GYG0;A0A0S2Z359;A0A0S2Z3C4	A0A0S2Z3H3	2	23	SLC25A4	ADP/ATP translocase 1	yes	2;3;4	1.68e-15	180.1		3	198790000	0	198790000
EGDVLTLLESER	12	0	1359.69	B2R4R9;P62857	B2R4R9	52	63	RPS28	40S ribosomal protein S28	yes	2	3.85e-07	180.07		1	57435000	0	57435000
EITEGDEVEVYSR	13	0	1524.69	A0A994J7P9;P51116;I3L1Z2	A0A994J7P9	141	153	FXR2	Fragile X mental retardation syndrome-related protein 2	yes	2	6.89e-08	180.07		1	31501000	0	31501000
IFVGGIKEDTEEYNLRDYFEK	21	2	2564.24	A0A7I2V2R3;A0A7I2V5D8;A0A384NL63;P51991;B4E3E6;B4DDB6;A0A7I2V4J6;A0A7I2V4G0;A0A7I2V402	A0A7I2V2R3	128	148	HNRNPA3;HNRPA3	Heterogeneous nuclear ribonucleoprotein A3	yes	3;4	1.68e-23	180.05		2	116620000	0	116620000
NTCEAVVLGTLHPR	14	0	1565.8	M0R102;Q9NQT4;M0R050;B2RC50	M0R102	122	135	EXOSC5	Exosome complex component RRP46	yes	2	1.53e-10	179.94		1	7955600	0	7955600
SFLLDLLNATGK	12	0	1290.72	O00571;A0A0D9SF53;A0A2R8Y4A4;B5BTY4;A0A2R8YFS5;A0A0D9SG12;A0A2R8YF78;A0A0D9SFB3;A0A2R8Y645;A0A2U3TZJ9;A0A2R8YCW1;A0A2R8YFR4;A0A2R8Y774;Q59GX6;A0A2R8Y5G6;F6S8Q4;A0A2R8YDH3;A0A2R8YDT5;A0A2R8Y7T2;Q5S4N1;A0A0J9YVQ7	O00571	429	440	DDX3X	ATP-dependent RNA helicase DDX3X	yes	2	3.9e-07	179.81		1	81100000	0	81100000
VVTDTDETELAR	12	0	1347.65	Q53XC0;P05198	Q53XC0	277	288	EIF2S1	Eukaryotic translation initiation factor 2 subunit 1	yes	2	3.9e-07	179.8		1	87248000	0	87248000
TVNELQNLTSAEVIVPR	17	0	1882.02	Q9Y6M1;F8W930;B4DKT5	Q9Y6M1	531	547	IGF2BP2	Insulin-like growth factor 2 mRNA-binding protein 2	yes	2;3	1.61e-15	179.8		2	55377000	0	55377000
AAMEALVVEVTKQPAIISQLDPVNER	26	1	2820.51	Q08211;B3KU66	Q08211	1105	1130	DHX9	ATP-dependent RNA helicase A	yes	3;4	9.96e-36	179.79		3	227910000	0	227910000
VATWFNQPAR	10	0	1188.6	Q6NZ55;A8K4C8;P26373;J3QSB4;H3BTH3;B4DGL7	Q6NZ55	22	31	RPL13	60S ribosomal protein L13	yes	2	0.00074932	179.73		2	1126400000	0	1126400000
TAQEVETYR	9	0	1095.52	P17844;B5BUE6;J3KTA4;B4DN41;A0A7I2V2S0;Q59E92;A0A7I2V507;Q7Z2V5;J3QRQ7;J3KTQ4;C1IK54;J3QR02	P17844	69	77	DDX5;DKFZp686J01190;DDX5-ETV4 fusion	Probable ATP-dependent RNA helicase DDX5	yes	2	6.26e-05	179.68		1	24715000	0	24715000
QAQIEVVPSASALIIK	16	0	1665.97	P30050;Q59FI9	P30050	68	83	RPL12	60S ribosomal protein L12	yes	2;3	1.61e-15	179.6		2	1588200000	0	1588200000
FKGQILMPNIGYGSNKK	17	2	1894.01	D3YTB1;F8W727;P62910	D3YTB1	49	65	RPL32	60S ribosomal protein L32	yes	2;3;4	2.97e-10	179.59		9	931770000	0	931770000
QITVNDLPVGR	11	0	1210.67	A0A384NPQ2;Q06830;A0A0A0MSI0;B2R4P2;A0A0A0MRQ5;B4DF70;V9HW12;P32119	A0A384NPQ2	141	151	PRDX1;HEL-S-2a;PRDX2	Peroxiredoxin-1;Peroxiredoxin-2	no	2	5.89e-06	179.51		1	112000000	0	112000000
TVPFLPLLGGCIDDTILSR	19	0	2086.11	B4DEH0;Q7Z7H8	B4DEH0	131	149	MRPL10	39S ribosomal protein L10, mitochondrial	yes	2;3	1.14e-12	179.46		2	25045000	0	25045000
IYVGNLPPDIR	11	0	1255.69	J3KTL2;Q07955;Q59FA2;A8K1L8;J3QQV5;J3KSW7	J3KTL2	18	28	SRSF1	Serine/arginine-rich splicing factor 1	yes	2	5.93e-06	179.37		1	135880000	0	135880000
QVVNIPSFIVR	11	0	1270.74	P46781;A5D904	P46781	140	150	RPS9	40S ribosomal protein S9	yes	2	5.93e-06	179.36		1	593360000	0	593360000
LTPEEEEILNKK	12	1	1441.77	Q5JR94;P62241;Q5JR95;Q9BS10	Q5JR94	129	140	RPS8	40S ribosomal protein S8	yes	2	5.98e-07	179.36		1	23337000	0	23337000
TITLEVEPSDTIENVK	16	0	1786.92	Q5RKT7;B2RDW1;P62979;A0A248RGE3;L8B4Z6;L8B4M0;A8K674;L8B4R0;Q96H31;J3QKN0;L8B196;Q96MH4;Q96C32;L8B4J3;Q9UFQ0;Q66K58;Q5U5U6;Q5PY61;L8B4I8;P0CG48;F5H747;F5GYU3;P0CG47;Q59EM9;F5H388;Q5UGI3;B4DV12;F5GXK7;F5H265;F5H2Z3;F5H6Q2;J3QTR3;J3QS39;M0R1V7;Q49A90;F5GZ39;J3QSA3;Q3MIH3;P62987	Q5RKT7	12	27	RPS27A;HEL112;UbC;UBC;UBB;DKFZp434K0435;UBA52	Ubiquitin-40S ribosomal protein S27a;Ubiquitin;40S ribosomal protein S27a;Polyubiquitin-C;Ubiquitin;Polyubiquitin-B;Ubiquitin;Ubiquitin-60S ribosomal protein L40;Ubiquitin;60S ribosomal protein L40	no	2	1.63e-15	179.35	1	1	159270000	8993400	150280000
KPPLLNNADSVQAK	14	1	1493.82	P09874;B4E0E1;B2R5W3;A0A7I2V3E1	P09874	748	761	PARP1	Poly [ADP-ribose] polymerase 1	yes	2;3	1.42e-08	179.35		2	77391000	0	77391000
AHQVVEDGYEFFAK	14	0	1638.77	P62136;E9PMD7;A0A140VJS9;A0A7I2V4F7;B7ZB67;B4DJ75;B3KXM2;C4TNW6;B4DNE3;Q9UPN1;F8VYE8;P36873;F8W0W8	P62136	247	260	PPP1CA;PPP1CC	Serine/threonine-protein phosphatase PP1-alpha catalytic subunit;Serine/threonine-protein phosphatase;Serine/threonine-protein phosphatase PP1-gamma catalytic subunit	no	2;3	1.57e-10	179.35		2	66319000	0	66319000
LLVSNLDFGVSDADIQELFAEFGTLK	26	0	2840.45	Q86V81;E9PB61	Q86V81	108	133	ALYREF	THO complex subunit 4	yes	3	7.9e-36	179.33		1	26924000	0	26924000
NIPGITLLNVSK	12	0	1267.75	P36578;Q59GY2;B4DMJ6;Q53G74;H3BM89;B4DMJ2	P36578	223	234	RPL4	60S ribosomal protein L4	yes	2	3.99e-07	179.31		1	2060900000	0	2060900000
LQDEIQNMK	9	0	1117.54	V9HWE1;P08670;Q53HU8;B0YJC4;B3KRK8;B0YJC5	V9HWE1	365	373	HEL113;VIM	Vimentin	yes	2	6.39e-05	179.21		8	254150000	0	254150000
LQVALGELR	9	0	997.592	P19474	P19474	139	147	TRIM21	E3 ubiquitin-protein ligase TRIM21	yes	2	6.39e-05	179.21		1	42657000	0	42657000
AYHEQLSVAEITNACFEPANQMVK	24	0	2749.28	P68363;B3KPS3;B3KT06;A8JZY9;P68366;B4DDU2;C9JDS9	P68363	281	304	TUBA1B;TUBA4A	Tubulin alpha-1B chain;Tubulin alpha-4A chain	no	3	5.06e-31	179.19		1	33235000	0	33235000
KGAIVFNATSEFCR	14	1	1598.79	O43290;B4DDH9	O43290	548	561	SART1	U4/U6.U5 tri-snRNP-associated protein 1	yes	2	2.37e-10	179.19		1	12766000	0	12766000
GVPAGNSDTEGGQPGR	16	0	1497.68	S4R3H4;E7EQT4;Q9UKV3;B4DQZ7;G3V3B0;Q69YJ6;G3V3T3	S4R3H4	774	789	ACIN1;DKFZp667N107	Apoptotic chromatin condensation inducer in the nucleus	yes	2	1.64e-15	179.19		1	12099000	0	12099000
YGVIILDEAHER	12	0	1413.73	B4E0S6;O43143	B4E0S6	243	254	DHX15	Pre-mRNA-splicing factor ATP-dependent RNA helicase DHX15	yes	2;3	4.03e-07	179.1		2	93954000	0	93954000
KLAAQSCALSLVR	13	1	1415.79	Q08211;Q58F26;Q6PJK6	Q08211	236	248	DHX9	ATP-dependent RNA helicase A	yes	2;3	1.08e-07	179.08		2	87504000	0	87504000
LREDLER	7	1	929.493	P62269;J3JS69	P62269	107	113	RPS18	40S ribosomal protein S18	yes	2	5.65e-05	178.99		1	591070000	0	591070000
DYTYEELLNR	10	0	1314.61	Q6IBR8;P20042;B5BU01;Q96I16	Q6IBR8	173	182	EIF2S2	Eukaryotic translation initiation factor 2 subunit 2	yes	2	3.43e-05	178.99		1	38884000	0	38884000
ARAHSIQIMK	10	1	1153.64	Q02543;M0R117;B4DM74;B2R4C0;B4DM94;B4DUV3;Q53HD3;M0R0P7;Q76N54;M0R1A7;M0R3D6	Q02543	119	128	RPL18A	60S ribosomal protein L18a	no	2	5.05e-05	178.94		2	65675000	0	65675000
DSYESYGNSR	10	0	1176.47	P38159;B4E352;B3KRG5;H3BUY5;Q2VIN3;Q96E39	P38159	283	292	RBMX;RBMXL1	RNA-binding motif protein, X chromosome;RNA-binding motif protein, X chromosome, N-terminally processed;RNA binding motif protein, X-linked-like-1	no	2	3.44e-05	178.94		1	35438000	0	35438000
SVYSWDIVVQR	11	0	1350.69	O15371;B4E1K8;B0QYA4	O15371	261	271	EIF3D	Eukaryotic translation initiation factor 3 subunit D	yes	2	0.00017906	178.94		1	33013000	0	33013000
LDSSPVSSPR	10	0	1043.52	O60293	O60293	946	955	ZFC3H1	Zinc finger C3H1 domain-containing protein	yes	2	3.44e-05	178.94		1	11713000	0	11713000
CESAFLSKR	9	1	1096.53	V9HW01;P83731;C9JXB8;A0A994J4A5;C9JNW5	V9HW01	36	44	HEL-S-310;RPL24	60S ribosomal protein L24	yes	2	9.76e-05	178.83		1	44521000	0	44521000
FANLNEQAAR	10	0	1132.56	Q16352;Q59EM6	Q16352	291	300	INA	Alpha-internexin	yes	2	3.45e-05	178.83		1	39698000	0	39698000
LEWVQDNIR	9	0	1171.6	O94906	O94906	684	692	PRPF6	Pre-mRNA-processing factor 6	yes	2	6.51e-05	178.83		1	32067000	0	32067000
ESADPLGAWLQDAR	14	0	1527.73	Q15149;A0A8I5KSD5;A0A8I5KUE3;A0A8I5KYZ1;E9PMV1;H0YDN1	Q15149	1351	1364	PLEC	Plectin	yes	2	1.61e-10	178.81		1	25296000	0	25296000
THQKFVIATSTK	12	1	1359.75	Q8TBK5;Q8N5Z7;Q9HBB3;Q02878;B2R4K7;B4DRX3	Q8TBK5	189	200	RPL6	60S ribosomal protein L6	yes	2;3	2.74e-05	178.71		2	88063000	0	88063000
ILSISADIETIGEILK	16	0	1713.98	A0A994J4U9;A0A994J4S7;P61978;A0A994J6U9;A0A994J4E9;B4DUQ1;A0A994J782;Q5T6W2;A0A994J6T5;A0A994J795	A0A994J4U9	87	102	HNRNPK	Heterogeneous nuclear ribonucleoprotein K	yes	2	1.68e-15	178.71		1	54707000	0	54707000
GYVKEQFAWR	10	1	1282.65	P46783;A0A2R8Y6L3;F6U211;Q59GE4;A0A2R8Y7H1;A0A2R8YFH6;A0A1W2PQS6;S4R435	P46783	56	65	RPS10;RPS10-NUDT3	40S ribosomal protein S10	yes	2;3	5.12e-05	178.65		2	403640000	0	403640000
LGNSCEFR	8	0	981.434	Q59EC0;A0A7P0Z4F9;A0A024DAK3;P55265;A0A7P0Z4K3;A0A3B3IRQ9;B7Z8Y3;A0A3B3ISU1;A0A3B3ISX1;A0A3B3ITG9	Q59EC0	644	651	ADAR	Double-stranded RNA-specific adenosine deaminase	yes	2	9.66e-05	178.6		1	84472000	0	84472000
GRGHVQPIR	9	1	1018.58	P62854;Q75MH1;Q5JNZ5	P62854	14	22	RPS26;RPS26P11	40S ribosomal protein S26;Putative 40S ribosomal protein S26-like 1	yes	2	9.66e-05	178.6		1	23308000	0	23308000
TVAGGAWTYNTTSAVTVK	18	0	1825.92	C9J4Z3;P61513	C9J4Z3	39	56	RPL37A	60S ribosomal protein L37a	yes	2;3	2.94e-16	178.58		2	1023900000	0	1023900000
NFGGHRDYGPR	11	1	1274.59	B4E312;A0A0J9YYE0;Q92804;A0A0J9YY24	B4E312	14	24	TAF15	TATA-binding protein-associated factor 2N	yes	2;3	9.05e-06	178.55		2	114280000	0	114280000
SYLEFSEDSVQVPR	14	0	1654.78	A0A994J7P9;P51116	A0A994J7P9	360	373	FXR2	Fragile X mental retardation syndrome-related protein 2	yes	2;3	4.7e-08	178.54		2	159510000	0	159510000
LQQQLTQAQETLK	13	0	1527.83	E9PF19;B4DY50;A0A0S2Z5F3;Q8N2L6;B2RB52;A0A384MDS4;Q9Y4P3;B4DY59	E9PF19	392	404	TBL2	Transducin beta-like protein 2	yes	2	7.4e-08	178.54		1	35992000	0	35992000
MRPGVACSVSQAQK	14	1	1517.74	Q53Z07;P32969;A0A2R8Y5Y7;H0Y9V9	Q53Z07	128	141	RPL9	60S ribosomal protein L9	yes	2;3	2.4e-10	178.49		3	155150000	0	155150000
AKEAAEQDVEK	11	1	1216.59	Q6NZ55;A8K4C8;P26373;J3KS98	Q6NZ55	199	209	RPL13	60S ribosomal protein L13	yes	2;3	9.08e-06	178.46		2	342500000	0	342500000
ASESSKPWPDATYGTGSASR	20	1	2053.93	Q9Y2W1;A0A3B3ITZ9;Q7Z5U1;Q05D20;Q6P0P7;Q6PJV4	Q9Y2W1	216	235	THRAP3	Thyroid hormone receptor-associated protein 3	yes	3	3.99e-23	178.43		1	147340000	0	147340000
GRTVIVKGPR	10	2	1081.67	Q53Z07;P32969;A0A2R8Y5Y7;D6RAN4;B4E1M5;B4DLV8	Q53Z07	22	31	RPL9	60S ribosomal protein L9	yes	2	8.98e-05	178.32		1	24254000	0	24254000
RMLAIKR	7	2	886.553	J3KQN4;P83881;H0Y5B4;H7BZ11;Q969Q0;B2R4V2	J3KQN4	117	123	RPL36A;RPL36A-HNRNPH2;RPL36AL	60S ribosomal protein L36a;60S ribosomal protein L36a-like	no	2	0.000101	178.24		1	57734000	0	57734000
LEELEKEEELR	11	1	1415.71	Q53GS0;D2CFK9;Q9BZE4;Q8N4P8;B4DHR2	Q53GS0	450	460	GTPBP4	Nucleolar GTP-binding protein 1	yes	2	9.18e-06	178.22		1	13553000	0	13553000
DIRPGAAFEPTYIYR	15	1	1767.89	Q14694;A0A7G6J4N4;J3KT19;B4DDR4	Q14694	492	506	USP10	Ubiquitin carboxyl-terminal hydrolase 10	yes	2;3	5.94e-09	178.15		2	94042000	0	94042000
HTGFLEISQHSQEFINR	17	0	2042	Q7L0Y3	Q7L0Y3	381	397	TRMT10C	Mitochondrial ribonuclease P protein 1	yes	3	1.79e-16	178.14		1	17792000	0	17792000
TVSLGAGAKDELHIVEAEAMNYEGSPIK	28	1	2928.45	A0A0S2Z491;A0A7I2YQC0;P06748;A0A0S2Z4G7;A4ZU86;A0A7I2V5S2;A0A140VJQ2;A0A7I2V2X9;A0A7I2V3U2;A0A7I2V433;A0A7I2V4G8;A0A7I2V3G5;A0A7I2V579	A0A0S2Z491	46	73	NPM1	Nucleophosmin	yes	3;4	5.68e-36	178.02		5	362160000	0	362160000
LLDDLFR	7	0	890.486	S4R3H4;E7EQT4;Q9UKV3;G3V3B0;Q69YJ6	S4R3H4	1152	1158	ACIN1;DKFZp667N107	Apoptotic chromatin condensation inducer in the nucleus	yes	2	4.01e-05	178.02		1	41551000	0	41551000
TPGPGAQSALR	11	0	1053.56	A0A2R8Y811;P62263;E5RH77	A0A2R8Y811	107	117	RPS14	40S ribosomal protein S14	yes	2	6.68e-06	177.91		1	1157100000	0	1157100000
NLPQYVSNELLEEAFSVFGQVER	23	0	2667.32	A8K525;A0A0S2Z4Z9;A0A7I2V5Y7;A0A7I2V535;Q15233;A0A7I2V4J2;A0A7P0MRW0;A0A7I2V4N2;A0A7I2V464;C9IZL7	A8K525	154	176	NONO	Non-POU domain-containing octamer-binding protein	yes	3	2.65e-25	177.91		1	83304000	0	83304000
LCDSYEIRPGK	11	1	1336.64	O43390;Q0VGD6;A0A6Q8PEX7;Q6MZS5;B2R7W4;B4DMB1;A0A6Q8PH31;B4DT28	O43390	225	235	HNRNPR;HNRPR;DKFZp686A13234	Heterogeneous nuclear ribonucleoprotein R	yes	2;3	9.82e-06	177.91		2	73178000	0	73178000
GYDRYEDYDYR	11	1	1513.61	Q549U1;Q13595	Q549U1	245	255	HSU53209;TRA2A	Transformer-2 protein homolog alpha	yes	2;3	1.11e-05	177.78		2	58976000	0	58976000
RILPKPTR	8	2	979.629	A0A2R8Y623;P62081;B5MCP9	P62081	99	106	RPS7	40S ribosomal protein S7	no	2	0.00028096	177.78		1	51296000	0	51296000
NSPGSQVASNPR	12	0	1212.58	B4DZC3;B3KMC9;Q9H0D6	B4DZC3	393	404	XRN2	5-3 exoribonuclease 2	yes	2	5.56e-07	177.78		1	27130000	0	27130000
DTLYEAVR	8	0	965.482	P62906	P62906	8	15	RPL10A	60S ribosomal protein L10a	yes	2	0.00011466	177.71		1	872390000	0	872390000
MYEEHLKR	8	1	1104.54	P84090;G3V279	P84090	35	42	ERH	Enhancer of rudimentary homolog	yes	2	4.41e-05	177.71		2	184280000	0	184280000
LDYEDIIDDLPCR	13	0	1635.74	A0A494C108;B4DUT2;Q8N9T8;H0YH26	A0A494C108	516	528	KRI1	Protein KRI1 homolog	yes	2	1.25e-07	177.57		1	23336000	0	23336000
SDSGGSSSEPFDR	13	0	1326.53	A0A1U9X982;A0A1U9X972;A0A1U9X9A9;A0A1U9X998;A0A1U9X996;A0A1U9X999;A0A1U9X985;A0A1U9X977;A0A1U9X975;A0A1U9X974;A0A1U9X993;P48634;A0A1U9X987;A0A1U9X9A5;A0A1U9X988	A0A1U9X982	759	771	PRRC2A	Protein PRRC2A	yes	2	3.87e-06	177.57		1	11493000	0	11493000
MSLLQLVEILQSK	13	0	1500.86	F5H6E2;O00159;B7Z3E5;B7Z9C0;A1L180	F5H6E2	582	594	MYO1C	Unconventional myosin-Ic	yes	2	8.12e-14	177.44		1	0	0	0
WFQQKYDGIILPGK	14	1	1691.9	P62913;Q5VVD0;Q5VVC8;Q08ES8	P62913	165	178	RPL11	60S ribosomal protein L11	no	2;3	6.28e-10	177.44		2	261900000	0	261900000
TKDGQILPVPNVVVR	15	1	1633.95	A5PLK7;A0A024RAC5;Q9P258	A5PLK7	254	268	RCC2	Protein RCC2	yes	2;3	2.96e-08	177.44		2	46386000	0	46386000
RFGFPEGSVELYAEK	15	1	1727.85	P23396;E9PPU1;F2Z2S8;H0YCJ7;H0YF32;A7E2S3	P23396	76	90	RPS3	40S ribosomal protein S3	yes	2;3	3.3e-10	177.1		2	148220000	0	148220000
VKDAVEQQGEVKK	13	2	1456.79	Q9NX58;A8K3Y5	Q9NX58	174	186	LYAR	Cell growth-regulating nucleolar protein	yes	2;3	5.57e-06	177.1		2	115550000	0	115550000
LMELHGEGSSSGKATGDETGAK	22	1	2161	Q6NXR8;P61247;A8K4W0;D6RAT0;H0Y9Y4;D6R9B6	Q6NXR8	228	249	RPS3A	40S ribosomal protein S3a	yes	3;4	6.52e-24	177.08		2	122510000	0	122510000
EVDEISPEDDQR	12	0	1430.62	A0A499FJY3;A0A087WWP4;Q96T37;A0A494C001	A0A499FJY3	316	327	RBM15	Putative RNA-binding protein 15	yes	2	1.04e-06	177.06		1	7662200	0	7662200
LGQGVLVQVSPSLVKR	16	1	1679.01	A3KFL5;Q13868;B3KQW2	A3KFL5	166	181	EXOSC2	Exosome complex component RRP4	yes	2;3	3.04e-20	176.8		2	51158000	0	51158000
YLESEEYQER	10	0	1344.58	B0S7P4;A0A1U9X819;Q9Y676;B4DFG6;A0A0G2JIC6	B0S7P4	58	67	MRPS18B	28S ribosomal protein S18b, mitochondrial	yes	2	7.59e-05	176.79		1	32568000	0	32568000
KEDMTYAVR	9	1	1111.53	J3KTL2;Q07955;Q59FA2;A8K1L8;J3KSR8;B7Z570;A0A2I7N9Y9	J3KTL2	165	173	SRSF1	Serine/arginine-rich splicing factor 1	yes	2	0.00019568	176.75		3	296480000	0	296480000
ELLTLDEKDPRR	12	2	1483.8	P46781;B5MCT8;C9JM19;B7Z732;F2Z3C0;A8MXK4	P46781	59	70	RPS9	40S ribosomal protein S9	yes	2;3	4.71e-05	176.65		2	227280000	0	227280000
RLSYNTASNKTR	12	2	1409.74	P49207	P49207	10	21	RPL34	60S ribosomal protein L34	yes	2;3	1.51e-13	176.61		2	82650000	0	82650000
LITPAVVSER	10	0	1083.63	P62851	P62851	67	76	RPS25	40S ribosomal protein S25	yes	2	8.22e-05	176.6		1	1478300000	0	1478300000
GLTPSQIGVILR	12	0	1252.75	P62277;J3KMX5	P62277	44	55	RPS13	40S ribosomal protein S13	yes	2	1.36e-06	176.6		1	438710000	0	438710000
QKVDSLLENLEK	12	1	1414.77	P07910;G3V2Q1;B2R603;A8K9A4;G3V576;O60812;P0DMR1;B2RXH8;B7ZW38;A0A0G2JPF8;Q6PKD2;B4DQQ2;A0A0G2JNQ3;G3V5V7;B2R5W2;G3V4C1;G3V4W0;B4DY08;G3V2D6	B2R5W2	192	203	HNRNPC;HNRNPCL1;HNRNPCL4;HNRNPCL2;HNRNPCL3;HNRPCL1	Heterogeneous nuclear ribonucleoproteins C1/C2;Heterogeneous nuclear ribonucleoprotein C-like 1;Heterogeneous nuclear ribonucleoprotein C-like 4;Heterogeneous nuclear ribonucleoprotein C-like 2;Heterogeneous nuclear ribonucleoprotein C-like 3	no	2;3	2e-06	176.6		2	424650000	0	424650000
LYVGSLHFNITEDMLR	16	0	1906.96	Q14498;A0A384NQ03;G3XAC6;B4DLM0;B3KWX7;Q68DD9;B4E1M7;B4DRA0;Q6N037;B7Z4L7;A0A0U1RQH7;Q7Z3L0;Q6MZY7;H0Y4X3;A0A0U1RQW2;Q6IA98;B2RDP1;A0A0S2Z5I1;A0A0S2Z5J3;Q86U06;A0A0S2Z5D9;B3KWQ8;B7Z8M4;G3V546;H0YJJ3;G3V5Z6;G3XAP0	Q14498	252	267	RBM39;DKFZp781C0423;DKFZp686A11192;DKFZp781I1140;DKFZp686C17209;RNPC4;RBM23	RNA-binding protein 39;Probable RNA-binding protein 23	yes	2;3	1.4e-14	176.51		2	87895000	0	87895000
ANENSNIQVLSER	13	0	1472.72	Q6UN15;A0A994J3R0;A0A994J3M0;A0A994J442;A0A994J3S6;A0A994J6N5;A0A994J3S0;A0A994J453;A0A994J3T5;A0A994J474;A0A994J6Q2;A0A994J464;A0A994J6R0;A0A994J458;A0A994J3I9;A0A994J469;A0A994J6C6;A0A994J3L5;A0A994J6B4;A0A994J3K5;A0A994J6P0;A0A994J3R5;A0A994J3K1;A0A994J6E2;A0A994J438;A0A994J3P6;A0A994J6E0;H0Y8P7;A0A994J3J1;A0A994J6B8;A0A994J6P8;A0A994J6D6;A0A994J6C9;A0A994J6P3;A0A994J6Q5;B4DTW7;A0A994J3L0;A0A9…	Q6UN15	332	344	FIP1L1	Pre-mRNA 3-end-processing factor FIP1	yes	2	4.79e-06	176.48		1	7445000	0	7445000
ANKLDHVVTIIK	12	1	1349.8	A0A3S6H812;A0A3S6H7X4;A0A3S6H7E9;A0A3S6H7G3;A0A3Q8B022;A0A3Q8APX7;A0A3Q8AIR8;A0A3S6H7Z6;E9PIX6;B4DJ87;E9PQ98;H0YDE4;A0A3S6H765;E9PNR9;A0A3S6H8A6;A0A3Q8B4N0;A0A3S6H758;E9PKG1;Q99873;A0A3Q8AM27;Q5U8W9;A0A3Q8APW9	E9PKG1	86	97	PRMT1;HRMT1L2	Protein arginine N-methyltransferase 1	no	2;3	7.4e-06	176.45		2	887890000	0	887890000
MGGEEAEIR	9	0	990.444	Q08211;B3KU66	Q08211	930	938	DHX9	ATP-dependent RNA helicase A	yes	2	0.00014801	176.41		2	129490000	0	129490000
ANPDPNTCLGVFGLSLYTTER	21	0	2324.11	Q549U1;Q13595	Q549U1	113	133	HSU53209;TRA2A	Transformer-2 protein homolog alpha	yes	2;3	2.64e-13	176.4		2	149530000	0	149530000
LIDIGNSCR	9	0	1046.52	O00139;A0A6Q8PH57;A0A6Q8PG37;A0A6Q8PFA6;A0A6Q8PGH7;B4DM85;B0AZS5;D6R9M0;H0Y8H2	O00139	413	421	KIF2A	Kinesin-like protein KIF2A;Kinesin-like protein	yes	2	0.00014854	176.4		1	22526000	0	22526000
GIGFLTSGWR	10	0	1092.57	Q8IXM3	Q8IXM3	40	49	MRPL41	39S ribosomal protein L41, mitochondrial	yes	2	8.91e-05	176.4		1	18969000	0	18969000
SVILIFSVR	9	0	1032.63	Q96MU7;J3QR07	Q96MU7	396	404	YTHDC1	YTH domain-containing protein 1	yes	2	0.00014854	176.4		1	16564000	0	16564000
QVHPDTGISSK	11	0	1167.59	Q93079;Q0D2M2;U3KQK0;I6L9F7;A8K9J7;B4DR52;B2R4S9;P62807;P58876;P57053;Q99877;Q99879;O60814;Q5QNW6;Q99880;Q96A08;Q16778;P33778;P23527;P06899;Q8N257	Q93079	48	58	HIST1H2BH;HIST1H2BC;HIST1H2BN;HIST1H2BM;HIST1H2BI;HIST1H2BD;H2BFS;HIST1H2BK;HIST2H2BF;HIST1H2BL;HIST1H2BA;HIST2H2BE;HIST1H2BB;HIST1H2BO;HIST1H2BJ;HIST3H2BB	Histone H2B type 1-H;Histone H2B;Histone H2B type 1-C/E/F/G/I;Histone H2B type 1-D;Histone H2B type F-S;Histone H2B type 1-N;Histone H2B type 1-M;Histone H2B type 1-K;Histone H2B type 2-F;Histone H2B type 1-L;Histone H2B type 1-A;Histone H2B type 2-E;Histone H2B type 1-B;Histone H2B type 1-O;Histone H2B type 1-J;Histone H2B type 3-B	no	2	1.68e-05	176.33		1	821190000	0	821190000
VLKQVHPDTGISSK	14	1	1507.84	Q93079;Q0D2M2;U3KQK0;I6L9F7;A8K9J7;B4DR52;B2R4S9;P62807;P58876;P57053;Q99877;Q99879;O60814;Q5QNW6;Q99880;Q96A08;Q16778;P33778;P23527;P06899;Q8N257	Q93079	45	58	HIST1H2BH;HIST1H2BC;HIST1H2BN;HIST1H2BM;HIST1H2BI;HIST1H2BD;H2BFS;HIST1H2BK;HIST2H2BF;HIST1H2BL;HIST1H2BA;HIST2H2BE;HIST1H2BB;HIST1H2BO;HIST1H2BJ;HIST3H2BB	Histone H2B type 1-H;Histone H2B;Histone H2B type 1-C/E/F/G/I;Histone H2B type 1-D;Histone H2B type F-S;Histone H2B type 1-N;Histone H2B type 1-M;Histone H2B type 1-K;Histone H2B type 2-F;Histone H2B type 1-L;Histone H2B type 1-A;Histone H2B type 2-E;Histone H2B type 1-B;Histone H2B type 1-O;Histone H2B type 1-J;Histone H2B type 3-B	no	2;3	6.71e-08	176.32		2	113100000	0	113100000
IGRIEDVTPIPSDSTR	16	1	1754.92	A0A2R8Y811;P62263	A0A2R8Y811	126	141	RPS14	40S ribosomal protein S14	yes	2;3	1.52e-10	176.25		2	70483000	0	70483000
VVVSGLPPSGSWQDLKDHMR	20	1	2207.12	J3KTL2;Q07955;Q59FA2;A8K1L8;J3KSR8	J3KTL2	123	142	SRSF1	Serine/arginine-rich splicing factor 1	yes	3;4	8.94e-21	176.21		2	103720000	0	103720000
LEVQAEEER	9	0	1101.53	A8K964;Q9H307	A8K964	177	185	PNN	Pinin	yes	2	0.00016469	176.09		1	48434000	0	48434000
EDLAAFVEELDKVESQER	18	1	2106.01	Q71UH4;Q02880;A0A8V8TPE3;B4DKD0;Q59H80;B4DLV2;Q8WTY5;B7ZB27	Q71UH4	1159	1176	TOP2B	DNA topoisomerase 2;DNA topoisomerase 2-beta	yes	3	7.25e-16	176.04		1	13922000	0	13922000
VHIGQVIMSIR	11	0	1251.71	F8W7C6;H7C123;H7C2C5;X5D2T3;P27635;X1WI28;Q96L21	X5D2T3	129	139	RPL10;RPL10L	60S ribosomal protein L10;60S ribosomal protein L10-like	no	2;3	1.94e-05	175.91		14	1162600000	0	1162600000
ARVITEEEK	9	1	1073.57	Q6NZ55;A8K4C8;P26373;O60250;J3KS98;H3BUK8	Q6NZ55	166	174	RPL13	60S ribosomal protein L13	yes	2	0.00025521	175.91		1	52890000	0	52890000
IPGIIIAASAVR	12	0	1179.73	B4DVK5;B4DQ39;B1AHB1;Q53FG5;B1AHB0;A8K521;P33992;B1AHB2;B1AHA9;B3KVF0	B4DVK5	98	109	MCM5	DNA helicase;DNA replication licensing factor MCM5	yes	2	1.83e-06	175.91		1	18437000	0	18437000
RQLPVTR	7	1	868.524	A8K0T9;P52907;Q53GE2;Q53GC7;A4D0V4;P47755;B4DE01	A8K0T9	260	266	CAPZA1;CAPZA2	F-actin-capping protein subunit alpha-1;F-actin-capping protein subunit alpha-2	yes	2	0.00039239	175.86		1	28525000	0	28525000
VSISEGDDKIEYR	13	1	1509.73	Q96BS4;P22087;M0R299;M0QXL5;M0R2Q4;B4DLD4;M0R0P1;M0R2U2;M0R1H0;M0R2B0	Q96BS4	62	74	FBL	rRNA 2-O-methyltransferase fibrillarin	yes	2	4.91e-07	175.86		1	14776000	0	14776000
LTVDEAVR	8	0	901.487	Q15149;A0A8I5KSD5;A0A8I5KUE3;A0A8I5KYZ1;E9PMV1;H0YDN1;Q96IE3	Q15149	3213	3220	PLEC	Plectin	yes	2	0.00022748	175.75		1	85690000	0	85690000
ACQSIYPLHDVFVRK	15	1	1831.94	Q6NXR8;P61247;A8K4W0;D6RG13;D6RAT0;D6RB09;H0Y9Y4;D6R9B6	Q6NXR8	200	214	RPS3A	40S ribosomal protein S3a	yes	2;3;4	2.03e-08	175.74		3	477170000	0	477170000
LIKNNASTDYDLSDK	15	1	1695.83	P39023;Q8TBW1;Q9NY85;G5E9G0;Q9BT63;B3KS36;Q49AJ9;B5MCW2	P39023	298	312	RPL3;rpl3	60S ribosomal protein L3	yes	2;3	6.85e-10	175.74		2	377830000	0	377830000
SSLGSLQTPEAVTTR	15	0	1545.8	A8K9U6;Q7Z2W4;C9J6P4;A0A7P0T8C6;A0A514C937;Q05DV5	A8K9U6	386	400	ZC3HAV1	Zinc finger CCCH-type antiviral protein 1	yes	2	4.66e-10	175.74		1	41049000	0	41049000
NLQCLVIDEADR	12	0	1444.7	Q4ZG72;Q9NVP1;Q8N254;H7C452	Q4ZG72	202	213	DDX18	ATP-dependent RNA helicase DDX18	yes	2	1.95e-06	175.73		1	18655000	0	18655000
SSAVVELDLEGTR	13	0	1374.7	A0A8I5KUI4;A0A8Q3WK75;A0A8Q3SHH4;A0A8Q3SHF1;H0YA82;A0A8Q3SHG9;A0A8Q3SHN7;Q4G0J3;D6RFF0;A0A8I5KYN2;A0A8I5KQG7;A0A8I5KSZ3;D6RF49;A0A8Q3SHL6	A0A8I5KUI4	17	29	LARP7	La-related protein 7	yes	2	3.6e-07	175.65		1	19153000	0	19153000
YSLDPENPTK	10	0	1162.55	A0A087WXM6;J3QQT2;J3KRX5;A0A0A6YYL6;P18621;J3KRB3;A0A087WWH0;J3QS96;J3KSJ0;A0A087WY81	A0A087WXM6	4	13	RPL17;RPL17-C18orf32	60S ribosomal protein L17	no	2	0.00011916	175.51		1	950690000	0	950690000
AGALHAQVER	10	0	1050.56	Q9BQG0;I3L1L3	Q9BQG0	897	906	MYBBP1A	Myb-binding protein 1A	yes	2	0.00087661	175.51		1	61987000	0	61987000
IQLVEEELDR	10	0	1242.65	B2RDE1;A0A0S2Z4I4;A0A0S2Z4G8;A0A0S2Z4G4;A0A087WWU8;D6R904;Q5HYB6;M1VPF4;J3KN67;A0A2R2Y2Q3;A0A494C0G0;P06753;A0A494C0P6;P09493;H0YKP3;Q6ZN40;H0YL80;D9YZV4;D9YZV5;A0A0S2Z4G6;A0A0K0K1I0;H0YKX5;B4DTK3;Q15657;Q8TCG4;C9IZA2;P67936;A0A2R8Y5V9;V9HW56;A0A2R8YGX3;B4DVY2;P07951;K7ENT6;V9HW25;A7XZE4;Q5TCU3;A0A2R8YHD2;A0A2R8YE05;B4DGC2;A0A2R8YEU4;B4DTB1	B2RDE1	56	65	TPM3;DKFZp686J1372;TPM3-ROS1;TPM1;TPM4;HEL-S-108;TPM2;HEL-S-273;TPM2b	Tyrosine-protein kinase receptor;Tropomyosin alpha-3 chain;Tropomyosin alpha-1 chain;Tropomyosin alpha-4 chain;Tropomyosin beta chain	no	2	0.00087661	175.51		1	31871000	0	31871000
DVAEVDTVRR	10	1	1158.6	Q15149;A0A8I5KSD5;A0A8I5KUE3;A0A8I5KYZ1;E9PMV1;H0YDN1	Q15149	3146	3155	PLEC	Plectin	yes	2	0.00017872	175.51		1	13869000	0	13869000
DKVVLDVGSGTGILCMFAAK	20	1	2080.07	A0A3S6H812;A0A3S6H7X4;A0A3S6H7E9;A0A3Q8APX7;A0A3Q8AIR8;A0A3S6H7Z6;E9PIX6;B4DJ87;E9PQ98;H0YDE4;E9PNR9;A0A3Q8B4N0;A0A3S6H758;A0A3Q8AIS5;E9PKG1;Q99873;A0A3Q8AM27;Q5U8W9	E9PKG1	43	62	PRMT1;HRMT1L2	Protein arginine N-methyltransferase 1	no	2;3	4.7e-13	175.45		2	147460000	0	147460000
IREEYPDR	8	1	1076.53	P07437;A0A384NYT8;Q5JP53;Q5SU16;B7ZAF0;Q6LC01;B4DY90;Q5ST81;A0A384MEE3;Q13885;B2R6L0;B7ZAK1;B4DQN9;Q9BVA1;Q9BUU9;B4E052;O43209;B7Z4N1;Q9UGA2;Q1KSF8;A6NNZ2;A5D907;A5D906;A1L195;Q9H4B7;A1L196;P68371;Q8IWP6;Q8IZ29;Q8N6N5;B3KML9;Q2NKY5;Q3ZCM7;A0A075B736;Q5SQY0;A0A183YE00	P07437	155	162	TUBB;TUBB2A;TUBB2B;DKFZp566F223;XTP3TPATP1;TUBB1;TUBB4B;TUBB2C;TUBB6;TUBB8	Tubulin beta chain;Tubulin beta-2A chain;Tubulin beta-2B chain;Tubulin beta-8 chain-like protein LOC260334;Tubulin beta-1 chain;Tubulin beta-4B chain;Tubulin beta-8 chain	no	2	0.00036051	175.44		1	112560000	0	112560000
VEFMDDTSR	9	0	1098.47	B2R4R9;P62857	B2R4R9	32	40	RPS28	40S ribosomal protein S28	yes	2	0.0002013	175.38		1	18151000	0	18151000
QFGFIVLTTSAGIMDHEEARR	21	1	2377.18	B2R4W8;P62244;A8K7H3	B2R4W8	98	118	hCG_1994130;RPS15A	40S ribosomal protein S15a	yes	3;4	5.52e-21	175.33		2	69258000	0	69258000
IFTASNVSSVPLPAENVTITAGQR	24	0	2471.3	A0AA34QVE6;B4DYY5;F8W726;Q5VU79;Q14157;B4DZJ6	A0AA34QVE6	269	292	UBAP2L	Ubiquitin-associated protein 2-like	yes	3	6.68e-24	175.33		1	27704000	0	27704000
YIFGDFSPDEFNQFFVTPR	19	0	2325.07	A0A346JFI8	A0A346JFI8	123	141			yes	2	1.43e-19	175.28		1	20425000	0	20425000
FRCPEALFQPSFLGMESCGIHETTFNSIMK	30	1	3533.62	I3L4N8;P63261;Q8WVW5;B4E3A4;A0A804GS07;B4DVQ0;A0A6Q8PFE4;V9HVZ7;Q96FU6;A4UCT3;Q96DE1;A5GZ75;F1BXA6;P60709;Q1KLZ0;Q53G76;Q53GK6;Q53G99;B4E335;B4DW52;E7EVS6;A0A2R8Y793;B7ZAP6;Q6PJ43;B3KWQ3	I3L4N8	231	260	ACTG1;HEL-176;ACTB;PS1TP5BP1	Actin, cytoplasmic 2;Actin, cytoplasmic 2, N-terminally processed;Actin, cytoplasmic 1;Actin, cytoplasmic 1, N-terminally processed	no	3;4	2.41e-29	175.23		4	356610000	0	356610000
SHCFVTYSTVEEAVATR	17	0	1955.9	S4R3H4;E7EQT4;Q9UKV3;B4DQZ7;G3V3B0;Q69YJ6	S4R3H4	992	1008	ACIN1;DKFZp667N107	Apoptotic chromatin condensation inducer in the nucleus	yes	2;3	1.43e-14	175.21		2	92543000	0	92543000
LRAVDFAER	9	1	1075.58	P62917;E9PKZ0;E9PKU4;G3V1A1;B4DVG7;E9PP36	P62917	29	37	RPL8	60S ribosomal protein L8	yes	2	0.00033063	174.92		1	308220000	0	308220000
AHADDELAALR	11	0	1180.58	P48681;Q05BW3;A5PKT9	P48681	54	64	NES	Nestin	yes	2	2.58e-05	174.92		1	31918000	0	31918000
AAIDWFDGKEFHGNIIK	17	1	1959.98	B4E312;A0A0J9YYE0;Q92804	B4E312	101	117	TAF15	TATA-binding protein-associated factor 2N	yes	2;3;4	1.99e-11	174.89		3	641310000	0	641310000
NTAAVLEAAQELLR	14	0	1497.82	Q9BVQ7	Q9BVQ7	127	140	SPATA5L1	Spermatogenesis-associated protein 5-like protein 1	yes	2	1.7e-09	174.84		1	6219900	0	6219900
LMELHGEGSSSGK	13	0	1330.62	Q6NXR8;P61247;A8K4W0;D6RG13;D6RAT0;H0Y9Y4;D6R9B6	Q6NXR8	228	240	RPS3A	40S ribosomal protein S3a	yes	2;3	4.67e-07	174.77		6	1084900000	0	1084900000
NSTECTLILTEGDSAK	16	0	1737.81	P11388;A0A4D6UXC9	P11388	451	466	TOP2A	DNA topoisomerase 2-alpha	yes	2	2.89e-14	174.73		1	30552000	0	30552000
VGVQDFVLLENFTSEAAFIENLRR	24	1	2766.43	F5H6E2;O00159;B7Z3E5;B7Z9C0;I3L501;I3L3Y6;I3L3F5	F5H6E2	22	45	MYO1C	Unconventional myosin-Ic	yes	3	8.02e-24	174.71		1	16011000	0	16011000
ILKSPEIQR	9	1	1082.64	P36578;Q59GY2;B4DMJ6;Q53G74;H3BM89;B4DMJ2	P36578	292	300	RPL4	60S ribosomal protein L4	yes	2	0.00034803	174.69		1	612970000	0	612970000
VLVATNVAAR	10	0	1012.6	B4DED6;Q9BQ39;B4DW97;K0J110;Q9NTA9	B4DED6	441	450	DDX50;mcdrh;DKFZp761E0323	ATP-dependent RNA helicase DDX50	yes	2	0.00014722	174.69		1	84605000	0	84605000
KGVAINFVK	9	1	974.591	P38919;I3L3H2	P38919	374	382	EIF4A3	Eukaryotic initiation factor 4A-III;Eukaryotic initiation factor 4A-III, N-terminally processed	yes	2	0.00035518	174.69		1	66047000	0	66047000
VITEEEKNFK	10	1	1235.64	Q6NZ55;A8K4C8;P26373;O60250;J3KS98;H3BUK8	Q6NZ55	168	177	RPL13	60S ribosomal protein L13	yes	2;3	0.00022465	174.52		2	1834900000	0	1834900000
RLNMATLR	8	1	973.549	Q08211;B3KU66	Q08211	944	951	DHX9	ATP-dependent RNA helicase A	yes	2	0.0004481	174.52		2	79005000	0	79005000
GKLDDYQER	9	1	1122.53	Q14444;E9PLA9;B4DSF8	Q14444	73	81	CAPRIN1	Caprin-1	yes	2	0.00036065	174.52		1	34469000	0	34469000
HSSVYPTQEELEAVQNMVSHTER	23	0	2670.23	Q12906;F4ZW64;F4ZW66;F4ZW65;A8K590;B4DFG4;Q59GP7;K7EKJ9;K7ER69;K7EJ09;K7EM82;K7ENK6;K7ERM6	Q12906	18	40	ILF3	Interleukin enhancer-binding factor 3	yes	3;4	1.2e-23	174.5		2	71207000	0	71207000
SSSPAPADIAQTVQEDLR	18	0	1883.92	Q13283;Q5U0Q1;Q6FI03;A0A7I2V5M7;Q32P45;A0A7I2YQN9;Q53HH4;A0A7P0P2U7;B7Z8K4;A0A7I2YQU8;A0A7I2V651;A0A7I2V326	Q13283	230	247	G3BP1;DKFZp686L1159;G3BP	Ras GTPase-activating protein-binding protein 1	yes	2;3	6.67e-21	174.46		2	69070000	0	69070000
EESGKPGAHVTVK	13	1	1337.69	A0A7I2V4I6;P22626;A0A7I2V4N1;A0A7I2V3P1;A0A7I2V323;A0A7I2V4S4;A0A7I2V3P7;A0A384NL58;A0A087WUI2;A0A024RA28;I6L957;A0A7I2V4N0;A0A7I2YQN4	A0A7I2V4I6	100	112	HNRNPA2B1;HNRPA2B1	Heterogeneous nuclear ribonucleoproteins A2/B1	yes	2;3	6.21e-06	174.42		2	110900000	0	110900000
VGEATETALTCLVEK	15	0	1619.81	A0A0S2Z3L2;P16615;H7C5W9;A8K9K1;Q93084	A0A0S2Z3L2	437	451	ATP2A2;ATP2A3	Sarcoplasmic/endoplasmic reticulum calcium ATPase 2;Calcium-transporting ATPase;Sarcoplasmic/endoplasmic reticulum calcium ATPase 3	yes	2	7.06e-10	174.42		1	20186000	0	20186000
APQVLVLAPTR	11	0	1163.7	Q9NR30;A0A8I5KNN2;A0A8I5KNP3;A0A8I5KYZ4;A0A8I5KND9	Q9NR30	260	270	DDX21	Nucleolar RNA helicase 2	yes	2	2.9e-05	174.41		1	149530000	0	149530000
GCGTVLLSGPRK	12	1	1243.67	J3QQ67;Q07020;Q0QEW2;G3V203;H0YHA7;F8VUA6	J3QQ67	135	146	RPL18	60S ribosomal protein L18	yes	2	4.28e-06	174.41		1	70326000	0	70326000
KVVAEVYDQER	11	1	1334.68	E9PQ56;H0YEM1;A0A994J6L7;E9PL19;Q9UHX1	E9PQ56	523	533	PUF60	Poly(U)-binding-splicing factor PUF60	yes	2	4.34e-05	174.41		1	26116000	0	26116000
QTAQQIVSHVQNK	13	0	1479.78	Q9NZB2;A0A8V8TNY3	Q9NZB2	117	129	FAM120A	Constitutive coactivator of PPAR-gamma-like protein 1	yes	2;3	4.52e-06	174.4		2	41765000	0	41765000
RWQLSVATEQPELEGPR	17	1	1995.02	Q9NR30;A0A8I5KNN2;A0A8I5KNP3;A0A8I5KYZ4;A0A8I5KND9;Q8NI92	Q9NR30	702	718	DDX21;OK/SW-cl.65	Nucleolar RNA helicase 2	yes	3	3.19e-15	174.4		1	40025000	0	40025000
ASAVLSSVPTTASR	14	0	1345.72	C9J9D2;B4DXS0;Q5VSY0	C9J9D2	2	15	GKAP1	G kinase-anchoring protein 1	yes	2	9.72e-10	174.4		1	14987000	0	14987000
SFPGFQAFCETQGDR	15	0	1745.75	Q01780;B4DKG8;B4DFE4;Q59G73;K7EJ37	Q01780	65	79	EXOSC10	Exosome component 10	yes	2	7.38e-10	174.24		1	31321000	0	31321000
VGTQVEEAAEGVLR	14	0	1456.75	Q9BRZ2;C9JI91	Q9BRZ2	251	264	TRIM56	E3 ubiquitin-protein ligase TRIM56	yes	2	3.65e-08	174.24		1	27521000	0	27521000
TGAFSIPVIQIVYETLKDQQEGK	23	1	2563.35	A0A7I2V430;A0A7I2V4F0;A3RJH1;Q92499;A0A7I2YQ77;A0A7I2V2M5;A0A7I2V4J3;A0A7I2V421;A0A7I2V5X8;A0A7I2YQD0;A0A7I2V4Q0	A0A7I2V430	10	32	DDX1	ATP-dependent RNA helicase DDX1	yes	3	1.97e-23	174.2		1	86878000	0	86878000
LSETSIKDR	9	1	1047.56	F8VQE1;B4DN52;Q53GG0;Q9UHB6;F8VRN8	F8VQE1	102	110	LIMA1	LIM domain and actin-binding protein 1	yes	2	0.00038787	174.16		1	46073000	0	46073000
KGLTPSQIGVILR	13	1	1380.85	P62277;J3KMX5	P62277	43	55	RPS13	40S ribosomal protein S13	yes	2;3	5.77e-12	174.05		2	2218300000	0	2218300000
LAHKYRPETK	10	2	1241.69	P62424;Q5T8U3	P62424	98	107	RPL7A	60S ribosomal protein L7a	yes	2;3	4.65e-10	174.02		2	143320000	0	143320000
SFMALSQDIQK	11	0	1266.63	Q14444;G3V153;B3KXU8;E9PLA9;B4DSF8	Q14444	115	125	CAPRIN1	Caprin-1	yes	2	0.00021155	174.02		2	84134000	0	84134000
FAQSSNYAQHLR	12	0	1420.68	B2R9V3;Q7L3S4	B2R9V3	114	125	ZNF771	Zinc finger protein 771	yes	2	3.11e-06	174.02		1	6375300	0	6375300
LFQTAITR	8	0	948.539	Q9Y399	Q9Y399	252	259	MRPS2	28S ribosomal protein S2, mitochondrial	yes	2	0.00033592	173.88		1	24985000	0	24985000
NQREHTALLK	10	1	1208.66	P18077;C9K025;F8WBS5;F8WB72	P18077	20	29	RPL35A	60S ribosomal protein L35a	yes	2;3	0.00026308	173.75		2	936100000	0	936100000
AGGAAVVITEPEHTK	15	0	1478.77	A5PLK7;A0A024RAC5;Q9P258	A5PLK7	13	27	RCC2	Protein RCC2	yes	2	8.35e-10	173.71		1	15323000	0	15323000
VVFRDPYR	8	1	1050.56	P62917;E9PKZ0;E9PKU4;G3V1A1;B4DVG7	P62917	61	68	RPL8	60S ribosomal protein L8	yes	2	0.0005107	173.68		1	764270000	0	764270000
LHLGFIEIR	9	0	1096.64	Q9Y383;B3KSL5;A0A0A6YYJ8;B3KRR1	Q9Y383	214	222	LUC7L2	Putative RNA-binding protein Luc7-like 2	yes	2	0.00028888	173.68		1	104930000	0	104930000
VYLTFDELR	9	0	1154.6	Q99985;B4E2I9;Q75MX0	Q99985	29	37	SEMA3C	Semaphorin-3C	yes	2	0.00028888	173.68		1	29534000	0	29534000
HGNPLTQCR	9	0	1081.51	Q99985	Q99985	557	565	SEMA3C	Semaphorin-3C	yes	2	0.00028888	173.68		1	18985000	0	18985000
IEDVTPIPSDSTR	13	0	1428.71	A0A2R8Y811;P62263	A0A2R8Y811	129	141	RPS14	40S ribosomal protein S14	yes	2	4.8e-06	173.64		1	955720000	0	955720000
ASNVTNKTDPR	11	1	1201.61	P07910;G3V2Q1;B2R603;A8K9A4;G3V576;G3V555;G3V575;B4DSU6;B4DMJ1;G3V4M8;Q569J8;G3V2H6;B2R5W2;G3V4C1;G3V4W0;B4DY08;B3KX96;G3V5X6;G3V3K6;G3V251	B2R5W2	2	12	HNRNPC;HNRPC	Heterogeneous nuclear ribonucleoproteins C1/C2	no	2	6.12e-05	173.64		1	490650000	0	490650000
TDADSESDNSDNNTIFVQGLGEGVSTDQVGEFFK	34	0	3621.59	B4E312;A0A0J9YYE0;Q92804	B4E312	25	58	TAF15	TATA-binding protein-associated factor 2N	yes	3	2.59e-34	173.64		1	36357000	0	36357000
RGPCIIYNEDNGIIK	15	1	1760.89	P36578;Q59GY2;B4DMJ6;Q53G74;H3BM89;B4DFI6;B4DMJ2	P36578	205	219	RPL4	60S ribosomal protein L4	yes	2;3	8.76e-08	173.6		2	1634000000	0	1634000000
AVVVNAAQLASYSQSK	16	0	1634.86	I3L1P8;Q6IBH0;Q02978	I3L1P8	180	195	SLC25A11	Mitochondrial 2-oxoglutarate/malate carrier protein	yes	2	8.24e-11	173.6		1	19564000	0	19564000
KVQTEVLQK	9	1	1071.63	Q6IB29;H7C2Q8;Q99848	Q6IB29	179	187	EBNA1BP2	Probable rRNA-processing protein EBP2	yes	2	0.0004487	173.48		1	37980000	0	37980000
GYAFIEYEHER	11	0	1412.64	A8KAQ5;P08621;M0QYR1	A8KAQ5	145	155	SNRNP70	U1 small nuclear ribonucleoprotein 70 kDa	yes	2	3.49e-05	173.48		1	20011000	0	20011000
EATDAIGHLDR	11	0	1196.58	Q12906;F4ZW64;F4ZW66;F4ZW65;A8K590;Q59GP7	Q12906	298	308	ILF3	Interleukin enhancer-binding factor 3	yes	2	3.56e-05	173.37		1	56617000	0	56617000
VTWDSSFCAVNPR	13	0	1537.7	Q53G58;B3KN06;Q59EA2;Q9ULV4;B4DMH3;F8W1H8;F8VUX3;F8VSA4;F8VRE9;F8VTT6;F8VVB7	Q53G58	32	44	CORO1C	Coronin;Coronin-1C	yes	2	6.44e-07	173.32		1	24158000	0	24158000
LGFEGGQTPFYIR	13	0	1483.75	B2R739;Q9P015;E5RHF4	B2R739	65	77	MRPL15	39S ribosomal protein L15, mitochondrial	yes	2	4.34e-06	173.32		1	15507000	0	15507000
KTVTAMDVVYALKR	14	2	1593.89	B2R4R0;P62805	B2R4R0	80	93	HIST1H4H;HIST1H4A	Histone H4	yes	3	6.05e-10	173.25		1	85171000	0	85171000
TLGEDDPWLDDTAAWIER	18	0	2101.96	O43290;B4DDH9;B4DMR4	O43290	189	206	SART1	U4/U6.U5 tri-snRNP-associated protein 1	yes	2;3	1.75e-11	173.25		2	24948000	0	24948000
TVFAEHISDECK	12	0	1434.64	P39023;Q8TBW1;Q9NY85;G5E9G0;Q96QL0;B3KS36;B5MCW2;H7C422;H7C3M2;B4DN06;F8WCR1	P39023	104	115	RPL3;rpl3	60S ribosomal protein L3	yes	2;3	3.65e-06	173.24		2	1340600000	0	1340600000
QLAAAFHEEFVVR	13	0	1515.78	A0A0F7KYT8;A0A8V8TMQ1;A0A0F7L1S3;P51114;B4DXZ6;A0A0F7L0Q8;A0A8V8TNP6;B4DM78;E9PFF5;B4DM21;E7EU85;B4DGH9	A0A0F7KYT8	214	226	FXR1	Fragile X mental retardation syndrome-related protein 1	yes	2;3	6.55e-07	173.24		2	272330000	0	272330000
ELEVDSQCVR	10	0	1233.57	A0A087WWP8;Q5VWQ0	A0A087WWP8	681	690	RSBN1	Round spermatid basic protein 1	yes	2	0.0001964	173.23		1	9653500	0	9653500
TEWETAAPAVAETPDIK	17	0	1827.89	M0R0F0;P46782;Q53G25;M0R0R2;M0QZN2	M0R0F0	2	18	RPS5	40S ribosomal protein S5;40S ribosomal protein S5, N-terminally processed	yes	2;3	1.27e-14	172.99		2	276570000	0	276570000
ELAVQIYEEARK	12	1	1447.77	O00571;A0A0D9SF53;A0A2R8Y4A4;B5BTY4;A0A2R8YFS5;A0A0D9SG12;A0A2R8YF78;A0A0D9SFB3;A0A2R8Y645;A0A2U3TZJ9;A0A2R8YCW1;A0A2R8YFR4;A0A2R8Y774;Q59GX6;A0A2R8Y5G6;A0A2R8YDH3;A0A2R8YDT5;A0A2R8Y7T2;B4DLU5;O15523;B4E010	O00571	277	288	DDX3X;DDX3Y	ATP-dependent RNA helicase DDX3X;ATP-dependent RNA helicase DDX3Y	yes	2;3	5.74e-06	172.98		2	84403000	0	84403000
DIDIHEVR	8	0	995.504	Q00839;A0A1W2PPS1;B4DLR3;B3KX72;A0A1X7SBS1;A0A1W2PP35;Q96BA7;A0A994J6V2;Q5RI18;A0A1W2PPH7;A0A1W2PQL0;A0A1W2PP34;A0A1W2PPL4;Q7Z4Q5;A0A1W2PQ74;A0A1W2PRZ7	Q00839	353	360	HNRNPU;HNRPU	Heterogeneous nuclear ribonucleoprotein U	yes	2	0.00038808	172.97		1	223600000	0	223600000
MKVELCSFSGYK	12	1	1447.68	V9HW01;P83731;C9JXB8;A0A994J4A5;C9JNW5	V9HW01	1	12	HEL-S-310;RPL24	60S ribosomal protein L24	yes	2;3	5.72e-06	172.88		12	1141300000	0	1141300000
NPDTQWITKPVHK	13	1	1562.82	P61313;A0A2R8YEM3;E7EQV9;E7ENU7	P61313	145	157	RPL15	60S ribosomal protein L15;Ribosomal protein L15	yes	2;3	8.09e-06	172.88		2	310850000	0	310850000
RPELEDSTLR	10	1	1214.63	Q15149;A0A8I5KSD5;A0A8I5KUE3;A0A8I5KYZ1;E9PMV1;H0YDN1	Q15149	651	660	PLEC	Plectin	yes	2;3	0.0013445	172.88		2	24283000	0	24283000
TEDPDLPAFYFDPLINPISHR	21	0	2456.2	A0A994J6E8;A0A994J491;Q6P2Q9;I3L3Z8;I3L0J9	A0A994J6E8	342	362	PRPF8	Pre-mRNA-processing-splicing factor 8	yes	3	1.33e-20	172.84		1	41105000	0	41105000
SSGPTSLFAVTVAPPGAR	18	0	1713.9	Q00839;A0A1W2PPS1;B4DLR3;B3KX72;A0A1X7SBS1;A0A1W2PP35;Q96BA7;A0A994J6V2;A0A1W2PP22	Q00839	187	204	HNRNPU	Heterogeneous nuclear ribonucleoprotein U	yes	2;3	7.91e-15	172.76		2	587710000	0	587710000
SKGPAVGIDLGTTYSCVGVFQHGK	24	1	2477.24	P11142;V9HW22;E9PKE3;Q53GZ6;B3KTV0;Q53HF2;E9PNE6;B4DTX2;E9PLF4;E9PK54;E9PQK7;E9PQQ4;E9PI65;E9PPY6;E9PN25	P11142	2	25	HSPA8;HEL-S-72p	Heat shock cognate 71 kDa protein	yes	3	1.24e-23	172.75		1	49116000	0	49116000
LINNNPEIFGPLKRPIVEFSLEDR	24	2	2809.51	A0A024R753;Q9NW13	A0A024R753	559	582	RBM28	RNA-binding protein 28	yes	4	1.13e-23	172.61		1	38414000	0	38414000
LADDLSTLQEK	11	0	1231.63	Q4LE64;Q14980;Q9UPG3	Q4LE64	904	914	NUMA1 variant protein;NUMA1;NuMA	Nuclear mitotic apparatus protein 1	no	2	4.06e-05	172.59		1	49074000	0	49074000
KVPGVTAIELGEETCTFR	18	1	2006.01	A0A994J7P9;P51116	A0A994J7P9	329	346	FXR2	Fragile X mental retardation syndrome-related protein 2	yes	2;3	9.6e-13	172.33		2	284980000	0	284980000
VSELKEELK	9	1	1073.6	Q00839;A0A1W2PPS1;B4DLR3;B3KX72;A0A1X7SBS1;Q9UEL2	Q00839	13	21	HNRNPU	Heterogeneous nuclear ribonucleoprotein U	yes	2	0.00053248	172.25		1	69648000	0	69648000
TPPVALNSSR	10	0	1040.56	A0A140VK53;Q9UQ35;O60382;I3L3Q8;A0AUK8	A0A140VK53	2104	2113	SRRM2;KIAA0324	Serine/arginine repetitive matrix protein 2	yes	2	0.00023035	172.23		1	138380000	0	138380000
AMLDQLMGTSR	11	0	1221.58	Q9Y383;B3KSL5;Q75M91;V9GZ75;F8WEU3	Q9Y383	9	19	LUC7L2;CGI-59;C7orf55-LUC7L2	Putative RNA-binding protein Luc7-like 2	yes	2	4.29e-05	172.23		2	24599000	0	24599000
LTEQLQATEK	10	0	1159.61	O60293	O60293	871	880	ZFC3H1	Zinc finger C3H1 domain-containing protein	yes	2	0.00023035	172.23		1	12856000	0	12856000
GLFLPEDENLR	11	0	1301.66	Q12797	Q12797	610	620	ASPH	Aspartyl/asparaginyl beta-hydroxylase	yes	2	4.3e-05	172.21		1	29078000	0	29078000
AQLNIGNVLPVGTMPEGTIVCCLEEKPGDRGK	32	2	3451.73	P62917;E9PKZ0;E9PKU4;G3V1A1;B4DVG7	P62917	94	125	RPL8	60S ribosomal protein L8	yes	3;4	5.95e-34	172.18		3	415270000	0	415270000
DSHGVAQVR	9	0	967.484	P62277;J3KMX5;E9PS50	P62277	56	64	RPS13	40S ribosomal protein S13	yes	2	0.00036764	172.15		1	788850000	0	788850000
NLLNSVIGR	9	0	984.572	Q7L2E3;H7BXY3	Q7L2E3	55	63	DHX30	Putative ATP-dependent RNA helicase DHX30	yes	2	0.00036768	172.14		1	72826000	0	72826000
DVWGIEGPIDAAFTR	15	0	1645.81	B7Z553;D9ZGG2;P04004	B7Z553	129	143	VTN	Vitronectin;Vitronectin V65 subunit;Vitronectin V10 subunit;Somatomedin-B	yes	2	1.12e-09	172.13		1	21001000	0	21001000
VLALSVETDYTFPLAEK	17	0	1894.99	P05388;Q53HW2;A8K4Z4;Q53HK9;F8VWS0;Q6NSF2;B4E3D5;F8VW21;F8VZS0;Q3MHV2;F8W1K8	P05388	248	264	RPLP0	60S acidic ribosomal protein P0	yes	2	2.93e-14	172.09		1	414220000	0	414220000
IVPEGEWGQFMDALREPLPATLR	23	1	2624.34	Q08J23;A0A140T9Y7	Q08J23	57	79	NSUN2	tRNA (cytosine(34)-C(5))-methyltransferase	yes	3	3.13e-23	172		1	34522000	0	34522000
TIAECLADELINAAK	15	0	1630.82	M0R0F0;P46782;Q53G25;M0R0R2;M0QZN2	M0R0F0	168	182	RPS5	40S ribosomal protein S5;40S ribosomal protein S5, N-terminally processed	yes	2;3	1.16e-09	171.92		2	1465800000	0	1465800000
VRVELSTGMPR	11	1	1243.67	Q16629;A0A0B4J1Z1;B4DEK2;C9JAB2;Q8NB80	Q16629	77	87	SRSF7	Serine/arginine-rich splicing factor 7	no	2;3	6.59e-05	171.92		5	239130000	0	239130000
ILTDEMLLQACEGR	14	0	1647.8	Q5T3I0;A0A0A0MRK1;E9PAV9;A8KAG1;F8W895	Q5T3I0	142	155	GPATCH4	G patch domain-containing protein 4	yes	2	3.12e-09	171.92		1	10989000	0	10989000
TAYSGGAEDLER	12	0	1267.57	Q9Y6G0;Q9Y388	Q9Y6G0	229	240	RBMX2	RNA-binding motif protein, X-linked 2	yes	2	4.59e-06	171.85		1	25915000	0	25915000
TAMEVEAPSKPAR	13	1	1385.7	L0R588;E9PRG8	L0R588	120	132	C11orf48;C11orf98	Uncharacterized protein C11orf98	yes	2	1.21e-06	171.85		1	16032000	0	16032000
LFIGGLSFETTDDSLREHFEK	21	1	2440.19	A0A7I2V2R3;A0A7I2V5D8;A0A384NL63;P51991;B4E3E6;B4DDB6;A0A7I2V4J6;A0A7I2V4G0;A0A7I2V402;Q65ZQ3	A0A7I2V2R3	37	57	HNRNPA3;HNRPA3;D10S102	Heterogeneous nuclear ribonucleoprotein A3	yes	3;4	2.07e-20	171.79		2	189820000	0	189820000
EKLCYVALDFEQEMATAASSSSLEK	25	1	2806.3	A0A2R8YEA7;G8FSY7;I3L4N8;P63261;Q8WVW5;B4E3A4;A0A804GS07;B4DVQ0;A0A6Q8PFE4;V9HVZ7;Q96FU6;A4UCT3;A5GZ75;Q6S8J3;P60709;Q1KLZ0;Q53G76;Q53GK6;Q53G99;B4E335;B4DW52;E7EVS6;A0A2R8Y793;B7ZAP6;Q6PJ43;B3KWQ3	I3L4N8	190	214	ACTB;ACTG1;HEL-176;POTEE;PS1TP5BP1	Actin, cytoplasmic 2;Actin, cytoplasmic 2, N-terminally processed;POTE ankyrin domain family member E;Actin, cytoplasmic 1;Actin, cytoplasmic 1, N-terminally processed	no	3	8.4e-24	171.78		1	49692000	0	49692000
YELGRPAANTK	11	1	1218.64	Q5JR94;P62241;Q5JR95	Q5JR94	27	37	RPS8	40S ribosomal protein S8	yes	2;3	6.74e-05	171.76		2	1189500000	0	1189500000
TEDFIIDTLELR	12	0	1463.75	Q01780;B4DKG8;B4DFE4;Q59G73	Q01780	335	346	EXOSC10	Exosome component 10	yes	2	4.7e-06	171.7		1	14462000	0	14462000
NKTGAAPIIDVVR	13	1	1352.78	P46776;E9PJD9;Q9BQQ5;E9PLL6;Q6NZ52;E9PLX7	P46776	93	105	RPL27A;L27a	60S ribosomal protein L27a	yes	2;3	1.25e-06	171.62		2	1939300000	0	1939300000
ALIAAQYSGAQVR	13	0	1346.73	Q53YD7;P26641;Q2F838;B4DSR4;B4DUK7	Q53YD7	18	30	EEF1G	Elongation factor 1-gamma	yes	2	8.59e-07	171.56		1	25176000	0	25176000
KFDGVEGPR	9	1	1003.51	Q6PKG0;A0A8I5KWU3;A0A0B4J210;A0A8I5KSP1;E5RH50;H0YBW1;H0YAN4	Q6PKG0	367	375	LARP1	La-related protein 1	yes	2	0.00059879	171.53		1	58836000	0	58836000
AASNCGIVESILNWVK	16	0	1759.89	Q71UH4;Q02880;A0A8V8TP20;A0A8V8TPE3;B4DKD0;E9PCY5;A0A8V8TN33	Q71UH4	394	409	TOP2B	DNA topoisomerase 2;DNA topoisomerase 2-beta	yes	2;3	5.61e-14	171.49		2	105610000	0	105610000
HWGGNVLGPK	10	0	1063.56	P62424;Q9BY74;Q5T8U2	P62424	236	245	RPL7A;RP-L7a	60S ribosomal protein L7a	yes	2	0.00025908	171.38		4	1781100000	0	1781100000
VAQGVSGAVQDK	12	0	1157.6	A0A384N6C2;A0A7I2V2T3;A0A994J749;P12268;H0Y4R1;E7ETK5;A0A7I2YQK5	A0A384N6C2	439	450	IMPDH2	Inosine-5-monophosphate dehydrogenase 2	yes	2	4.94e-06	171.34		1	177820000	0	177820000
VGVKEELLAVGK	12	1	1240.74	P46013	P46013	1032	1043	MKI67	Antigen KI-67	yes	2;3	7.27e-06	171.33		2	56413000	0	56413000
KGTDDSMTLQSQK	13	1	1437.68	A0A384ME24;O00422;H7BZW6	A0A384ME24	114	126	SAP18	Histone deacetylase complex subunit SAP18	yes	2;3	1.33e-06	171.32		2	19635000	0	19635000
NAEPLINLDVNNPDFK	16	0	1811.91	Q5RLJ0;Q549M8;Q9Y224;G3V4C6;H0YJB9	Q5RLJ0	116	131	C14orf166	UPF0568 protein C14orf166	yes	2	5.8e-14	171.26		1	54347000	0	54347000
VFFTCNACGESVK	13	0	1517.66	Q9NX58;A8K3Y5;D6RDJ1	Q9NX58	2	14	LYAR	Cell growth-regulating nucleolar protein	yes	2	9.28e-07	170.99		1	31949000	0	31949000
LLDAVDTYIPVPAR	14	0	1541.85	A0A384ME17;P49411	A0A384ME17	242	255	TUFM	Elongation factor Tu, mitochondrial	yes	2	4.68e-08	170.99		1	26905000	0	26905000
IETNENNLESAK	12	0	1360.65	Q8TB01;Q6NWZ1;Q07065;B3KVX6	Q8TB01	525	536	CKAP4	Cytoskeleton-associated protein 4	yes	2	5.18e-06	170.99		1	13337000	0	13337000
GLDVPQVSLIINYDLPNNR	19	0	2139.13	P38919;I3L3H2	P38919	340	358	EIF4A3	Eukaryotic initiation factor 4A-III;Eukaryotic initiation factor 4A-III, N-terminally processed	yes	2;3	1.82e-13	170.95		2	32265000	0	32265000
KNPLKNLR	8	2	981.608	P36578;Q59GY2;B4DMJ6;Q53G74;H3BM89;H3BU31	P36578	316	323	RPL4	60S ribosomal protein L4	yes	2	0.0012839	170.94		1	107260000	0	107260000
VLHEAEGHIVTCETNTGEVYR	21	0	2413.13	P62318;H3BT13	P62318	9	29	SNRPD3	Small nuclear ribonucleoprotein Sm D3	yes	3;4	1.84e-20	170.89		2	54375000	0	54375000
AGMSSNQSISSPVLDAVPR	19	0	1914.95	A0A140VK53;Q9UQ35;O60382	A0A140VK53	1394	1412	SRRM2;KIAA0324	Serine/arginine repetitive matrix protein 2	yes	2	3.81e-19	170.79		1	20918000	0	20918000
DSLDPSFTHAMQLLTAEIEK	20	0	2245.09	Q07666;B4DDX2;B2R7B5;B4E043	Q07666	112	131	KHDRBS1	KH domain-containing, RNA-binding, signal transduction-associated protein 1	yes	2;3	1.06e-19	170.78		2	194470000	0	194470000
SGGTALHVAAAK	12	0	1081.59	B2RAH5;O14974;F8VZN8;F8VW28;H0YHL8	B2RAH5	198	209	PPP1R12A	Protein phosphatase 1 regulatory subunit;Protein phosphatase 1 regulatory subunit 12A	yes	2	3.38e-05	170.69		1	21621000	0	21621000
LIEVDDERK	9	1	1115.58	Q96DV6;A2A3R6;P62753;A2A3R7	Q96DV6	15	23	RPS6	40S ribosomal protein S6	yes	2	0.00066575	170.66		1	61015000	0	61015000
TSFLLNLRR	9	1	1118.66	F5H6E2;O00159;B7Z3E5	F5H6E2	790	798	MYO1C	Unconventional myosin-Ic	yes	2	0.00066575	170.66		1	26632000	0	26632000
YVELFLNSTAGASGGAYEHR	20	0	2141.02	P31943;G8JLB6;A0A384MEJ3	P31943	356	375	HNRNPH1	Heterogeneous nuclear ribonucleoprotein H;Heterogeneous nuclear ribonucleoprotein H, N-terminally processed	yes	3	4.42e-20	170.61		1	31428000	0	31428000
AEYLASIFGTEKDK	14	1	1570.79	Q01081;B5BU08;Q8WU68;A0A1B0GW87;M0QYK5;Q69YM7;M0R2N4;K7EJH3;K7EJM7	Q01081	2	15	U2AF1;U2AF1L4;DKFZp313J1712	Splicing factor U2AF 35 kDa subunit;Splicing factor U2AF 26 kDa subunit	yes	2	8.7e-08	170.52		1	26080000	0	26080000
FLESLPEEEQQR	12	0	1503.72	O00164;E9PKP7;A8K962;P17480;A0A994J4N4;B4DNQ1;B4DLB0	O00164	203	214	UBTF	Nucleolar transcription factor 1	yes	2	5.51e-06	170.5		1	35509000	0	35509000
VRMNVLADALK	11	1	1228.7	B2R4W8;P62244;I3L3P7;A8K7H3;I3L246;H3BV27;H3BT37;I3L303	B2R4W8	2	12	hCG_1994130;RPS15A	40S ribosomal protein S15a	yes	2;3	7.95e-05	170.47		4	286170000	0	286170000
AKFEELNMDLFR	12	1	1511.74	V9HWB4;P11021;A0A7P0TB36	V9HWB4	325	336	HEL-S-89n;HSPA5	78 kDa glucose-regulated protein	yes	2;3	3.55e-06	170.47		2	72196000	0	72196000
LGGLTQAPGNPVLAVQINQDKNFAFLEFR	29	1	3156.67	P26368;B5BU25	P26368	175	203	U2AF2	Splicing factor U2AF 65 kDa subunit	yes	3	2.36e-28	170.46		1	50158000	0	50158000
GRFAVHR	7	1	841.467	B2R491;P62701;Q96IR1;Q53HV1;C9JEH7;A4FU11;Q496E4;P22090;B7Z1M6;Q53HI6	B2R491	107	113	RPS4X;RPS4Y1	40S ribosomal protein S4;40S ribosomal protein S4, X isoform;40S ribosomal protein S4, Y isoform 1	yes	2	0.0012191	170.43		1	354610000	0	354610000
RLYVGNIPFGITEEAMMDFFNAQMR	25	1	2949.4	P26368;B5BU25	P26368	150	174	U2AF2	Splicing factor U2AF 65 kDa subunit	yes	3	7.77e-24	170.37		1	18644000	0	18644000
ISKEEAMR	8	1	962.486	P62913;Q5VVD0;Q5VVC8;Q08ES8	P62913	157	164	RPL11	60S ribosomal protein L11	no	2	0.00079543	170.32		2	399970000	0	399970000
TVFSPTLPAAR	11	0	1158.64	A8K9U6;Q7Z2W4;C9J6P4;A0A7P0T8C6;A0A514C937;Q05DV5	A8K9U6	375	385	ZC3HAV1	Zinc finger CCCH-type antiviral protein 1	yes	2	5.55e-05	170.24		1	30259000	0	30259000
TPLPTLNER	9	0	1039.57	Q7KZI7;E9PC69;E7ETY4;A0A0A0MRU9;A0A140VJP1;A0A7I2YQR3;Q5DNC6	Q7KZI7	6	14	MARK2	Serine/threonine-protein kinase MARK2	yes	2	0.00046705	170.22		1	14540000	0	14540000
AVECCPTSVELWLALAR	17	0	1973.97	O94906	O94906	426	442	PRPF6	Pre-mRNA-processing factor 6	yes	2;3	7.02e-15	170.11		2	12570000	0	12570000
TSVTDFLR	8	0	937.487	Q8IY81;B4DKU3	Q8IY81	252	259	FTSJ3	pre-rRNA processing protein FTSJ3	yes	2	0.00055633	170.06		1	44379000	0	44379000
ALKEPPRDR	9	2	1080.6	P30050;Q59FI9	P30050	84	92	RPL12	60S ribosomal protein L12	yes	2	0.0012088	170.05		1	255410000	0	255410000
GYGFVHFETQEAAER	15	0	1739.79	A0A7I2YQ88;P11940;H0YAR2;A0A7I2V649;B3KT93;B4DZW4;E7EQV3;A0A087WTT1;B4DQX0;E7ERJ7;A0A7I2V4N4;A0A7I2YQE4;A0A7I2YQ90;H0YBN4;E5RGH3	A0A7I2YQ88	139	153	PABPC1	Polyadenylate-binding protein 1;Polyadenylate-binding protein	yes	2;3	1.32e-09	170.04		2	109870000	0	109870000
LVSQTGPVHAPIFTMSVEVDGNSFEASGPSKK	32	1	3315.64	Q12906;F4ZW64;F4ZW66;F4ZW65;A8K590;B4DFG4;B4DDF3	Q12906	420	451	ILF3	Interleukin enhancer-binding factor 3	yes	3;4	9.79e-34	169.94		3	129980000	0	129980000
ITPSYVAFTPEGER	14	0	1565.77	V9HWB4;P11021;A0A7P0TB36;A0A7P0TAI0;B4DEF7	V9HWB4	61	74	HEL-S-89n;HSPA5	78 kDa glucose-regulated protein	yes	2;3	4.09e-09	169.93		2	70041000	0	70041000
LYYFQYPCYQEGLR	14	0	1898.87	Q9NRW3;M4VP52;Q59GY0	Q9NRW3	123	136	APOBEC3C	DNA dC->dU-editing enzyme APOBEC-3C	yes	2	4.09e-09	169.93		1	52751000	0	52751000
VITEYLNAQESAK	13	0	1464.75	B2R5U1;B3KU67;A0A140VK49;Q59FF0;Q7KZF4;B4E299	B2R5U1	849	861	SND1	Staphylococcal nuclease domain-containing protein 1	yes	2	1.06e-06	169.93		1	17670000	0	17670000
AVTPVPTKTEEVSNLK	16	1	1711.94	Q6PKG0;A0A8I5KWU3;A0A0B4J210;A0A8I5KSP1;E5RH50;H0YBW1	Q6PKG0	524	539	LARP1	La-related protein 1	yes	2;3	2.45e-14	169.89		2	108220000	0	108220000
LPAAGVGDMVMATVK	15	0	1458.76	Q9BTQ7;P62829;J3KT29;C9JD32;B9ZVP7	Q9BTQ7	46	60	RPL23	60S ribosomal protein L23	yes	2	2.14e-08	169.89		3	98797000	0	98797000
GDSVIVVLRNPLIAGK	16	1	1649.98	P62316;K7EJB5	P62316	103	118	SNRPD2	Small nuclear ribonucleoprotein Sm D2	yes	2;3	1.02e-13	169.89		2	41149000	0	41149000
MFGGPGTASRPSSSR	15	1	1493.7	V9HWE1;P08670;Q53HU8;B0YJC4;B3KRK8;A0A1B0GTT5;A0A1B0GVG8;A0A0S2Z4T0	V9HWE1	14	28	HEL113;VIM	Vimentin	yes	2;3	2.75e-08	169.58		6	1598400000	0	1598400000
IFVGGLSPDTPEEK	14	0	1487.75	H0YA96;A0A994J440;H0Y8G5;Q12771;B4DTC3;A0A994J4R1;Q14103;D6RF44;B4E0W4;D6RAF8	H0YA96	88	101	HNRNPD	Heterogeneous nuclear ribonucleoprotein D0	yes	2	4.27e-09	169.58		1	49203000	0	49203000
TKEEVNEWFTK	11	1	1409.68	Q9UKD2	Q9UKD2	108	118	MRTO4	mRNA turnover protein 4 homolog	yes	2;3	0.00031	169.58		2	47718000	0	47718000
VKDAVEQQGEVK	12	1	1328.69	Q9NX58;A8K3Y5	Q9NX58	174	185	LYAR	Cell growth-regulating nucleolar protein	yes	2	9.03e-06	169.58		1	36792000	0	36792000
TEADAEKTFEEK	12	1	1396.64	A0A7I2V428;C9JLB1;H7BY16;P19338;B3KTP9;A0A7I2V5M5;A0A7I2V3F3;B3KM80;Q6ZS99;A0A7I2V2U7;A0A7I2V349;A0A7I2V506;Q9BQ02	A0A7I2V428	438	449	NCL	Nucleolin	yes	2	9.03e-06	169.58		1	18812000	0	18812000
RPAEDMEEEQAFKR	14	2	1734.8	A0A994J4U9;A0A994J4S7;P61978;A0A994J6U9;A0A994J4E9;B4DUQ1;A0A994J782;Q5EC54;B4DFF1;Q5T6W2;A0A994J6T5;A0A994J795;S4R457	A0A994J4U9	22	35	HNRNPK;HNRPK	Heterogeneous nuclear ribonucleoprotein K	yes	3	1.05e-09	169.55		1	22376000	0	22376000
AQAAAPASVPAQAPKR	16	1	1532.84	Q6IPI1;A0A3B3ITT5;P47914	Q6IPI1	137	152	RPL29	60S ribosomal protein L29	yes	2;3	2.69e-08	169.52		2	332410000	0	332410000
DLEKWQNNLLPSR	13	1	1611.84	B2R4W8;P62244;I3L3P7;A8K7H3;H3BVC7	B2R4W8	85	97	hCG_1994130;RPS15A	40S ribosomal protein S15a	yes	2;3	1.08e-08	169.52		2	40377000	0	40377000
DGSLASNPYSGDLTK	15	0	1523.71	A0AA34QVE6;B4DYY5;F8W726;Q5VU79;Q14157;B4DZJ6;H0Y5H6;H7C2T8	A0AA34QVE6	861	875	UBAP2L	Ubiquitin-associated protein 2-like	yes	2	1.59e-09	169.52		1	14094000	0	14094000
LLQDLQLGDEEDAR	14	0	1613.79	Q14692	Q14692	25	38	BMS1	Ribosome biogenesis protein BMS1 homolog	yes	2	4.3e-09	169.52		1	11429000	0	11429000
QVVQTPNTVLSTPFR	15	0	1685.91	B4DSH1;B3KY60;Q99459	B4DSH1	373	387	CDC5L	Cell division cycle 5-like protein	yes	2	2.12e-08	169.52		1	10401000	0	10401000
KKVVDPFSK	9	2	1046.61	Q6NXR8;P61247;A8K4W0;B7Z3M5;E9PFI5;H0Y8L7;H0Y9Y4;D6RI02	Q6NXR8	19	27	RPS3A	40S ribosomal protein S3a	yes	2	0.0012881	169.44		1	157220000	0	157220000
TLAVSGLGVVGR	12	0	1127.67	P11388;A0A4D6UXC9	P11388	467	478	TOP2A	DNA topoisomerase 2-alpha	yes	2	6.24e-06	169.44		1	58901000	0	58901000
RGFSASSAR	9	1	937.473	B4DKV4	B4DKV4	16	24			yes	2	0.00076297	169.41		1	32859000	0	32859000
DLSYCLSGMYDHR	13	0	1615.68	P52597;B4DKS8	P52597	263	275	HNRNPF	Heterogeneous nuclear ribonucleoprotein F;Heterogeneous nuclear ribonucleoprotein F, N-terminally processed	yes	2;3	5.1e-06	169.37		2	31850000	0	31850000
FANYIDKVR	9	1	1124.6	V9HWE1;P08670;Q53HU8;B0YJC4;B3KRK8;A0A1B0GTT5	V9HWE1	114	122	HEL113;VIM	Vimentin	yes	2	0.00075883	169.26		1	690130000	0	690130000
ATENDIYNFFSPLNPMR	17	0	2027.94	A0A384MDT2;P55795;B4DFK9;B4DP00	A0A384MDT2	300	316	HNRNPH2	Heterogeneous nuclear ribonucleoprotein H2	yes	2;3	1.05e-10	169.23		2	16310000	0	16310000
VANPSGNLTETYVQDR	16	0	1762.85	P21333;Q60FE5;Q60FE6;A6NDY9;Q8TES4	P21333	1297	1312	FLNA;FLJ00119	Filamin-A	yes	2	7.51e-14	169.23		1	14613000	0	14613000
RFEKPLEEK	9	2	1174.63	Q8NC51;Q5VU21;Q63HR1	Q8NC51	137	145	SERBP1;DKFZp686P17171	Plasminogen activator inhibitor 1 RNA-binding protein	yes	2	0.0013182	169.21		1	122900000	0	122900000
DLLADLIGCQR	11	0	1272.65	Q13523;B4DZQ5;H0YDJ3	Q13523	954	964	PRPF4B	Serine/threonine-protein kinase PRP4 homolog	yes	2	6.27e-05	169.12		1	7104000	0	7104000
AEVQVLVLDGRGHLLGR	17	1	1831.04	Q5QTS3;A0A384ME37;P40429;A0A7I2V5L3;A0A7I2V2L9;Q53H34;B4DNC8;M0QZU1;A0A096LPE0	Q5QTS3	2	18	RPL13A	60S ribosomal protein L13a	yes	3	7.4e-15	169.09		2	194640000	0	194640000
FTFQVIIDGR	10	0	1194.64	A0A7P0TBA9;B7ZKK7;P19525;A0A7P0TAL9;Q8IW76;A0A7P0Z4M0;Q05CP4;Q6PK38	A0A7P0TBA9	41	50	EIF2AK2	Interferon-induced, double-stranded RNA-activated protein kinase	yes	2	0.00033695	169.09		1	51363000	0	51363000
RGVACTQPR	9	1	1043.53	B4E0S6;O43143	B4E0S6	175	183	DHX15	Pre-mRNA-splicing factor ATP-dependent RNA helicase DHX15	yes	2	0.00078762	169.09		1	25388000	0	25388000
FTDEEVDELYR	11	0	1414.63	Q53HL1;J3QRS3;P19105;O14950	Q53HL1	133	143	MYL12A;MYL12B	Myosin regulatory light chain 12A;Myosin regulatory light chain 12B	yes	2	6.29e-05	169.09		1	9706700	0	9706700
RTELFIAAEGIHTGQFVYCGK	21	1	2396.19	P62917;E9PKZ0;E9PKU4;G3V1A1;B4DVG7	P62917	72	92	RPL8	60S ribosomal protein L8	yes	3;4	2.26e-20	168.99		2	346940000	0	346940000
LTAIDILTTCAADIQR	16	0	1773.93	O75643;A4FU77;Q9UNV9;A2RRQ7;B4E150;B4E0P5	O75643	1571	1586	SNRNP200	U5 small nuclear ribonucleoprotein 200 kDa helicase	yes	2;3	1.27e-14	168.98		2	52182000	0	52182000
ANPDPNCCLGVFGLSLYTTER	21	0	2383.09	Q8N1H4;B2RDQ3;P62995;Q68DZ9;Q59GA1	Q8N1H4	76	96	TRA2B;DKFZp686F18120	Transformer-2 protein homolog beta	yes	2;3	3.6e-14	168.93		2	386390000	0	386390000
RQAVDVSPLRR	11	2	1295.74	M0R0F0;P46782;Q53G25;M0R0R2;M0QZN2	M0R0F0	136	146	RPS5	40S ribosomal protein S5;40S ribosomal protein S5, N-terminally processed	yes	2	0.00016273	168.9		1	34303000	0	34303000
KGPQSLFNAPR	11	1	1213.66	P46087;F5GWB7;F5H709;F5H5X6	P46087	92	102	NOP2	Probable 28S rRNA (cytosine(4447)-C(5))-methyltransferase	yes	2;3	8.62e-05	168.83		2	81025000	0	81025000
AQFEGIVTDLIR	12	0	1360.74	A0A7I2V2G2;A0A7I2V2S7;D6RCD7;B7Z4V2;V9HW84;A0A384P5G6;Q8N1C8;P38646;B7Z1V7;A0A7I2YQB2;A0A7I2V3F7;B7Z4T3;A1XP52;H0Y8K0	A0A7I2V2G2	280	291	HSPA9;HEL-S-124m	Stress-70 protein, mitochondrial	yes	2	6.65e-06	168.83		1	39568000	0	39568000
NNSGEEFDCAFR	12	0	1444.57	Q08J23	Q08J23	591	602	NSUN2	tRNA (cytosine(34)-C(5))-methyltransferase	yes	2	6.65e-06	168.83		1	13377000	0	13377000
IQRGPVR	7	1	824.498	H3BNC9;P08708;H0YN88;A0A075B716	H3BNC9	510	516	RPS17	40S ribosomal protein S17	yes	2	0.0014669	168.82		1	36843000	0	36843000
TLTAVHDAILEDLVFPSEIVGKR	23	1	2522.37	A0A2R8Y623;Q59FS3;P62081;B5MCP9	P62081	121	143	RPS7	40S ribosomal protein S7	no	3;4	3.62e-23	168.81		2	736790000	0	736790000
AEEYTEETEER	11	0	1384.56	Q9Y2W1;A0A3B3ITZ9	Q9Y2W1	792	802	THRAP3	Thyroid hormone receptor-associated protein 3	yes	2	6.47e-05	168.8		1	25529000	0	25529000
NTVEITELPVR	11	0	1269.69	Q71UH4;Q02880;A0A8V8TP20;A0A8V8TPE3;B4DKD0;E9PCY5;A0A8V8TN33;Q59H80;Q6W6M6	Q71UH4	912	922	TOP2B	DNA topoisomerase 2;DNA topoisomerase 2-beta	yes	2	6.47e-05	168.8		1	25391000	0	25391000
AQVIYTR	7	0	849.471	P62851	P62851	105	111	RPS25	40S ribosomal protein S25	yes	2	0.0010066	168.74		1	668300000	0	668300000
ANLPQSFQVDTSK	13	0	1433.72	P21333;Q60FE5;Q60FE6;A6NDY9;Q8TES4	P21333	1465	1477	FLNA;FLJ00119	Filamin-A	yes	2	1.2e-06	168.74		1	19745000	0	19745000
SVQEGENPDDGVR	13	0	1400.62	A0A384NL74;P42696;A2A2V2;Q5TCT4;H7C5M1	A0A384NL74	9	21	RBM34	RNA-binding protein 34	yes	2	1.2e-06	168.74		1	11894000	0	11894000
NLSFDSEEEELGELLQQFGELK	22	0	2553.21	A0A024R753;Q9NW13;B4DJ90;H7C5G8	A0A024R753	341	362	RBM28	RNA-binding protein 28	yes	2;3	4.36e-42	168.66		2	143670000	0	143670000
GVVVVIKR	8	1	868.586	P46779;H0YKD8;H0YMF4;Q59F34	P46779	59	66	RPL28	60S ribosomal protein L28	yes	2	0.00095941	168.62		1	137620000	0	137620000
LFIGGLPNYLNDDQVKELLTSFGPLK	26	1	2890.55	P26368;B5BU25	P26368	261	286	U2AF2	Splicing factor U2AF 65 kDa subunit	yes	3	9.8e-28	168.56		1	113040000	0	113040000
ITVLEALRHPIQVSR	15	1	1731.02	Q5T9A4;A0A5K1VW56;Q9H834;Q8N3E6;Q9NVI7	Q9NVI7	339	353	ATAD3B;DKFZp761L1023;ATAD3A	ATPase family AAA domain-containing protein 3B;ATPase family AAA domain-containing protein 3A	no	3;4	4.14e-10	168.5		2	118820000	0	118820000
MKASGTLR	8	1	862.469	Q02543;M0R117;B4DM74;B2R4C0;B4DM94;B4DUV3;Q53HD3;M0R0P7;Q32XH3	Q02543	1	8	RPL18A	60S ribosomal protein L18a	yes	2	0.00095411	168.45		4	348120000	0	348120000
ELTAVVQKR	9	1	1042.61	P23396;Q53G83;E9PL09;E9PPU1;F2Z2S8;H0YCJ7;H0YF32;A7E2S3;E9PQ96;E9PJH4;E9PK82	P23396	68	76	RPS3	40S ribosomal protein S3	yes	2	0.00083671	168.45		1	273240000	0	273240000
SVGDGETVEFDVVEGEK	17	0	1794.82	Q7KZ24;P67809;Q6PKI6;H0Y449;B2RCC2;A0A384MDP4;Q9Y2T7;Q59HE1;Q59EB5;P16989;A0A0D9SEI8	Q7KZ24	101	117	YBX1;YBX2;YBX3	Nuclease-sensitive element-binding protein 1;Y-box-binding protein 2;Y-box-binding protein 3	no	2	8.28e-11	168.31		2	283630000	0	283630000
EDSVKPGAHLTVK	13	1	1379.74	A0A7I2V2R3;A0A7I2V5D8;A0A384NL63;P51991;B4E3E6;B4DDB6;A0A7I2V4J6;A0A7I2V4G0;A0A7I2V402;Q65ZQ3	A0A7I2V2R3	114	126	HNRNPA3;HNRPA3;D10S102	Heterogeneous nuclear ribonucleoprotein A3	yes	2;3	7.26e-06	168.3		2	236320000	0	236320000
GAVDGGLSIPHSTK	14	0	1337.69	A2RUM7;P46777;A0A2R8Y6J3;B3KTM6;Q59GX9;Q5T7N0	A2RUM7	165	178	RPL5	60S ribosomal protein L5	yes	2;3	5.21e-08	168.3		2	144270000	0	144270000
VLGQVSCELVSPK	13	0	1414.75	B4DXG8;D6RIY6;A5PLM5;Q06265;D6R905;D6RAP4;D6RA17	B4DXG8	55	67	EXOSC9	Exosome complex component RRP45	yes	2	1.26e-06	168.3		1	38511000	0	38511000
IDISPSTLR	9	0	1000.56	Q9NYF8;Q6DCA8;A0A1W2PQ43;E9PQN2;E9PKI6;E9PK91;E9PK09	Q9NYF8	655	663	BCLAF1	Bcl-2-associated transcription factor 1	yes	2	0.00056906	168.23		1	12583000	0	12583000
EGVHGGLINKK	11	1	1150.65	P07737;K7EJ44	P07737	117	127	PFN1	Profilin-1	yes	2	0.00010392	168.08		1	11156000	0	11156000
GCIVDANLSVLNLVIVK	17	0	1826.03	Q96DV6;A2A3R6;P62753;A2A3R5;Q9BZU1	Q96DV6	99	115	RPS6	40S ribosomal protein S6	yes	2;3	1.28e-14	168.02		2	1095000000	0	1095000000
MQKEITALAPSTMK	14	1	1547.81	I3L4N8;P63261;Q8WVW5;B4E3A4;A0A804GS07;B4DVQ0;A0A6Q8PFE4;Q96FU6;A4UCT3;Q96DE1;A5GZ75;F1BXA6;A0A2R8YFE2;Q9UE89;P60709;Q1KLZ0;Q53G76;Q53GK6;B4E335;B4DW52;E7EVS6;B7ZAP6;Q6PJ43;B3KWQ3;D2JYH4;P62736;P63267;B4DUI8;Q13707;B3KPP5;P68133;P68032;B7Z6P1;A8K3K1;A6NL76;A0A804HKV3;Q7Z7J6;B3KUD3	I3L4N8	289	302	ACTG1;ACTB;PS1TP5BP1;ACTA2;ACTG2;ACTA1;ACTC1	Actin, cytoplasmic 2;Actin, cytoplasmic 2, N-terminally processed;Actin, cytoplasmic 1;Actin, cytoplasmic 1, N-terminally processed;Actin, aortic smooth muscle;Actin, gamma-enteric smooth muscle;Actin, alpha skeletal muscle;Actin, alpha cardiac muscle 1	no	2;3	7.39e-09	168.02		11	384740000	0	384740000
KKVWLDPNETNEIANANSR	19	2	2198.11	J3QR09;J3KTE4;A0A7I2YQG2;P84098;Q53G49;Q8IWR8;A0A7I2V4U6;A0A7I2V2L0;A0A7I2V512;A0A7I2V638	J3QR09	17	35	RPL19	Ribosomal protein L19;60S ribosomal protein L19	yes	3;4	1.3e-19	167.99		2	289240000	0	289240000
KGTGIAAQTAGIAAAAR	17	1	1526.85	Q53GJ8;Q53FX9;P82912	Q53GJ8	122	138	MRPS11	28S ribosomal protein S11, mitochondrial	yes	2;3	1.87e-10	167.89		2	29130000	0	29130000
VGQEIEVRPGIVSK	14	1	1509.85	P41091	P41091	290	303	EIF2S3	Eukaryotic translation initiation factor 2 subunit 3	yes	2;3	9.5e-08	167.84		2	74915000	0	74915000
YTCQELQR	8	0	1096.5	F8WCP5;Q13769;H7C441;C9JXG5;C9JXU6;F5GZF3;C9JCL9	F8WCP5	57	64	THOC5	THO complex subunit 5 homolog	yes	2	0.00068544	167.82		1	20214000	0	20214000
LVEALCAEHQINLIK	15	0	1749.94	P25398	P25398	64	78	RPS12	40S ribosomal protein S12	yes	2	1.92e-09	167.71		1	46820000	0	46820000
TPETLLPFAEAEAFLK	16	0	1775.93	D3DPS3;Q3KQU3;Q6NX58;A1L1B7	D3DPS3	812	827	RPRC1;MAP7D1	MAP7 domain-containing protein 1	yes	2	8.78e-14	167.71		1	18823000	0	18823000
GLEWLGSILYSGR	13	0	1449.76	A0A7S5C1A4	A0A7S5C1A4	45	57			yes	2;3	1.33e-06	167.67		2	2037600000	0	2037600000
DLLHPSPEEEK	11	0	1292.62	P42677	P42677	6	16	RPS27	40S ribosomal protein S27	yes	2;3	7.19e-05	167.67		2	530490000	0	530490000
DLLHPSLEEEK	11	0	1308.66	H0YMV8;Q71UM5;C9JLI6	H0YMV8	22	32	RPS27L	40S ribosomal protein S27;40S ribosomal protein S27-like	yes	2;3	7.19e-05	167.67		2	88900000	0	88900000
VKLLLQVQHASK	12	1	1362.83	Q6I9V5;P12236;Q59EI9;A0A0S2Z3H3;P12235;A8K787;V9GYG0;A0A0S2Z359;P05141;Q6NVC0	Q6I9V5	32	43	SLC25A6;SLC25A4;SLC25A5	ADP/ATP translocase 3;ADP/ATP translocase 3, N-terminally processed;ADP/ATP translocase 1;ADP/ATP translocase 2;ADP/ATP translocase 2, N-terminally processed	no	2;3	7.48e-06	167.67		2	55467000	0	55467000
HIMGQNVADYMR	12	0	1433.65	A2RUM7;P46777;A0A2R8Y6J3;B3KTM6;Q59GX9	A2RUM7	198	209	RPL5	60S ribosomal protein L5	yes	2	2.43e-09	167.67		4	25987000	0	25987000
HVVFIAQR	8	0	968.556	A0A2R8Y623;P62081;B5MCP9	P62081	91	98	RPS7	40S ribosomal protein S7	no	2	0.00069582	167.64		2	534700000	0	534700000
KNNFSDTGNFGFGIQEHIDLGIK	23	1	2550.25	P62913;Q5VVD0;Q5VVC8;Q08ES8	P62913	96	118	RPL11	60S ribosomal protein L11	no	3;4	4.19e-23	167.36		3	481200000	0	481200000
KTSYAQHQQVR	11	1	1344.69	Q6NXR8;P61247;A8K4W0;D6RG13;B7Z3M5;E9PFI5;D6RAT0;H0Y8L7;D6RB09;H0Y9Y4;D6RAS7;D6R9B6	Q6NXR8	152	162	RPS3A	40S ribosomal protein S3a	yes	2;3	7.61e-05	167.33		2	120540000	0	120540000
VISELNGK	8	0	858.481	P05387	P05387	42	49	RPLP2	60S acidic ribosomal protein P2	yes	2	0.00071844	167.25		1	564790000	0	564790000
MLSCAGADR	9	0	979.422	F8W7C6;H7C123;H7C2C5;X5D2T3;P27635;X1WI28;Q96L21;B8A6G2;X5D2W5;A6QRI9	X5D2T3	102	110	RPL10;RPL10L	60S ribosomal protein L10;60S ribosomal protein L10-like	no	2	0.00026238	167.24		3	1067800000	0	1067800000
NAESNAELK	9	0	974.467	A0A087WXM6;J3QQT2;J3KRX5;A0A0A6YYL6;P18621;J3QLC8;A0A0A0MRF8;J3KRB3;A0A087WWH0;J3QS96	A0A087WXM6	97	105	RPL17;RPL17-C18orf32	60S ribosomal protein L17	yes	2	0.00062084	167.23		1	527610000	0	527610000
KAQCPIVER	9	1	1099.58	M0R0F0;P46782;Q53G25;M0R0R2	M0R0F0	63	71	RPS5	40S ribosomal protein S5;40S ribosomal protein S5, N-terminally processed	yes	2	0.00093111	167.23		1	276700000	0	276700000
STSTPTSPGPR	11	0	1086.53	Q8WWM7;H3BUF6;H3BRB0;A0A0C4DGL7	Q8WWM7	678	688	ATXN2L	Ataxin-2-like protein	yes	2	7.47e-05	167.23		1	28728000	0	28728000
SGYAFVDYPDQNWAIR	16	0	1900.87	Q9Y6M1;F8W930	Q9Y6M1	38	53	IGF2BP2	Insulin-like growth factor 2 mRNA-binding protein 2	yes	2	9.22e-14	167.18		1	41259000	0	41259000
LRPVNPNPLATK	12	1	1318.77	A0A994J7P9;P51116;I3L1Z2	A0A994J7P9	195	206	FXR2	Fragile X mental retardation syndrome-related protein 2	yes	2;3	4.13e-05	167.12		2	463600000	0	463600000
VNGRPLEMIEPR	12	1	1409.74	P62249;M0R3H0;M0R1M5;Q6IPX4	P62249	34	45	RPS16	40S ribosomal protein S16	yes	2;3	3.5e-05	167.12		2	133410000	0	133410000
GVEEEEEDGEMRE	13	1	1536.59	P62306	P62306	74	86	SNRPF	Small nuclear ribonucleoprotein F	yes	2	2.1e-06	167.12		2	25244000	0	25244000
APGFGFGIAISGGR	14	0	1305.68	A0A0G2JNH2;A0A7I2V5U5;Q6MZU1;G5E9E7;A9CQZ8;A0A087X0K9;G3V1L9;Q07157;H0YKB1	A0A0G2JNH2	17	30	DKFZp686A1195;TJP1	Tight junction protein ZO-1	yes	2	5.47e-09	167.12		1	20837000	0	20837000
LASNALQEPSSFR	13	0	1418.72	Q9H6S0;Q6ZMY0	Q9H6S0	1069	1081	YTHDC2	Probable ATP-dependent RNA helicase YTHDC2	yes	2	1.4e-06	167.12		1	8888000	0	8888000
KALAAAGYDVEK	12	1	1234.66	Q4VB24;B2R984;A3R0T8;P10412;A3R0T7;Q02539;A1L407;P22492;P16402;P16403	P16402	65	76	HIST1H1E;HIST1H1A;HIST1H1T;HIST1H1D;HIST1H1C	Histone H1.4;Histone H1.1;Histone H1t;Histone H1.3;Histone H1.2	no	2;3	1.17e-05	167.11		2	316020000	0	316020000
EAPAPPKAEAK	11	1	1107.59	P62750;O95014	P62750	8	18	RPL23A;WUGSC:H_DJ0855D21.2	60S ribosomal protein L23a	yes	2	0.00011101	167.1		1	388890000	0	388890000
EISEGDEVEVYSR	13	0	1510.68	A0A0F7KYT8;A0A8V8TMQ1;A0A0F7L1S3;P51114;B4DXZ6;A0A0F7L0Q8;A0A8V8TNP6;C9JAJ4	A0A0F7KYT8	58	70	FXR1	Fragile X mental retardation syndrome-related protein 1	yes	2	1.41e-06	167.09		1	182380000	0	182380000
DQTPDENDQVIVK	13	0	1499.71	Q9NZI8;D3DTW3	Q9NZI8	526	538	IGF2BP1	Insulin-like growth factor 2 mRNA-binding protein 1	yes	2	1.41e-06	167.09		1	69635000	0	69635000
ANVELDHATLVR	12	0	1336.71	E9PF19;B4DY50;A0A0S2Z5F3;Q8N2L6;B2RB52;A0A384MDS4;Q9Y4P3;B4DY59;Q96E41;A0A087WXC6;A0A0S2Z5C1	E9PF19	96	107	TBL2	Transducin beta-like protein 2	yes	2;3	7.84e-06	167.09		2	55477000	0	55477000
AALMESQGQQQEER	14	0	1603.73	Q4LE64;Q14980;Q9UPG3	Q4LE64	992	1005	NUMA1 variant protein;NUMA1;NuMA	Nuclear mitotic apparatus protein 1	no	2	5.48e-09	167.09		1	11148000	0	11148000
GFAYVQFEDVR	11	0	1329.64	Q5JRI1;Q53GD7;A0A0S2Z504;O75494;Q8WXF0	Q5JRI1	52	62	SRSF10;SRSF12	Serine/arginine-rich splicing factor 10;Serine/arginine-rich splicing factor 12	no	2	7.59e-05	167.04		1	324930000	0	324930000
IWSVPNASCVQVVR	14	0	1613.83	Q9UMS4	Q9UMS4	290	303	PRPF19	Pre-mRNA-processing factor 19	yes	2	5.54e-09	166.97		1	82956000	0	82956000
ILDDTEDTVVSQR	13	0	1489.73	A0A384NL74;P42696;A2A2V2;Q5TCT4	A0A384NL74	152	164	RBM34	RNA-binding protein 34	yes	2	1.42e-06	166.97		1	19725000	0	19725000
EDIYSGGGGGGSR	13	0	1210.52	Q13151	Q13151	177	189	HNRNPA0	Heterogeneous nuclear ribonucleoprotein A0	yes	2	1.42e-06	166.97		1	16846000	0	16846000
LAVNMVPFPR	10	0	1142.63	P07437;A0A384NYT8;Q5JP53;Q5SU16;B7ZAF0;Q6LC01;B4DY90;Q5ST81;A0A384MEE3;Q13885;B2R6L0;B4DQN9;Q9BVA1;Q9BUU9;B4E052;O43209;B4DMU8;B4DXZ5;Q96B85;B7Z4N1;Q9UGA2;Q1KSF8;A6NNZ2;B4E386;Q9H4B7;P68371;Q8IWP6;Q8IZ29;Q8N6N5;B3KML9;Q96HX0;B4DFH6;Q3ZCR3;Q2NKY5;Q3ZCM7;A0A075B736;Q5SQY0;A0A183YE00;P04350;B4DJ43;B4DE77;K7ESM5;Q9BUF5;B3KS31;B4DP54	P07437	253	262	TUBB;TUBB2A;TUBB2B;DKFZp566F223;XTP3TPATP1;TUBB1;TUBB4B;TUBB2C;TUBB3;TUBB6;TUBB8;TUBB4A	Tubulin beta chain;Tubulin beta-2A chain;Tubulin beta-2B chain;Tubulin beta-8 chain-like protein LOC260334;Tubulin beta-1 chain;Tubulin beta-4B chain;Tubulin beta-8 chain;Tubulin beta-4A chain;Tubulin beta-6 chain	no	2	0.00040901	166.96		1	45495000	0	45495000
VFNVFCLYGNVEK	13	0	1587.78	Q6NTA2;A0A384N6C7;A0A3B3ITJ4;P14866;B2R959;M0QXS5;M0QYT0;M0R076	Q6NTA2	382	394	HNRNPL	Heterogeneous nuclear ribonucleoprotein L	yes	2	5.93e-06	166.86		1	263230000	0	263230000
KVVVVVPNEEDWK	13	1	1539.83	Q1KMD3;H3BQZ7	Q1KMD3	558	570	HNRNPUL2;HNRNPUL2-BSCL2	Heterogeneous nuclear ribonucleoprotein U-like protein 2	yes	2;3	1.27e-05	166.86		2	73045000	0	73045000
IRDIDLKR	8	2	1027.61	Q13243;Q59EK7;B4DJK0;B4DUA4;G3V5K8;B5BUD8	Q13243	30	37	SRSF5;SFRS5	Serine/arginine-rich splicing factor 5	yes	2	0.0018886	166.82		1	16103000	0	16103000
YLGLLENLR	9	0	1089.62	F5H6E2;O00159;B7Z3E5;B7Z9C0;A1L180	F5H6E2	624	632	MYO1C	Unconventional myosin-Ic	yes	2	0.00064382	166.78		1	116020000	0	116020000
LQLQAEER	8	0	985.519	D9ZGF5;A0A0A0MQV6;P09038	D9ZGF5	62	69	FGF2	Fibroblast growth factor;Fibroblast growth factor 2	yes	2	0.00074561	166.78		1	21382000	0	21382000
DSQLYAVDYETLTRPFSGR	19	1	2217.07	P82930;C9JJ19;A4UCR9	P82930	30	48	MRPS34	28S ribosomal protein S34, mitochondrial	yes	2;3	1.38e-19	166.76		2	51884000	0	51884000
HRFLEEFITPIVK	13	1	1627.91	P11388;A0A4D6UXC9	P11388	567	579	TOP2A	DNA topoisomerase 2-alpha	yes	3	3.38e-07	166.7		1	22738000	0	22738000
GKYKEELIEK	10	2	1235.68	Q9UNX3	Q9UNX3	133	142	RPL26L1	60S ribosomal protein L26-like 1	yes	2;3	0.0010651	166.66		2	370280000	0	370280000
MKASGTLREYK	11	2	1282.67	Q02543;M0R117;B4DM74;B2R4C0;B4DM94;B4DUV3;Q53HD3;M0R0P7;Q32XH3	Q02543	1	11	RPL18A	60S ribosomal protein L18a	yes	2	0.00019904	166.66		1	24267000	0	24267000
KGADSLEDFLYHEGYACTSIHGDR	24	1	2740.22	O00571;A0A0D9SF53;A0A2R8Y4A4;B5BTY4;A0A2R8YFS5;A0A0D9SG12;A0A2R8YF78;A0A0D9SFB3;A0A2R8Y645;A0A2U3TZJ9;A0A2R8YCW1;A0A2R8YFR4;A0A2R8Y774;Q59GX6;A0A2R8Y5G6;F6S8Q4;A0A2R8YDH3;A0A2R8YDT5;A0A2R8Y7T2;O15523;Q5S4N1;B4E132;A0A0J9YVQ7	O00571	452	475	DDX3X;DDX3Y	ATP-dependent RNA helicase DDX3X;ATP-dependent RNA helicase DDX3Y	yes	3;4	2.3e-23	166.65		2	109430000	0	109430000
LKLDKDR	7	2	886.524	Q6IBH6;P61254;Q9UNX3;E5RIT6	Q6IBH6	109	115	RPL26;RPL26L1	60S ribosomal protein L26;60S ribosomal protein L26-like 1	no	2	0.0031231	166.61		1	871890000	0	871890000
LEGYWGEAQSLCQAVDEHLR	20	0	2360.09	Q96SB3;B3KNT0;Q96B17	Q96SB3	723	742	PPP1R9B	Neurabin-2	yes	3	6.84e-20	166.57		1	45667000	0	45667000
TINEVENQILTR	12	0	1428.76	A0A804HII9;A0A804HLD0;A0A024R694;A0A804HK61;A0A804HJU8;A0A804HLF4;P12814;A0A804HKE2;A0A7I2V4Y4;A0A804HIN7;B4DFY0;B7Z2W3;B3KUX9;H7C5W8;H0YJ11;Q5ZEZ4;A1L0V1;H0YJW3;A0A0S2Z3G9;O43707;A0A8V8TL71;F5GXS2;H7C144;Q96BG6;A0A0S2Z3C0;A0A0S2Z3X3;H9KV75;B7Z565;A0A804HL31	A0A0S2Z3G9	746	757	ACTN1;ACTN4	Alpha-actinin-1;Alpha-actinin-4	no	2	8.21e-06	166.55		1	24991000	0	24991000
ASGVQVADEVCR	12	0	1289.6	F6RFD5;V9HWA6;P60981	F6RFD5	2	13	DSTN;HEL32	Destrin	yes	2	4.17e-06	166.55		1	23426000	0	23426000
EVFEDAAEIR	10	0	1177.56	A0A7I2V428;C9JLB1;H7BY16;P19338;B3KTP9;A0A7I2V5M5;A0A7I2V3F3;B3KM80;Q6ZS99;A0A7I2V2U7;A0A7I2V349;A0A7I2V506	A0A7I2V428	411	420	NCL	Nucleolin	yes	2	0.00042405	166.52		1	103700000	0	103700000
LGIHEDSTNR	10	0	1140.55	P08238;B4DMA2;B4DGL0;Q9H6X9;A8K3W9	P08238	439	448	HSP90AB1	Heat shock protein HSP 90-beta	yes	2	0.00042405	166.52		1	31371000	0	31371000
AIAELGIYPAVDPLDSTSR	19	0	1987.03	H0YH81;Q0QEN7;V9HW31;P06576	H0YH81	325	343	ATP5B;HEL-S-271	ATP synthase subunit beta;ATP synthase subunit beta, mitochondrial	yes	2	4.66e-09	166.48		1	10115000	0	10115000
EHVIEALR	8	0	965.529	F8W7C6;X5D7P1;H7C123;H7C2C5;X5D2T3;P27635;X1WI28	X5D2T3	146	153	RPL10	60S ribosomal protein L10	no	2	0.00076495	166.45		1	195140000	0	195140000
HQSFVLVGETGSGK	14	0	1444.73	B4E0S6;O43143	B4E0S6	142	155	DHX15	Pre-mRNA-splicing factor ATP-dependent RNA helicase DHX15	yes	2;3	3.28e-09	166.45		2	80470000	0	80470000
AIEPPPLDAVIEAEHTLRELDALDANDELTPLGR	34	1	3692.89	Q08211;B3KU66	Q08211	820	853	DHX9	ATP-dependent RNA helicase A	yes	4	5.83e-34	166.44		1	88676000	0	88676000
LELLAAYEEVIR	12	0	1417.78	A0A2Z6ATB6;Q16643;D6R9W4;D6RFI1	A0A2Z6ATB6	11	22	DBN1	Drebrin	yes	2	8.35e-06	166.34		1	103400000	0	103400000
RSPSPYYSR	9	1	1111.54	Q549U1;Q13595;Q8N1H4;B2RDQ3;P62995;Q68DZ9;Q59GA1;H7BXF3;H7C2L4	Q8N1H4	227	235	HSU53209;TRA2A;TRA2B;DKFZp686F18120	Transformer-2 protein homolog alpha;Transformer-2 protein homolog beta	no	2	0.0009999	166.34		1	26770000	0	26770000
FQETEFLSPPR	11	0	1349.66	P42166	P42166	417	427	TMPO	Lamina-associated polypeptide 2, isoform alpha;Thymopoietin;Thymopentin	yes	2	8.05e-05	166.33		1	41815000	0	41815000
LLDLVQQSCNYK	12	0	1479.74	Q6FHM6;P55769;B1AHD1;A0A3B3IUA2	Q6FHM6	22	33	NHP2L1	NHP2-like protein 1;NHP2-like protein 1, N-terminally processed	yes	2	8.36e-06	166.33		1	24854000	0	24854000
KLEELEKEEELR	12	2	1543.81	Q53GS0;D2CFK9;Q9BZE4;Q8N4P8;B4DHR2	Q53GS0	449	460	GTPBP4	Nucleolar GTP-binding protein 1	yes	3	2.06e-06	166.24		1	51504000	0	51504000
MKFNPFVTSDR	11	1	1340.65	Q6IBH6;P61254;J3QRI7;J3QQQ9;J3QQV1;J3KSS0;Q9UNX3;E5RIT6;E5RHH1	Q6IBH6	1	11	RPL26;RPL26L1	60S ribosomal protein L26;60S ribosomal protein L26-like 1	no	2;3	1.58e-05	166.19		13	1075500000	0	1075500000
ISVYYNEATGGK	12	0	1300.63	P07437;A0A384NYT8;Q5JP53;Q5SU16;B7ZAF0;Q6LC01;B4DY90;B4DMU8;B4DMJ5	P07437	47	58	TUBB	Tubulin beta chain	yes	2	8.45e-06	166.19		1	147920000	0	147920000
AVQDLCGWR	9	0	1103.52	A5PLK7;A0A024RAC5;Q9P258	A5PLK7	358	366	RCC2	Protein RCC2	yes	2	0.0006754	166.17		1	44572000	0	44572000
VEEVELPVEK	10	0	1169.62	A0A3S6H812;A0A3S6H7X4;A0A3S6H7E9;A0A3S6H7G3;A0A3Q8B022;A0A3Q8APX7;A0A3Q8AIR8;A0A3S6H7Z6;E9PIX6;B4DJ87;E9PQ98;H0YDE4;A0A3S6H765;E9PNR9;A0A3S6H8A6;A0A3Q8B4N0;A0A3S6H758;Q9NR22;Q59GT2;E9PKG1;Q99873;A0A3Q8AM27;Q5U8W9;A0A3Q8APW9	E9PKG1	100	109	PRMT1;PRMT8;HRMT1L2	Protein arginine N-methyltransferase 8;Protein arginine N-methyltransferase 1	no	2	0.00043608	166.16		1	108760000	0	108760000
ILYSQCGDVMR	11	0	1340.62	F8W1R7;P60660;G3V1V0;B7Z6Z4;F8VPF3;J3KND3;G8JLA2;F8W1I5;B4E368;A0A8Q3SIC5;P14649;A0A8Q3SI90	F8W1R7	27	37	MYL6;MYL6B	Myosin light polypeptide 6;Myosin light chain 6B	yes	2	8.15e-05	166.16		1	6966800	0	6966800
KSEIEYYAMLAK	12	1	1444.73	P62888;E5RI99	P62888	57	68	RPL30	60S ribosomal protein L30	yes	2;3	1.82e-07	166.14		12	1187300000	0	1187300000
ERHPGSFDVVHVK	13	1	1505.77	B2R491;P62701;Q96IR1;Q53HV1;C9JEH7;A4FU11;Q496E4;P22090	B2R491	199	211	RPS4X;RPS4Y1	40S ribosomal protein S4;40S ribosomal protein S4, X isoform;40S ribosomal protein S4, Y isoform 1	yes	2;3	2.24e-06	166.14		2	396680000	0	396680000
MDGIVPDIAVGTKR	14	1	1470.79	A0A0D9SF20;A0A0U1RRM4;P26599;A0A7I2V4H6;A0A6Q8PEX4;K7EKJ7	A0A0U1RRM4	1	14	PTBP1	Polypyrimidine tract-binding protein 1	no	2	2.12e-09	166.14		2	84902000	0	84902000
GYSFTTTAEREIVR	14	1	1628.82	A0A2R8YEA7;I3L4N8;P63261;Q8WVW5;B4E3A4;A0A804GS07;B4DVQ0;A0A6Q8PFE4;V9HVZ7;I3L3I0;I3L1U9;P60709;Q1KLZ0;Q53G76;Q53GK6;Q53G99;B4E335;B4DW52;E7EVS6;A0A2R8Y793;B7ZAP6;Q6PJ43;B3KWQ3	I3L4N8	173	186	ACTG1;HEL-176;ACTB;PS1TP5BP1	Actin, cytoplasmic 2;Actin, cytoplasmic 2, N-terminally processed;Actin, cytoplasmic 1;Actin, cytoplasmic 1, N-terminally processed	no	2;3	8.22e-08	166.14		2	49584000	0	49584000
AVLVDLEPGTMDSVR	15	0	1600.81	P68371;Q8IWP6;Q8IZ29;Q8N6N5;B3KML9;M0QY85;M0QZL7;B4DNW1;M0R0X0;M0QX14;M0QY37;A0A075B724;Q3ZCM7;A0A183YE00;P04350;B4DJ43;B4DE77;M0R278	P68371	63	77	TUBB4B;TUBB2C;TUBB4A;TUBB8	Tubulin beta-4B chain;Tubulin beta-8 chain;Tubulin beta-4A chain	no	2	2.21e-09	166.14		2	47876000	0	47876000
VVLVLAGR	8	0	825.544	P61353;E4W6B6;B2R4D8;K7EQQ9;K7ERY7	P61353	10	17	RPL27	60S ribosomal protein L27	yes	2	0.00078355	166.13		2	1136900000	0	1136900000
AIFAGYKR	8	1	924.518	P18077;C9K025;F8WBS5;F8WB72	P18077	9	16	RPL35A	60S ribosomal protein L35a	yes	2	0.0011751	166.13		1	1043000000	0	1043000000
APAMFNIR	8	0	918.475	Q6NXR8;P61247;A8K4W0;D6RG13;B7Z3M5;E9PFI5;H0Y8L7;H0Y9Y4;D6RI02	Q6NXR8	35	42	RPS3A	40S ribosomal protein S3a	yes	2	0.00071909	166.13		7	592340000	0	592340000
LPLFGLGR	8	0	871.528	P82930;C9JJ19;A4UCR9	P82930	71	78	MRPS34	28S ribosomal protein S34, mitochondrial	yes	2	0.00078355	166.13		1	39877000	0	39877000
HVCIQSSLAK	10	0	1141.59	B3KPM8;Q8N5C6	B3KPM8	395	404	SRBD1	S1 RNA-binding domain-containing protein 1	yes	2	0.00043932	166.07		1	14791000	0	14791000
ASVSELACIYSALILHDDEVTVTEDK	26	0	2877.4	P05386;Q7Z612	P05386	2	27	RPLP1	60S acidic ribosomal protein P1	yes	3	8.12e-28	166.05		1	369440000	0	369440000
ATVLTTER	8	0	889.487	Q9UMS4;F5GY56;H0YGF3;F5H2I0	Q9UMS4	180	187	PRPF19	Pre-mRNA-processing factor 19	yes	2	0.00078787	166.05		1	128040000	0	128040000
NFLYAWCGKR	10	1	1313.63	Q08211;Q58F26;Q6PJK6	Q08211	6	15	DHX9	ATP-dependent RNA helicase A	yes	2;3	0.0006675	165.9		2	115050000	0	115050000
NFHIFYQLLEGGEEETLRR	19	1	2350.17	F5H6E2;O00159;B7Z3E5;B7Z9C0	F5H6E2	212	230	MYO1C	Unconventional myosin-Ic	yes	3;4	1.12e-19	165.9		2	38684000	0	38684000
ITVTSEVPFSK	11	0	1206.65	K7ERI7;K7EMH1;K7ELC4;K7EP65;K7EKS7;K7EJT5;Q7Z4W8;P35268	Q7Z4W8	70	80	RPL22	60S ribosomal protein L22	no	2	8.36e-05	165.83		1	384380000	0	384380000
GYEEWLLNEIR	11	0	1420.7	A0A804HII9;A0A804HLD0;A0A024R694;A0A804HK61;A0A804HJU8;A0A804HLF4;P12814;A0A804HKE2;A0A7I2V4Y4;A0A804HIN7;Q86TX4;B4DFY0;A0A804HI95;A0A494C1A0;P35609;B7Z2N5;B7Z4P6;Q59FD9;B7Z4K1;A0A494C060;A0A0S2Z3G9;O43707;A0A8V8TL71;F5GXS2;H7C144;Q96BG6;B4E337;H9KV75;B7Z565;A0A804HL31	A0A0S2Z3G9	396	406	ACTN1;ACTN2;ACTN4	Alpha-actinin-1;Alpha-actinin-2;Alpha-actinin-4	no	2	8.36e-05	165.83		1	33476000	0	33476000
EGEGGLSLQVEPEWR	15	0	1684.81	Q9HCE1;B7Z700;Q5JR04;A0A8I5KZ07;B3KQ43	Q9HCE1	986	1000	MOV10	Putative helicase MOV-10	yes	2	2.27e-09	165.78		1	94183000	0	94183000
ACGVSRPVIACSVTIK	16	1	1716.9	Q6FHM6;P55769;B1AHD1;A0A3B3IUA2;A0A3B3IRU2	Q6FHM6	92	107	NHP2L1	NHP2-like protein 1;NHP2-like protein 1, N-terminally processed	yes	2;3	2.35e-13	165.7		2	65233000	0	65233000
KQSGYGGQTKPIFR	14	2	1565.83	J3KQN4;P83881;H0Y5B4;H7BZ11;H7BY91;H0Y3V9;Q969Q0	J3KQN4	80	93	RPL36A;RPL36A-HNRNPH2;RPL36AL	60S ribosomal protein L36a;60S ribosomal protein L36a-like	no	2;3	1.42e-08	165.66		2	87932000	0	87932000
NIVQHTTDSSLEEK	14	0	1599.77	Q9H501;Q8IWH6;A0JLU5;Q05C10	Q9H501	171	184	ESF1	ESF1 homolog	yes	2	6.18e-09	165.66		1	9912900	0	9912900
TILSNQTVDIPENVDITLK	19	0	2112.13	Q53Z07;P32969;D6RAN4;B4E1M5;B4DLV8	Q53Z07	3	21	RPL9	60S ribosomal protein L9	yes	2;3	6.54e-19	165.64		2	1311400000	0	1311400000
LDSQKHIDFSLR	12	1	1457.76	P46781;A5D904	P46781	151	162	RPS9	40S ribosomal protein S9	yes	2;3	1.3e-05	165.63		2	132720000	0	132720000
YPASTVQILGAEK	13	0	1375.73	A0PJ92;A0A494C128;A8K9K6;O00567;H0Y653;H0YDU4	A0PJ92	317	329	NOP56	Nucleolar protein 56	yes	2	1.58e-06	165.63		1	34144000	0	34144000
VGEVTYVELLMDAEGK	16	0	1751.87	P52272;M0R019;B4DEG4;M0R2T0;M0R0N3	P52272	95	110	HNRNPM	Heterogeneous nuclear ribonucleoprotein M	yes	2;3	1.06e-13	165.58		3	115870000	0	115870000
QSVLEGLSFSR	11	0	1221.64	Q9NZB2;A0A8V8TNY3;A0A0C4DG79;A0A494C0Y9	Q9NZB2	840	850	FAM120A	Constitutive coactivator of PPAR-gamma-like protein 1	yes	2	0.00026191	165.58		1	19994000	0	19994000
NFYQEHPDLAR	11	0	1388.65	P17844;B5BUE6;J3KTA4;B4DN41;B4DNG2;A0A7I2V2S0;Q59E92;A0A7I2V507;Q7Z2V5;J3QRQ7;J3KTQ4;C1IK54;J3QR02;X6RLV5	P17844	57	67	DDX5;DKFZp686J01190;DDX5-ETV4 fusion	Probable ATP-dependent RNA helicase DDX5	yes	2;3	0.00021666	165.15		2	335590000	0	335590000
SLLVQTKR	8	1	943.581	P39023;Q8TBW1;Q9NY85;G5E9G0;Q96QL0;Q9BT63;B3KS36;Q49AJ9	P39023	350	357	RPL3;rpl3	60S ribosomal protein L3	yes	2	0.001263	165.11		1	162770000	0	162770000
DYYFDSYAHFGIHEEMLKDEVR	22	1	2763.23	A0A3S6H812;A0A3S6H7X4;A0A3Q8APX7;A0A3Q8AIR8;E9PIX6;B4DJ87;E9PQ98;H0YDE4;E9PNR9;A0A3Q8B4N0;A0A3S6H758;A0A3Q8AIS5;Q9NR22;E9PKG1;Q99873	E9PKG1	5	26	PRMT1;PRMT8	Protein arginine N-methyltransferase 8;Protein arginine N-methyltransferase 1	no	3;4;5	9.43e-23	165.06		4	175570000	0	175570000
YSQLVVETIRR	11	1	1362.76	Q92522;A0A994J4R3	Q92522	48	58	H1FX	Histone H1x	yes	2	0.00013361	164.97		1	28128000	0	28128000
ADQGEKENPMR	11	1	1273.57	Q08ES8	Q08ES8	2	12			yes	2	0.00024067	164.97		1	22310000	0	22310000
SSEQILATLK	10	0	1088.61	Q9UMS4	Q9UMS4	252	261	PRPF19	Pre-mRNA-processing factor 19	yes	2	0.00047694	164.96		1	63482000	0	63482000
SELKDFFQSYGNVVELR	17	1	2030.01	Q13283;Q5U0Q1;Q6FI03;A0A7I2V5M7;Q32P45;A0A7I2YQN9;Q53HH4;B7Z8K4;Q6ZP53;A0A7I2YQH0	Q13283	354	370	G3BP1;DKFZp686L1159;G3BP	Ras GTPase-activating protein-binding protein 1	yes	3	1.48e-14	164.93		1	31474000	0	31474000
REDLVVAPAGITLK	14	1	1480.86	A0A384N6C2;A0A7I2V2T3;A0A994J749;P12268;H0Y4R1;E7ETK5;A0A7I2YQK5;B7Z1G4;Q6QE17	A0A384N6C2	182	195	IMPDH2	Inosine-5-monophosphate dehydrogenase 2	yes	2;3	3.31e-08	164.92		2	395030000	0	395030000
SEISQVFEIALKR	13	1	1518.84	A8K622;Q59F99;O95793;Q5JW30;Q6PJX3;Q5JW28	A8K622	184	196	STAU1	Double-stranded RNA-binding protein Staufen homolog 1	yes	3	2.93e-07	164.9		1	33393000	0	33393000
MLSCAGADRLQTGMR	15	1	1665.77	F8W7C6;H7C123;H7C2C5;X5D2T3;P27635;X1WI28;Q96L21	X5D2T3	102	116	RPL10;RPL10L	60S ribosomal protein L10;60S ribosomal protein L10-like	no	3	5.66e-10	164.88		3	75884000	0	75884000
SRPFTVAASFQSTSVK	16	1	1711.89	F8VQE1;B4DN52;Q53GG0;Q9UHB6;F8VS07;B3KTW2	F8VQE1	427	442	LIMA1	LIM domain and actin-binding protein 1	yes	2;3	1.64e-13	164.88		2	43456000	0	43456000
FRHGFR	6	1	818.43	P61927	P61927	74	79	RPL37	60S ribosomal protein L37	yes	2	0.0085954	164.83		1	570590000	0	570590000
IYVLLRR	7	1	931.597	P84090	P84090	91	97	ERH	Enhancer of rudimentary homolog	yes	2	0.0021243	164.83		1	77554000	0	77554000
SKITVTSEVPFSK	13	1	1421.78	K7ERI7;K7EMH1;K7ELC4;K7EP65;K7EKS7;K7EJT5;Q7Z4W8;P35268	Q7Z4W8	68	80	RPL22	60S ribosomal protein L22	no	2	8.58e-06	164.81		1	43246000	0	43246000
DGTGVVEFVR	10	0	1077.55	J3KTL2;Q07955;Q59FA2;J3KSR8;B7Z570;A0A2I7N9Y9	J3KTL2	155	164	SRSF1	Serine/arginine-rich splicing factor 1	yes	2	0.000358	164.77		2	966680000	0	966680000
EELNLTANR	9	0	1058.54	B3KM36;B3KN59;O95816	B3KM36	78	86	BAG2	BAG family molecular chaperone regulator 2	yes	2	0.00074983	164.72		1	25044000	0	25044000
RVLQALEGLK	10	1	1125.69	B0ZBD0;P39019;Q8WVX7;A0A075B6E2	B0ZBD0	102	111	RPS19	40S ribosomal protein S19	yes	2	0.00072914	164.68		2	1544100000	0	1544100000
SEEELLVIFNKK	12	1	1447.79	Q9NX58;A8K3Y5	Q9NX58	350	361	LYAR	Cell growth-regulating nucleolar protein	yes	2;3	1.99e-05	164.68		2	74654000	0	74654000
GYSDRDGYGR	10	1	1144.49	P38159;H3BT71;B4E352;H0Y6E7;B3KRG5;H3BUY5	P38159	259	268	RBMX	RNA-binding motif protein, X chromosome;RNA-binding motif protein, X chromosome, N-terminally processed	yes	2	0.00071446	164.68		1	31988000	0	31988000
SPASIEVVKPMEAASAILSQADAR	24	1	2440.26	Q9BVP2	Q9BVP2	324	347	GNL3	Guanine nucleotide-binding protein-like 3	yes	3	4.34e-23	164.65		1	21961000	0	21961000
SAEHYTETALDEIR	14	0	1633.76	H3BLV9;Q96SB4;D6RBM8	H3BLV9	129	142	SRPK1	SRSF protein kinase 1	yes	2	6.67e-09	164.65		1	8215100	0	8215100
GFGFVDFNSEEDAK	14	0	1560.67	A0A7I2V428;C9JLB1;H7BY16;P19338;B3KTP9;A0A7I2V5M5;A0A7I2V3F3;B3KM80;Q6ZS99;A0A7I2V699;Q9BQ02	A0A7I2V428	611	624	NCL	Nucleolin	yes	2	6.68e-09	164.64		1	86873000	0	86873000
SVELEEALPVTTAEGMAK	18	0	1873.93	Q92522	Q92522	2	19	H1FX	Histone H1x	yes	2	1.42e-08	164.64		1	26849000	0	26849000
KFLDGIYVSEK	11	1	1297.69	Q53Z07;P32969;A0A2R8Y5Y7;D6RAN4;H0Y9R4;H0Y9V9;Q2NKY6	Q53Z07	174	184	RPL9	60S ribosomal protein L9	yes	2;3	4.77e-05	164.6		4	1186300000	0	1186300000
LGDLYEEEMR	10	0	1253.56	V9HWE1;P08670;Q53HU8;B0YJC4;B3KRK8	V9HWE1	146	155	HEL113;VIM	Vimentin	yes	2	0.00049013	164.57		7	1235400000	0	1235400000
EGCTEVSLLR	10	0	1162.57	Q1KMD3;H3BQZ7	Q1KMD3	306	315	HNRNPUL2;HNRNPUL2-BSCL2	Heterogeneous nuclear ribonucleoprotein U-like protein 2	yes	2	0.00049013	164.57		1	30802000	0	30802000
NQDEQEIPFR	10	0	1274.59	H6QX63;I3L0U5;Q6PK04	H6QX63	73	82	CCDC137	Coiled-coil domain-containing protein 137	yes	2	0.00049013	164.57		1	14294000	0	14294000
IEEGTYGVVYR	11	0	1284.63	Q96CA8;Q6P5Y5;Q4VBY6;B4E0M9;B4E0N4;A4VCI5;Q5QPR4;B4E3D9;A0A0D9SEI3;Q5QPR3;A0A0D9SER5;A0A0D9SEN2;Q9UQ88;P21127	Q96CA8	113	123	CDC2L2;CDC2L1;CDK11A;CDK11B	Cyclin-dependent kinase 11A;Cyclin-dependent kinase 11B	yes	2	9.17e-05	164.57		1	13763000	0	13763000
RGAPAAATAPAPTAHK	16	1	1486.8	Q92522;A0A994J4R3	Q92522	128	143	H1FX	Histone H1x	yes	2;3	9.22e-11	164.56		2	163410000	0	163410000
VEPAVSSVVNSIQVLTSK	18	0	1856.03	Q9P2E9;A7BI36;Q32NB1;A2A2S5	Q9P2E9	149	166	RRBP1	Ribosome-binding protein 1	yes	2	1.99e-14	164.56		1	23025000	0	23025000
DVNQQEFVR	9	0	1133.55	B0ZBD0;P39019;Q8WVX7;M0R2L9;M0QYF7;M0R140	B0ZBD0	8	16	RPS19	40S ribosomal protein S19	yes	2	0.00075965	164.53		1	807640000	0	807640000
KGKLPIVNEDDELVAIIAR	19	2	2092.19	A0A384N6C2;A0A7I2V2T3;A0A994J749;P12268;H0Y4R1;E7ETK5;A0A7I2YQK5;B7Z1G4;Q6QE17	A0A384N6C2	206	224	IMPDH2	Inosine-5-monophosphate dehydrogenase 2	yes	3;4	1.75e-19	164.53		2	85019000	0	85019000
LFEGNALLRR	10	1	1187.68	P46781;B5MCT8;C9JM19;B7Z732;A5D904	P46781	71	80	RPS9	40S ribosomal protein S9	yes	2	0.00073704	164.53		1	63033000	0	63033000
RIHGVGFKK	9	2	1040.62	B2R4C1;P62899;H7C2W9;C9JU56;B7Z4E3;B7Z4C8;B8ZZK4	B2R4C1	32	40	RPL31	60S ribosomal protein L31	yes	2	0.0019306	164.53		1	38997000	0	38997000
GSSASLVLKR	10	1	1016.6	Q8NCF7;B2RE88;A0A024RBE8;A0A024RBH9;Q00325	Q8NCF7	295	304	SLC25A3	Phosphate carrier protein, mitochondrial	yes	2	0.00073676	164.53		1	34645000	0	34645000
GAVTDDEVIR	10	0	1073.54	Q6I9Y2	Q6I9Y2	2	11	THOC7	THO complex subunit 7 homolog	yes	2	0.00024981	164.53		1	22618000	0	22618000
LADALQELR	9	0	1027.57	A0A6Q8PF80;Q8N519;H0YAB0;Q5I6Y5;Q3BDU5;Q5TCI8;A0A6Q8PHQ9;A0A804HL68;W8QEH3;A0A384MQX1;A0A6Q8PFJ0;P02545	A0A6Q8PF80	241	249	LMNA	Prelamin-A/C;Lamin-A/C	yes	2	0.00075965	164.53		1	15818000	0	15818000
NVGCLQEALQLATSFAQLR	19	0	2118.09	A0A6Q8PGB5;A0A6Q8PGR9;A0A6Q8PGE8;A0A6Q8PF33;A0A6Q8PFY2;A0A6Q8PGN5;H3BPK7;P49588	A0A6Q8PGB5	901	919	AARS	Alanine--tRNA ligase, cytoplasmic	yes	3	1.29e-19	164.53		1	11052000	0	11052000
IPAASAAAMNLASAR	15	0	1413.74	A0A140VK53;Q9UQ35;O60382;I3L3Q8;A0AUK8	A0A140VK53	2232	2246	SRRM2;KIAA0324	Serine/arginine repetitive matrix protein 2	yes	2;3	1.04e-09	164.48		2	154960000	0	154960000
ASLEDAPVDDLTR	13	0	1400.68	A8K9U6;Q7Z2W4;C9J6P4;A0A7P0T8C6;A0A514C937	A8K9U6	283	295	ZC3HAV1	Zinc finger CCCH-type antiviral protein 1	yes	2	1.73e-06	164.48		1	63449000	0	63449000
RVLLGETGKEK	11	2	1228.71	P62280;M0QZC5;M0R1H6	P62280	22	32	RPS11	40S ribosomal protein S11	yes	2;3	1.35e-05	164.48		2	42201000	0	42201000
ICFQGDEGACPTR	13	0	1509.63	Q9NUD5	Q9NUD5	169	181	ZCCHC3	Zinc finger CCHC domain-containing protein 3	yes	2	1.73e-06	164.43		1	6989600	0	6989600
NRPAPYSRPK	10	2	1184.64	Q86V81;E9PB61	Q86V81	72	81	ALYREF	THO complex subunit 4	yes	2	0.0012642	164.34		1	194370000	0	194370000
NKLDHYAIIK	10	1	1213.68	P62750;H7BY10;K7ERT8;A8MUS3;K7EJV9;Q53RC5	P62750	69	78	RPL23A;DKFZp547I014	60S ribosomal protein L23a	yes	2;3	0.00073132	164.34		2	159880000	0	159880000
MHAPGKGLSQSALPYRR	17	2	1867.98	P62277;J3KMX5;E9PS50	P62277	4	20	RPS13	40S ribosomal protein S13	yes	3;4	1.25e-17	164.15		2	130700000	0	130700000
GEEGGPWCFTSNPEVR	16	0	1820.78	A0A2R8YEI1;Q59H59;A8K6K9;P14210	A0A2R8YEI1	177	192	HGF	Hepatocyte growth factor;Hepatocyte growth factor;Hepatocyte growth factor alpha chain;Hepatocyte growth factor beta chain	yes	2	1.18e-13	164.13		1	9098300	0	9098300
EIDDTYIEDAADVDAR	16	0	1809.79	B4DSH1;B3KY60;Q99459	B4DSH1	479	494	CDC5L	Cell division cycle 5-like protein	yes	2	1.18e-13	164.11		1	13610000	0	13610000
EDLTEIR	7	0	874.44	P05388;Q53HW2;A8K4Z4;Q53HK9;F8VWS0;Q6NSF2;B4E3D5;F8VU65;G3V210;F8VW21;F8VPE8;Q8NHW5;F8VRK7;F8VQY6;F8VZS0;F8VWV4;F8VS58	P05388	93	99	RPLP0;RPLP0P6	60S acidic ribosomal protein P0;60S acidic ribosomal protein P0-like	yes	2	0.0014923	164.1		1	269000000	0	269000000
EQIVPKPEEEVAQK	14	1	1622.85	A0A087WXM6;J3QQT2;J3KRX5;A0A0A6YYL6;P18621;J3QLC8;A0A0A0MRF8	A0A087WXM6	154	167	RPL17;RPL17-C18orf32	60S ribosomal protein L17	yes	2;3	8.77e-08	164.04		2	724340000	0	724340000
AGFAGDDAPR	10	0	975.441	I3L4N8;P63261;Q8WVW5;B4E3A4;A0A804GS07;B4DVQ0;I3L3I0;I3L1U9;Q6S8J3;K7EM38;J3KT65;I3L3R2;A5A3E0;A1E282;P0CG38;P0CG39;L0R5C4;F8WCH0;A0A7P0TBL1;P60709;Q1KLZ0;Q53G76;Q53GK6;Q53G99;B4E335;B4DW52;E7EVS6;A0A2R8Y793;A0A2R8YGF8;A0A6Q8PH58;G5E9R0;C9JZR7;C9JUM1;C9JTX5;A0A6Q8PGD7;D2JYH4;P62736;P63267;B3KW67;Q13707;C9JFL5;F6UVQ4;F6QUT6;B7Z6I1;F8WB63;B8ZZJ2;P68133;P68032;B7Z6P1;A8K3K1;A6NL76;Q7Z7J6;B3KUD3	I3L4N8	19	28	ACTG1;POTEE;POTEF;POTEI;POTEJ;POTEM;ACTG2;ACTB;PS1TP5BP1;ACTA2;ACTA1;ACTC1	Actin, cytoplasmic 2;Actin, cytoplasmic 2, N-terminally processed;POTE ankyrin domain family member E;POTE ankyrin domain family member F;POTE ankyrin domain family member I;POTE ankyrin domain family member J;Actin, cytoplasmic 1;Actin, cytoplasmic 1, N-terminally processed;Actin, aortic smooth muscle;Actin, gamma-enteric smooth muscle;Actin, alpha skeletal muscle;Actin, alpha cardiac muscle 1	no	2	0.00050981	163.99		2	3605000000	0	3605000000
KSSGEIVYCGQVFEK	15	1	1729.83	Q02543;M0R117;B4DM74;B2R4C0;B4DM94;B4DUV3;Q53HD3;M0R0P7;M0R1A7;M0R3D6	Q02543	56	70	RPL18A	60S ribosomal protein L18a	no	2;3	3.01e-08	163.99		2	315750000	0	315750000
FLDWTELKR	9	1	1206.64	B4E3H1;B4E3N7;Q659E9;B4DXQ4;A0A6I8PL75;B4DZ11;O95425;A0A6I8PIX7;A0A0J9YWY6	O95425	1679	1687	DKFZp586H1823;SVIL	Supervillin	no	3	0.00013809	163.99		1	43047000	0	43047000
LPNFGFVVFDDSEPVQR	17	0	1964.96	A8K6V7;A0A7I2V382;Q9UN86;A0A7I2YQD9;A0A7I2V3P9	Q9UN86	371	387	G3BP2	Ras GTPase-activating protein-binding protein 2	no	2;3	1.25e-10	163.99		2	31376000	0	31376000
VVDDEIYYFR	10	0	1317.62	A0A9L9PXL4;Q86U86;E7EVG2;Q5EBM5	A0A9L9PXL4	1298	1307	PBRM1;PB1	Protein polybromo-1	yes	2	0.00050981	163.99		1	27059000	0	27059000
LLVVYPWTQR	10	0	1273.72	Q9UM85;A0AA75LVZ2;Q3L3Q5;Q3LR79;Q670S4;Q6J1Z7;Q0Z944;A0A2R8Y7R2;Q9BWV6;Q9GZL9;Q14474;Q9UK54;Q9UNL6;B3VL86;A0A481SHK9;Q6V0K9;E9PFT6;A0N071;D9YZU8;C8C504;D3GKD8;D3GKD9;D9YZU5;D9YZU7;D9YZU9;E7CYP2;Q14403;A0A2R8Y7X9;Q52MT0;Q4F786;E9NGZ5;F8W6P5;D1MGQ0;B7UCU6;E9M263;Q9BXA2;Q9UBV6;Q14484;A9YUX2;A0A2R3Z0D6;A0A3G5AXY7;A0A515HFS3;Q8IUL9;Q9UP81;B5ANL9;Q14477;B3VL05;D5FZW3;A0A2S1CVU8;Q8IZI0;B3VL31;Q14476;Q14…	Q9UM85	1	10	beta-globin;HBB;HBG2;HBD;HBG1;HBE1	Hemoglobin subunit gamma-2;Hemoglobin subunit beta;LVV-hemorphin-7;Spinorphin;Hemoglobin subunit epsilon;Hemoglobin subunit delta;Hemoglobin subunit gamma-1	yes	2	0.00050981	163.99		1	16143000	0	16143000
FFEVILIDPFHK	12	0	1503.81	P61313;A0A2R8YEM3;E7EQV9;E7ENU7	P61313	129	140	RPL15	60S ribosomal protein L15;Ribosomal protein L15	yes	2;3	2.91e-05	163.94		2	311210000	0	311210000
VLANPGNSQVAR	12	0	1224.66	J3QR48;B2RBR9;Q14974	J3QR48	43	54	KPNB1	Importin subunit beta-1	yes	2	9.98e-06	163.94		1	10497000	0	10497000
LRECLPLIIFLR	12	1	1541.91	B2R491;P62701;Q96IR1;Q53HV1;B7Z1M6	B2R491	38	49	RPS4X	40S ribosomal protein S4;40S ribosomal protein S4, X isoform	yes	2;3	4.86e-05	163.9		2	230520000	0	230520000
VLITTDLLAR	10	0	1113.68	E7EQG2;A8K7F6;P60842;Q14240;Q96B07;B4DNH2;Q9NZE6	E7EQG2	326	335	EIF4A2;EIF4A1	Eukaryotic initiation factor 4A-I;Eukaryotic initiation factor 4A-II;Eukaryotic initiation factor 4A-II, N-terminally processed	yes	2	0.00051282	163.9		1	20423000	0	20423000
CQLPDGSFR	9	0	1078.49	O75643;A4FU77;A0A494C1A5;Q9H8B9	O75643	428	436	SNRNP200	U5 small nuclear ribonucleoprotein 200 kDa helicase	yes	2	0.00079242	163.9		1	14537000	0	14537000
IAPAEGPDVSER	12	0	1239.61	Q9Y6M1;F8W930;B4DKT5	Q9Y6M1	463	474	IGF2BP2	Insulin-like growth factor 2 mRNA-binding protein 2	yes	2	1e-05	163.88		1	85390000	0	85390000
IQAEVEAQLAR	11	0	1226.66	A0A0A0MRM8;A0A1Y0BRN0;A0A1Y0BRN3;A0A590UJ40;Q9UM54;Q5JVM0	A0A0A0MRM8	981	991	MYO6	Unconventional myosin-VI	yes	2	9.6e-05	163.88		1	26493000	0	26493000
VEDLTFTSPFCLQVK	15	0	1782.89	A0A3S6H812;A0A3S6H7X4;A0A3S6H7E9;A0A3S6H7G3;A0A3Q8B022;A0A3S6H950;A0A3Q8B4M4;A0A3Q8APY3;E9PKG1;Q99873;A0A3Q8AM27;Q5U8W9;A0A3Q8APW9;A0A3S6H960;A0A3Q8AIS2	E9PKG1	216	230	PRMT1;HRMT1L2	Protein arginine N-methyltransferase 1	no	2;3	2.62e-09	163.84		2	439380000	0	439380000
AETLEFNDVYQEVK	14	0	1683.8	Q08945	Q08945	2	15	SSRP1	FACT complex subunit SSRP1	yes	2	3.6e-09	163.84		1	16667000	0	16667000
LGASNSPGQPNSVK	14	0	1354.68	P49756	P49756	672	685	RBM25	RNA-binding protein 25	yes	2	2.2e-13	163.84		1	0	0	0
VAYIPDEMAAQQNPLQQPR	19	0	2168.07	O00425	O00425	151	169	IGF2BP3	Insulin-like growth factor 2 mRNA-binding protein 3	yes	3	1.36e-19	163.8		2	48587000	0	48587000
VSVEFEGYR	9	0	1084.52	Q7Z2T5;B2R713	Q7Z2T5	148	156	TRMT1L	TRMT1-like protein	yes	2	0.00079871	163.77		1	59962000	0	59962000
VELSTGMPR	9	0	988.501	Q16629;A0A0B4J1Z1;B4DEK2;C9JAB2;Q8NB80	Q16629	79	87	SRSF7	Serine/arginine-rich splicing factor 7	no	2	0.00079871	163.77		1	55400000	0	55400000
ELSTKEPGR	9	1	1015.53	Q8WWM7;H3BUF6	Q8WWM7	508	516	ATXN2L	Ataxin-2-like protein	yes	2	9.37e-05	163.77		1	0	0	0
LQQENSILR	9	0	1099.6	Q9P2E9;A7BI36;A1A5C4;F8W7S5;A1A5C5;Q5XUU0;C9J066;A0A6F7YPF6;E9PN67;A0A9L9PXF3;H9KV85;A0A0B4J215;A0A9L9PY96;Q8N4C6	Q9P2E9	798	806	RRBP1;NIN	Ribosome-binding protein 1;Ninein	yes	2	0.00079871	163.77		1	46225000	0	46225000
AVFADLDLR	9	0	1018.54	P78346;Q5VU11;B4DJR3	P78346	2	10	RPP30	Ribonuclease P protein subunit p30	yes	2	0.00040615	163.77		1	37132000	0	37132000
KNNRQPYAVSELAGHQTSAESWGTGR	26	2	2843.37	P36578;Q59GY2;B4DMJ6;Q53G74;B4DFI6;H3BTP7;H3BU31;B4DP82	P36578	46	71	RPL4	60S ribosomal protein L4	yes	3	1.56e-27	163.74		1	13442000	0	13442000
SLGKYGIICMEDLIHEIYTVGKR	23	2	2694.39	P18124;A8MUD9;O95036	P18124	178	200	RPL7;WUGSC:H_RG054D04.1	60S ribosomal protein L7	yes	4;5	4.85e-23	163.72		2	146390000	0	146390000
EGSALSHVR	9	0	954.488	Q3MHD2;K7ELG9;B4DUG4	Q3MHD2	155	163	LSM12	Protein LSM12 homolog	yes	2	0.00080147	163.72		1	45188000	0	45188000
AELTVEVR	8	0	915.503	A0A0F7KYT8;A0A8V8TMQ1;A0A0F7L1S3;P51114;A0A0F7L0Q8;A0A8V8TNP6;E9PFF5;B4DM21;A0A0F7L2Z7;A0A8V8TM97;C9JYQ6	A0A0F7KYT8	2	9	FXR1	Fragile X mental retardation syndrome-related protein 1	yes	2	0.0004706	163.67		1	173160000	0	173160000
VELSTVNVR	9	0	1015.57	Q92665	Q92665	108	116	MRPS31	28S ribosomal protein S31, mitochondrial	yes	2	0.00080416	163.67		1	18730000	0	18730000
RISAVSVAER	10	1	1086.61	Q08211;Q58F26;Q6PJK6	Q08211	447	456	DHX9	ATP-dependent RNA helicase A	yes	2	0.00078101	163.66		1	391730000	0	391730000
DEILPTTPISEQK	13	0	1469.76	P23396;Q53G83;E9PL09;E9PPU1;Q9NQS8;H0YEU2;E9PSF4	P23396	215	227	RPS3	40S ribosomal protein S3	yes	2	1.83e-06	163.65		1	538260000	0	538260000
MVIITGPPEAQFK	13	0	1429.76	Q9NZI8;D3DTW3;Q9Y6M1;F8W930;B4DKT5;O00425	Q9NZI8	453	465	IGF2BP1;IGF2BP2;IGF2BP3	Insulin-like growth factor 2 mRNA-binding protein 1;Insulin-like growth factor 2 mRNA-binding protein 2;Insulin-like growth factor 2 mRNA-binding protein 3	no	2	1.83e-06	163.64		2	113250000	0	113250000
DIPGLTDTTVPRR	13	1	1439.77	Q96DV6;A2A3R6;P62753;A2A3R5;Q9BZU1	Q96DV6	120	132	RPS6	40S ribosomal protein S6	yes	2;3	9.28e-07	163.64		2	64464000	0	64464000
AEGSSTASSGSQLAEGK	17	0	1565.72	Q9NZB2;A0A8V8TNY3;A0A0C4DH52	Q9NZB2	503	519	FAM120A	Constitutive coactivator of PPAR-gamma-like protein 1	yes	2	7.07e-14	163.51		1	15180000	0	15180000
LFEGNALLR	9	0	1031.58	P46781;B5MCT8;C9JM19;B7Z732;A5D904	P46781	71	79	RPS9	40S ribosomal protein S9	yes	2	0.00082102	163.34		1	718720000	0	718720000
VLGLVLLR	8	0	881.606	J3QLE5;Q66K91;Q5XPV6;B4DVS0;X5DP00;Q15182;P63162;P14678;Q6LBS1;Q53HE7;Q9UIS4	J3QLE5	66	73	SNRPN;SNRPB	Small nuclear ribonucleoprotein-associated protein;Small nuclear ribonucleoprotein-associated protein N;Small nuclear ribonucleoprotein-associated proteins B and B	yes	2	0.00094435	163.34		1	51895000	0	51895000
LSVYAALQR	9	0	1019.58	Q15149;A0A8I5KSD5;A0A8I5KUE3;A0A8I5KYZ1;E9PMV1;H0YDN1	Q15149	2847	2855	PLEC	Plectin	yes	2	0.00082102	163.34		1	24008000	0	24008000
FLCQPCSQLLCR	12	0	1580.73	Q9BRZ2;C9JI91	Q9BRZ2	179	190	TRIM56	E3 ubiquitin-protein ligase TRIM56	yes	2	1.04e-05	163.32		1	8682100	0	8682100
SDSYVELSQYR	11	0	1345.62	F8WE41;Q7Z3W9;P52298	F8WE41	11	21	NCBP2;DKFZp686G18222	Nuclear cap-binding protein subunit 2	yes	2	9.96e-05	163.32		1	8319100	0	8319100
NDLSPASSGNAVYDFFIGR	19	0	2028.95	A0A494C1L1;Q14739	A0A494C1L1	354	372	LBR	Lamin-B receptor	yes	2	7.8e-19	163.27		1	6849200	0	6849200
SAPASQASLR	10	0	986.515	Q4LE64;Q14980;Q9UNL7	Q4LE64	1846	1855	NUMA1 variant protein;NUMA1	Nuclear mitotic apparatus protein 1	no	2	0.00053634	163.2		1	36386000	0	36386000
FKQESTVATER	11	1	1294.65	A8K964;Q9H307	A8K964	156	166	PNN	Pinin	yes	2;3	0.00014786	163.16		2	90281000	0	90281000
ATISLSDSDLLR	12	0	1289.68	Q7L2E3;H7BXY3	Q7L2E3	1116	1127	DHX30	Putative ATP-dependent RNA helicase DHX30	yes	2	1.05e-05	163.16		1	44379000	0	44379000
EELSNVLAAMRK	12	1	1359.72	Q9Y3U8	Q9Y3U8	88	99	RPL36	60S ribosomal protein L36	yes	2;3	1.58e-05	163.15		2	82186000	0	82186000
QVLQLQASHR	10	0	1178.65	Q9P2E9;A7BI36;A1A5C4;F8W7S5;A1A5C5	Q9P2E9	865	874	RRBP1	Ribosome-binding protein 1	yes	2	0.00053809	163.15		1	17571000	0	17571000
RTEEGPTLSYGR	12	1	1364.67	P43243;A8MXP9;A0A0R4J2E8;Q68D11;D6REM6;D6R991	P43243	149	160	MATR3;DKFZp686K23100	Matrin-3	yes	2	1.58e-05	163.12		1	8834800	0	8834800
DSFDDRGPSLNPVLDYDHGSR	21	1	2361.06	P43243;A8MXP9;A0A0R4J2E8;D6REM6;D6R991	P43243	187	207	MATR3	Matrin-3	yes	3;4	4.96e-20	163.11		2	69358000	0	69358000
SGGGVIRGPAGNNDCR	16	1	1585.74	J3KTL2;Q07955;A8K1L8;B7Z570;J3QQV5;J3KSW7	J3KTL2	2	17	SRSF1	Serine/arginine-rich splicing factor 1	yes	2	2.28e-13	163.09		1	269940000	0	269940000
QYEMGECTR	9	0	1172.46	Q01081;B5BU08;Q8WU68;Q7Z780	Q01081	157	165	U2AF1;U2AF1L4	Splicing factor U2AF 35 kDa subunit;Splicing factor U2AF 26 kDa subunit	yes	2	0.00084015	162.97		1	30512000	0	30512000
KEVVEAVTIVETPPMVVVGIVGYVETPR	28	1	3009.65	P39023;Q8TBW1;Q9NY85;G5E9G0;Q96QL0;B3KS36;B5MCW2;H7C422;H7C3M2;B4DN06;F8WCR1	P39023	70	97	RPL3;rpl3	60S ribosomal protein L3	yes	3;4	6.22e-28	162.91		2	89731000	0	89731000
DLMACAQTGSGK	12	0	1237.54	O00571;A0A0D9SF53;A0A2R8Y4A4;B5BTY4;A0A2R8YFS5;A0A0D9SG12;A0A2R8YF78;A0A0D9SFB3;A0A2R8Y645;A0A2U3TZJ9;A0A2R8YCW1;A0A2R8YFR4;A0A2R8Y774;Q59GX6;A0A2R8Y5G6;F6S8Q4;A0A2R8YDH3;A0A2R8YDT5;A0A2R8Y7T2;B4DLU5;O15523;B4E010;C9J081;Q9NQI0;D6RCM4;H0Y960	O00571	219	230	DDX3X;DDX3Y;DDX4	ATP-dependent RNA helicase DDX3X;ATP-dependent RNA helicase DDX3Y;Probable ATP-dependent RNA helicase DDX4	yes	2	3.7e-06	162.88		4	90097000	0	90097000
SPILVATAVAAR	12	0	1167.7	O00571;A0A0D9SF53;A0A2R8Y4A4;B5BTY4;A0A2R8YFS5;A0A0D9SG12;A0A2R8YF78;A0A0D9SFB3;A0A2R8Y645;A0A2U3TZJ9;A0A2R8YCW1;A0A2R8YFR4;A0A2R8Y774;Q59GX6;A0A2R8Y5G6;F6S8Q4;A0A2R8YDT5;A0A2R8Y7T2;O15523;Q5S4N1;B4E132;A0A0J9YVQ7;A0A087WVZ1	O00571	492	503	DDX3X;DDX3Y	ATP-dependent RNA helicase DDX3X;ATP-dependent RNA helicase DDX3Y	yes	2	1.08e-05	162.8		1	141750000	0	141750000
RPPINVAIDR	10	1	1149.66	P78346;Q5VU10;Q5VU11;B4DJR3	P78346	139	148	RPP30	Ribonuclease P protein subunit p30	yes	2	0.0008247	162.8		1	31205000	0	31205000
NQLTSNPENTVFDAK	15	0	1676.8	V9HWB4;P11021;A0A7P0TB36;A0A7P0TAI0;B4DEF7	V9HWB4	82	96	HEL-S-89n;HSPA5	78 kDa glucose-regulated protein	yes	2	2.83e-09	162.68		1	44859000	0	44859000
LKELESQVSGLEK	13	1	1458.79	Q9P2E9;A7BI36;A1A5C4;F8W7S5;A1A5C5	Q9P2E9	989	1001	RRBP1	Ribosome-binding protein 1	yes	2;3	8.63e-06	162.68		2	39450000	0	39450000
FTTKRPNTFF	10	2	1257.65	Q02543;M0R117;B4DM74;B2R4C0;B4DM94;B4DUV3;Q53HD3;M0R0P7;Q76N54;M0R1A7	Q02543	167	176	RPL18A	60S ribosomal protein L18a	no	2;3	0.0014156	162.59		2	1424300000	0	1424300000
KIEISQHAK	9	1	1052.6	C9J4Z3;P61513;M0R0A1;Q6P4E4;E9PEL3;M0R2L6;G5E9R3	C9J4Z3	4	12	RPL37A	60S ribosomal protein L37a	yes	2	0.0012897	162.59		1	1386700000	0	1386700000
VDNLTYR	7	0	879.445	Q8NAK9;J3KP15;Q53FN0;Q01130;J3QL05;B3KVY2;B3KX15;Q6NXQ0;Q8N220;B3KUF7;B3KUY1;Q9BRL6;A4D2F7;A4D2F6	Q8NAK9	18	24	SRSF2;SFRS2;SRSF8;LOC346472;LOC392896	Serine/arginine-rich splicing factor 2;Serine/arginine-rich splicing factor 8	yes	2	0.0016585	162.51		1	139790000	0	139790000
TAVAPIER	8	0	855.481	Q6I9V5;P12236;Q59EI9;Q9H0C2;A0A0S2Z3H3;P12235;A8K787;V9GYG0;A0A0S2Z359;P05141;Q6NVC0	Q6I9V5	24	31	SLC25A6;SLC25A31;SLC25A4;SLC25A5	ADP/ATP translocase 3;ADP/ATP translocase 3, N-terminally processed;ADP/ATP translocase 4;ADP/ATP translocase 4, N-terminally processed;ADP/ATP translocase 1;ADP/ATP translocase 2;ADP/ATP translocase 2, N-terminally processed	no	2	0.00099272	162.5		1	497630000	0	497630000
GFGFVSFER	9	0	1044.5	A0A7I2YQ88;P11940;H0YAR2;A0A7I2V649;B3KT93;B4DZW4;E7EQV3;A0A087WTT1;B4DQX0;E7ERJ7;A0A7I2V4N4;A0A7I2YQE4;A0A7I2YQ90;Q5VX58;Q9H361;Q3ZCS4;Q2VIP3;H0YAP2;A8K8J2	A0A7I2YQ88	229	237	PABPC1;PABPC3	Polyadenylate-binding protein 1;Polyadenylate-binding protein;Polyadenylate-binding protein 3	yes	2	0.00086414	162.5		1	65540000	0	65540000
EIESSPQYR	9	0	1107.52	Q8WWM7;H3BUF6;H3BSK9	Q8WWM7	302	310	ATXN2L	Ataxin-2-like protein	yes	2	0.00086414	162.5		1	30311000	0	30311000
VLLGETGKEKLPR	13	2	1438.85	P62280;M0QZC5;M0R1H6	P62280	23	35	RPS11	40S ribosomal protein S11	yes	2;3	4.82e-07	162.49		2	1084900000	0	1084900000
RQVQSLTCEVDALK	14	1	1645.85	V9HWE1;P08670;Q53HU8;B0YJC4;B3KRK8;B0YJC5	V9HWE1	321	334	HEL113;VIM	Vimentin	yes	2;3	1.16e-08	162.49		2	73888000	0	73888000
VVDRDSEEAEIIR	13	1	1529.77	P09874;B4E0E1;B2R5W3;A0A7I2V3E1	P09874	803	815	PARP1	Poly [ADP-ribose] polymerase 1	yes	2;3	1.38e-06	162.49		2	58756000	0	58756000
QAQLAQTLQQQEQASQGLR	19	0	2125.09	Q4LE64;Q14980;F5H4J1;A8K394;Q3SYK8;F5H6Y5	Q4LE64	538	556	NUMA1 variant protein;NUMA1	Nuclear mitotic apparatus protein 1	no	3	1.49e-19	162.41		1	18416000	0	18416000
DYAPPPRDYTYR	12	1	1512.7	P38159;H3BT71;B4E352;H0Y6E7;B3KRG5;H3BUY5;Q2VIN3;Q96E39	P38159	233	244	RBMX;RBMXL1	RNA-binding motif protein, X chromosome;RNA-binding motif protein, X chromosome, N-terminally processed;RNA binding motif protein, X-linked-like-1	no	2;3	1.62e-05	162.38		2	147760000	0	147760000
ALTVPELTQQMFDAK	15	0	1690.86	P68371;Q8IWP6;Q8IZ29;Q8N6N5;B3KML9;Q96HX0;B4DFH6;Q3ZCR3;Q2NKY5;P04350;B4DJ43;B4DE77	P68371	283	297	TUBB4B;TUBB2C;TUBB3;TUBB6;TUBB4A	Tubulin beta-4B chain;Tubulin beta-4A chain	no	2	2.89e-09	162.38		1	20704000	0	20704000
NDFEIVLPENAEK	13	0	1516.74	B4DSH1;B3KY60;Q99459	B4DSH1	461	473	CDC5L	Cell division cycle 5-like protein	yes	2	1.98e-06	162.38		1	19901000	0	19901000
DTGKTPVEPEVAIHR	15	1	1647.86	P60866;E5RJX2;E5RIP1	P60866	5	19	RPS20	40S ribosomal protein S20	yes	2;3;4	6.72e-10	162.37		3	385750000	0	385750000
CCLTYCFNKPEDK	13	1	1733.72	Q5RKT7;B2RDW1;P62979;A0A248RGE3;Q8WYN9	Q5RKT7	144	156	RPS27A;HEL112	Ubiquitin-40S ribosomal protein S27a;Ubiquitin;40S ribosomal protein S27a	yes	2;3	9.54e-06	162.36		2	247620000	0	247620000
YQELPNSGPPHDR	13	0	1508.7	A0A7P0TBA9;B7ZKK7;P19525;A0A7P0TAL9;Q8IW76;A0A7P0Z4M0;Q05CP4;Q6PK38	A0A7P0TBA9	27	39	EIF2AK2	Interferon-induced, double-stranded RNA-activated protein kinase	yes	2	1.98e-06	162.36		1	13114000	0	13114000
MGANSLER	8	0	876.412	M0QZM1;P52272;Q7KYM9;Q59ES8;Q6P2D7;M0R2I7;M0QY96	P52272	571	578	HNRNPM;ORF;HNRPM	Heterogeneous nuclear ribonucleoprotein M	no	2	0.0010042	162.31		3	397730000	0	397730000
KCPFTGNVSIR	11	1	1277.65	P62280;M0QZC5	P62280	59	69	RPS11	40S ribosomal protein S11	yes	2;3	2.46e-07	162.26		2	283890000	0	283890000
EQEITAVQAR	10	0	1143.59	Q9P2E9;A7BI36;A1A5C4;F8W7S5;A1A5C5	Q9P2E9	752	761	RRBP1	Ribosome-binding protein 1	yes	2	0.00056853	162.25		1	67647000	0	67647000
GISHVIVDEIHER	13	0	1502.78	Q08211;Q58F26;Q6PJK6	Q08211	504	516	DHX9	ATP-dependent RNA helicase A	yes	2;3	4.29e-09	162.22		2	60742000	0	60742000
HFYWYLTNEGIQYLR	15	0	2001.97	P46783;A0A2R8Y6L3;F6U211;Q59GE4;A0A2R8Y7H1;A0A2R8YFH6;A0A1W2PQS6;S4R435	P46783	66	80	RPS10;RPS10-NUDT3	40S ribosomal protein S10	yes	3	5.27e-10	162.22		1	19951000	0	19951000
RNQSFCPTVNLDKLWTLVSEQTR	23	2	2791.41	P46776;E9PJD9;Q9BQQ5;E9PLL6;Q6NZ52	P46776	65	87	RPL27A;L27a	60S ribosomal protein L27a	yes	3;4	6.25e-23	162.01		2	214450000	0	214450000
YFAGNLASGGAAGATSLCFVYPLDFAR	27	0	2795.34	Q6I9V5;P12236;Q59EI9;Q59EP7;A0A0S2Z3H3;P12235;V9GYG0;A0A0S2Z359	Q6I9V5	112	138	SLC25A6;SLC25A4	ADP/ATP translocase 3;ADP/ATP translocase 3, N-terminally processed;ADP/ATP translocase 1	no	3	9.8e-28	162.01		1	53120000	0	53120000
GRGVTFLFPIQAK	13	1	1432.82	Q9NR30;A0A8I5KNN2;A0A8I5KNP3;A0A8I5KYZ4;A0A8I5KND9	Q9NR30	203	215	DDX21	Nucleolar RNA helicase 2	yes	2;3	2.98e-06	162		2	272910000	0	272910000
AEAQQVEALPGPSLDQWHR	19	0	2131.04	F5GYV5;H7BZV4;A0A0C4DG62;F8WCT1;A0A8C8KBE9;Q8TEM4;Q66PJ3;B2RE15	F5GYV5	121	139	ARL6IP4;FLJ00169	ADP-ribosylation factor-like protein 6-interacting protein 4	yes	3	1.53e-19	161.99		1	56618000	0	56618000
TIAQGNLSNTDVQAAK	16	0	1629.83	H3BRG4;P22695	H3BRG4	360	375	UQCRC2	Cytochrome b-c1 complex subunit 2, mitochondrial	yes	2	1.36e-13	161.99		1	16671000	0	16671000
NSLESYAFNMK	11	0	1302.59	P11142;V9HW22;E9PKE3;Q53GZ6;B3KTV0;Q96IS6;E9PNE6;B4E1Q1;A8K7Q2;E9PS65;E9PM13;Q96H53;Q96BE0;Q9NWW3;Q9NZ87	P11142	540	550	HSPA8;HEL-S-72p	Heat shock cognate 71 kDa protein	yes	2	0.00010854	161.92		2	42526000	0	42526000
QINWTVLYR	9	0	1191.64	V9HW01;P83731;C9JXB8;A0A994J4A5;C9JNW5	V9HW01	48	56	HEL-S-310;RPL24	60S ribosomal protein L24	yes	2	0.00089533	161.9		2	707210000	0	707210000
ITITNDQNR	9	0	1073.55	V9HWB4;P11021;A0A7P0TB36;A0A7P0TAI0	V9HWB4	524	532	HEL-S-89n;HSPA5	78 kDa glucose-regulated protein	yes	2	0.00089533	161.9		1	31992000	0	31992000
ASMQPIQIAEGTGITTR	17	0	1772.91	Q4LE64;Q14980;Q9UNL7	Q4LE64	1974	1990	NUMA1 variant protein;NUMA1	Nuclear mitotic apparatus protein 1	no	2	1.45e-07	161.87		1	13336000	0	13336000
VGLTVGYQIR	10	0	1104.63	Q6P158;B4DKW2	Q6P158	621	630	DHX57	Putative ATP-dependent RNA helicase DHX57	yes	2	0.00058168	161.86		1	16219000	0	16219000
VKPAPDETSFSEALLKR	17	2	1887.01	F4ZW62;Q12905;B4DY09;Q53FG3;X6R6Z1;A0A0A0MRL0	F4ZW62	44	60	ILF2	Interleukin enhancer-binding factor 2	yes	3;4	1.93e-14	161.84		2	190560000	0	190560000
MLDMGFEPQIR	11	0	1335.63	P17844;B5BUE6;J3KTA4;B4DN41;B4DNG2;A0A7I2V2S0;Q59E92;A0A7I2V507;Q7Z2V5;A0A0G2JLI4;A0A7I2V5F5;J3KRZ1;J3QSF1;O00571;A0A0D9SF53;A0A2R8Y4A4;B5BTY4;A0A2R8YFS5;A0A0D9SG12;A0A2R8YF78;A0A0D9SFB3;A0A2R8Y645;A0A2U3TZJ9;A0A2R8YCW1;A0A2R8YFR4;A0A2R8Y774;Q59GX6;A0A2R8Y5G6;F6S8Q4;A0A2R8YDH3;A0A2R8YDT5;A0A2R8Y7T2;B4DLU5;O15523;Q5S4N1;B4E010;B4E132;A0A1X7SBZ2;A0A5H1ZRQ2;Q59F66;Q92841;B4DZQ7	O00571	352	362	DDX5;DKFZp686J01190;DDX3X;DDX3Y;DDX17	Probable ATP-dependent RNA helicase DDX5;ATP-dependent RNA helicase DDX3X;ATP-dependent RNA helicase DDX3Y;Probable ATP-dependent RNA helicase DDX17	no	2	2.6e-05	161.79		10	156090000	0	156090000
LETHMTPEMFR	11	0	1390.64	Q08211;B3KU66	Q08211	785	795	DHX9	ATP-dependent RNA helicase A	yes	2;3	4.61e-05	161.79		2	57278000	0	57278000
QLLLTSPVPGR	11	0	1179.7	B3KPM8;Q8N5C6;B7ZAA7;B7Z6X7	B3KPM8	527	537	SRBD1	S1 RNA-binding domain-containing protein 1	yes	2	0.00010934	161.79		1	11633000	0	11633000
VNMPPAVDPAEFFVLMER	18	0	2061.01	Q9BYN8	Q9BYN8	42	59	MRPS26	28S ribosomal protein S26, mitochondrial	yes	2;3	2.34e-11	161.76		2	35380000	0	35380000
KPFSQHVR	8	1	997.546	Q8TBK5;Q8N5Z7;Q9HBB3;Q02878;B2R4K7;B4DRX3;F8VZ45;U3KQR5;F8VR69	Q8TBK5	131	138	RPL6	60S ribosomal protein L6	yes	2	0.0015601	161.68		1	890360000	0	890360000
QGVLTHGR	8	0	866.472	Q96DV6;A2A3R6;P62753;A2A3R5	Q96DV6	65	72	RPS6	40S ribosomal protein S6	yes	2	0.0010402	161.68		1	607930000	0	607930000
GVVLCTFTR	9	0	1051.55	O15235	O15235	60	68	MRPS12	28S ribosomal protein S12, mitochondrial	yes	2	0.0009065	161.68		1	69062000	0	69062000
SADEANVLR	9	0	973.483	Q5C9Z4	Q5C9Z4	834	842	NOM1	Nucleolar MIF4G domain-containing protein 1	yes	2	0.0009065	161.68		1	14716000	0	14716000
VGWEQLLTTIAR	12	0	1385.77	A0A804HII9;A0A804HLD0;A0A024R694;A0A804HK61;A0A804HJU8;A0A804HLF4;P12814;A0A804HKE2;A0A7I2V4Y4;A0A804HIN7;B4DFY0;B7Z2W3;B3KUX9;H7C5W8;H0YJ11;Q5ZEZ4;A1L0V1;H0YJW3;A0A0S2Z3G9;O43707;A0A8V8TL71;F5GXS2;H7C144;Q96BG6;A0A0S2Z3C0;A0A0S2Z3X3;H9KV75;B7Z565;A0A804HL31	A0A0S2Z3G9	734	745	ACTN1;ACTN4	Alpha-actinin-1;Alpha-actinin-4	no	2	1.16e-05	161.63		1	119190000	0	119190000
ALLDASETTSTR	12	0	1263.63	A0A3B3IUA7;Q59GW5;Q14258	A0A3B3IUA7	250	261	TRIM25	E3 ubiquitin/ISG15 ligase TRIM25	yes	2	1.16e-05	161.63		1	12385000	0	12385000
GLEVTSTEVVDR	12	0	1303.66	A0A2X0SFG4;Q8TER5	A0A2X0SFG4	1039	1050	ARHGEF40	Rho guanine nucleotide exchange factor 40	yes	2	1.16e-05	161.63		1	12158000	0	12158000
TNFFIQLVRPGVAQPEDTVQFR	22	1	2561.34	B2R9J4;A6NJD9;A8MVT4;A8MYK1;Q16540;H7C2P7	B2R9J4	22	43	MRPL23	39S ribosomal protein L23, mitochondrial	yes	3	1.2e-22	161.58		1	24017000	0	24017000
DSEDNPQTLLFSATCPHWVFNVAK	24	0	2775.3	Q9NR30;A0A8I5KNN2;A0A8I5KNP3;A0A8I5KYZ4;A0A8I5KND9	Q9NR30	364	387	DDX21	Nucleolar RNA helicase 2	yes	3	4.16e-23	161.51		1	75827000	0	75827000
ITLAEALLHPFFAGLTPEER	20	0	2224.19	B3KUU7;A8K7G8;Q59FC5;B3KRI8;P49761;B3KTV2;B3KVF3	B3KUU7	388	407	CLK3	Dual specificity protein kinase CLK3	yes	3	9.88e-20	161.51		1	54161000	0	54161000
TIVQLENEIYQIK	13	0	1589.87	O75934;B2R7W3	O75934	198	210	BCAS2	Pre-mRNA-splicing factor SPF27	yes	2	1.93e-05	161.51		1	28303000	0	28303000
KVESLLDELAFVR	13	1	1517.85	Q16352;Q59EM6	Q16352	216	228	INA	Alpha-internexin	yes	3	3.13e-09	161.48		1	36013000	0	36013000
EEPFFPPPEEFVFIHAVPVEER	22	0	2640.29	Q1KMD3;H3BQZ7	Q1KMD3	418	439	HNRNPUL2;HNRNPUL2-BSCL2	Heterogeneous nuclear ribonucleoprotein U-like protein 2	yes	3	9.36e-23	161.47		1	97749000	0	97749000
LQAQLNELQAQLSQKEQAAEHYK	23	1	2667.36	Q4LE64;Q14980	Q4LE64	1595	1617	NUMA1 variant protein;NUMA1	Nuclear mitotic apparatus protein 1	no	4	5.68e-23	161.47		1	28558000	0	28558000
RVAAMSVAQR	10	1	1087.59	B4E0S6;O43143	B4E0S6	184	193	DHX15	Pre-mRNA-splicing factor ATP-dependent RNA helicase DHX15	yes	2	0.00090186	161.28		1	60930000	0	60930000
IANPVEGSTDR	11	0	1157.57	B4DRD7;H3BRU6;F8VZX2;A0A384N6B9;Q15366;F8VRH0;H3BSS4	B4DRD7	240	250	PCBP2	Poly(rC)-binding protein 2	yes	2	0.00011255	161.28		1	34843000	0	34843000
EKLQEEMLQR	10	1	1302.66	V9HWE1;P08670;Q53HU8;B0YJC4;B3KRK8	V9HWE1	187	196	HEL113;VIM	Vimentin	yes	2;3	0.00044339	161.27		8	440400000	0	440400000
KGEKDIPGLTDTTVPR	16	2	1725.93	Q96DV6;A2A3R6;P62753;A2A3R5;Q9BZU1	Q96DV6	116	131	RPS6	40S ribosomal protein S6	yes	2;3;4	6.88e-09	161.21		3	968490000	0	968490000
TVDSQGPTPVCTPTFLER	18	0	2003.96	Q9BYG3;C9J808;H7BZL0	Q9BYG3	227	244	NIFK	MKI67 FHA domain-interacting nucleolar phosphoprotein	yes	2	2.48e-14	161.21		1	16798000	0	16798000
YTPSQQGVAFNSGAK	15	0	1553.75	Q6I9S2;Q13573;Q0D2M5;Q6P151;G3V4X8;B7Z9X2;B4DY36;G3V3A4;B4DEG7	Q6I9S2	179	193	SNW1	SNW domain-containing protein 1	yes	2	3.1e-09	161.19		1	19734000	0	19734000
VIQIATSSSTAK	12	0	1204.67	Q7L2E3;H7BXY3	Q7L2E3	252	263	DHX30	Putative ATP-dependent RNA helicase DHX30	yes	2	1.19e-05	161.17		1	76773000	0	76773000
TDAASKPFAEVR	12	1	1290.66	Q32LZ0;A0A7I2V629;A0A7I2V5Q5;Q13427;C9JN15;Q6P432;C9JM79;Q2NKQ6;E9PG73;A0A7I2V4F2	Q32LZ0	159	170	PPIG	Peptidyl-prolyl cis-trans isomerase G;Peptidyl-prolyl cis-trans isomerase	yes	2	4.76e-05	161.17		1	16620000	0	16620000
ESLEALLQR	9	0	1057.58	O94906	O94906	591	599	PRPF6	Pre-mRNA-processing factor 6	yes	2	0.00093584	161.11		1	21116000	0	21116000
GLLDLCEEVFGTADLYR	17	0	1969.95	Q8WXX5	Q8WXX5	2	18	DNAJC9	DnaJ homolog subfamily C member 9	yes	2	8.23e-14	161.1		1	13637000	0	13637000
GCTATLGNFAK	11	0	1138.54	P15880;Q3KQT6;Q8J014;Q8N5L9;Q6IPX5;H0YEN5;E9PQD7;Q9BSW5;Q8NI62;O60249	P15880	228	238	RPS2;rps2;OK/KNS-cl.6	40S ribosomal protein S2	yes	2	0.00011424	161.02		1	317780000	0	317780000
VVLIGGKPDR	10	1	1052.63	A0A994J4U9;A0A994J4S7;P61978;A0A994J6U9;A0A994J4E9;B4DUQ1;A0A994J782;Q5EC54;B4DFF1;Q5T6W2;A0A994J6T5	A0A994J4U9	192	201	HNRNPK;HNRPK	Heterogeneous nuclear ribonucleoprotein K	yes	2	0.00089685	161.02		1	90282000	0	90282000
EAEEGEDDR	9	0	1048.39	P07910;G3V2Q1;B2R603;A8K9A4;O60812;Q569J8;B2R5W2;G3V4C1;B3KX96;G3V2D6	B2R5W2	276	284	HNRNPC;HNRNPCL1;HNRPC	Heterogeneous nuclear ribonucleoproteins C1/C2;Heterogeneous nuclear ribonucleoprotein C-like 1	no	2	0.00094054	161.02		1	8618800	0	8618800
SKLILFPR	8	1	972.612	Q6NZ55;A8K4C8;P26373	Q6NZ55	122	129	RPL13	60S ribosomal protein L13	yes	2	0.0015938	160.91		1	695050000	0	695050000
VLGVPIIVQASQAEK	15	0	1550.9	Q14498;A0A384NQ03;G3XAC6;B4DLM0;B3KWX7;Q68DD9;B4E1M7;B4DRA0;Q6N037;B7Z4L7;A0A0U1RQH7;Q7Z3L0;H0Y4X3;Q5QP23	Q14498	218	232	RBM39;DKFZp781C0423;DKFZp686A11192;DKFZp781I1140	RNA-binding protein 39	yes	2;3	1.66e-06	160.91		2	191930000	0	191930000
LLLPITYR	8	0	987.612	K7EMI9;Q9BWC9	K7EMI9	235	242	CCDC106	Coiled-coil domain-containing protein 106	yes	2	0.0010845	160.91		1	16712000	0	16712000
VVQNVFQFR	9	0	1135.61	Q8WVM0;E5KTM5;A8K0B9	Q8WVM0	248	256	TFB1M	Dimethyladenosine transferase 1, mitochondrial	yes	2	0.000946	160.91		1	14866000	0	14866000
SFQQSSLSR	9	0	1038.51	P43243;A8MXP9;A0A0R4J2E8;Q68D11;D6REM6;D6R991;Q68E03;D6R8Z5;A0A1B0GX04;D6REK4;D6RCM3;D6RBS2;D6R9F3;D6RB45	P43243	4	12	MATR3;DKFZp686K23100;DKFZp686L22104	Matrin-3	yes	2	0.0009478	160.88		1	73871000	0	73871000
RAVLETIR	8	1	956.577	B3KMR5;Q5JTH9;B3KY97	B3KMR5	711	718	RRP12	RRP12-like protein	yes	2	0.0016296	160.88		1	53627000	0	53627000
TLQQNAESR	9	0	1045.52	B3KM36;B3KN59;O95816	B3KM36	201	209	BAG2	BAG family molecular chaperone regulator 2	yes	2	0.0009478	160.88		1	29923000	0	29923000
AHILACAPSNSGADLLCQR	19	0	2052.98	Q9HCE1;A0A8I5KXC3;B7Z700;Q5JR04;A0A8I5KZ07	Q9HCE1	548	566	MOV10	Putative helicase MOV-10	yes	3	1.64e-19	160.81		1	107820000	0	107820000
VRELLEQISAFDNVPR	16	1	1885.01	Q9NX58;A8K3Y5	Q9NX58	94	109	LYAR	Cell growth-regulating nucleolar protein	yes	3	3.39e-14	160.79		1	30810000	0	30810000
DIICQIAYAR	10	0	1221.62	A2RUM7;P46777;A0A2R8Y6J3;B3KTM6;Q59GX9;Q5T7N0;A0A2R8Y4A2;Q9BUV4	A2RUM7	59	68	RPL5	60S ribosomal protein L5	yes	2	0.00061958	160.75		1	304560000	0	304560000
EAGEQGDIEPR	11	0	1199.54	Q13283;Q5U0Q1;Q6FI03;A0A7I2V5M7;Q32P45;A0A7I2YQN9;A0A7P0P2U7;B7Z8K4;Q6ZP53;A0A7I2V2X7;A0A7I2V548;A0A7I2V496	Q13283	321	331	G3BP1;DKFZp686L1159;G3BP	Ras GTPase-activating protein-binding protein 1	yes	2	0.00011593	160.75		1	55398000	0	55398000
SSEELLSALQK	11	0	1203.63	A0A0A0MRM8;A0A1Y0BRN0;A0A1Y0BRN3;A0A590UJ40;Q9UM54;A0A590UKB0;A0A590UJ75;A0A0D9SGC1	A0A0A0MRM8	905	915	MYO6	Unconventional myosin-VI	yes	2	5.97e-07	160.74		1	0	0	0
SASSLLEQRPK	11	1	1214.66	S4R3J8;S4R3V3;B5BU99;Q9Y5A9	S4R3J8	2	12	YTHDF2	YTH domain-containing family protein 2	yes	2	0.00020937	160.74		1	31019000	0	31019000
LLDFGSLSNLQVTQPTVGMNFKTPR	25	1	2762.44	H3BNC9;P08708	H3BNC9	557	581	RPS17	40S ribosomal protein S17	yes	3	2.34e-23	160.69		1	46266000	0	46266000
SEEELLVIFNK	11	0	1319.7	Q9NX58;A8K3Y5	Q9NX58	350	360	LYAR	Cell growth-regulating nucleolar protein	yes	2	0.00011634	160.69		1	32905000	0	32905000
VLIFDDSFEHEVWQDASSFR	20	0	2426.12	Q12797	Q12797	716	735	ASPH	Aspartyl/asparaginyl beta-hydroxylase	yes	3	1.04e-19	160.67		1	38130000	0	38130000
NPDDITQEEYGEFYK	15	0	1846.79	P08238;B4DMA2;B4DGL0;Q6PK50	P08238	292	306	HSP90AB1	Heat shock protein HSP 90-beta	yes	2	3.2e-09	160.67		1	18102000	0	18102000
LEQIAAEQK	9	0	1028.55	Q5QPL9;A8K4T9;Q53GL6;Q9UKM9;Q5QPM0	Q5QPL9	192	200	RALY	RNA-binding protein Raly	yes	2	0.00096062	160.63		1	43662000	0	43662000
EEYQLVQVEQK	11	0	1391.69	Q9NR30;A0A8I5KNN2;A0A8I5KNP3;A0A8I5KYZ4;A0A8I5KND9	Q9NR30	545	555	DDX21	Nucleolar RNA helicase 2	yes	2	0.00024593	160.59		1	47332000	0	47332000
IYIDSNNNPER	11	0	1333.63	A0A8V8TQ18;A0A8V8TQK3;A0A8V8TRE8;A0A8V8TQK1;A0A8V8TRF0;A0A8V8TR47;A0A087WVQ6;A0A8V8TQ14;K7EJJ5;Q00610	A0A8V8TQ18	716	726	CLTC	Clathrin heavy chain;Clathrin heavy chain 1	yes	2	0.000117	160.59		1	11044000	0	11044000
RRPSPQPSPR	10	2	1176.65	A0A140VK53;Q9UQ35;I3L4U6;Q5JPB4	A0A140VK53	2699	2708	SRRM2;DKFZp667L0421	Serine/arginine repetitive matrix protein 2	yes	2	0.0015899	160.56		1	28999000	0	28999000
ALGQNPTNAEVLK	13	0	1353.73	F8W1R7;P60660;G3V1V0;B7Z6Z4;F8VPF3;J3KND3;G8JLA2;Q6IBG5;F8W1I5;B4E368;A0A8Q3SIC5;P14649	F8W1R7	38	50	MYL6;MYL6B	Myosin light polypeptide 6;Myosin light chain 6B	yes	2	2.21e-06	160.53		1	84124000	0	84124000
DVIEEHGPSEK	11	0	1238.58	A0A0F7KYT8;A0A8V8TMQ1;A0A0F7L1S3;P51114;B4DXZ6;B4DM78;H7C4S4	A0A0F7KYT8	624	634	FXR1	Fragile X mental retardation syndrome-related protein 1	yes	2;3	0.00025107	160.36		2	74361000	0	74361000
ETQAQYQALER	11	0	1335.64	Q96SB3;B3KNT0;Q96B17	Q96SB3	743	753	PPP1R9B	Neurabin-2	yes	2	0.00011843	160.36		1	31997000	0	31997000
EQTFSGGTSQDTK	13	0	1384.61	Q9Y2W1;A0A3B3ITZ9;Q7Z5U1;Q05D20;Q6P0P7;Q6PJV4	Q9Y2W1	203	215	THRAP3	Thyroid hormone receptor-associated protein 3	yes	2	2.23e-06	160.36		1	15460000	0	15460000
SLICSISNEVPEHPCVSPVSNHVYER	26	0	3008.41	Q9UMS4;F5GY56	Q9UMS4	2	27	PRPF19	Pre-mRNA-processing factor 19	yes	3;4	1.2e-27	160.33		2	211480000	0	211480000
LIHPDEDISLEER	13	0	1564.77	Q8N395;J3KS31;B4DQT7;J3QRS9;Q59G94;X6R4W8;O43670	Q8N395	225	237	DKFZp761N202;ZNF207	BUB3-interacting and GLEBS motif-containing protein ZNF207	yes	2;3	2.23e-06	160.33		2	76135000	0	76135000
LIAHAGSLTNLAK	13	0	1307.76	A0PJ92;A0A494C128;A8K9K6;O00567;H0Y653;H0YDU4	A0PJ92	304	316	NOP56	Nucleolar protein 56	yes	2;3	6.46e-06	160.33		2	54256000	0	54256000
EKYEITEQR	9	1	1194.59	Q8TBK5;Q8N5Z7;Q9HBB3;Q02878;B2R4K7;B4DRX3	Q8TBK5	238	246	RPL6	60S ribosomal protein L6	yes	2	0.0014394	160.26		1	93995000	0	93995000
KLAVNMVPFPR	11	1	1270.72	P07437;A0A384NYT8;Q5JP53;Q5SU16;B7ZAF0;Q6LC01;B4DY90;Q5ST81;A0A384MEE3;Q13885;B2R6L0;B4DQN9;Q9BVA1;Q9BUU9;B4E052;O43209;B4DMU8;B4DXZ5;Q96B85;B7Z4N1;Q9UGA2;Q1KSF8;A6NNZ2;B4E386;Q9H4B7;P68371;Q8IWP6;Q8IZ29;Q8N6N5;B3KML9;Q96HX0;B4DFH6;Q3ZCR3;Q2NKY5;Q3ZCM7;A0A075B736;Q5SQY0;A0A183YE00;P04350;B4DJ43;B4DE77;K7ESM5;Q9BUF5;B3KS31;B4DP54	P07437	252	262	TUBB;TUBB2A;TUBB2B;DKFZp566F223;XTP3TPATP1;TUBB1;TUBB4B;TUBB2C;TUBB3;TUBB6;TUBB8;TUBB4A	Tubulin beta chain;Tubulin beta-2A chain;Tubulin beta-2B chain;Tubulin beta-8 chain-like protein LOC260334;Tubulin beta-1 chain;Tubulin beta-4B chain;Tubulin beta-8 chain;Tubulin beta-4A chain;Tubulin beta-6 chain	no	2;3	0.00055867	160.26		2	55865000	0	55865000
ADTQTYQPYNKDWIK	15	1	1869.89	P84090	P84090	74	88	ERH	Enhancer of rudimentary homolog	yes	2;3	2.52e-06	160.22		2	295190000	0	295190000
GAKEEHGGLIR	11	1	1165.62	P26368;B5BU25;K7ELP8	P26368	68	78	U2AF2	Splicing factor U2AF 65 kDa subunit	yes	2	0.00017578	160.18		1	116380000	0	116380000
YLYTLVITDKEK	12	1	1484.81	P63173;J3KT73;J3QL01	P63173	41	52	RPL38	60S ribosomal protein L38	yes	2;3	1.85e-05	160.16		2	909150000	0	909150000
VHELNEEIGK	10	0	1166.59	Q9Y383;B3KSL5;A0A0A6YYJ8;B3KRR1;Q1W6G4;Q9NQ29;Q53G47;B8ZZ10;A8MYV2;B8ZZ09	Q9Y383	126	135	LUC7L2;LUC7L	Putative RNA-binding protein Luc7-like 2;Putative RNA-binding protein Luc7-like 1	no	2	0.0006393	160.16		1	154260000	0	154260000
MTDFDRFK	8	1	1058.49	A8K3Q9;A8K7N0;E7EPB3;A0PJ62;B7Z6S8;P50914;Q6IPH7	A8K3Q9	104	111	RPL14	60S ribosomal protein L14	no	2	0.00083667	160.03		5	296990000	0	296990000
GHNCPKPVLNFYEANFPANVMDVIAR	26	1	2972.44	P17844;B5BUE6;J3KTA4;B4DN41;A0A7I2V2S0;Q59E92;A0A7I2V507;Q7Z2V5;J3QRQ7;J3KTQ4	P17844	86	111	DDX5;DKFZp686J01190	Probable ATP-dependent RNA helicase DDX5	yes	3;4	1.87e-27	159.98		2	97349000	0	97349000
VIGIECSSISDYAVK	15	0	1639.81	A0A3S6H812;A0A3S6H7X4;A0A3S6H7E9;A0A3Q8APX7;A0A3Q8AIR8;A0A3S6H7Z6;E9PIX6;B4DJ87;E9PQ98;H0YDE4;E9PNR9;A0A3Q8B4N0;A0A3S6H758;A0A3Q8AIS5;E9PKG1;Q99873;A0A3Q8AM27	E9PKG1	68	82	PRMT1	Protein arginine N-methyltransferase 1	no	2	9.99e-14	159.94		1	0	0	0
QPAIISQLDPVNER	14	0	1578.84	Q08211;B3KU66	Q08211	1117	1130	DHX9	ATP-dependent RNA helicase A	yes	2;3	8.98e-09	159.94		2	28624000	0	28624000
SSHYDELLAAEAR	13	0	1460.69	B2R5U1;B3KU67;A0A140VK49;Q59FF0;Q7KZF4;B4E299;I6TRR8;H7C597	B2R5U1	448	460	SND1	Staphylococcal nuclease domain-containing protein 1	yes	2;3	5.07e-06	159.83		2	34786000	0	34786000
ALEESESSQLISPPLAQAIR	20	0	2138.12	P42166	P42166	359	378	TMPO	Lamina-associated polypeptide 2, isoform alpha;Thymopoietin;Thymopentin	yes	3	1.09e-19	159.81		1	23916000	0	23916000
LIPDSIGKDIEK	12	1	1326.74	Q6NXR8;P61247;A8K4W0;D6RG13;D6RAT0;D6RB09;H0Y9Y4;D6R9B6	Q6NXR8	188	199	RPS3A	40S ribosomal protein S3a	yes	2;3	4.23e-05	159.79		2	2083700000	0	2083700000
TPTAPAVNLAGAR	13	0	1237.68	A0A140VK53;Q9UQ35;O60382;I3L3Q8;A0AUK8	A0A140VK53	2289	2301	SRRM2;KIAA0324	Serine/arginine repetitive matrix protein 2	yes	2	2.3e-06	159.79		1	274100000	0	274100000
WQAVLAQTDVR	11	0	1285.68	Q15149;A0A8I5KSD5;A0A8I5KUE3;A0A8I5KYZ1;E9PMV1;H0YDN1	Q15149	1325	1335	PLEC	Plectin	yes	2	0.00012205	159.79		1	26206000	0	26206000
AQLGLGHSYSR	11	0	1187.6	A0PJ92;A0A494C128;A8K9K6;O00567;Q5JXT2	A0PJ92	140	150	NOP56	Nucleolar protein 56	yes	2	0.00012205	159.79		1	16323000	0	16323000
FQIGDYLDIAITPPNRAPPPSGR	23	1	2494.3	A0A384ME24;O00422	A0A384ME24	127	149	SAP18	Histone deacetylase complex subunit SAP18	yes	3	9.52e-23	159.78		1	71236000	0	71236000
KDVYVQLYLQHLTAR	15	1	1846.01	P42166;Q59G12;P42167;G5E972	P42166	34	48	TMPO	Lamina-associated polypeptide 2, isoform alpha;Thymopoietin;Thymopentin;Lamina-associated polypeptide 2, isoforms beta/gamma;Thymopoietin;Thymopentin	no	3	5.9e-10	159.75		1	28239000	0	28239000
MCTVIKR	7	1	906.478	Q53GS0;D2CFK9;Q9BZE4;Q8N4P8;B4DHR2;Q5T3R7	Q53GS0	137	143	GTPBP4	Nucleolar GTP-binding protein 1	yes	2	0.0029214	159.75		1	23544000	0	23544000
GVVTLLSDYEVCKEGDVLTPEQAR	24	1	2677.33	Q9UKD2	Q9UKD2	165	188	MRTO4	mRNA turnover protein 4 homolog	yes	3	5.93e-23	159.74		1	38756000	0	38756000
LELQFPR	7	0	901.502	P48681;Q05BW3;A5PKT9	P48681	331	337	NES	Nestin	yes	2	0.0019582	159.65		1	32521000	0	32521000
RHWGGNVLGPK	11	1	1219.66	P62424;Q9BY74;Q5T8U2	P62424	235	245	RPL7A;RP-L7a	60S ribosomal protein L7a	yes	2;3	0.00042326	159.58		2	818470000	0	818470000
SPALKSPLQSVVVR	14	1	1479.88	Q9Y2W1;A0A3B3ITZ9;Q7Z5U1;Q05D20;Q6P0P7;Q6PJV4	Q9Y2W1	248	261	THRAP3	Thyroid hormone receptor-associated protein 3	yes	3	2.13e-09	159.52		1	55669000	0	55669000
VPPAINQFTQALDR	14	0	1568.83	P62424;Q5T8U3	P62424	76	89	RPL7A	60S ribosomal protein L7a	yes	2;3	1.66e-09	159.5		2	99122000	0	99122000
AALGVLESDLPSAVTLLK	18	0	1796.03	A0A8V8TRJ3;H0YJQ1;Q8NEJ9	A0A8V8TRJ3	2	19	NGDN	Neuroguidin	yes	2	1.39e-14	159.5		1	37577000	0	37577000
VHAAVQPGSLDSESGIFACAFDQSESR	27	0	2864.3	O43660	O43660	450	476	PLRG1	Pleiotropic regulator 1	yes	3	1.14e-27	159.46		1	25947000	0	25947000
LNEGVVEFASYGDLK	15	0	1639.81	Q13243;Q59EK7;Q86U32	Q13243	144	158	SRSF5;SFRS5	Serine/arginine-rich splicing factor 5	yes	2;3	3.42e-09	159.44		2	317320000	0	317320000
NPLKNLR	7	1	853.513	P36578;Q59GY2;B4DMJ6;Q53G74;H3BM89;H3BU31	P36578	317	323	RPL4	60S ribosomal protein L4	yes	2	0.0029126	159.42		1	41082000	0	41082000
QYKIPDWFLNR	11	1	1478.77	P62269;J3JS69	P62269	76	86	RPS18	40S ribosomal protein S18	yes	2;3	5.01e-05	159.37		2	233610000	0	233610000
DAGTIAGLNVLR	12	0	1198.67	P11142;V9HW22;E9PKE3;Q53GZ6;B3KTV0;Q53HF2;Q96IS6;E9PN89;B4DTX2;B4E1Q1;E9PLF4;E9PK54;E9PQK7;E9PQQ4;E9PI65;A4D111	P11142	160	171	HSPA8;HEL-S-72p;LOC401308	Heat shock cognate 71 kDa protein	yes	2	1.31e-05	159.37		1	94256000	0	94256000
GHYTEGAELVDAVLDVVR	18	0	1941.98	P04350;B4DJ43;B4DE77;K7ESM5;M0R278;M0R1I1;Q9BUF5;B3KS31;K7EL29;K7ES63	P04350	104	121	TUBB4A;TUBB6	Tubulin beta-4A chain;Tubulin beta-6 chain	no	3	4.96e-15	159.34		1	27488000	0	27488000
LLADQAEARR	10	1	1141.62	J3QR09;J3KTE4;A0A7I2YQG2;P84098;Q53G49;Q8IWR8	J3QR09	151	160	RPL19	Ribosomal protein L19;60S ribosomal protein L19	yes	2	0.0010039	159.28		1	93318000	0	93318000
QSPSPSTRPIR	11	1	1224.66	A0A0S2Z4W1;A9Z1X7;B7Z7U0;A0A0S2Z4Z6;Q8IYB3;A0A994J4Y3;A0A994J7H1;A0A994J7V4	A0A0S2Z4W1	712	722	SRRM1	Serine/arginine repetitive matrix protein 1	yes	2;3	8.96e-05	159.28		2	64356000	0	64356000
KAPGTKGTAAAAAAAAAAAK	20	2	1667.93	A8K3Q9	A8K3Q9	142	161			yes	2;3;4	3.81e-09	159.18		3	472460000	0	472460000
KLFIGGLSFETTDDSLREHFEK	22	2	2568.29	A0A7I2V2R3;A0A7I2V5D8;A0A384NL63;P51991;B4E3E6;B4DDB6;A0A7I2V4J6;A0A7I2V4G0;A0A7I2V402;Q65ZQ3	A0A7I2V2R3	36	57	HNRNPA3;HNRPA3;D10S102	Heterogeneous nuclear ribonucleoprotein A3	yes	3;4;5	1.45e-22	159.1		3	101260000	0	101260000
QSGEAFVELGSEDDVK	16	0	1708.78	P52597;A0A1B0GW42	P52597	53	68	HNRNPF	Heterogeneous nuclear ribonucleoprotein F;Heterogeneous nuclear ribonucleoprotein F, N-terminally processed	yes	2	1.6e-13	159.08		1	10447000	0	10447000
ITGLCPFGPR	10	0	1116.58	Q9BRZ2	Q9BRZ2	510	519	TRIM56	E3 ubiquitin-protein ligase TRIM56	yes	2	0.00067741	159.04		1	24336000	0	24336000
TIGGGDDSFNTFFSETGAGKHVPR	24	1	2496.17	P68363;B3KPS3;B3KT06;A8JZY9;F8VVB9;F8VQQ4;F8VRZ4;F8VS66;B4DN58;F8VX09;F8VWV9;F8VRK0;A0A7P0Z4A1;F8W0F6;Q53GA7;F5H5D3;Q9BQE3;B7Z1K5;Q8N532	P68363	41	64	TUBA1B;TUBA1A;TUBA1C	Tubulin alpha-1B chain;Tubulin alpha-1C chain	no	3	6.16e-23	159.04		1	18737000	0	18737000
KSDVEAIFSK	10	1	1122.59	P07910;G3V2Q1;B2R603;A8K9A4;G3V576;G3V555;G3V575;O60812;B4DSU6;B4DMJ1;P0DMR1;B2RXH8;B7ZW38;A0A0G2JPF8;Q6PKD2;A0A0G2JNQ3;G3V4M8;Q569J8;G3V2H6;B2R5W2;G3V4C1;G3V4W0;B4DY08;B3KX96;G3V5X6;G3V3K6;G3V251	B2R5W2	30	39	HNRNPC;HNRNPCL1;HNRNPCL4;HNRNPCL2;HNRNPCL3;HNRPCL1;HNRPC	Heterogeneous nuclear ribonucleoproteins C1/C2;Heterogeneous nuclear ribonucleoprotein C-like 1;Heterogeneous nuclear ribonucleoprotein C-like 4;Heterogeneous nuclear ribonucleoprotein C-like 2;Heterogeneous nuclear ribonucleoprotein C-like 3	no	2	0.001021	158.94		1	242860000	0	242860000
GAIETYQEVASLPDVPADLLK	21	0	2228.16	Q12797;B8Y0L3	Q12797	400	420	ASPH	Aspartyl/asparaginyl beta-hydroxylase	yes	2;3	1.43e-09	158.89		2	52559000	0	52559000
KVVNPLFEK	9	1	1072.63	P62424;Q5T8U3	P62424	26	34	RPL7A	60S ribosomal protein L7a	yes	2	0.0015764	158.87		2	1993200000	0	1993200000
YTFNEDEGELPEWFVQEEK	19	0	2388.04	Q8IY81;B4DKU3	Q8IY81	692	710	FTSJ3	pre-rRNA processing protein FTSJ3	yes	2;3	2.69e-08	158.86		2	35056000	0	35056000
NLVDNVAKDYVR	12	1	1404.74	Q53GS0;D2CFK9;Q9BZE4;Q8N4P8;O60747;Q5T3R7	Q53GS0	104	115	GTPBP4	Nucleolar GTP-binding protein 1	yes	2;3	1.98e-05	158.79		2	69142000	0	69142000
QKQSLEYLEQVR	12	1	1519.8	Q53GS0;D2CFK9;Q9BZE4;Q8N4P8;B4DHR2;O60747;Q5T3R7	Q53GS0	144	155	GTPBP4	Nucleolar GTP-binding protein 1	yes	2	1.98e-05	158.79		1	6906800	0	6906800
SLAVSGLGVIGR	12	0	1127.67	Q71UH4;Q02880;A0A8V8TP20;A0A8V8TPE3;B4DKD0;E9PCY5;A0A8V8TN33	Q71UH4	460	471	TOP2B	DNA topoisomerase 2;DNA topoisomerase 2-beta	yes	2	1.35e-05	158.76		1	87811000	0	87811000
ESIGNVQVLLEYHIAYLKEVEQLR	24	1	2842.52	A0A0F7KYT8;A0A8V8TMQ1;A0A0F7L1S3;P51114;B4DXZ6;A0A0F7L0Q8;A0A8V8TNP6;B4DM78;E9PFF5;B4DM21;E7EU85;B4DGH9	A0A0F7KYT8	342	365	FXR1	Fragile X mental retardation syndrome-related protein 1	yes	3;4	4.11e-23	158.73		2	83357000	0	83357000
DELHIVEAEAMNYEGSPIKVTLATLK	26	1	2870.47	A0A0S2Z491;A0A7I2YQC0;P06748;A0A0S2Z4G7;A4ZU86;A0A7I2V5S2;A0A140VJQ2;A0A7I2V2X9;A0A7I2V3U2;A0A7I2V433;A0A7I2V4G8;A0A7I2V3G5;A0A7I2V579	A0A0S2Z491	55	80	NPM1	Nucleophosmin	yes	3;4	2.01e-27	158.65		3	137530000	0	137530000
IRVESLLVTAISK	13	1	1427.87	B4E0S6;O43143	B4E0S6	440	452	DHX15	Pre-mRNA-splicing factor ATP-dependent RNA helicase DHX15	yes	2;3	1.11e-06	158.61		2	145140000	0	145140000
KMTPSYEIR	9	1	1123.57	Q08211;Q58F26;Q6PJK6	Q08211	16	24	DHX9	ATP-dependent RNA helicase A	yes	2	0.00048051	158.61		4	109550000	0	109550000
ESYDDVSSFR	10	0	1203.5	Q6IB29;H7C2Q8;Q99848	Q6IB29	263	272	EBNA1BP2	Probable rRNA-processing protein EBP2	yes	2	0.00069184	158.61		1	92115000	0	92115000
LGLPPLTPEQQEALQK	16	0	1760.97	E9PQ56;H0YEM1;A0A994J6L7;E9PL19;Q9UHX1;E9PN18;E9PMU7;A0A994J6K6	E9PQ56	53	68	PUF60	Poly(U)-binding-splicing factor PUF60	yes	2	1.64e-13	158.56		1	33296000	0	33296000
KAVDALLTHCK	11	1	1254.68	O76021;Q32Q62;J3QSV6;A0PJ61;A0PJ87;I3L3U9;I3L3C4;I3L1A3	O76021	38	48	RSL1D1	Ribosomal L1 domain-containing protein 1	yes	2	0.00019479	158.56		1	25712000	0	25712000
GRAPCAGPSREEELAAVR	18	2	1924.95	Q9BU76	Q9BU76	54	71	MMTAG2	Multiple myeloma tumor-associated protein 2	yes	3	7.04e-15	158.45		1	12235000	0	12235000
SVSFEQAVQILQDDVACDIIK	21	0	2377.18	B4DMS5	B4DMS5	126	146			yes	3	5.07e-20	158.44		1	55279000	0	55279000
FVVLETGGEAGITR	14	0	1447.77	A8K9U6;Q7Z2W4;C9J6P4;A0A514C937	A8K9U6	49	62	ZC3HAV1	Zinc finger CCCH-type antiviral protein 1	yes	2	9.73e-09	158.41		1	47198000	0	47198000
SCSLGSLGALGPACCR	16	0	1664.74	A0AA34QVS4;A8K3X2;Q15633	A0AA34QVS4	291	306	TARBP2	RISC-loading complex subunit TARBP2	yes	2	1.12e-07	158.41		1	7802900	0	7802900
YYLCGFCPAELFTNTR	16	0	2010.9	Q6PKC2;Q86Y74;A8K3C5;J3KPP4;O95232;D6RDI2;C9JL41;H7C5U7	Q6PKC2	37	52	CROP;LUC7L3	Luc7-like protein 3	yes	2	1.66e-13	158.4		1	15155000	0	15155000
TAADVVSPGANSVDSR	16	0	1544.74	Q01804	Q01804	1000	1015	OTUD4	OTU domain-containing protein 4	yes	2	1.66e-13	158.4		1	10919000	0	10919000
CNNVLYIR	8	0	1050.53	P62306	P62306	66	73	SNRPF	Small nuclear ribonucleoprotein F	yes	2	0.001231	158.38		1	46125000	0	46125000
AVGIWHCGSCMK	12	0	1404.61	C9J4Z3;P61513;M0R0A1;Q6P4E4;E9PEL3;M0R2L6	C9J4Z3	27	38	RPL37A	60S ribosomal protein L37a	yes	2;3	8.1e-06	158.37		8	832320000	0	832320000
LSQSLLELWR	10	0	1243.69	Q7L2E3;H7BXY3	Q7L2E3	413	422	DHX30	Putative ATP-dependent RNA helicase DHX30	yes	2	4.33e-07	158.37		1	40929000	0	40929000
VQQTVQDLFGR	11	0	1289.67	A0A7I2V2G2;A0A7I2V2S7;D6RCD7;B7Z4V2;V9HW84;A0A384P5G6;Q8N1C8;P38646;B7Z1V7;A0A7I2YQB2;B7Z4T3;A1XP52	A0A7I2V2G2	326	336	HSPA9;HEL-S-124m	Stress-70 protein, mitochondrial	yes	2	0.00013113	158.37		1	19656000	0	19656000
IVVNLTGR	8	0	870.529	B2R4W8;P62244;I3L3P7;I3L246;H3BN98	B2R4W8	61	68	hCG_1994130;RPS15A	40S ribosomal protein S15a	yes	2	0.0012322	158.36		1	1084600000	0	1084600000
VPLSAYER	8	0	933.492	A0A140VK53;Q9UQ35;O60382;I3L3Q8	A0A140VK53	2385	2392	SRRM2;KIAA0324	Serine/arginine repetitive matrix protein 2	yes	2	0.00041829	158.36		1	0	0	0
AVFPSIVGR	9	0	944.544	I3L4N8;P63261;Q8WVW5;B4E3A4;A0A804GS07;B4DVQ0;I3L3I0;I3L1U9;Q6S8J3;K7EM38;J3KT65;I3L3R2;A5A3E0;A1E282;P0CG38;F8WCH0;P60709;Q1KLZ0;Q53G76;Q53GK6;Q53G99;B4E335;B4DW52;E7EVS6;A0A2R8Y793;A0A2R8YGF8;A0A6Q8PH58;G5E9R0;C9JZR7;C9JUM1;C9JTX5;D2JYH4;P62736;P63267;B3KW67;Q13707;C9JFL5;F6UVQ4;F6QUT6;B7Z6I1;F8WB63;B8ZZJ2;P68133;P68032;B7Z6P1;A8K3K1;A6NL76;Q7Z7J6;B3KUD3	I3L4N8	29	37	ACTG1;POTEE;POTEF;POTEI;ACTG2;ACTB;PS1TP5BP1;ACTA2;ACTA1;ACTC1	Actin, cytoplasmic 2;Actin, cytoplasmic 2, N-terminally processed;POTE ankyrin domain family member E;POTE ankyrin domain family member F;POTE ankyrin domain family member I;Actin, cytoplasmic 1;Actin, cytoplasmic 1, N-terminally processed;Actin, aortic smooth muscle;Actin, gamma-enteric smooth muscle;Actin, alpha skeletal muscle;Actin, alpha cardiac muscle 1	no	2	0.0010901	158.12		1	41669000	0	41669000
LQDSQLWK	8	0	1016.53	B4DM61;Q92621	B4DM61	108	115	NUP205	Nuclear pore complex protein Nup205	yes	2	0.0012461	158.12		1	32149000	0	32149000
AIPQLQGYLR	10	0	1157.66	Q8TBK5;Q8N5Z7;Q9HBB3;Q02878;B2R4K7	Q8TBK5	263	272	RPL6	60S ribosomal protein L6	yes	2	0.0007098	158.08		3	1694900000	0	1694900000
CPFTGNVSIR	10	0	1149.56	P62280;M0QZC5	P62280	60	69	RPS11	40S ribosomal protein S11	yes	2	7.49e-06	158.07		3	12273000	0	12273000
GQILMPNIGYGSNKK	15	1	1618.85	D3YTB1;F8W727;P62910	D3YTB1	51	65	RPL32	60S ribosomal protein L32	yes	2;3	5.51e-06	158.06		3	199100000	0	199100000
ITPENLPQILLQLK	14	0	1618.97	P43243;A8MXP9;A0A0R4J2E8;Q68D11;D6REM6;D6R991	P43243	133	146	MATR3;DKFZp686K23100	Matrin-3	yes	2	9.9e-09	158.05		1	63408000	0	63408000
STTSTIESFAAQEK	14	0	1498.72	Q6PKC2;Q86Y74;A8K3C5;J3KPP4;O95232;B4DJ96	Q6PKC2	174	187	CROP;LUC7L3	Luc7-like protein 3	yes	2;3	9.9e-09	158.05		2	49824000	0	49824000
IAGQVAAANK	10	0	941.529	B0ZBD0;P39019;Q8WVX7;A0A075B6E2	B0ZBD0	134	143	RPS19	40S ribosomal protein S19	yes	2	0.00071166	158.03		1	314060000	0	314060000
IDCFSEVPTSVFGEK	15	0	1713.79	A0PJ92;A0A494C128;A8K9K6;O00567;H0Y653;H0YDU4	A0PJ92	378	392	NOP56	Nucleolar protein 56	yes	2	3.68e-09	158.02		1	46358000	0	46358000
GSPHYFSPFRPY	12	1	1453.68	Q13242;A0A9L9PX63;A8K3M9;A0A9L9PY11;A0A9L9PXJ8	Q13242	210	221	SRSF9	Serine/arginine-rich splicing factor 9	yes	2;3	4.35e-06	157.99		2	518030000	0	518030000
DSLTLVFVETK	11	0	1250.68	O00571;A0A0D9SF53;A0A2R8Y4A4;B5BTY4;A0A2R8YFS5;A0A0D9SG12;A0A2R8YF78;A0A0D9SFB3;A0A2R8Y645;A0A2U3TZJ9;A0A2R8YCW1;A0A2R8YFR4;A0A2R8Y774;Q59GX6;A0A2R8Y5G6;F6S8Q4;A0A2R8YDH3;A0A2R8YDT5;A0A2R8Y7T2;Q5S4N1;A0A0J9YVQ7	O00571	441	451	DDX3X	ATP-dependent RNA helicase DDX3X	yes	2	0.00030045	157.99		1	38259000	0	38259000
EQSQLTATQTR	11	0	1261.63	A0A994J6E8;A0A994J491;Q6P2Q9;I3L3Z8;B4DK16;A0A994J6S8;Q53GM6	A0A994J6E8	1986	1996	PRPF8	Pre-mRNA-processing-splicing factor 8	yes	2	0.0001335	157.99		1	19414000	0	19414000
SSSGLLEWESK	11	0	1221.59	Q6NTA2;A0A384N6C7;A0A3B3ITJ4;P14866;B2R959;M0QXS5;M0QYT0;M0R076	Q6NTA2	525	535	HNRNPL	Heterogeneous nuclear ribonucleoprotein L	yes	2	0.00013374	157.96		1	225660000	0	225660000
VLDPASSDFTR	11	0	1206.59	B3KMR5;Q5JTH9;B3KY97	B3KMR5	740	750	RRP12	RRP12-like protein	yes	2	0.00013374	157.96		1	31422000	0	31422000
KTSFDQDSDVDIFPSDFPTEPPSLPR	26	1	2936.37	Q71UH4;Q02880;A0A8V8TP20;Q59H80;B4DLV2;Q8WTY5;B7ZB27	Q71UH4	1546	1571	TOP2B	DNA topoisomerase 2;DNA topoisomerase 2-beta	yes	3	1.57e-27	157.96		1	31354000	0	31354000
GSDVASAQLPNFR	13	0	1360.67	Q5T280;R4GNG4	Q5T280	293	305	C9orf114	Putative methyltransferase C9orf114	yes	2	2.52e-06	157.96		1	18229000	0	18229000
ISDIQSQLEK	10	0	1159.61	Q4ZG72;Q9NVP1	Q4ZG72	434	443	DDX18	ATP-dependent RNA helicase DDX18	yes	2	0.00071411	157.96		1	15836000	0	15836000
VVPSDLYPLVLGFLR	15	0	1686.97	B2RAU8;A0A0A0MRM9;Q14978;S4R402;S4R341;S4R349	B2RAU8	9	23	NOLC1	Nucleolar and coiled-body phosphoprotein 1	yes	2	3.69e-09	157.95		1	37868000	0	37868000
GTVVTGTLER	10	0	1031.56	A0A384ME17;P49411	A0A384ME17	275	284	TUFM	Elongation factor Tu, mitochondrial	yes	2	0.00071566	157.91		1	49023000	0	49023000
QADFVQTPITGIFGGHIR	18	0	1956.02	Q14694;A0A7G6J4N4;H3BNA1	Q14694	594	611	USP10	Ubiquitin carboxyl-terminal hydrolase 10	yes	3	5.34e-15	157.91		1	43600000	0	43600000
GIPLESTDGER	11	0	1172.57	A0A1B0GU97;A0A1B0GW37;O00712;A0A1B0GWJ4;B4DS74;A0A1B0GWI9;Q5VW26;Q5VW28;Q5VW27;U3KQE8;A0A8V8TQG7;D2DXM9;Q6FI30;A0A0A0MRX8;A0A2R8Y7V8;Q5VW30;A0A8V8TQI3;K7ESG9;C9JWJ8;B1AKN7;B1AKN5;B4DRN9;B7Z4T6;A0A286YEX4;A0A8V8TQV0;S4R3W2;A0A8V8TPN0;B4DHW2;K7EN08;B1AKN8;S4R308;A0A8V8TP65;Q13051;U3KPY9;K7EJB0;S4R3K4;A0A590UJ82;Q5W0Y9;A0A0S2Z4H3;A0A8I5KYE6;K7EKH0;B1AKN6;A0A590UK09;A0A087WXP2;A0A8J8YL86;Q7Z3K7;A0A8V…	A0A1B0GU97	131	141	NFIB;NFIC;NFIX;NFIA;NFI;DKFZp686I05275	Nuclear factor 1 B-type;Nuclear factor 1;Nuclear factor 1 X-type;Nuclear factor 1 C-type;Nuclear factor 1 A-type	yes	2	0.00013403	157.91		1	33732000	0	33732000
AGMTHIVR	8	0	883.47	P39023;Q8TBW1;Q96QL0;B3KS36;H7C422;H7C3M2;B4DN06;F8WCR1	P39023	51	58	RPL3	60S ribosomal protein L3	yes	2	0.0012587	157.9		3	1593400000	0	1593400000
SLQSVAEER	9	0	1017.51	P61313;B4DLP4;A0A2R8YEM3;E7EQV9;E7EX53;A0A2R8Y738	P61313	97	105	RPL15	60S ribosomal protein L15;Ribosomal protein L15	yes	2	0.0011033	157.86		1	3497200000	0	3497200000
RPPPEHFR	8	1	1034.54	B9ZVT1;Q8IXT5	B9ZVT1	621	628	RBM12B	RNA-binding protein 12B	yes	2	0.0018911	157.86		1	60016000	0	60016000
RYSPPIQR	8	1	1015.56	A0A0S2Z4W1;A9Z1X7;B7Z7U0;A0A0S2Z4Z6;Q8IYB3;A0A994J4Y3;A0A994J7H1;A0A994J7V4;M0R088	A0A0S2Z4W1	595	602	SRRM1	Serine/arginine repetitive matrix protein 1	yes	2	0.0018967	157.8		1	155950000	0	155950000
QLFHPEQLITGK	12	0	1409.77	P68363;B3KPS3;B3KT06;A8JZY9;P68366;F8VVB9;F8VQQ4;F8VRZ4;F8VS66;F8VX09;F8VWV9;C9JQ00;C9JJQ8;C9JEV8;C9JDL2;Q6QMJ5;C9K0S6;Q53GA7;F5H5D3;Q9BQE3;B7Z1K5;Q8N532;A0A7P0TA31	P68363	85	96	TUBA1B;TUBA4A;TUBA1A;TUBA1C;TUBA1;TUBA8	Tubulin alpha-1B chain;Tubulin alpha-4A chain;Tubulin alpha-1C chain	no	2;3	6.27e-05	157.75		2	42815000	0	42815000
VYVPALIFGQLLTSSNYDDDEK	22	0	2486.22	Q71UH4;Q02880;A0A8V8TP20;A0A8V8TPE3;B4DKD0;E9PCY5;A0A8V8TN33	Q71UH4	128	149	TOP2B	DNA topoisomerase 2;DNA topoisomerase 2-beta	yes	2;3	6.35e-22	157.75		2	35037000	0	35037000
KLFVGGIKEDTEEHHLR	17	2	2007.05	A0A7I2V4I6;P22626;A0A7I2V4N1;A0A7I2V3P1;A0A7I2V323;A0A7I2V4S4;A0A7I2V3P7;A0A384NL58;A0A087WUI2;A0A024RA28;I6L957;A0A7I2V4N0;A0A7I2YQN4	A0A7I2V4I6	113	129	HNRNPA2B1;HNRPA2B1	Heterogeneous nuclear ribonucleoproteins A2/B1	yes	3;4;5	1.49e-14	157.68		6	283700000	0	283700000
SPLQSVVVR	9	0	983.576	Q9Y2W1;A0A3B3ITZ9;Q7Z5U1;Q05D20;Q6P0P7;Q6PJV4	Q9Y2W1	253	261	THRAP3	Thyroid hormone receptor-associated protein 3	yes	2	0.0011127	157.68		1	84384000	0	84384000
LLGSAGSNKEEK	12	1	1231.64	O60524;G3V5V3	O60524	897	908	NEMF	Nuclear export mediator factor NEMF	yes	2	2.1e-05	157.66		1	37379000	0	37379000
SCGKDGFHIR	10	1	1175.55	F8W7C6;X5D2T3;P27635;X1WI28;B8A6G2;X5D2W5;A6QRI9	X5D2T3	79	88	RPL10	60S ribosomal protein L10	no	2	0.0010677	157.59		1	161510000	0	161510000
QLSQNFLLDLR	11	0	1345.74	Q8WVM0;E5KTM5;A8K0B9	Q8WVM0	32	42	TFB1M	Dimethyladenosine transferase 1, mitochondrial	yes	2	0.00013607	157.59		1	16916000	0	16916000
DILIQYDR	8	0	1034.54	P62249;M0R210	P62249	110	117	RPS16	40S ribosomal protein S16	yes	2	0.0012808	157.52		1	187530000	0	187530000
AKQGYVIYR	9	1	1096.6	P61313;B4DLP4;A0A2R8YEM3;E7EQV9;E7ENU7;E7EX53;A0A2R8Y738;B4DEN1;Q96S84	P61313	55	63	RPL15	60S ribosomal protein L15;Ribosomal protein L15	yes	2	0.0016474	157.52		1	161770000	0	161770000
DLIQMLVQR	9	0	1114.62	Q71UH4;Q02880;A0A8V8TP20;A0A8V8TPE3;B4DKD0;E9PCY5;Q59H80;Q6W6M6	Q71UH4	1065	1073	TOP2B	DNA topoisomerase 2;DNA topoisomerase 2-beta	yes	2	0.001121	157.52		1	15979000	0	15979000
DIDAFWLQR	9	0	1162.58	O75643;A4FU77;A0A494C1A5	O75643	262	270	SNRNP200	U5 small nuclear ribonucleoprotein 200 kDa helicase	yes	2	0.001121	157.52		1	11954000	0	11954000
ELDEEGSDPPLPGR	14	0	1509.69	H7C0T1;H7C2R9;Q9BRJ6;C9JQV0	H7C0T1	137	150	C7orf50	Uncharacterized protein C7orf50	yes	2	1.02e-08	157.38		1	26518000	0	26518000
TVSQIISLQTLKK	13	1	1457.88	O76021;Q32Q62;J3QSV6;A0PJ61;A0PJ87;I3L3U9;I3L3C4;I3L234	O76021	125	137	RSL1D1	Ribosomal L1 domain-containing protein 1	yes	2	3.89e-06	157.38		1	16813000	0	16813000
TPVEEVPAAIAPFQGR	16	0	1680.88	A8K6V3;Q15393;B3KQH1;B3KM77	A8K6V3	943	958	SF3B3	Splicing factor 3B subunit 3	yes	2	2.25e-11	157.38		1	13012000	0	13012000
IAGQVAAANKK	11	1	1069.62	B0ZBD0;P39019;Q8WVX7;A0A075B6E2	B0ZBD0	134	144	RPS19	40S ribosomal protein S19	yes	2	0.00020657	157.33		1	128800000	0	128800000
EQGVLSFWR	9	0	1120.57	Q6I9V5;P12236;Q59EI9;P05141;Q6NVC0	Q6I9V5	64	72	SLC25A6;SLC25A5	ADP/ATP translocase 3;ADP/ATP translocase 3, N-terminally processed;ADP/ATP translocase 2;ADP/ATP translocase 2, N-terminally processed	no	2	0.0011306	157.33		1	101620000	0	101620000
LTEQLAGPLR	10	0	1096.62	P42285;A8K6I4;B4E3M6	P42285	924	933	SKIV2L2	Superkiller viralicidic activity 2-like 2	yes	2	0.00073536	157.33		1	24262000	0	24262000
NQSFCPTVNLDK	12	0	1421.66	P46776;E9PJD9;Q9BQQ5;E9PLL6;Q6NZ52	P46776	66	77	RPL27A;L27a	60S ribosomal protein L27a	yes	2	1.45e-05	157.24		1	633770000	0	633770000
FLETVELQISLK	12	0	1418.8	P62906;Q1JQ76	P62906	28	39	RPL10A	60S ribosomal protein L10a;Ribosomal protein	yes	2	1.45e-05	157.24		1	113500000	0	113500000
IEASLQHEITR	11	0	1295.68	Q9Y4I1;A0A8J8YWI7;A0A8I5KTF1;G3V394;A8CDT9;F8WE88;Q59FF5;A0A8I5QKR9;A0A8I5KWE1;A0A8I5QKS7;E7ERV5;H0Y3R0;O95317;Q9UES5;Q9UES4;O95318;Q9UES3;A0A8I5KXP8;A0A8I5KXW9	Q9Y4I1	1397	1407	MYO5A	Unconventional myosin-Va	yes	2	0.00013828	157.24		1	10881000	0	10881000
VNSININQGSITFAGGPGR	19	0	1900.98	F5H6E2;O00159;B7Z3E5	F5H6E2	989	1007	MYO1C	Unconventional myosin-Ic	yes	2	1.1e-18	157.22		1	9050000	0	9050000
YDECLAVYR	9	0	1187.53	V9HWK0;O76094;Q86X80;A0PJJ5;Q71V07;Q0D2M6;D6RDY6;R4GNC1	V9HWK0	125	133	HEL103;SRP72	Signal recognition particle subunit SRP72	yes	2	0.0011368	157.21		1	28007000	0	28007000
KAQLVVIAHDVDPIELVVFLPALCRK	26	2	2942.68	P62424;Q9BY74;Q5T8U2	P62424	151	176	RPL7A;RP-L7a	60S ribosomal protein L7a	yes	3;4;5	1.41e-27	157.12		3	333470000	0	333470000
SETAPAETATPAPVEK	16	0	1597.78	P16401;Q14463	P16401	2	17	HIST1H1B	Histone H1.5	yes	2	9.02e-14	157.03		2	94456000	0	94456000
ILQNEPLPER	10	0	1207.66	A8K622;Q59F99;O95793;Q5JW30;Q6PJX3;Q5JW28;F6UDC6	A8K622	159	168	STAU1	Double-stranded RNA-binding protein Staufen homolog 1	yes	2	0.0012061	156.92		1	212760000	0	212760000
HLTDAYFKK	9	1	1121.59	Q8TBK5;Q8N5Z7;Q9HBB3;Q02878;B4DRX3	Q8TBK5	211	219	RPL6	60S ribosomal protein L6	yes	2	0.00174	156.75		1	92279000	0	92279000
AQLEEASSAR	10	0	1060.51	Q16352	Q16352	152	161	INA	Alpha-internexin	yes	2	0.00075482	156.75		1	41625000	0	41625000
LCAGASEDIR	10	0	1090.51	A0A0A0MRM8;A0A1Y0BRN0;A0A1Y0BRN3;A0A590UJ40;Q9UM54;A0A590UKB0;A0A590UJ75;A0A0D9SGC1;A0A590UK22;A0A5F9ZI03;A0A590UJY4;A0A590UK86;A0A590UK71	A0A0A0MRM8	251	260	MYO6	Unconventional myosin-VI	yes	2	0.00075482	156.75		1	26329000	0	26329000
SLKTQLSQGR	10	1	1116.63	Q8ND56	Q8ND56	172	181	LSM14A	Protein LSM14 homolog A	yes	2	0.0011093	156.75		1	14050000	0	14050000
YQLLQLVEPFGVISNHLILNK	21	0	2437.37	P43243;A8MXP9;A0A0R4J2E8;Q68D11;D6REM6;D6R991;B4DRS1;B3KM87;Q5CZA7;H0Y8T4;B4DF66;D6RBK5;D6RIA2;D6RE02;D6RBI2	P43243	413	433	MATR3;DKFZp686K23100;DKFZp686K0542	Matrin-3	yes	3	5.51e-20	156.73		1	33212000	0	33212000
YGPLSGVNVVYDQR	14	0	1565.78	Q549U1;Q13595	Q549U1	142	155	HSU53209;TRA2A	Transformer-2 protein homolog alpha	yes	2;3	6.21e-08	156.71		2	169730000	0	169730000
LVPTGLDFGQEGFTR	15	0	1635.83	P46087	P46087	539	553	NOP2	Probable 28S rRNA (cytosine(4447)-C(5))-methyltransferase	yes	2	1.39e-06	156.71		1	76457000	0	76457000
GKEDALVTK	9	1	959.529	Q96BS4;P22087;M0R299;M0QXL5;M0R2Q4;B4DLD4;M0R0P1;M0R2U2;M0R1H0;M0R2B0	Q96BS4	40	48	FBL	rRNA 2-O-methyltransferase fibrillarin	yes	2	0.0017155	156.62		1	59002000	0	59002000
LEQGGTADGLR	11	0	1115.56	O43290;B4DDH9	O43290	351	361	SART1	U4/U6.U5 tri-snRNP-associated protein 1	yes	2	0.00014227	156.62		1	25208000	0	25208000
GDVVLQSDHVIETLTK	16	0	1752.93	F5H6E2;O00159;B7Z3E5	F5H6E2	966	981	MYO1C	Unconventional myosin-Ic	yes	2;3	7.66e-08	156.6		2	58482000	0	58482000
VLATVTKPVGGDK	13	1	1283.74	Q8TBK5;Q8N5Z7;Q9HBB3;Q02878;B2R4K7;B4DRX3;F8VZ45;U3KQR5;F8VZA3;F8VWR1;F8VU16	Q8TBK5	88	100	RPL6	60S ribosomal protein L6	yes	2;3	3.97e-06	156.48		2	966650000	0	966650000
GFAFVTFESPADAK	14	0	1485.71	P38159;H3BT71;B4E352;H0Y6E7;H3BR27;A0A1B0GUK8;A8K8A6;O75526;Q8N7X1;Q2VIN3;Q96E39	P38159	50	63	RBMX;RBMXL2;RBMXL3;RBMXL1	RNA-binding motif protein, X chromosome;RNA-binding motif protein, X chromosome, N-terminally processed;RNA-binding motif protein, X-linked-like-2;RNA-binding motif protein, X-linked-like-3;RNA binding motif protein, X-linked-like-1	no	2	1.07e-08	156.48		1	521600000	0	521600000
TIQFVDWCPTGFK	13	0	1597.76	Q53GA7;F5H5D3;Q9BQE3;B7Z1K5;Q8N532;A0A7P0TA31	Q53GA7	340	352	TUBA1C	Tubulin alpha-1C chain	no	2	2.7e-06	156.48		1	40534000	0	40534000
KLYDIDVAK	9	1	1063.59	P62750;H7BY10;K7ERT8;A8MUS3;K7EJV9;K7EMA7	P62750	115	123	RPL23A	60S ribosomal protein L23a	no	2	0.0017631	156.46		1	448630000	0	448630000
SLIPDIKPLAGQEAVVDLHADDSR	24	1	2558.33	S4R3H4;E7EQT4;Q9UKV3;B4DQZ7;G3V3B0;Q69YJ6	S4R3H4	815	838	ACIN1;DKFZp667N107	Apoptotic chromatin condensation inducer in the nucleus	yes	3;4	7.02e-23	156.41		2	103160000	0	103160000
THTTALAGR	9	0	926.493	A0A140VK53;Q9UQ35;I3L4D8;I3L182;Q9UQ39;I3L1I8;A0A087X1W1	A0A140VK53	286	294	SRRM2	Serine/arginine repetitive matrix protein 2	yes	2	0.0011784	156.4		1	99958000	0	99958000
TAATSVPAYEPLDSLDR	17	0	1804.88	A0A499FJY3;A0A087WWP4;Q96T37;A0A494C001	A0A499FJY3	556	572	RBM15	Putative RNA-binding protein 15	yes	2	1.05e-13	156.36		1	23278000	0	23278000
FCADCIITALR	11	0	1338.64	Q99496;X6RFN3	Q99496	71	81	RNF2	E3 ubiquitin-protein ligase RING2	yes	2	0.00014399	156.35		1	30667000	0	30667000
ALANVNIGSLICNVGAGGPAPAAGAAPAGGPAPSTAAAPAEEK	43	0	3807.92	P05386;Q7Z612;Q6ICQ4	P05386	50	92	RPLP1	60S acidic ribosomal protein P1	yes	3;4;5;6	1.05e-36	156.3		4	668870000	0	668870000
FSPNTSQFLLVSSWDTSVR	19	0	2170.07	J3QT28;A0A140VJF3;O43684;J3QSX4	J3QT28	22	40	BUB3	Mitotic checkpoint protein BUB3	yes	2;3	5.09e-09	156.24		2	22241000	0	22241000
KVVGCSCVVVK	11	1	1233.66	P25398	P25398	102	112	RPS12	40S ribosomal protein S12	yes	2	0.00021773	156.16		1	136330000	0	136330000
NIIRPQLK	8	1	980.613	Q01780;B4DKG8;B4DFE4;Q59G73	Q01780	179	186	EXOSC10	Exosome component 10	yes	2	0.0019977	156.16		1	63625000	0	63625000
VLISSLQDCLHGIESK	16	0	1797.93	B4DSU9;F8WJN3;Q16630	B4DSU9	216	231	CPSF6	Cleavage and polyadenylation specificity factor subunit 6	yes	2;3	1.85e-13	156.14		2	44974000	0	44974000
VKADRDESSPYAAMLAAQDVAQR	23	2	2491.21	A0A2R8Y811;P62263;E5RH77	A0A2R8Y811	62	84	RPS14	40S ribosomal protein S14	yes	3;4	1.21e-22	156.05		2	297340000	0	297340000
SAHLQWMVVR	10	0	1225.64	P46779;H0YKD8;H0YMF4;H0YLP6	P46779	2	11	RPL28	60S ribosomal protein L28	yes	2	0.00039673	156.01		8	1692800000	0	1692800000
SQRYESLKGVDPK	13	2	1505.78	Q6IPI1;A0A3B3ITT5;P47914	Q6IPI1	26	38	RPL29	60S ribosomal protein L29	yes	2;3	4.86e-05	156.01		2	219590000	0	219590000
RPFDPNDR	8	1	1015.48	Q16629;A0A0B4J1Z1;B4DEK2;C9JAB2;F8WEA1;Q8NB80	Q16629	98	105	SRSF7	Serine/arginine-rich splicing factor 7	no	2	0.0020517	156.01		1	209000000	0	209000000
AFIPAIDSFGFETDLR	16	0	1797.89	B4DZB1;B3KX19;Q6IBM8;A8KAP3;Q15029;Q8IXJ3	B4DZB1	824	839	U5-116KD;EFTUD2;SNRP116	116 kDa U5 small nuclear ribonucleoprotein component	yes	2	1.86e-13	156.01		1	53492000	0	53492000
GFYDKDSSGWSSSK	14	1	1549.67	O00571;A0A0D9SF53;A0A2R8Y4A4;B5BTY4;A0A2R8YFS5;A0A0D9SG12;A0A2R8YF78;A0A0D9SFB3;A0A2R8Y645;A0A2U3TZJ9;A0A2R8YCW1;A0A2R8YFR4;A0A2R8Y774;Q59GX6;F6S8Q4;A0A2R8YDH3;B4DLU5;B4E3C4;A0A2R8Y650;A0A2R8YCU0;B4DLA0;A0A2R8YF89;A0A087WX09	O00571	51	64	DDX3X	ATP-dependent RNA helicase DDX3X	yes	2;3	1.6e-08	156.01		2	39888000	0	39888000
ALCSFVTEDEVEWMR	15	0	1870.82	P82933;Q86WV4	P82933	351	365	MRPS9	28S ribosomal protein S9, mitochondrial	yes	2	4.05e-09	155.97		1	8071200	0	8071200
KFEEETVK	8	1	1008.51	Q8N5A0;O60841;A0JLR8;Q05CQ1	Q8N5A0	275	282	EIF5B	Eukaryotic translation initiation factor 5B	yes	2	0.0020562	155.95		1	52931000	0	52931000
KPNEGADGQWKK	12	2	1356.68	Q8NC51;Q5VU21;Q63HR1	Q8NC51	310	321	SERBP1;DKFZp686P17171	Plasminogen activator inhibitor 1 RNA-binding protein	yes	3	3.79e-06	155.88		1	39795000	0	39795000
KVTSVVFHPSQDLVFSASPDATIR	24	1	2600.36	Q9UMS4	Q9UMS4	266	289	PRPF19	Pre-mRNA-processing factor 19	yes	3;4	5.43e-23	155.87		2	128830000	0	128830000
AVVGVVAGGGRIDKPILK	18	2	1748.07	P62917;E9PKZ0;E9PKU4;E9PP36	P62917	164	181	RPL8	60S ribosomal protein L8	yes	2;4	1.09e-07	155.86		2	374860000	0	374860000
VFPGSTTEDYNLIVIER	17	0	1951.99	Q13263;B2R8R5;M0R0K9	Q13263	508	524	TRIM28	Transcription intermediary factor 1-beta	yes	2	1.08e-13	155.86		1	18560000	0	18560000
FSPAGPVLSIR	11	0	1142.64	Q6IQ30;Q13310;B1ANR0;A0A7I2V4L7;B1ANR1	Q6IQ30	31	41	PABPC4	Polyadenylate-binding protein;Polyadenylate-binding protein 4	yes	2	0.00014719	155.84		1	49636000	0	49636000
TAATLATHELR	11	0	1182.64	Q8N1G4	Q8N1G4	371	381	LRRC47	Leucine-rich repeat-containing protein 47	yes	2	0.00014719	155.84		1	7974500	0	7974500
EEGAQTLEEDR	11	0	1275.56	Q9BRZ2	Q9BRZ2	429	439	TRIM56	E3 ubiquitin-protein ligase TRIM56	yes	2	0.00014719	155.84		1	6948400	0	6948400
AVVGVVAGGGR	11	0	940.545	P62917;E9PKZ0;E9PKU4;E9PP36	P62917	164	174	RPL8	60S ribosomal protein L8	yes	2	0.00014736	155.82		1	3806200000	0	3806200000
YDWDLLAAR	9	0	1121.55	B4DZB1;B3KX19;Q6IBM8;A8KAP3;Q15029;Q8IXJ3;K7EP67;B3KWY2;K7EJ74	B4DZB1	673	681	U5-116KD;EFTUD2;SNRP116	116 kDa U5 small nuclear ribonucleoprotein component	yes	2	0.0012085	155.82		1	15065000	0	15065000
VLVSGLPPSGSWQDLKDHMR	20	1	2221.13	Q13242;A8K3M9;A0A9L9PY11;A0A9L9PXJ8	Q13242	113	132	SRSF9	Serine/arginine-rich splicing factor 9	yes	3;4	1.12e-19	155.79		2	61750000	0	61750000
LAQFEPSQR	9	0	1074.55	Q08211;Q58F26;Q6PJK6	Q08211	315	323	DHX9	ATP-dependent RNA helicase A	yes	2	0.0012117	155.75		1	408190000	0	408190000
LSESQLSFR	9	0	1065.55	A0A0S2Z4Z0;Q96PK6;B4DNG4	A0A0S2Z4Z0	617	625	RBM14	RNA-binding protein 14	yes	2	0.00014407	155.75		1	0	0	0
VREYELR	7	1	963.514	P62913;Q5VVD0;Q5VVC8;Q08ES8	P62913	89	95	RPL11	60S ribosomal protein L11	no	2	0.0034775	155.75		1	362220000	0	362220000
LILIESR	7	0	842.523	P62277	P62277	115	121	RPS13	40S ribosomal protein S13	yes	2	0.0023683	155.73		2	888520000	0	888520000
DTLMISR	7	0	834.427	P0DOX5;Q6N095;V9HW68;S6B291;Q6GMX6;A0A0A0MS07;Q6N089;Q6MZV7;A8K008;Q6MZQ6;Q5EFE5;Q6PYX1;Q6N094;Q6N097;Q7Z351;Q6N096;P01857;P01860;Q86TT2;A0A9H3ZR93;S6BAN1;A0A9H4DHQ2;S6C4Q7;Q5EBM2;S6BGE5;S6AWD9;S6BGE0;S6B2A6;S6BAM6;Q8NF17;Q6N030;A0A5J6KJ24;Q6MZX7;Q6MZU6;Q6N093;P01861;P01859	P0DOX5	251	257	DKFZp686K03196;HEL-214;IGH@;IGHG1;DKFZp686P15220;DKFZp686C11235;DKFZp686G11190;DKFZp686O01196;DKFZp686H20196;DKFZp686N02209;DKFZp686I15196;IGHG3;FLJ00385;DKFZp686I15212;DKFZp686M24218;DKFZp686C15213;DKFZp686I04196;IGHG4;IGHG2	Ig gamma-1 chain C region;Ig gamma-3 chain C region;Ig gamma-4 chain C region;Ig gamma-2 chain C region	yes	1;2	0.00035112	155.73	3	5	975880000	368130000	607750000
VMLYPSR	7	0	864.453	P18077	P18077	103	109	RPL35A	60S ribosomal protein L35a	yes	2	0.0023683	155.73		4	199270000	0	199270000
NNTALQSVSLR	11	0	1201.64	A0A8Q3SIN5;V9GYM8;A0A5F9ZI21;Q92974;V9GYF5;V9GYG5;V9GZ14;B4DJ49;B7Z977;V9GZ58	A0A8Q3SIN5	102	112	ARHGEF2	Rho guanine nucleotide exchange factor 2	yes	2	0.00014884	155.58		1	11420000	0	11420000
LPGGPTLTFQVK	12	0	1256.71	A8MV53;A0A0A6YYI3;A0A0B4J1V8;Q9NQ55;C9J3W3;C9JHF7	A8MV53	49	60	PPAN;PPAN-P2RY11	Suppressor of SWI4 1 homolog	yes	2	1.57e-05	155.57		1	16531000	0	16531000
LLEQYKEESKK	11	2	1393.75	Q00839;A0A1W2PPS1;B4DLR3;B3KX72;A0A1X7SBS1;A0A1W2PP35;Q96BA7;A0A994J6V2;Q5RI18;A0A1W2PPH7;A0A1W2PQL0;A0A1W2PP34;A0A1W2PPL4;Q7Z4Q5;A0A1W2PQD4	Q00839	665	675	HNRNPU;HNRPU	Heterogeneous nuclear ribonucleoprotein U	yes	2;3	0.00058917	155.53		2	280650000	0	280650000
RTAQEVETYRR	11	2	1407.72	P17844;B5BUE6;J3KTA4;B4DN41;A0A7I2V2S0;Q59E92;A0A7I2V507;Q7Z2V5;J3QRQ7;J3KTQ4;C1IK54;J3QR02	P17844	68	78	DDX5;DKFZp686J01190;DDX5-ETV4 fusion	Probable ATP-dependent RNA helicase DDX5	yes	2;3	4.72e-05	155.53		2	153420000	0	153420000
GFSAEQIAR	9	0	977.493	A0A8I5KUC4;A0A8I5KY62;A0A8I5QJM4;A0A8I5KYH1;A0A8I5QKX7;B4DH58;A0A087WU53;Q9H0U3;Q96SP2	A0A8I5KUC4	160	168	MAGT1	Magnesium transporter protein 1	yes	2	0.0012243	155.51		1	23526000	0	23526000
MPISLQQIR	9	0	1084.61	A0A9L9PXL4;Q86U86;E7EVG2;H0Y5B5	A0A9L9PXL4	426	434	PBRM1	Protein polybromo-1	yes	2	0.0012243	155.51		1	18825000	0	18825000
TPGFSVQSISDFEK	14	0	1540.74	A0A7P0Z4N2;A0A7P0Z434;A0A087WTH8;A0A7P0TAR0;A0A7P0T868;Q9NY61;A0A7P0TBG4	A0A7P0Z4N2	146	159	AATF	Protein AATF	yes	2	1.12e-08	155.47		1	13659000	0	13659000
GYYSPGIVSTR	11	0	1198.6	Q6AHZ7;Q12789;Q6AWA4	Q6AHZ7	1650	1660	DKFZp686A111;GTF3C1;DKFZp686O0870	General transcription factor 3C polypeptide 1	yes	2	0.00035838	155.42		1	18603000	0	18603000
DHAISLSEPR	10	0	1123.56	Q9Y520;E7EPN9	Q9Y520	795	804	PRRC2C	Protein PRRC2C	no	2	0.00080013	155.42		1	17957000	0	17957000
AVLAELPQQVVQYFK	15	0	1731.96	B2RD40;A8K8A4;Q96FN4	B2RD40	506	520	CPNE2	Copine-2	yes	2	4.15e-09	155.42		1	11937000	0	11937000
YEEIDNAPEER	11	0	1363.59	A0A384ME17;P49411	A0A384ME17	95	105	TUFM	Elongation factor Tu, mitochondrial	yes	2	0.00014989	155.42		1	7892700	0	7892700
DQTPDENEEVIVR	13	0	1542.72	Q9Y6M1;F8W930	Q9Y6M1	548	560	IGF2BP2	Insulin-like growth factor 2 mRNA-binding protein 2	yes	2	2.85e-06	155.26		1	39154000	0	39154000
AIVLAAIFR	9	0	972.612	Q7L2E3;H7BXY3	Q7L2E3	886	894	DHX30	Putative ATP-dependent RNA helicase DHX30	yes	2	0.00124	155.19		1	8288800	0	8288800
IESEGLLSLTTQLVK	15	0	1629.92	Q92552;A0A8Q3WKF1;A0A8Q3WKZ8;A0A8Q3SHR4;A0A8Q3WL16;G5EA06;B4DT94;A0A8Q3WK88;A0A8Q3WKI2;Q6PKB3;B4DKI9;Q8N6F2	Q92552	347	361	MRPS27	28S ribosomal protein S27, mitochondrial	yes	2	4.36e-09	155.15		1	20024000	0	20024000
STLLLNLDFGEPPPKK	16	1	1767.98	Q9H9L3	Q9H9L3	2	17	ISG20L2	Interferon-stimulated 20 kDa exonuclease-like 2	yes	2;3	3.51e-08	155.15		2	16923000	0	16923000
CDFTEDQTAEFK	12	0	1489.6	F8W1R7;P60660;G3V1V0;G3V1Y7	F8W1R7	2	13	MYL6	Myosin light polypeptide 6	yes	2	8.14e-06	155.15		1	16434000	0	16434000
FQQAVDAVEEFLR	13	0	1550.77	Q49A26;K7EMM8;K7EQB2	Q49A26	79	91	GLYR1	Putative oxidoreductase GLYR1	yes	2	2.87e-06	155.15		1	11925000	0	11925000
TLPLTGSTFHDQIAMLSHR	19	0	2124.08	Q59EC0;A0A7P0Z4F9;A0A024DAK3;P55265;A0A7P0Z4K3;B7Z8Y3;A0A3B3ISU1	Q59EC0	850	868	ADAR	Double-stranded RNA-specific adenosine deaminase	yes	3;4	2.46e-15	155.11		2	52325000	0	52325000
VELQELNDR	9	0	1114.56	V9HWE1;P08670;Q53HU8;B0YJC4;B3KRK8;A0A1B0GTT5;Q53SB5;P17661;Q45VM7;Q45VM8;Q45VM6;L7RDA5;A0A384NPX1;A5Z217;Q9H319;B4DUI0;A0A7R6M6U0	V9HWE1	105	113	HEL113;VIM;tmp_locus_29;DES	Vimentin;Desmin	yes	2	0.001244	155.1		1	550280000	0	550280000
YRGVSFYEVPPHLFAVADTVYR	22	1	2585.31	F5H6E2;O00159;B7Z3E5;B7Z9C0;I3L501;I3L3Y6;I3L3F5	F5H6E2	80	101	MYO1C	Unconventional myosin-Ic	yes	3;4	5.04e-18	155.08		2	90374000	0	90374000
DANGNSFATR	10	0	1051.47	B2R491;P62701;Q96IR1;Q53HV1;C9JEH7;A4FU11;Q496E4;P22090;Q8TD47;Q53HI6	B2R491	212	221	RPS4X;RPS4Y1;RPS4Y2	40S ribosomal protein S4;40S ribosomal protein S4, X isoform;40S ribosomal protein S4, Y isoform 1;40S ribosomal protein S4, Y isoform 2	yes	2	0.00080979	155.07		1	69728000	0	69728000
LTPYEVDELR	10	0	1233.62	A0A1X7SBZ2;A0A5H1ZRQ2;Q59F66;Q92841;B4DZQ7	A0A1X7SBZ2	144	153	DDX17	Probable ATP-dependent RNA helicase DDX17	yes	2	0.00080979	155.07		1	60277000	0	60277000
SLEIQKPAVAPR	12	1	1307.76	A0A1U9X982;A0A1U9X972;A0A1U9X9A9;A0A1U9X998;A0A1U9X996;A0A1U9X999;A0A1U9X985;A0A1U9X977;A0A1U9X975;A0A1U9X974;A0A1U9X993;P48634;A0A1U9X987;A0A1U9X9A5;A0A1U9X988;B4DZ56	A0A1U9X982	30	41	PRRC2A	Protein PRRC2A	yes	2;3	9.53e-05	155.07		2	38756000	0	38756000
GEETVLGGGTR	11	0	1074.53	Q5T3I0;A8KAG1	Q5T3I0	353	363	GPATCH4	G patch domain-containing protein 4	yes	2	0.00015187	155.07		1	29108000	0	29108000
NLVPGESVYGEKR	13	1	1446.75	Q96BS4;P22087;M0R299;M0QXL5;M0R2Q4;B4DLD4;M0R0P1;M0R2U2;M0R1H0;M0R2B0	Q96BS4	49	61	FBL	rRNA 2-O-methyltransferase fibrillarin	yes	2;3	3.1e-05	155.06		2	71668000	0	71668000
EAHEPLAVADAK	12	0	1249.63	Q9Y2X3;B3KN82;B4DUY3	Q9Y2X3	82	93	NOP58	Nucleolar protein 58	yes	2	5.67e-05	155.06		1	14954000	0	14954000
TVGVEPAADGKGVVVVIK	18	1	1737	P46779;H0YKD8;H0YMF4;Q59F34	P46779	48	65	RPL28	60S ribosomal protein L28	yes	2;3	5.69e-11	155.02		4	583740000	0	583740000
ALDLQQCGLTNEGAK	15	0	1616.78	A0A2R8Y7U5;A8MST6;A0A2U3TZI9;A0A2R8Y5W6;A0A2R8Y432;A0A2R8YCP0;A0A2R8Y7A4;Q5JTW2;A0A2R8Y4C1;B7Z8H9	A0A2R8Y7U5	260	274	CEP78	Centrosomal protein of 78 kDa	yes	2	4.5e-09	155		1	7889800	0	7889800
EVIELPLTNPELFQR	15	0	1796.97	H0YJC0;V9HW24;A0A087X2I1;P62333;B4DR91;H0YJS8	H0YJC0	147	161	PSMC6;HEL-S-73	26S protease regulatory subunit 10B	yes	2	4.5e-09	155		1	7379300	0	7379300
FKGQILMPNIGYGSNK	16	1	1765.92	D3YTB1;F8W727;P62910	D3YTB1	49	64	RPL32	60S ribosomal protein L32	yes	2;3	4.31e-07	154.94		3	180810000	0	180810000
APIRPDIVNFVHTNLRK	17	2	1989.13	P36578;Q59GY2;B4DMJ6;B4DFI6;H3BTP7;H3BU31;B4DP82	P36578	30	46	RPL4	60S ribosomal protein L4	yes	3;4	7.04e-13	154.88		2	832150000	0	832150000
TICSHVQNMIK	11	0	1329.65	Q53Z07;P32969;A0A2R8Y5Y7;D6RAN4;B4E1M5;B4DLV8;H0Y9R4;Q2NKY6	Q53Z07	72	82	RPL9	60S ribosomal protein L9	yes	2;3	1.4e-05	154.85		16	1431200000	0	1431200000
LEDVLPLAFTR	11	0	1272.71	Q5SSJ5;B0QZK4;Q5SWC8	Q5SSJ5	259	269	HP1BP3	Heterochromatin protein 1-binding protein 3	yes	2	0.00015306	154.85		1	88270000	0	88270000
EIPETTPIEEVK	12	0	1383.71	Q8TBL5;Q6P4E2;Q96J85;Q71RC2	Q8TBL5	135	146	LARP4	La-related protein 4	yes	2	1.63e-05	154.84		1	10090000	0	10090000
VHLVGIDIFTGK	12	0	1297.74	I3L397;I3L504;P63241;Q6IS14;F8WCJ1;C9J7B5;C9J4W5;Q9GZV4	I3L397	56	67	EIF5A;EIF5AL1;EIF5A2	Eukaryotic translation initiation factor 5A;Eukaryotic translation initiation factor 5A-1;Eukaryotic translation initiation factor 5A-1-like;Eukaryotic translation initiation factor 5A-2	yes	2;3	1.63e-05	154.81		2	99236000	0	99236000
AVLSLYASGR	10	0	1035.57	I3L4N8;K7EM38	I3L4N8	114	123	ACTG1		yes	2	0.00081932	154.71		1	235150000	0	235150000
ALVQNDTLLQVK	12	0	1340.77	Q92522;A0A994J4R3	Q92522	95	106	H1FX	Histone H1x	yes	2	1.65e-05	154.56		1	237090000	0	237090000
TLQLDNNFEVK	11	0	1319.67	Q9UMS4	Q9UMS4	429	439	PRPF19	Pre-mRNA-processing factor 19	yes	2	0.00015467	154.56		1	63354000	0	63354000
RFPGYDSESKEFNAEVHR	18	2	2167.01	A2RUM7;P46777;A0A2R8Y6J3;B3KTM6;Q59GX9	A2RUM7	179	196	RPL5	60S ribosomal protein L5	yes	4	2.34e-13	154.51		1	20297000	0	20297000
NMGGPYGGGNYGPGGSGGSGGYGGR	25	0	2188.9	A0A7I2V4I6;P22626;A0A7I2V4N1;A0A7I2V3P1;A0A7I2V323;A0A384NL58;A0A024RA28	A0A7I2V4I6	291	315	HNRNPA2B1;HNRPA2B1	Heterogeneous nuclear ribonucleoproteins A2/B1	yes	2	1.22e-17	154.51		1	8360000	0	8360000
IAELSEDDQK	10	0	1146.54	Q53GS0;D2CFK9;Q9BZE4;Q8N4P8;B4DHR2	Q53GS0	296	305	GTPBP4	Nucleolar GTP-binding protein 1	yes	2	0.00082509	154.49		1	61273000	0	61273000
NTEEEGLKYK	10	1	1209.59	Q9NYF8;Q6DCA8;A0A1W2PQ43;E9PQN2;E9PKI6;E9PK91;E9PK09	Q9NYF8	430	439	BCLAF1	Bcl-2-associated transcription factor 1	yes	2	0.0020384	154.49		1	28164000	0	28164000
EVQQTLEELR	10	0	1243.64	B3KPM8;Q8N5C6	B3KPM8	263	272	SRBD1	S1 RNA-binding domain-containing protein 1	yes	2	0.00082509	154.49		1	11097000	0	11097000
LLYCTTGVLLR	11	0	1307.73	Q6P158;B4DKW2;Q59G60;Q7Z478	Q6P158	641	651	DHX57;DHX29	Putative ATP-dependent RNA helicase DHX57;ATP-dependent RNA helicase DHX29	no	2	0.00033198	154.49		1	9826500	0	9826500
LDVTLGPVPEIGGSEAPAPQNKDQK	25	1	2559.32	Q6IB29;H7C2Q8;Q99848;B4DHA6;B4DRX8	Q6IB29	70	94	EBNA1BP2	Probable rRNA-processing protein EBP2	yes	3	3.15e-18	154.42		1	34175000	0	34175000
YPIEHGIITNWDDMEK	16	0	1959.9	D2JYH4;P62736;P63267;B3KW67;B4DUI8;Q13707;C9JFL5;F6UVQ4;F6QUT6;B7Z6I1;F8WB63;B8ZZJ2;P68133;P68032;B7Z6P1;A8K3K1;A6NL76;A0A804HKV3;Q7Z7J6	P68133	71	86	ACTA2;ACTG2;ACTA1;ACTC1	Actin, aortic smooth muscle;Actin, gamma-enteric smooth muscle;Actin, alpha skeletal muscle;Actin, alpha cardiac muscle 1	no	2;3	1.79e-08	154.36		4	512900000	0	512900000
ALIVEPSR	8	0	883.513	A0A7I2V430;A0A7I2V4F0;A3RJH1;Q92499;A0A087X2G1;A0A087WZ71;F1T0B3;A0A7I2YQ77;A0A7I2V2M5;B4DP70;A0A7I2V4J3;A0A7I2V421;A0A7I2V5X8	A0A7I2V430	246	253	DDX1	ATP-dependent RNA helicase DDX1	yes	2	0.0014774	154.35		1	51919000	0	51919000
VLAQYYTVTDEHHR	14	0	1730.84	Q9NX58;A8K3Y5	Q9NX58	336	349	LYAR	Cell growth-regulating nucleolar protein	yes	3;4	2.52e-09	154.28		2	73698000	0	73698000
AEGYAEGDLTLYHR	14	0	1593.74	Q8IY81;B4DKU3	Q8IY81	238	251	FTSJ3	pre-rRNA processing protein FTSJ3	yes	2;3	1.41e-08	154.24		2	43595000	0	43595000
NGAVQTIAQR	10	0	1056.57	A0A8Q3SIP9;P82675;A0A8Q3WKG3;A0A8Q3SHY8;A0A8Q3WKL2;B4DIW8	A0A8Q3SIP9	72	81	MRPS5	28S ribosomal protein S5, mitochondrial	yes	2	0.00083488	154.12		1	18580000	0	18580000
LIGEYGLR	8	0	919.513	P46781;B5MCT8;C9JM19;B7Z732;F2Z3C0;A8MXK4	P46781	31	38	RPS9	40S ribosomal protein S9	yes	2	0.00053756	154.09		1	0	0	0
MCLFAGFQR	9	0	1128.52	Q00839;A0A1W2PPS1;B4DLR3;B3KX72;A0A1X7SBS1;A0A1W2PP35;Q96BA7;A0A994J6V2;Q5RI18;A0A1W2PPH7;A0A1W2PQL0;A0A1W2PP34;A0A1W2PPL4;Q7Z4Q5;A0A1W2PQ74;A0A1W2PRZ7;A0A1W2PQD4	Q00839	593	601	HNRNPU;HNRPU	Heterogeneous nuclear ribonucleoprotein U	yes	2	0.0022514	154.09		1	57662000	0	57662000
WGRDDIENIAR	11	1	1343.66	B7ZAX9;B4DZC0;O60264	B7ZAX9	803	813	SMARCA5	SWI/SNF-related matrix-associated actin-dependent regulator of chromatin subfamily A member 5	yes	2;3	0.00012544	154.05		2	40078000	0	40078000
HGFREGTTPKPK	12	2	1353.72	P61927	P61927	76	87	RPL37	60S ribosomal protein L37	yes	2	9.07e-05	154.05		1	33904000	0	33904000
NKEEAAEYAK	10	1	1151.55	Q96DV6;A2A3R6;P62753;A2A3R5	Q96DV6	202	211	RPS6	40S ribosomal protein S6	yes	2	0.001702	154.01		1	459010000	0	459010000
LIDLHSPSEIVK	12	0	1349.76	P60866;A0A7P0S5H5;G3XAN0	P60866	88	99	RPS20	40S ribosomal protein S20	yes	2;3	1.71e-05	153.97		2	1333500000	0	1333500000
NSSISGPFGSR	11	0	1107.53	Q53FW9;Q13610;B4DNL1;B4DJV5;Q9BV37	Q53FW9	483	493	PWP1	Periodic tryptophan protein 1 homolog	yes	2	0.00015788	153.97		1	46686000	0	46686000
SPGMLEPLGSSR	12	0	1229.61	A0A140VK53;Q9UQ35;O60382;I3L3Q8;A0AUK8	A0A140VK53	2132	2143	SRRM2;KIAA0324	Serine/arginine repetitive matrix protein 2	yes	2	1.71e-05	153.97		1	13725000	0	13725000
LVNTPYVDNSYK	12	0	1411.7	P83111	P83111	383	394	LACTB	Serine beta-lactamase-like protein LACTB, mitochondrial	yes	2	1.71e-05	153.97		1	9532200	0	9532200
VLNSYWVGEDSTYK	14	0	1659.78	P61313;A0A2R8YEM3;E7EQV9;E7ENU7;E7EX53;A0A2R8Y738	P61313	115	128	RPL15	60S ribosomal protein L15;Ribosomal protein L15	yes	2	3e-06	153.95		1	680710000	0	680710000
SGFNLEELEKNNAQSIR	17	1	1947.96	Q9BVP2	Q9BVP2	425	441	GNL3	Guanine nucleotide-binding protein-like 3	yes	3	3.86e-15	153.95		1	33727000	0	33727000
AADRLEQELLR	11	1	1312.71	H6QX63;I3L0U5;Q6PK04	H6QX63	199	209	CCDC137	Coiled-coil domain-containing protein 137	yes	3	3.67e-05	153.95		1	9367300	0	9367300
GRPYTLSVALPGSILDNAQSPELR	24	1	2553.36	Q5T280	Q5T280	70	93	C9orf114	Putative methyltransferase C9orf114	yes	3	1.19e-17	153.88		1	27329000	0	27329000
DYFEEYGKIDTIEIITDR	18	1	2219.06	A0A7I2V4I6;P22626;A0A7I2V4N1;A0A7I2V3P1;A0A7I2V323;A0A7I2V4S4;A0A7I2V3P7;A0A384NL58;A0A087WUI2;A0A024RA28;I6L957;A0A7I2V4N0;A0A7I2YQN4	A0A7I2V4I6	130	147	HNRNPA2B1;HNRPA2B1	Heterogeneous nuclear ribonucleoproteins A2/B1	yes	3	6.32e-13	153.86		1	36770000	0	36770000
MLQDGCELR	9	0	1120.5	Q8IV48;B4DWF4	Q8IV48	309	317	ERI1	3-5 exoribonuclease 1	yes	2	0.0013059	153.78		4	43677000	0	43677000
SLSYSPVER	9	0	1036.52	A0A140VK53;Q9UQ35;I3L4U6;Q5JPB4	A0A140VK53	2690	2698	SRRM2;DKFZp667L0421	Serine/arginine repetitive matrix protein 2	yes	2	0.0013091	153.71		1	183010000	0	183010000
LIKDGLIIR	9	1	1039.68	J3QR09;J3KTE4;A0A7I2YQG2;P84098;Q53G49;Q8IWR8;A0A7I2V4U6;A0A7I2V2L0;A0A7I2V512	J3QR09	41	49	RPL19	Ribosomal protein L19;60S ribosomal protein L19	yes	2	0.0019237	153.71		2	152530000	0	152530000
LQAEEVAQQK	10	0	1142.59	Q15149;A0A8I5KSD5;A0A8I5KUE3;A0A8I5KYZ1;E9PMV1	Q15149	1783	1792	PLEC	Plectin	yes	2	0.00084564	153.71		1	17594000	0	17594000
KRTELFIAAEGIHTGQFVYCGK	22	2	2524.29	P62917;E9PKZ0;E9PKU4;G3V1A1;B4DVG7	P62917	71	92	RPL8	60S ribosomal protein L8	yes	3;4	3.41e-17	153.56		2	151570000	0	151570000
FLVQNIHTLAELK	13	0	1524.87	Q8TDN6;A0JLQ5;B4E0B8	Q8TDN6	141	153	BRIX1;BXDC2	Ribosome biogenesis protein BRX1 homolog	yes	2;3	2.27e-05	153.54		2	62777000	0	62777000
PGPTPSGTNVGSSGR	15	0	1369.66	Q53FA5;P60468	Q53FA5	2	16	SEC61B	Protein transport protein Sec61 subunit beta	yes	2	5.9e-09	153.54		1	17992000	0	17992000
TLFLGNLDITVTESDLR	17	0	1906	A0A499FJY3;A0A087WWP4;Q96T37;A0A494C001	A0A499FJY3	331	347	RBM15	Putative RNA-binding protein 15	yes	2	1.15e-11	153.38		1	7293500	0	7293500
ALTSFLPAPTQLSQDQLEAEEK	22	0	2415.22	Q6I9S2;Q13573;Q0D2M5;Q6P151;G3V3A4;B4DEG7;G3V5R3	Q6I9S2	2	23	SNW1	SNW domain-containing protein 1	yes	3	3.45e-20	153.36		2	51393000	0	51393000
GGNRFEPYANPTKR	14	2	1605.8	P52272;M0R019;B4DEG4;M0R2T0;M0R0N3;M0QYQ7;M0R0Y6	P52272	57	70	HNRNPM	Heterogeneous nuclear ribonucleoprotein M	yes	2;3	3.68e-06	153.34		2	72975000	0	72975000
TTTVNIGSISTADGSALVK	19	0	1833.97	A0A8I5KRG4;A0A8I5KVC8;Q96B26;A0A8I5QJI7;A0A8I5KRX4;Q5JXM0	A0A8I5KRG4	34	52	EXOSC8;DKFZp564C0482	Exosome complex component RRP43	yes	2	1.09e-13	153.32		1	26779000	0	26779000
KIQNFAK	7	1	847.492	B3KRK2;Q9UJV9;Q53HI2	B3KRK2	255	261	DDX41	Probable ATP-dependent RNA helicase DDX41	yes	2	0.004495	153.26		1	30782000	0	30782000
TAITVEHLAIK	11	0	1194.7	Q9NR30;A0A8I5KNN2;A0A8I5KNP3;A0A8I5KYZ4;A0A8I5KND9	Q9NR30	407	417	DDX21	Nucleolar RNA helicase 2	yes	2	0.00016185	153.24		1	92894000	0	92894000
LSFYETGEIPR	11	0	1310.65	A0PJ92;A0A494C128;A8K9K6;O00567;H0Y653;H0YDU4	A0PJ92	401	411	NOP56	Nucleolar protein 56	yes	2	0.00016185	153.24		1	32364000	0	32364000
TGVHHYSGNNIELGTACGK	19	0	2013.93	P62888;E5RI99;A0A0B4J213	P62888	69	87	RPL30	60S ribosomal protein L30	yes	2;3;4	1.03e-08	153.2		3	659120000	0	659120000
ALTVAHELLCNKPEEEK	17	1	1980	B2R5U7;Q03701	B2R5U7	365	381	CEBPZ	CCAAT/enhancer-binding protein zeta	yes	3	2.91e-12	153.2		1	15775000	0	15775000
IPDWFLNR	8	0	1059.55	P62269;J3JS69	P62269	79	86	RPS18	40S ribosomal protein S18	yes	2	0.001563	153.15		1	236920000	0	236920000
KTPCGEGSKTWDR	13	2	1520.7	P60866;A0A7P0S5H5;G3XAN0	P60866	67	79	RPS20	40S ribosomal protein S20	yes	2;3	7.54e-06	153.11		2	117830000	0	117830000
TGTAYTFFTPNNIK	14	0	1573.78	P17844;B5BUE6;J3KTA4;B4DN41;B4DNG2;A0A0G2JLI4	P17844	438	451	DDX5	Probable ATP-dependent RNA helicase DDX5	yes	2	1.7e-08	153.1		1	154920000	0	154920000
VLTVINQTQK	10	0	1142.67	P42766;F2Z388	P42766	57	66	RPL35	60S ribosomal protein L35	yes	2	0.00086245	153.08		1	708820000	0	708820000
DGVGMVEYLR	10	0	1137.55	Q13242;A0A9L9PX63;A8K3M9;A0A9L9PY11;A0A9L9PXJ8;H0YIB4	Q13242	145	154	SRSF9	Serine/arginine-rich splicing factor 9	yes	2	0.00086225	153.08		2	57086000	0	57086000
EVLQLQEEVK	10	0	1213.66	Q9BYN8	Q9BYN8	156	165	MRPS26	28S ribosomal protein S26, mitochondrial	yes	2	0.00086225	153.08		1	28114000	0	28114000
CGVQSFYTPR	10	0	1213.56	Q7Z7K6	Q7Z7K6	219	228	CENPV	Centromere protein V	yes	2	0.00086225	153.08		1	24427000	0	24427000
LLEQYKEESK	10	1	1265.65	Q00839;A0A1W2PPS1;B4DLR3;B3KX72;A0A1X7SBS1;A0A1W2PP35;Q96BA7;A0A994J6V2;Q5RI18;A0A1W2PPH7;A0A1W2PQL0;A0A1W2PP34;A0A1W2PPL4;Q7Z4Q5;A0A1W2PQD4	Q00839	665	674	HNRNPU;HNRPU	Heterogeneous nuclear ribonucleoprotein U	yes	2;3	0.00030635	153.05		2	202710000	0	202710000
ALAVVYGPHEIR	12	0	1323.73	A0A994J4D9;Q9NPD3;E9PPI9	A0A994J4D9	48	59	EXOSC4	Exosome complex component RRP41	yes	2;3	3.21e-05	153.05		2	102820000	0	102820000
NSMPASSFQQQK	12	0	1351.62	Q9Y383;B3KSL5;A0A0A6YYJ8;B3KRR1;Q1W6G4;Q9NQ29;Q53G47;B8ZZ10;A8MYV2	Q9Y383	175	186	LUC7L2;LUC7L	Putative RNA-binding protein Luc7-like 2;Putative RNA-binding protein Luc7-like 1	no	2	1.79e-05	153.05		2	72422000	0	72422000
EVDEQMLNVQNK	12	0	1445.68	P07437;A0A384NYT8;Q5JP53;Q5SU16;B7ZAF0;Q6LC01;B4DY90;Q5ST81;A0A384MEE3;Q13885;B2R6L0;B7ZAK1;B4DQN9;Q9BVA1;Q9BUU9;B4E052;O43209;B4DMU8;B4DXZ5;Q96B85;B4DMJ5;B7Z4N1;Q9UGA2;Q1KSF8;Q6P602;A4UCT2;P68371;Q8IWP6;Q8IZ29;Q8N6N5;B3KML9;Q96HX0	P07437	325	336	TUBB;TUBB2A;TUBB2B;DKFZp566F223;XTP3TPATP1;TUBB4B;TUBB2C	Tubulin beta chain;Tubulin beta-2A chain;Tubulin beta-2B chain;Tubulin beta-4B chain	no	2	1.79e-05	153.05		1	23361000	0	23361000
SLYYYIQQDTK	11	0	1420.69	P07355;H0YMW4;A0A024R5Z7;V9HW65;B4DNH8;A6NMY6;H0YL33	P07355	314	324	ANXA2;HEL-S-270;ANXA2P2	Annexin A2;Annexin;Putative annexin A2-like protein	yes	2	0.00016295	153.05		1	17708000	0	17708000
LVDEEPQLTKR	11	1	1326.71	A0A090N7X1;A0A090N7Y2;Q9UG63	A0A090N7X1	609	619	ABCF2	ATP-binding cassette sub-family F member 2	yes	2	0.00024438	153.05		1	13300000	0	13300000
RAFLIEEQK	9	1	1132.62	P49207;Q5MK14	P49207	93	101	RPL34	60S ribosomal protein L34	yes	2	0.0020106	153.04		1	338960000	0	338960000
DGYDYDGYR	9	0	1122.43	J3KTL2;Q07955;Q59FA2;A8K1L8	J3KTL2	75	83	SRSF1	Serine/arginine-rich splicing factor 1	yes	2	0.0013406	153.04		2	170070000	0	170070000
FLICTDVAAR	10	0	1164.6	A0A7I2V430;A0A7I2V4F0;A3RJH1;Q92499;A0A087X2G1;A0A087WZ71;F1T0B3;A0A7I2V2M5;B4DP70	A0A7I2V430	525	534	DDX1	ATP-dependent RNA helicase DDX1	yes	2	0.00086349	153.04		1	73828000	0	73828000
ELLIIGGVAAR	11	0	1110.68	A0A7I2V430;A0A7I2V4F0;A3RJH1;Q92499;A0A087X2G1;A0A087WZ71;F1T0B3;A0A7I2YQ77;A0A7I2V2M5;B4DP70;A0A7I2V4J3;A0A7I2V421	A0A7I2V430	277	287	DDX1	ATP-dependent RNA helicase DDX1	yes	2	0.000163	153.04		1	67329000	0	67329000
GLAVFISDIR	10	0	1089.62	O95782;B4DXJ6;A0A8I5KPP9;B7Z5S9;O94973;M0R2D9;A0A8I5KV06;B3KMI7;B7Z1Q4	O95782	12	21	AP2A1;AP2A2	AP-2 complex subunit alpha-1;AP-2 complex subunit alpha-2	yes	2	0.00086349	153.04		1	41042000	0	41042000
ENFSNVSLR	9	0	1064.53	B4E3H1;B4E3N7;Q659E9;B4DXQ4;O95425;A0A6I8PIX7;A0A0J9YWY6	O95425	1416	1424	DKFZp586H1823;SVIL	Supervillin	no	2	0.0013406	153.04		1	39359000	0	39359000
RLASTSDIEEK	11	1	1247.64	B2RAH5;O14974;F8VZN8;H0YIS4;H0YHI8;A0A3B3ISH4	B2RAH5	504	514	PPP1R12A	Protein phosphatase 1 regulatory subunit;Protein phosphatase 1 regulatory subunit 12A	yes	2	0.00024498	152.97		1	12256000	0	12256000
TLPADVQNYYSR	12	0	1425.69	B2RA91;F8VXG7;Q99590	B2RA91	838	849	SCAF11	Protein SCAF11	yes	2	1.8e-05	152.97		1	11243000	0	11243000
LEVQATDREENK	12	1	1430.7	P11387;B9EG90;A0A7P0T852;Q9BVT2	P11387	701	712	TOP1	DNA topoisomerase 1	yes	2;3	4.3e-05	152.97		2	10430000	0	10430000
YHTSQSGDEMTSLSEYVSR	19	0	2175.94	P08238;B4DMA2;B4DGL0;Q9H6X9;A8K3W9	P08238	457	475	HSP90AB1	Heat shock protein HSP 90-beta	yes	3	2.36e-14	152.9		1	12151000	0	12151000
VLITTLITAGR	11	0	1156.72	Q9HCE1;A0A8I5KXC3;B7Z700;Q5JR04;A0A8I5KZ07;B3KQ43	Q9HCE1	618	628	MOV10	Putative helicase MOV-10	yes	2	0.00016382	152.89		1	103270000	0	103270000
GFAFVTFDDHDTVDK	15	0	1712.77	A0A7I2V2R3;A0A7I2V5D8;A0A384NL63;P51991;B4E3E6;B4DDB6;A0A7I2V4J6;A0A7I2V4G0;A0A7I2V402	A0A7I2V2R3	168	182	HNRNPA3;HNRPA3	Heterogeneous nuclear ribonucleoprotein A3	yes	2;3	1.92e-06	152.85		2	106720000	0	106720000
LHNAIEGGTQLSR	13	0	1394.73	O60832;A0A8Q3SIY6;A0A8Q3SIS9;A0A8Q3SJE8;A0A8Q3WLC8;U5UA77;A0A8Q3SIX2;C9IYT0;A0A8Q3WLE4;A0A8Q3WLW8;A0A8Q3WLD1	O60832	159	171	DKC1	H/ACA ribonucleoprotein complex subunit 4	yes	2;3	3.27e-06	152.7		2	46631000	0	46631000
LFPDTPLALDANKK	14	1	1541.85	Q12906;F4ZW64;F4ZW66;F4ZW65;A8K590;B4DFG4;B4DDF3	Q12906	588	601	ILF3	Interleukin enhancer-binding factor 3	yes	2;3	1.22e-06	152.67		2	80848000	0	80848000
AQSLVISPPAPSPR	14	0	1418.79	P46013;Q70L73	P46013	573	586	MKI67	Antigen KI-67	yes	2	1.81e-08	152.64		1	12099000	0	12099000
KPATSYVR	8	1	920.508	P46779;H0YKD8	P46779	72	79	RPL28	60S ribosomal protein L28	yes	2	0.0023993	152.63		1	1972100000	0	1972100000
AFLIEEQK	8	0	976.523	P49207;Q5MK14	P49207	94	101	RPL34	60S ribosomal protein L34	yes	2	0.0015998	152.63		1	1949800000	0	1949800000
DDEVQVVR	8	0	958.472	Q6IBH6;P61254;J3QRI7;J3QQQ9;J3QQV1;J3QRC4;Q9UNX3;E5RIT6	Q6IBH6	52	59	RPL26;RPL26L1	60S ribosomal protein L26;60S ribosomal protein L26-like 1	no	2	0.0015998	152.63		1	417800000	0	417800000
GLAAALLLCQNK	12	0	1270.71	O43290;B4DDH9	O43290	637	648	SART1	U4/U6.U5 tri-snRNP-associated protein 1	yes	2	1.83e-05	152.59		1	52520000	0	52520000
GRVFEVSLADLQNDEVAFRK	20	2	2292.19	Q6NXR8;P61247;A8K4W0;D6RG13;B7Z3M5;E9PFI5;D6RAT0;H0Y8L7;D6RB09;D6RAS7;D6RED7;D6RI02;D6RGE0	Q6NXR8	64	83	RPS3A	40S ribosomal protein S3a	yes	4	1.4e-14	152.58		1	97396000	0	97396000
INFDKYHPGYFGK	13	1	1584.77	P46776;Q9BQQ5;E9PLL6;Q6NZ52	P46776	43	55	RPL27A;L27a	60S ribosomal protein L27a	yes	2;3	9.12e-06	152.54		2	1042800000	0	1042800000
ATDTSQGELVHPK	13	0	1381.68	Q5SSJ5;B0QZK9;B0QZK8	Q5SSJ5	2	14	HP1BP3	Heterochromatin protein 1-binding protein 3	yes	2	9.25e-06	152.54		1	87610000	0	87610000
KESEFDDEPK	10	1	1222.54	Q9Y2W1;A0A3B3ITZ9	Q9Y2W1	442	451	THRAP3	Thyroid hormone receptor-associated protein 3	yes	2	0.0013148	152.54		1	17030000	0	17030000
AEFTSYKETASSR	13	1	1475.69	Q86V48;E5RHU7;E5RFK8;Q05DE3	Q86V48	2	14	LUZP1	Leucine zipper protein 1	yes	2	5.95e-06	152.54		1	13272000	0	13272000
EQWIQDAEECDR	12	0	1577.64	O94906	O94906	504	515	PRPF6	Pre-mRNA-processing factor 6	yes	2	1.83e-05	152.54		1	9471500	0	9471500
LFHNTPGHR	9	0	1077.55	E9PF19;B4DY50;A0A0S2Z5F3;Q8N2L6;B2RB52;A0A384MDS4;Q9Y4P3;B4DY59;Q96E41	E9PF19	362	370	TBL2	Transducin beta-like protein 2	yes	2	0.00017101	152.47		1	0	0	0
KFLETVELQISLK	13	1	1546.9	P62906;Q1JQ76	P62906	27	39	RPL10A	60S ribosomal protein L10a;Ribosomal protein	yes	2;3	1.47e-06	152.47		2	125470000	0	125470000
[truncated: 5,081 more rows]
