# Supplementary material for: PRMT1‐Mediated SWI/SNF Complex Recruitment via SMARCC1 Drives IGF2BP2 Transcription to Enhance Carboplatin Resistance in Head and Neck Squamous Cell Carcinoma
Source: Adv Sci (Weinh). 2025 Apr 24;12(22):2417460. doi: 10.1002/advs.202417460 (PMC12165065; doi:10.1002/advs.202417460)
Supplement: Supplementary file 7 — Supplemental Table 6 [file ADVS-12-2417460-s003.xlsx]

## Sheet: IGF2BP2 potential TFs
Supplementary Table S6.1 85 potential TFs binding at the IGF2BP2 promoter by JASPAR TFBS
ZNF468
GCM1::ELK1
ZNF281
ZNF530
ZNF467
ZNF148
PATZ1
ZNF543
ZNF141
ZNF513
HNF4A
CEBPZ
MAZ
ZBED4
ZNF257
EGR1
KLF12
KLF10
KLF15
SP1
SP2
SP4
ZKSCAN5
HNF4G
KLF14
ZNF273
TFAP2A
KLF4
KLF7
ZNF366
ETS2
SP9
KLF1
ZNF263
SP5
ZNF28
ETV3
TFAP2B
TFAP2C
ETS1
ETV5
ETV4
KLF5
FEZF2
KLF11
FEV
E2F6
EHF
FLI1
E2F4
E2F1
ERG
ETV1
ZNF417
TFAP2E
E2F8
KLF2
HES2
TCFL5
ZNF462
NR2F2
ESR2
ZNF770
ZNF264
HES1
ZNF768
ELK4
ZNF30
VEZF1
MSANTD3
THAP1
TFDP1
ZNF333
SOX4
IKZF2
ZBTB21
SOX10
ZNF548
SMAD2
MEIS3
MEIS2
NONO
ZSCAN20
ZNF337
NR2C1

## Sheet: IGF2BP2 TFs correlations
Supplementary Table S6 correlation between 17 potential TFs and IGF2BP2 mRNA levels in TCGA-HNSC
Gene1	Gene2	Correlation	pValue
IGF2BP2	E2F4	0.502335	2.80681e-34
IGF2BP2	ETV4	0.407761	0
IGF2BP2	ZNF263	0.262596	1.43685e-09
IGF2BP2	E2F6	0.255898	4.35525e-09
IGF2BP2	TFAP2A	0.22758	1.9285e-07
IGF2BP2	MAZ	0.210487	1.5251e-06
IGF2BP2	TFAP2C	0.191713	1.22806e-05
IGF2BP2	ERG	0.189093	1.5617e-05
IGF2BP2	ETS1	0.152914	0.00050418
IGF2BP2	HNF4A	0.132322	0.00262271
IGF2BP2	NR2F2	0.107634	0.014569
IGF2BP2	EGR1	0.0861812	0.0506473
IGF2BP2	E2F1	0.0501287	0.25605
IGF2BP2	ETV1	0.0348634	0.429824
IGF2BP2	KLF4	0.0316085	0.474019
IGF2BP2	FLI1	-0.0799862	0.0697384
IGF2BP2	KLF1	-0.107884	0.014306

## Sheet: PRMT1 TFs correlations
Supplementary Table S16 correlation between 29 potential TFs and PRMT1 mRNA levels in TCGA-HNSC
Gene1	Gene2	Correlation	pValue
PRMT1	NFYB	0.453529	0
PRMT1	TEAD4	0.367322	1.21649e-19
PRMT1	JUND	0.291021	2.04532e-11
PRMT1	PBX2	0.275922	2.24771e-10
PRMT1	MAZ	0.275513	2.39408e-10
PRMT1	NFYA	0.269253	6.19596e-10
PRMT1	SP2	0.224395	2.87023e-07
PRMT1	ZNF384	0.201032	4.4664e-06
PRMT1	NFYC	0.171893	9.04152e-05
PRMT1	CREB1	0.14332	0.0011086
PRMT1	BATF	0.139843	0.00147877
PRMT1	SP1	0.137275	0.00180831
PRMT1	GABPA	0.129778	0.00319342
PRMT1	SPI1	0.0764168	0.0831863
PRMT1	STAT3	0.0731747	0.0971497
PRMT1	BHLHE40	0.0679657	0.123431
PRMT1	MNT	0.0601799	0.172631
PRMT1	EGR1	0.0581252	0.187781
PRMT1	MYOD1	0.0333878	0.449614
PRMT1	STAT1	0.0257967	0.559034
PRMT1	ELF1	-0.0189084	0.668581
PRMT1	FOSL2	-0.0407315	0.356158
PRMT1	KLF5	-0.0559854	0.204575
PRMT1	ERG	-0.0610771	0.166364
PRMT1	CEBPA	-0.0764995	0.0828519
PRMT1	FOS	-0.0777897	0.0777847
PRMT1	KLF4	-0.126474	0.00406658
PRMT1	VDR	-0.150018	0.000644712
PRMT1	NFE2	-0.243195	2.27463e-08
