# Supplementary material for: PRMT1‐Mediated SWI/SNF Complex Recruitment via SMARCC1 Drives IGF2BP2 Transcription to Enhance Carboplatin Resistance in Head and Neck Squamous Cell Carcinoma
Source: Adv Sci (Weinh). 2025 Apr 24;12(22):2417460. doi: 10.1002/advs.202417460 (PMC12165065; doi:10.1002/advs.202417460)
Supplement: Supplementary file 8 — Supplemental Table 7 [file ADVS-12-2417460-s006.xlsx]

## Sheet: Sheet1
Supplementary Table S7. Differential binding peaks from CUT&Tag analysis (HA-PBX2 TU177 cells vs. IgG TU177 cells)
chr	start	end	length	abs_summit	pileup	-LOG10(pvalue)	fold_enrichment	-LOG10(qvalue)	name	GeneFeature	GeneInside	Gene	GO	KEGG	map	NR	Transcription_factor
1	451188	451662	475	451463	9.42	9.83801	6.98676	5.98293	PBX2_peak_1	ENSG00000237094:intron;OR4F29:exon	OR4F29:1:450739-451678:-:253	OR4F29(ENSG00000284733)	34;GO:0003008,biological_process system process;GO:0003674,molecular_function molecular_function;GO:0004888,molecular_function transmembrane signaling receptor activity;GO:0005575,cellular_component cellular_component;GO:0005623,cellular_component cell;GO:0005886,cellular_component plasma membrane;GO:0007154,biological_process cell communication;GO:0007165,biological_process signal transduction;G…	OLFR; olfactory receptor; K04257	map04740	NP_001005224.1 olfactory receptor 4F3/4F16/4F29 [Homo sapiens]	zf-C2H2
1	686235	686630	396	686384	9.51	6.95302	5.25407	3.28535	PBX2_peak_2	ENSG00000230021:intron;OR4F16:exon	OR4F16:1:685678-686673:-:241	OR4F16(ENSG00000284662)	34;GO:0003008,biological_process system process;GO:0003674,molecular_function molecular_function;GO:0004888,molecular_function transmembrane signaling receptor activity;GO:0005575,cellular_component cellular_component;GO:0005623,cellular_component cell;GO:0005886,cellular_component plasma membrane;GO:0007154,biological_process cell communication;GO:0007165,biological_process signal transduction;G…	OLFR; olfactory receptor; K04257	map04740	NP_001005224.1 olfactory receptor 4F3/4F16/4F29 [Homo sapiens]	NA
1	861821	862065	245	861901	5.23	4.89021	4.17951	1.4031	PBX2_peak_3	ENSG00000288531:intron	ENSG00000288531:1:860225-868202:+:1717	ENSG00000288531(ENSG00000288531)	NA	NA	NA	NA	NA
1	4064082	4064363	282	4064132	5.15	4.05184	3.61959	0.66862	PBX2_peak_4	intergenic	ENSG00000284703:1:4012920-4019508:-:-44714	ENSG00000284703(ENSG00000284703)	NA	NA	NA	NA	NA
1	4064711	4064924	214	4064892	6.19	5.29122	4.38007	1.76562	PBX2_peak_5	intergenic	ENSG00000284703:1:4012920-4019508:-:-45309	ENSG00000284703(ENSG00000284703)	NA	NA	NA	NA	NA
1	4066258	4066639	382	4066439	5.06	4.46508	3.81947	1.03339	PBX2_peak_6	intergenic	ENSG00000284703:1:4012920-4019508:-:-46940	ENSG00000284703(ENSG00000284703)	NA	NA	NA	NA	NA
1	4067400	4067881	482	4067404	7.68	5.06007	4.38771	1.55743	PBX2_peak_7	intergenic	ENSG00000284703:1:4012920-4019508:-:-48132	ENSG00000284703(ENSG00000284703)	NA	NA	NA	NA	NA
1	5736730	5738245	1516	5738067	9.42	4.33257	3.47364	0.91089	PBX2_peak_8	intergenic	ENSG00000236948:1:5561708-5668295:-:-69192	ENSG00000236948(ENSG00000236948)	NA	NA	NA	NA	NA
1	5992375	5992713	339	5992563	36.72	4.24019	1.98548	0.83165	PBX2_peak_9	KCNAB2:five_prime_UTR;KCNAB2:exon;NPHP4:Promoter	NPHP4:1:5862810-5992473:-:-70	NPHP4(ENSG00000131697)	171;GO:0000003,biological_process reproduction;GO:0001654,biological_process eye development;GO:0001894,biological_process tissue homeostasis;GO:0001895,biological_process retina homeostasis;GO:0003674,molecular_function molecular_function;GO:0005198,molecular_function structural molecule activity;GO:0005575,cellular_component cellular_component;GO:0005622,cellular_component intracellular;GO:0005…	NA	NA	AAH40520.1 NPHP4 protein [Homo sapiens]; CAB55906.1 hypothetical protein, partial [Homo sapiens]; NP_055917.1 nephrocystin-4 isoform a [Homo sapiens]; PNI31497.1 NPHP4 isoform 7 [Pan troglodytes]	NA
1	6784642	6785441	800	6785215	114.62	31.4965	3.72971	26.9568	PBX2_peak_10	CAMTA1-DT:Promoter;CAMTA1:Promoter	CAMTA1-DT:1:6783891-6784843:-:-198	CAMTA1-DT(ENSG00000237436)	NA	NA	NA	NA	NA
1	8018864	8019469	606	8019384	11.86	7.2277	5.18667	3.54041	PBX2_peak_11	ERRFI1:intron	ERRFI1:1:8004403-8026309:-:7143	ERRFI1(ENSG00000116285)	241;GO:0001817,biological_process regulation of cytokine production;GO:0001818,biological_process negative regulation of cytokine production;GO:0001932,biological_process regulation of protein phosphorylation;GO:0001933,biological_process negative regulation of protein phosphorylation;GO:0001944,biological_process vasculature development;GO:0003674,molecular_function molecular_function;GO:0005096…	NA	NA	NP_061821.1 ERBB receptor feedback inhibitor 1 [Homo sapiens]; PNI39858.1 ERRFI1 isoform 2 [Pan troglodytes]; PNI39859.1 ERRFI1 isoform 3 [Pan troglodytes]; PNI39860.1 ERRFI1 isoform 4 [Pan troglodytes]; PNI39861.1 ERRFI1 isoform 5 [Pan troglodytes]	NA
1	8047803	8048193	391	8048191	12.74	3.5627	2.74714	0.25454	PBX2_peak_12	ENSG00000238290:intron	ENSG00000232848:1:8057244-8058463:-:10465	ENSG00000232848(ENSG00000232848)	NA	NA	NA	NA	NA
1	8077239	8077517	279	8077341	19.02	7.99138	4.00326	4.24872	PBX2_peak_13	ENSG00000238290:intron	ENSG00000232848:1:8057244-8058463:-:-18914	ENSG00000232848(ENSG00000232848)	NA	NA	NA	NA	NA
1	8090613	8092203	1591	8091653	21.46	11.6002	5.51559	7.65556	PBX2_peak_14	ENSG00000238290:intron	ENSG00000232848:1:8057244-8058463:-:-32944	ENSG00000232848(ENSG00000232848)	NA	NA	NA	NA	NA
1	8092518	8093050	533	8092651	18.23	8.483	4.41982	4.70686	PBX2_peak_15	ENSG00000238290:intron	ENSG00000232848:1:8057244-8058463:-:-34320	ENSG00000232848(ENSG00000232848)	NA	NA	NA	NA	NA
1	8094408	8094662	255	8094590	21.55	6.24072	3.15605	2.62654	PBX2_peak_16	ENSG00000238290:intron	ENSG00000232848:1:8057244-8058463:-:-36071	ENSG00000232848(ENSG00000232848)	NA	NA	NA	NA	NA
1	8096437	8096724	288	8096469	15.18	4.1611	2.69636	0.76027	PBX2_peak_17	ENSG00000238290:intron	ENSG00000232848:1:8057244-8058463:-:-38117	ENSG00000232848(ENSG00000232848)	NA	NA	NA	NA	NA
1	8121254	8121681	428	8121534	13	5.5979	3.98406	2.04464	PBX2_peak_18	ENSG00000238290:exon	ENSG00000232848:1:8057244-8058463:-:-63004	ENSG00000232848(ENSG00000232848)	NA	NA	NA	NA	NA
1	8193908	8194298	391	8193985	8.29	6.89077	5.25288	3.22909	PBX2_peak_19	intergenic	ENSG00000229305:1:8189823-8192770:+:4279	ENSG00000229305(ENSG00000229305)	NA	NA	NA	NA	NA
1	8703493	8703829	337	8703586	53.21	10.3802	2.71054	6.49805	PBX2_peak_20	RERE:intron	RPL7P11:1:8750429-8751087:+:-46768	RPL7P11(ENSG00000234619)	NA	NA	NA	NA	NA
1	8704709	8705575	867	8705315	15.7	6.84932	4.14432	3.18865	PBX2_peak_21	RERE:intron	RPL7P11:1:8750429-8751087:+:-45287	RPL7P11(ENSG00000234619)	NA	NA	NA	NA	NA
1	8707026	8707857	832	8707296	64.03	50.568	11.892	45.6814	PBX2_peak_22	RERE:intron	RPL7P11:1:8750429-8751087:+:-42988	RPL7P11(ENSG00000234619)	NA	NA	NA	NA	NA
1	8712352	8713130	779	8712924	34.02	13.3826	4.3775	9.36071	PBX2_peak_23	RERE:intron	RPL7P11:1:8750429-8751087:+:-37688	RPL7P11(ENSG00000234619)	NA	NA	NA	NA	NA
1	8878679	8879238	560	8878940	94.82	33.001	4.56285	28.4277	PBX2_peak_24	ENO1-AS1:exon	ENO1-AS1:1:8878834-8879894:+:124	ENO1-AS1(ENSG00000230679)	NA	NA	NA	NA	NA
1	8970986	8971124	139	8971121	8.64	3.62443	3.21195	0.30588	PBX2_peak_25	CA6:intron	RN7SL451P:1:8979575-8979874:-:8819	RN7SL451P(ENSG00000265141)	NA	NA	NA	NA	NA
1	11339910	11340218	309	11340042	11.08	7.68861	5.16067	3.96216	PBX2_peak_26	intergenic	ENSG00000284646:1:11311733-11319093:-:-20970	ENSG00000284646(ENSG00000284646)	NA	NA	NA	NA	NA
1	12454554	12454703	150	12454701	4.36	3.35768	3.32112	0.08384	PBX2_peak_27	VPS13D:intron	SNORA59A:1:12507245-12507397:+:-52617	SNORA59A(ENSG00000239149)	NA	NA	NA	NA	NA
1	12478290	12478549	260	12478462	14.65	6.17368	3.91369	2.56229	PBX2_peak_28	VPS13D:intron	SNORA59A:1:12507245-12507397:+:-28826	SNORA59A(ENSG00000239149)	NA	NA	NA	NA	NA
1	12553699	12554094	396	12553916	14.48	11.1386	6.85979	7.21888	PBX2_peak_29	intergenic	RNU6ATAC18P:1:12569971-12570072:-:16176	RNU6ATAC18P(ENSG00000221340)	NA	NA	NA	NA	NA
1	12616328	12616907	580	12616628	13.78	3.15615	2.46374	0	PBX2_peak_30	DHRS3:intron	DHRS3:1:12567909-12618210:-:1593	DHRS3(ENSG00000162496)	126;GO:0000166,molecular_function nucleotide binding;GO:0001501,biological_process skeletal system development;GO:0001523,biological_process retinoid metabolic process;GO:0001750,cellular_component photoreceptor outer segment;GO:0003007,biological_process heart morphogenesis;GO:0003008,biological_process system process;GO:0003151,biological_process outflow tract morphogenesis;GO:0003205,biologica…	DHRS3; short-chain dehydrogenase/reductase 3 [EC:1.1.1.300]; K11146; SDR16C5; all-trans-retinol dehydrogenase (NAD+) [EC:1.1.1.105]; K15734	map00830	BAD96313.1 dehydrogenase/reductase (SDR family) member 3 variant, partial [Homo sapiens]; NP_004744.2 short-chain dehydrogenase/reductase 3 isoform 1 [Homo sapiens]; XP_006711099.1 short-chain dehydrogenase/reductase 3 isoform X2 [Homo sapiens]	NA
1	12617990	12619140	1151	12618219	27.65	21.8929	9.55071	17.5884	PBX2_peak_31	DHRS3:Promoter	DHRS3:1:12567909-12618210:-:-354	DHRS3(ENSG00000162496)	126;GO:0000166,molecular_function nucleotide binding;GO:0001501,biological_process skeletal system development;GO:0001523,biological_process retinoid metabolic process;GO:0001750,cellular_component photoreceptor outer segment;GO:0003007,biological_process heart morphogenesis;GO:0003008,biological_process system process;GO:0003151,biological_process outflow tract morphogenesis;GO:0003205,biologica…	DHRS3; short-chain dehydrogenase/reductase 3 [EC:1.1.1.300]; K11146; SDR16C5; all-trans-retinol dehydrogenase (NAD+) [EC:1.1.1.105]; K15734	map00830	BAD96313.1 dehydrogenase/reductase (SDR family) member 3 variant, partial [Homo sapiens]; NP_004744.2 short-chain dehydrogenase/reductase 3 isoform 1 [Homo sapiens]; XP_006711099.1 short-chain dehydrogenase/reductase 3 isoform X2 [Homo sapiens]	NA
1	12619848	12619987	140	12619849	11.17	3.25736	2.55042	0	PBX2_peak_32	ENSG00000272482:Promoter;DHRS3:Promoter	ENSG00000272482:1:12618899-12619244:-:-673	ENSG00000272482(ENSG00000272482)	NA	NA	NA	NA	NA
1	13487588	13487730	143	13487696	5.15	4.58194	3.94387	1.13532	PBX2_peak_33	LRRC38:intron	ENSG00000259961:1:13513219-13516270:+:-25560	ENSG00000259961(ENSG00000259961)	NA	NA	NA	NA	NA
1	15323101	15323312	212	15323186	12.74	7.98844	5.41642	4.24837	PBX2_peak_34	FHAD1:intron	ENSG00000236045:1:15334165-15335464:-:12258	ENSG00000236045(ENSG00000236045)	NA	NA	NA	NA	NA
1	16588953	16589526	574	16589028	11.6	5.78064	4.1472	2.21446	PBX2_peak_35	NBPF1:exon	NBPF1:1:16562318-16613562:-:24323	NBPF1(ENSG00000219481)	NA	NA	NA	AAX85108.1 NBPF8 isoform 3 [Homo sapiens]; Q3BBV0.2 RecName: Full=Neuroblastoma breakpoint family member 1	NA
1	16590678	16590817	140	16590679	8.55	3.62443	3.18287	0.30588	PBX2_peak_36	NBPF1:intron	NBPF1:1:16562318-16613562:-:22815	NBPF1(ENSG00000219481)	NA	NA	NA	AAX85108.1 NBPF8 isoform 3 [Homo sapiens]; Q3BBV0.2 RecName: Full=Neuroblastoma breakpoint family member 1	NA
1	16614746	16614893	148	16614834	13.08	5.46494	3.51935	1.92509	PBX2_peak_37	NBPF1:Promoter	NBPF1:1:16562318-16613562:-:-1257	NBPF1(ENSG00000219481)	NA	NA	NA	AAX85108.1 NBPF8 isoform 3 [Homo sapiens]; Q3BBV0.2 RecName: Full=Neuroblastoma breakpoint family member 1	NA
1	16703424	16703835	412	16703521	23.12	4.6105	2.41161	1.16209	PBX2_peak_38	ENSG00000279151:intron;ESPNP:intron	ENSG00000279151:1:16701545-16705594:+:2084	ENSG00000279151(ENSG00000279151)	NA	NA	NA	NA	NA
1	16897333	16897623	291	16897477	31.49	7.60861	2.95366	3.88909	PBX2_peak_39	CROCC:intron	RNU1-2:1:16895979-16896143:+:1498	RNU1-2(ENSG00000207005)	NA	NA	NA	NA	NA
1	16905560	16906005	446	16905654	101.8	12.1048	2.1872	8.13863	PBX2_peak_40	CROCC:intron;ENSG00000272426:Promoter	ENSG00000272426:1:16904338-16904776:-:-1006	ENSG00000272426(ENSG00000272426)	NA	NA	NA	NA	NA
1	16906215	16907037	823	16906233	32.62	3.92374	1.9875	0.55287	PBX2_peak_41	CROCC:intron;ENSG00000272426:Promoter	ENSG00000272426:1:16904338-16904776:-:-1849	ENSG00000272426(ENSG00000272426)	NA	NA	NA	NA	NA
1	18305353	18305494	142	18305450	5.32	4.35414	3.9155	0.93007	PBX2_peak_42	IGSF21:intron	ENSG00000225387:1:18385828-18388514:+:-80405	ENSG00000225387(ENSG00000225387)	NA	NA	NA	NA	NA
1	21310405	21310562	158	21310489	13.78	5.46828	3.69561	1.92597	PBX2_peak_43	ECE1:intron	ECE1-AS1:1:21293289-21299874:+:17194	ECE1-AS1(ENSG00000231105)	NA	NA	NA	NA	NA
1	21522590	21523544	955	21522746	8.81	7.09374	5.68358	3.41326	PBX2_peak_44	ALPL:intron	ALPL:1:21509396-21578410:+:13670	ALPL(ENSG00000162551)	120;GO:0000003,biological_process reproduction;GO:0000287,molecular_function magnesium ion binding;GO:0001501,biological_process skeletal system development;GO:0001503,biological_process ossification;GO:0001958,biological_process endochondral ossification;GO:0002020,molecular_function protease binding;GO:0002237,biological_process response to molecule of bacterial origin;GO:0003006,biological_pro…	E3.1.3.1, phoA, phoB; alkaline phosphatase [EC:3.1.3.1]; K01077	map00730,map00790	NP_000469.3 alkaline phosphatase, tissue-nonspecific isozyme isoform 1 preproprotein [Homo sapiens]; NP_001120973.2 alkaline phosphatase, tissue-nonspecific isozyme isoform 2 [Homo sapiens]; NP_001170991.1 alkaline phosphatase, tissue-nonspecific isozyme isoform 3 [Homo sapiens]; XP_008964792.1 alkaline phosphatase, tissue-nonspecific isozyme isoform X2 [Pan paniscus]	NA
1	21607763	21608197	435	21607958	60.8	14.8034	3.25262	10.7264	PBX2_peak_45	RAP1GAP:intron	LINC02596:1:21586471-21591187:+:21508	LINC02596(ENSG00000233431)	NA	NA	NA	NA	NA
1	21647884	21648051	168	21648045	23.47	3.92038	2.2241	0.55007	PBX2_peak_46	RAP1GAP:intron	RAP1GAP:1:21596214-21669363:-:21396	RAP1GAP(ENSG00000076864)	215;GO:0000139,cellular_component Golgi membrane;GO:0000902,biological_process cell morphogenesis;GO:0000904,biological_process cell morphogenesis involved in differentiation;GO:0003674,molecular_function molecular_function;GO:0003824,molecular_function catalytic activity;GO:0003924,molecular_function GTPase activity;GO:0005096,molecular_function GTPase activator activity;GO:0005488,molecular_fun…	RAP1GAP, RAPGAP; RAP1 GTPase activating protein 1; K17700	map04015	AAH35030.1 RAP1GAP protein [Homo sapiens]; AAH54490.1 RAP1 GTPase activating protein [Homo sapiens]; EAW94984.1 RAP1, GTPase activating protein 1, isoform CRA_e [Homo sapiens]; NP_001139129.1 rap1 GTPase-activating protein 1 isoform b [Homo sapiens]; NP_001139130.1 rap1 GTPase-activating protein 1 isoform a [Homo sapiens]; NP_001317312.1 rap1 GTPase-activating protein 1 isoform d [Homo sapiens]; …	NA
1	21906873	21907165	293	21907017	9.6	5.65815	4.42155	2.10084	PBX2_peak_47	ENSG00000232037:Promoter;HSPG2:intron	ENSG00000232037:1:21908097-21908580:+:-1078	ENSG00000232037(ENSG00000232037)	NA	NA	NA	NA	NA
1	22019158	22019345	188	22019166	4.54	3.18863	3.31452	0	PBX2_peak_48	ENSG00000285959:intron	LINC00339:1:22024557-22031223:+:-5306	LINC00339(ENSG00000218510)	NA	NA	NA	NA	NA
1	22335545	22337643	2099	22337307	11.69	5.86499	4.22964	2.28699	PBX2_peak_49	intergenic	PPIAP34:1:22322839-22323331:-:-13262	PPIAP34(ENSG00000234397)	NA	NA	NA	NA	NA
1	22662295	22662606	312	22662514	22.85	15.898	7.70877	11.7816	PBX2_peak_50	intergenic	C1QB:1:22652761-22661637:+:9689	C1QB(ENSG00000173369)	96;GO:0002250,biological_process adaptive immune response;GO:0002252,biological_process immune effector process;GO:0002253,biological_process activation of immune response;GO:0002376,biological_process immune system process;GO:0002443,biological_process leukocyte mediated immunity;GO:0002449,biological_process lymphocyte mediated immunity;GO:0002455,biological_process humoral immune response medi…	C1QB; complement C1q subcomponent subunit B; K03987	map04610,map05020,map05133,map05142,map05150,map05322	NP_000482.3 complement C1q subcomponent subunit B precursor [Homo sapiens]	NA
1	23260352	23260561	210	23260437	5.5	4.14795	3.88902	0.74879	PBX2_peak_51	intergenic	ENSG00000215381:1:23244764-23245224:+:15692	ENSG00000215381(ENSG00000215381)	NA	NA	NA	NA	NA
1	23343251	23344821	1571	23344429	79.47	17.7176	3.09489	13.5356	PBX2_peak_52	HNRNPR:Promoter	HNRNPR:1:23303770-23344336:-:300	HNRNPR(ENSG00000125944)	162;GO:0000003,biological_process reproduction;GO:0000375,biological_process RNA splicing, via transesterification reactions;GO:0000377,biological_process RNA splicing, via transesterification reactions with bulged adenosine as nucleophile;GO:0000398,biological_process mRNA splicing, via spliceosome;GO:0002064,biological_process epithelial cell development;GO:0002065,biological_process columnar/c…	NA	NA	AAH04679.1 Hnrpr protein, partial [Mus musculus]; NP_001095868.1 heterogeneous nuclear ribonucleoprotein R isoform 1 [Homo sapiens]; NP_005817.1 heterogeneous nuclear ribonucleoprotein R isoform 2 [Homo sapiens]; PNI29775.1 HNRNPR isoform 11, partial [Pan troglodytes]; XP_004603478.1 PREDICTED: heterogeneous nuclear ribonucleoprotein R isoform X3 [Sorex araneus]; XP_004603481.1 PREDICTED: heterog…	NA
1	23368170	23368566	397	23368399	50.42	21.3508	5.14194	17.0631	PBX2_peak_53	ZNF436:intron;Y_RNA:Promoter;ZNF436-AS1:Promoter	ZNF436-AS1:1:23368996-23371839:+:-628	ZNF436-AS1(ENSG00000249087)	NA	NA	NA	NA	NA
1	24413572	24413781	210	24413673	10.47	6.08423	4.47282	2.47999	PBX2_peak_54	STPG1:intron	NIPAL3:1:24415801-24472976:+:-2125	NIPAL3(ENSG00000001461)	15;GO:0002376,biological_process immune system process;GO:0002377,biological_process immunoglobulin production;GO:0002440,biological_process production of molecular mediator of immune response;GO:0005575,cellular_component cellular_component;GO:0006810,biological_process transport;GO:0006811,biological_process ion transport;GO:0006812,biological_process cation transport;GO:0008150,biological_proc…	NA	NA	CAD98023.1 hypothetical protein, partial [Homo sapiens]; NP_001309794.1 NIPA-like protein 3 isoform e [Homo sapiens]; NP_001317338.1 NIPA-like protein 3 isoform h [Homo sapiens]; NP_065181.1 NIPA-like protein 3 isoform a [Homo sapiens]	NA
1	24415419	24416237	819	24415698	61.41	44.1654	10.3557	39.3775	PBX2_peak_55	STPG1:exon;NIPAL3:Promoter	NIPAL3:1:24415801-24472976:+:26	NIPAL3(ENSG00000001461)	15;GO:0002376,biological_process immune system process;GO:0002377,biological_process immunoglobulin production;GO:0002440,biological_process production of molecular mediator of immune response;GO:0005575,cellular_component cellular_component;GO:0006810,biological_process transport;GO:0006811,biological_process ion transport;GO:0006812,biological_process cation transport;GO:0008150,biological_proc…	NA	NA	CAD98023.1 hypothetical protein, partial [Homo sapiens]; NP_001309794.1 NIPA-like protein 3 isoform e [Homo sapiens]; NP_001317338.1 NIPA-like protein 3 isoform h [Homo sapiens]; NP_065181.1 NIPA-like protein 3 isoform a [Homo sapiens]	NA
1	25430181	25431234	1054	25430736	54.52	30.9605	7.34126	26.4332	PBX2_peak_56	MACO1:Promoter;RHCE:Promoter	MACO1:1:25430857-25500209:+:-150	MACO1(ENSG00000204178)	62;GO:0005575,cellular_component cellular_component;GO:0005622,cellular_component intracellular;GO:0005623,cellular_component cell;GO:0005634,cellular_component nucleus;GO:0005635,cellular_component nuclear envelope;GO:0005737,cellular_component cytoplasm;GO:0005783,cellular_component endoplasmic reticulum;GO:0005789,cellular_component endoplasmic reticulum membrane;GO:0005791,cellular_component …	NA	NA	EAX07877.1 transmembrane protein 57, isoform CRA_b [Homo sapiens]; EAX07878.1 transmembrane protein 57, isoform CRA_c [Homo sapiens]; NP_001269493.1 macoilin isoform b [Homo sapiens]	NA
1	25680720	25680914	195	25680824	6.37	5.68455	4.72746	2.12232	PBX2_peak_57	MAN1C1:intron	ENSG00000233478:1:25644543-25659111:-:-21705	ENSG00000233478(ENSG00000233478)	NA	NA	NA	NA	NA
1	26104801	26105069	269	26104981	12.13	6.6833	4.37502	3.03284	PBX2_peak_58	intergenic	PDIK1L:1:26111164-26125555:+:-6229	PDIK1L(ENSG00000175087)	18;GO:0005575,cellular_component cellular_component;GO:0005622,cellular_component intracellular;GO:0005623,cellular_component cell;GO:0005634,cellular_component nucleus;GO:0005654,cellular_component nucleoplasm;GO:0031974,cellular_component membrane-enclosed lumen;GO:0031981,cellular_component nuclear lumen;GO:0043226,cellular_component organelle;GO:0043227,cellular_component membrane-bounded org…	NA	NA	NP_690048.1 serine/threonine-protein kinase PDIK1L [Homo sapiens]	NA
1	27725746	27725939	194	27725823	66.64	5.22826	1.78011	1.70918	PBX2_peak_59	ENSG00000287244:Promoter;FAM76A:Promoter	ENSG00000287244:1:27724821-27725756:-:-86	ENSG00000287244(ENSG00000287244)	NA	NA	NA	NA	NA
1	28886610	28887297	688	28886902	26.95	18.8929	8.2859	14.6741	PBX2_peak_60	EPB41:Promoter	EPB41:1:28887090-29120046:+:-137	EPB41(ENSG00000159023)	93;GO:0003674,molecular_function molecular_function;GO:0003779,molecular_function actin binding;GO:0005198,molecular_function structural molecule activity;GO:0005200,molecular_function structural constituent of cytoskeleton;GO:0005488,molecular_function binding;GO:0005515,molecular_function protein binding;GO:0005543,molecular_function phospholipid binding;GO:0005545,molecular_function 1-phosphat…	NA	NA	NP_001159477.1 protein 4.1 isoform 1 [Homo sapiens]; NP_001159478.1 protein 4.1 isoform 3 [Homo sapiens]; NP_004428.1 protein 4.1 isoform 6 [Homo sapiens]; NP_976218.1 protein 4.1 isoform 2 [Homo sapiens]; PNI20513.1 EPB41 isoform 11, partial [Pan troglodytes]; XP_005245810.1 protein 4.1 isoform X6 [Homo sapiens]; XP_005245814.1 protein 4.1 isoform X11 [Homo sapiens]; XP_005245826.1 protein 4.1 i…	NA
1	31219490	31219849	360	31219638	6.37	4.64952	4.07095	1.19469	PBX2_peak_61	NKAIN1:intron	NKAIN1:1:31179744-31239887:-:20218	NKAIN1(ENSG00000084628)	19;GO:0002028,biological_process regulation of sodium ion transport;GO:0003674,molecular_function molecular_function;GO:0005488,molecular_function binding;GO:0005515,molecular_function protein binding;GO:0005575,cellular_component cellular_component;GO:0005623,cellular_component cell;GO:0005886,cellular_component plasma membrane;GO:0008150,biological_process biological_process;GO:0010959,biologic…	NA	NA	NP_078798.2 sodium/potassium-transporting ATPase subunit beta-1-interacting protein 1 precursor [Homo sapiens]; NP_080274.2 sodium/potassium-transporting ATPase subunit beta-1-interacting protein 1 precursor [Mus musculus]; XP_007977860.1 PREDICTED: sodium/potassium-transporting ATPase subunit beta-1-interacting protein 1 isoform X2 [Chlorocebus sabaeus]	NA
1	31324695	31325009	315	31324790	5.93	4.89021	4.64739	1.4031	PBX2_peak_62	ZCCHC17:intron	ENSG00000229044:1:31333066-31346799:-:21947	ENSG00000229044(ENSG00000229044)	NA	NA	NA	NA	NA
1	31643512	31643894	383	31643611	15.35	8.95574	5.23722	5.15226	PBX2_peak_63	ENSG00000264078:Promoter;PEF1-AS1:Promoter;PEF1:intron	PEF1-AS1:1:31644048-31660162:+:-345	PEF1-AS1(ENSG00000235790)	NA	NA	NA	NA	NA
1	31644274	31645730	1457	31645035	171.58	130.89	13.2756	125.125	PBX2_peak_64	ENSG00000264078:intron;PEF1-AS1:intron;PEF1:Promoter	PEF1:1:31629865-31644896:-:-105	PEF1(ENSG00000162517)	153;GO:0001837,biological_process epithelial to mesenchymal transition;GO:0003674,molecular_function molecular_function;GO:0003824,molecular_function catalytic activity;GO:0004175,molecular_function endopeptidase activity;GO:0004197,molecular_function cysteine-type endopeptidase activity;GO:0004198,molecular_function calcium-dependent cysteine-type endopeptidase activity;GO:0005488,molecular_func…	NA	NA	XP_003828177.1 peflin isoform X1 [Pan paniscus]	NA
1	31650006	31650191	186	31650006	6.02	3.7223	3.27227	0.39131	PBX2_peak_65	PEF1-AS1:intron	PEF1:1:31629865-31644896:-:-5202	PEF1(ENSG00000162517)	153;GO:0001837,biological_process epithelial to mesenchymal transition;GO:0003674,molecular_function molecular_function;GO:0003824,molecular_function catalytic activity;GO:0004175,molecular_function endopeptidase activity;GO:0004197,molecular_function cysteine-type endopeptidase activity;GO:0004198,molecular_function calcium-dependent cysteine-type endopeptidase activity;GO:0005488,molecular_func…	NA	NA	XP_003828177.1 peflin isoform X1 [Pan paniscus]	NA
1	31759279	31759428	150	31759352	11.86	5.6039	4.11973	2.05047	PBX2_peak_66	ADGRB2:intron;MIR4254:Promoter	MIR4254:1:31758659-31758735:-:-618	MIR4254(ENSG00000266580)	NA	NA	NA	NA	NA
1	31788522	31789278	757	31788809	27.3	13.1488	5.17599	9.139	PBX2_peak_67	ENSG00000254545:Promoter	ENSG00000254545:1:31789129-31791322:+:-229	ENSG00000254545(ENSG00000254545)	NA	NA	NA	NA	NA
1	32817490	32817747	258	32817522	74.32	7.11823	1.9313	3.43657	PBX2_peak_68	YARS1:Promoter	YARS1:1:32775236-32817380:-:-238	YARS1(ENSG00000134684)	132;GO:0000049,molecular_function tRNA binding;GO:0001664,molecular_function G protein-coupled receptor binding;GO:0002682,biological_process regulation of immune system process;GO:0002685,biological_process regulation of leukocyte migration;GO:0002688,biological_process regulation of leukocyte chemotaxis;GO:0003674,molecular_function molecular_function;GO:0003676,molecular_function nucleic acid …	YARS, tyrS; tyrosyl-tRNA synthetase [EC:6.1.1.1]; K01866	map00970	BAD97328.1 tyrosyl-tRNA synthetase variant, partial [Homo sapiens]; EAX07508.1 tyrosyl-tRNA synthetase, isoform CRA_b [Homo sapiens]; NP_003671.1 tyrosine--tRNA ligase, cytoplasmic [Homo sapiens]; XP_001164500.1 tyrosine--tRNA ligase, cytoplasmic isoform X1 [Pan troglodytes]	NA
1	33036059	33037060	1002	33036986	64.2	5.05723	1.76221	1.55621	PBX2_peak_69	AK2:intron	Metazoa_SRP:1:33029231-33029576:-:-6983	Metazoa_SRP(ENSG00000277958,ENSG00000276493,ENSG00000277617,ENSG00000276645,ENSG00000278702,ENSG00000277168,ENSG00000278636,ENSG00000277141,ENSG00000268154,ENSG00000276359,ENSG00000264809,ENSG00000273573,ENSG00000276839,ENSG00000276735,ENSG00000275213,ENSG00000278100,ENSG00000273566,ENSG00000274008,ENSG00000274686,ENSG00000277308,ENSG00000274660,ENSG00000274742,ENSG00000277371,ENSG00000273725,ENS…	NA	NA	NA	NA	NA
1	33472447	33472612	166	33472475	10.12	5.08049	3.70625	1.57157	PBX2_peak_70	ZSCAN20:Promoter	ZSCAN20:1:33472644-33501643:+:-115	ZSCAN20(ENSG00000121903)	24;GO:0000981,molecular_function DNA-binding transcription factor activity, RNA polymerase II-specific;GO:0003674,molecular_function molecular_function;GO:0003700,molecular_function DNA-binding transcription factor activity;GO:0006355,biological_process regulation of transcription, DNA-templated;GO:0006357,biological_process regulation of transcription by RNA polymerase II;GO:0008150,biological_p…	NA	NA	AAH11404.1 ZSCAN20 protein [Homo sapiens]; XP_006710937.1 zinc finger and SCAN domain-containing protein 20 isoform X1 [Homo sapiens]	zf-C2H2
1	35193194	35193361	168	35193256	40.13	3.00587	1.64505	0	PBX2_peak_71	SFPQ:Promoter	SFPQ:1:35176377-35193145:-:-132	SFPQ(ENSG00000116560)	264;GO:0000003,biological_process reproduction;GO:0000122,biological_process negative regulation of transcription by RNA polymerase II;GO:0000375,biological_process RNA splicing, via transesterification reactions;GO:0000377,biological_process RNA splicing, via transesterification reactions with bulged adenosine as nucleophile;GO:0000380,biological_process alternative mRNA splicing, via spliceosom…	NA	NA	NP_005057.1 splicing factor, proline- and glutamine-rich [Homo sapiens]; PNI52216.1 SFPQ isoform 3, partial [Pan troglodytes]; XP_005271172.1 splicing factor, proline- and glutamine-rich isoform X3 [Homo sapiens]	TF_others
1	35808849	35809287	439	35809055	13.43	10.7191	6.81778	6.81996	PBX2_peak_72	AGO4:intron	AGO4:1:35808015-35857890:+:1052	AGO4(ENSG00000134698)	320;GO:0000003,biological_process reproduction;GO:0000280,biological_process nuclear division;GO:0000932,cellular_component P-body;GO:0001709,biological_process cell fate determination;GO:0002119,biological_process nematode larval development;GO:0002164,biological_process larval development;GO:0002682,biological_process regulation of immune system process;GO:0003002,biological_process regionaliza…	NA	NA	NP_060099.2 protein argonaute-4 [Homo sapiens]	NA
1	36846525	36846696	172	36846534	6.19	4.07966	3.59669	0.69114	PBX2_peak_73	GRIK3:intron	ENSG00000234481:1:36769811-36775768:+:76799	ENSG00000234481(ENSG00000234481)	NA	NA	NA	NA	NA
1	36885161	36885401	241	36885300	5.23	3.9599	3.61157	0.58536	PBX2_peak_74	GRIK3:intron	ENSG00000234481:1:36769811-36775768:+:115469	ENSG00000234481(ENSG00000234481)	NA	NA	NA	NA	NA
1	37931782	37931939	158	37931877	16.14	5.94584	3.42754	2.36088	PBX2_peak_75	INPP5B:exon	INPP5B:1:37860696-37947057:-:15197	INPP5B(ENSG00000204084)	211;GO:0000003,biological_process reproduction;GO:0000278,biological_process mitotic cell cycle;GO:0000281,biological_process mitotic cytokinesis;GO:0000910,biological_process cytokinesis;GO:0001701,biological_process in utero embryonic development;GO:0001750,cellular_component photoreceptor outer segment;GO:0003674,molecular_function molecular_function;GO:0003824,molecular_function catalytic act…	INPP5B_F; inositol polyphosphate 5-phosphatase INPP5B/F [EC:3.1.3.36]; K01099	map00562,map04070	AAH58932.1 INPP5B protein [Homo sapiens]; NP_001284363.1 type II inositol 1,4,5-trisphosphate 5-phosphatase isoform 2 precursor [Homo sapiens]; NP_005531.2 type II inositol 1,4,5-trisphosphate 5-phosphatase isoform 1 precursor [Homo sapiens]; P32019.4 RecName: Full=Type II inositol 1,4,5-trisphosphate 5-phosphatase; AltName: Full=75 kDa inositol polyphosphate-5-phosphatase; AltName: Full=Phosphoi…	NA
1	38783667	38783892	226	38783794	9.68	7.65813	5.81277	3.93526	PBX2_peak_76	ENSG00000284632:intron	ENSG00000284632:1:38754215-38815979:-:32200	ENSG00000284632(ENSG00000284632)	NA	NA	NA	NA	NA
1	40708749	40709260	512	40709028	12.04	8.47066	5.44081	4.69603	PBX2_peak_77	NFYC:intron	NFYC-AS1:1:40690379-40692066:-:-16938	NFYC-AS1(ENSG00000272145)	NA	NA	NA	NA	NA
1	42682174	42682404	231	42682331	46.93	5.6128	2.08392	2.05901	PBX2_peak_78	ENSG00000285728:Promoter;YBX1:Promoter	YBX1:1:42682417-42703805:+:-128	YBX1(ENSG00000065978)	257;GO:0000003,biological_process reproduction;GO:0000122,biological_process negative regulation of transcription by RNA polymerase II;GO:0000375,biological_process RNA splicing, via transesterification reactions;GO:0000377,biological_process RNA splicing, via transesterification reactions with bulged adenosine as nucleophile;GO:0000398,biological_process mRNA splicing, via spliceosome;GO:0000976…	CSDA, ZONAB; cold shock domain protein A; K06099	map04530	PNI52591.1 YBX1 isoform 3, partial [Pan troglodytes]; XP_008571379.1 PREDICTED: nuclease-sensitive element-binding protein 1 [Galeopterus variegatus]; XP_026354127.1 nuclease-sensitive element-binding protein 1 isoform X1 [Ursus arctos horribilis]	CSD
1	43534360	43534726	367	43534617	7.5	4.72669	4.06959	1.26403	PBX2_peak_79	PTPRF:intron	PTPRF:1:43525186-43623666:+:9356	PTPRF(ENSG00000142949)	438;GO:0000003,biological_process reproduction;GO:0000902,biological_process cell morphogenesis;GO:0000904,biological_process cell morphogenesis involved in differentiation;GO:0001558,biological_process regulation of cell growth;GO:0001654,biological_process eye development;GO:0001667,biological_process ameboidal-type cell migration;GO:0001745,biological_process compound eye morphogenesis;GO:0001…	PTPRD; receptor-type tyrosine-protein phosphatase delta [EC:3.1.3.48]; K06777; PTPRF, LAR; receptor-type tyrosine-protein phosphatase F [EC:3.1.3.48]; K05695; PTPRS; receptor-type tyrosine-protein phosphatase S [EC:3.1.3.48]; K06778	map04514,map04520,map04910,map04931	ABB29980.1 protein tyrosine phosphatase receptor type F [Homo sapiens]; NP_002831.2 receptor-type tyrosine-protein phosphatase F isoform 1 precursor [Homo sapiens]; NP_569707.2 receptor-type tyrosine-protein phosphatase F isoform 2 precursor [Homo sapiens]; XP_006710863.1 receptor-type tyrosine-protein phosphatase F isoform X9 [Homo sapiens]; XP_006710864.1 receptor-type tyrosine-protein phosphat…	NA
1	43650122	43650385	264	43650122	71.62	3.62861	1.54503	0.30747	PBX2_peak_80	KDM4A:Promoter;ENSG00000284989:Promoter	ENSG00000284989:1:43650148-43931014:+:105	ENSG00000284989(ENSG00000284989)	270;GO:0000122,biological_process negative regulation of transcription by RNA polymerase II;GO:0000775,cellular_component chromosome, centromeric region;GO:0000785,cellular_component chromatin;GO:0000792,cellular_component heterochromatin;GO:0000902,biological_process cell morphogenesis;GO:0000904,biological_process cell morphogenesis involved in differentiation;GO:0001650,cellular_component fibr…	NA	NA	XP_023363502.1 lysine-specific demethylase 4A isoform X2 [Otolemur garnettii]	NA
1	44355128	44355459	332	44355343	16.57	7.66459	4.39346	3.9399	PBX2_peak_81	ERI3:Promoter	ERI3:1:44221069-44355260:-:-33	ERI3(ENSG00000117419)	22;GO:0005575,cellular_component cellular_component;GO:0005623,cellular_component cell;GO:0005886,cellular_component plasma membrane;GO:0006139,biological_process nucleobase-containing compound metabolic process;GO:0006259,biological_process DNA metabolic process;GO:0006725,biological_process cellular aromatic compound metabolic process;GO:0006807,biological_process nitrogen compound metabolic pr…	NA	NA	NP_076971.1 ERI1 exoribonuclease 3 isoform 1 [Homo sapiens]; PNI52774.1 ERI3 isoform 3 [Pan troglodytes]; XP_008263590.1 PREDICTED: ERI1 exoribonuclease 3 isoform X5 [Oryctolagus cuniculus]; XP_008963531.1 ERI1 exoribonuclease 3 isoform X2 [Pan paniscus]; XP_012366845.1 PREDICTED: ERI1 exoribonuclease 3 isoform X1 [Nomascus leucogenys]; XP_016816691.1 ERI1 exoribonuclease 3 isoform X2 [Pan troglo…	NA
1	44819374	44819598	225	44819598	57.14	3.95015	1.66103	0.57682	PBX2_peak_82	intergenic	RNU5E-6P:1:44819882-44819997:-:511	RNU5E-6P(ENSG00000202444)	NA	NA	NA	NA	NA
1	46488953	46490176	1224	46489718	19.8	13.6578	7.21016	9.62589	PBX2_peak_83	DMBX1:Promoter	DMBX1:1:46489835-46516216:+:-271	DMBX1(ENSG00000197587)	111;GO:0000122,biological_process negative regulation of transcription by RNA polymerase II;GO:0000976,molecular_function transcription regulatory region sequence-specific DNA binding;GO:0000977,molecular_function RNA polymerase II regulatory region sequence-specific DNA binding;GO:0000981,molecular_function DNA-binding transcription factor activity, RNA polymerase II-specific;GO:0001012,molecula…	NA	NA	NP_671725.1 diencephalon/mesencephalon homeobox protein 1 isoform b [Homo sapiens]; NP_757379.1 diencephalon/mesencephalon homeobox protein 1 isoform a [Homo sapiens]	Homeobox
1	51518016	51518239	224	51518162	9.86	4.41425	3.67435	0.9855	PBX2_peak_84	EPS15:intron;EPS15-AS1:Promoter	EPS15-AS1:1:51518308-51561629:+:-181	EPS15-AS1(ENSG00000227070)	NA	NA	NA	NA	NA
1	51617062	51617734	673	51617511	25.47	10.5157	4.4119	6.62481	PBX2_peak_85	OSBPL9:intron	CALR4P:1:51561865-51594897:-:-22500	CALR4P(ENSG00000227742)	NA	NA	NA	NA	NA
1	54199952	54200370	419	54200170	15.7	5.31046	3.34031	1.7814	PBX2_peak_86	MRPL37:intron;ENSG00000256407:Promoter;CYB5RL:Promoter	ENSG00000256407:1:54132685-54200073:-:-87	ENSG00000256407(ENSG00000256407)	46;GO:0003674,molecular_function molecular_function;GO:0003824,molecular_function catalytic activity;GO:0004128,molecular_function cytochrome-b5 reductase activity, acting on NAD(P)H;GO:0005575,cellular_component cellular_component;GO:0005622,cellular_component intracellular;GO:0005623,cellular_component cell;GO:0005634,cellular_component nucleus;GO:0005654,cellular_component nucleoplasm;GO:00057…	CYB5R; cytochrome-b5 reductase [EC:1.6.2.2]; K00326	map00520	NP_001340282.1 NADH-cytochrome b5 reductase-like isoform 2 [Homo sapiens]; PNI71401.1 CYB5RL isoform 3 [Pan troglodytes]	NA
1	57655221	57655436	216	57655299	4.97	3.79828	4.00406	0.43609	PBX2_peak_87	DAB1:intron	RPS20P5:1:57605846-57606206:-:-49122	RPS20P5(ENSG00000236888)	NA	NA	NA	NA	NA
1	60281548	60281702	155	60281586	8.55	5.15498	4.23128	1.64049	PBX2_peak_88	intergenic	LINC02778:1:60114874-60149784:+:166750	LINC02778(ENSG00000238242)	NA	NA	NA	NA	NA
1	61057056	61057225	170	61057145	9.42	6.0612	4.61782	2.45871	PBX2_peak_89	NFIA:intron;NFIA-AS2:Promoter	NFIA-AS2:1:60912674-61056885:-:-255	NFIA-AS2(ENSG00000237928)	NA	NA	NA	NA	NA
1	61057669	61057885	217	61057781	6.37	3.78694	3.48025	0.43609	PBX2_peak_90	NFIA:intron;NFIA-AS2:Promoter	NFIA-AS2:1:60912674-61056885:-:-891	NFIA-AS2(ENSG00000237928)	NA	NA	NA	NA	NA
1	61077916	61078485	570	61078056	78.86	80.3695	19.8845	75.0751	PBX2_peak_91	NFIA:intron	NFIA-AS2:1:60912674-61056885:-:-21315	NFIA-AS2(ENSG00000237928)	NA	NA	NA	NA	NA
1	61078746	61078954	209	61078803	14.74	6.0724	3.87934	2.46952	PBX2_peak_92	NFIA:intron	NFIA-AS2:1:60912674-61056885:-:-21964	NFIA-AS2(ENSG00000237928)	NA	NA	NA	NA	NA
1	61079481	61080082	602	61079617	19.8	6.46191	3.4669	2.83261	PBX2_peak_93	NFIA:intron	NFIA-AS2:1:60912674-61056885:-:-22896	NFIA-AS2(ENSG00000237928)	NA	NA	NA	NA	NA
1	61082005	61082540	536	61082421	27.22	9.14782	3.66334	5.33455	PBX2_peak_94	NFIA:intron	NFIA-AS2:1:60912674-61056885:-:-25387	NFIA-AS2(ENSG00000237928)	NA	NA	NA	NA	NA
1	61090576	61090813	238	61090697	5.23	4.58194	3.99984	1.13532	PBX2_peak_95	NFIA:intron	NFIA-AS2:1:60912674-61056885:-:-33809	NFIA-AS2(ENSG00000237928)	NA	NA	NA	NA	NA
1	61224656	61224988	333	61224868	7.33	6.84413	5.34313	3.18354	PBX2_peak_96	NFIA:intron	NFIA-AS1:1:61248944-61253510:-:28688	NFIA-AS1(ENSG00000237853)	NA	NA	NA	NA	NA
1	61226803	61227219	417	61227004	31.4	17.8356	6.48061	13.6498	PBX2_peak_97	NFIA:intron	NFIA-AS1:1:61248944-61253510:-:26499	NFIA-AS1(ENSG00000237853)	NA	NA	NA	NA	NA
1	61238626	61238770	145	61238627	15	3.2932	2.28624	0.02582	PBX2_peak_98	NFIA:intron	NFIA-AS1:1:61248944-61253510:-:14812	NFIA-AS1(ENSG00000237853)	NA	NA	NA	NA	NA
1	63240093	63240242	150	63240171	5.5	4.89021	4.35497	1.4031	PBX2_peak_99	LINC00466:intron	ENSG00000228734:1:63249919-63251771:+:-9752	ENSG00000228734(ENSG00000228734)	NA	NA	NA	NA	NA
1	64470095	64470354	260	64470148	10.64	5.08049	3.88072	1.57157	PBX2_peak_100	CACHD1:five_prime_UTR;CACHD1:exon	CACHD1:1:64470128-64693058:+:96	CACHD1(ENSG00000158966)	NA	NA	NA	NP_065976.3 VWFA and cache domain-containing protein 1 isoform 1 precursor [Homo sapiens]	NA
1	64470853	64471323	471	64471156	7.59	6.68532	5.41403	3.03443	PBX2_peak_101	CACHD1:intron	CACHD1:1:64470128-64693058:+:959	CACHD1(ENSG00000158966)	NA	NA	NA	NP_065976.3 VWFA and cache domain-containing protein 1 isoform 1 precursor [Homo sapiens]	NA
1	64902315	64902506	192	64902424	11.6	4.14638	3.15042	0.74823	PBX2_peak_102	JAK1:intron	ENSG00000234784:1:64918442-64918683:+:-16032	ENSG00000234784(ENSG00000234784)	NA	NA	NA	NA	NA
1	66176953	66177109	157	66177033	6.46	4.07966	3.72754	0.69114	PBX2_peak_103	PDE4B:intron	RNU4-88P:1:66094460-66094546:-:-82484	RNU4-88P(ENSG00000223152)	NA	NA	NA	NA	NA
1	66179586	66179794	209	66179728	6.37	6.04775	4.93981	2.44738	PBX2_peak_104	PDE4B:intron	RNU4-88P:1:66094460-66094546:-:-85143	RNU4-88P(ENSG00000223152)	NA	NA	NA	NA	NA
1	66229110	66229465	356	66229421	4.97	3.54473	3.83193	0.24085	PBX2_peak_105	PDE4B:intron	RNU4-88P:1:66094460-66094546:-:-134741	RNU4-88P(ENSG00000223152)	NA	NA	NA	NA	NA
1	66230855	66231002	148	66230916	4.88	3.35768	3.64533	0.08384	PBX2_peak_106	PDE4B:intron	RNU4-88P:1:66094460-66094546:-:-136382	RNU4-88P(ENSG00000223152)	NA	NA	NA	NA	NA
1	66231218	66232487	1270	66231956	19.54	7.99138	4.10794	4.24872	PBX2_peak_107	PDE4B:intron	RNU4-88P:1:66094460-66094546:-:-137306	RNU4-88P(ENSG00000223152)	NA	NA	NA	NA	NA
1	67159068	67159211	144	67159154	7.76	6.84413	5.62298	3.18354	PBX2_peak_108	IL23R:intron;C1orf141:intron	IL23R:1:67138906-67259979:+:20233	IL23R(ENSG00000162594)	246;GO:0001817,biological_process regulation of cytokine production;GO:0001818,biological_process negative regulation of cytokine production;GO:0001819,biological_process positive regulation of cytokine production;GO:0001910,biological_process regulation of leukocyte mediated cytotoxicity;GO:0001912,biological_process positive regulation of leukocyte mediated cytotoxicity;GO:0001914,biological_pr…	IL12RB2; interleukin 12 receptor beta-2; K05064; IL23R; interleukin 23 receptor; K05065	map04060,map04630,map04658,map04659,map05200,map05321	AAH16829.1 IL23R protein, partial [Homo sapiens]; NP_653302.2 interleukin-23 receptor precursor [Homo sapiens]; PNI71157.1 IL23R isoform 2 [Pan troglodytes]	NA
1	77513979	77514569	591	77514231	14.04	16.1381	9.65283	12.0121	PBX2_peak_109	AK5:intron	ENSG00000287647:1:77431313-77437604:-:-76669	ENSG00000287647(ENSG00000287647)	NA	NA	NA	NA	NA
1	78003233	78003692	460	78003456	13.78	7.53305	4.92748	3.8196	PBX2_peak_110	DNAJB4:intron;GIPC2:intron	ENSG00000273338:1:78004345-78004554:-:1092	ENSG00000273338(ENSG00000273338)	NA	NA	NA	NA	NA
1	78114332	78114481	150	78114413	7.24	7.26238	5.52465	3.56783	PBX2_peak_111	intergenic	RNA5SP22:1:78094806-78094915:-:-19491	RNA5SP22(ENSG00000202263)	NA	NA	NA	NA	NA
1	84705554	84705859	306	84705811	9.25	6.51813	4.83998	2.88377	PBX2_peak_112	intergenic	SSX2IP:1:84643705-84690803:-:-14903	SSX2IP(ENSG00000117155)	92;GO:0000226,biological_process microtubule cytoskeleton organization;GO:0003674,molecular_function molecular_function;GO:0005488,molecular_function binding;GO:0005515,molecular_function protein binding;GO:0005575,cellular_component cellular_component;GO:0005622,cellular_component intracellular;GO:0005623,cellular_component cell;GO:0005737,cellular_component cytoplasm;GO:0005813,cellular_compone…	SSX2IP, ADIP; synovial sarcoma, X breakpoint 2 interacting protein; K06085	map04520	NP_001159766.1 afadin- and alpha-actinin-binding protein isoform 2 [Homo sapiens]; NP_054740.3 afadin- and alpha-actinin-binding protein isoform 1 [Homo sapiens]; PNI31280.1 SSX2IP isoform 3 [Pan troglodytes]; PNI31281.1 SSX2IP isoform 4 [Pan troglodytes]; PNI31284.1 SSX2IP isoform 7 [Pan troglodytes]; XP_003805332.1 afadin- and alpha-actinin-binding protein isoform X1 [Pan paniscus]	NA
1	84749380	84750107	728	84749831	8.46	6.13181	4.85327	2.52514	PBX2_peak_113	intergenic	ENSG00000285325:1:84785426-84786714:+:-35683	ENSG00000285325(ENSG00000285325)	NA	NA	NA	NA	NA
1	84750343	84750491	149	84750422	9.42	4.33257	3.47364	0.91089	PBX2_peak_114	intergenic	ENSG00000285325:1:84785426-84786714:+:-35009	ENSG00000285325(ENSG00000285325)	NA	NA	NA	NA	NA
1	85061801	85062691	891	85062256	25.65	34.831	17.8648	30.2198	PBX2_peak_115	DNAI3:intron	MCOLN3:1:85018081-85048500:-:-13745	MCOLN3(ENSG00000055732)	282;GO:0000041,biological_process transition metal ion transport;GO:0000323,cellular_component lytic vacuole;GO:0002065,biological_process columnar/cuboidal epithelial cell differentiation;GO:0003674,molecular_function molecular_function;GO:0005215,molecular_function transporter activity;GO:0005216,molecular_function ion channel activity;GO:0005217,molecular_function intracellular ligand-gated io…	MCOLN1, TRPML1; mucolipin 1; K04992; MCOLN2, TRPML2; mucolipin 2; K04993; MCOLN3, TRPML3; mucolipin 3; K04994	map04020,map04142	EAW73218.1 mucolipin 3, isoform CRA_d [Homo sapiens]; NP_001240622.1 mucolipin-3 isoform 2 [Homo sapiens]; PNI31299.1 MCOLN3 isoform 5, partial [Pan troglodytes]; XP_011540041.2 mucolipin-3 isoform X1 [Homo sapiens]	NA
1	85123247	85123396	150	85123329	5.23	4.89021	4.17951	1.4031	PBX2_peak_116	DNAI3:intron	MIR4423:1:85133793-85133873:+:-10472	MIR4423(ENSG00000266110)	NA	NA	NA	NA	NA
1	85201831	85202321	491	85202118	23.73	7.5998	3.53032	3.88171	PBX2_peak_117	SYDE2:Promoter	SYDE2:1:85156888-85201016:-:-1059	SYDE2(ENSG00000097096)	34;GO:0003674,molecular_function molecular_function;GO:0005096,molecular_function GTPase activator activity;GO:0005575,cellular_component cellular_component;GO:0005622,cellular_component intracellular;GO:0005623,cellular_component cell;GO:0005737,cellular_component cytoplasm;GO:0005829,cellular_component cytosol;GO:0008047,molecular_function enzyme activator activity;GO:0008150,biological_process…	NA	NA	NP_115560.1 rho GTPase-activating protein SYDE2 [Homo sapiens]	NA
1	85202957	85203262	306	85203181	31.66	8.65647	3.26647	4.86854	PBX2_peak_118	intergenic	SYDE2:1:85156888-85201016:-:-2093	SYDE2(ENSG00000097096)	34;GO:0003674,molecular_function molecular_function;GO:0005096,molecular_function GTPase activator activity;GO:0005575,cellular_component cellular_component;GO:0005622,cellular_component intracellular;GO:0005623,cellular_component cell;GO:0005737,cellular_component cytoplasm;GO:0005829,cellular_component cytosol;GO:0008047,molecular_function enzyme activator activity;GO:0008150,biological_process…	NA	NA	NP_115560.1 rho GTPase-activating protein SYDE2 [Homo sapiens]	NA
1	85204796	85205152	357	85204905	17.18	9.23121	4.95903	5.41453	PBX2_peak_119	intergenic	SYDE2:1:85156888-85201016:-:-3957	SYDE2(ENSG00000097096)	34;GO:0003674,molecular_function molecular_function;GO:0005096,molecular_function GTPase activator activity;GO:0005575,cellular_component cellular_component;GO:0005622,cellular_component intracellular;GO:0005623,cellular_component cell;GO:0005737,cellular_component cytoplasm;GO:0005829,cellular_component cytosol;GO:0008047,molecular_function enzyme activator activity;GO:0008150,biological_process…	NA	NA	NP_115560.1 rho GTPase-activating protein SYDE2 [Homo sapiens]	NA
1	85220060	85220371	312	85220269	6.89	4.07966	3.94561	0.69114	PBX2_peak_120	intergenic	SYDE2:1:85156888-85201016:-:-19199	SYDE2(ENSG00000097096)	34;GO:0003674,molecular_function molecular_function;GO:0005096,molecular_function GTPase activator activity;GO:0005575,cellular_component cellular_component;GO:0005622,cellular_component intracellular;GO:0005623,cellular_component cell;GO:0005737,cellular_component cytoplasm;GO:0005829,cellular_component cytosol;GO:0008047,molecular_function enzyme activator activity;GO:0008150,biological_process…	NA	NA	NP_115560.1 rho GTPase-activating protein SYDE2 [Homo sapiens]	NA
1	85224848	85225104	257	85224928	12.3	7.55303	4.97074	3.83633	PBX2_peak_121	intergenic	SYDE2:1:85156888-85201016:-:-23959	SYDE2(ENSG00000097096)	34;GO:0003674,molecular_function molecular_function;GO:0005096,molecular_function GTPase activator activity;GO:0005575,cellular_component cellular_component;GO:0005622,cellular_component intracellular;GO:0005623,cellular_component cell;GO:0005737,cellular_component cytoplasm;GO:0005829,cellular_component cytosol;GO:0008047,molecular_function enzyme activator activity;GO:0008150,biological_process…	NA	NA	NP_115560.1 rho GTPase-activating protein SYDE2 [Homo sapiens]	NA
1	86773107	86776135	3029	86774546	93.77	99.7857	22.5034	94.3029	PBX2_peak_122	intergenic	ENSG00000230721:1:86784912-86785467:+:-10291	ENSG00000230721(ENSG00000230721)	NA	NA	NA	NA	NA
1	86776666	86776848	183	86776701	9.07	4.31358	3.34542	0.89817	PBX2_peak_123	intergenic	ENSG00000230721:1:86784912-86785467:+:-8155	ENSG00000230721(ENSG00000230721)	NA	NA	NA	NA	NA
1	86778326	86778596	271	86778411	13.7	4.11731	2.93904	0.72438	PBX2_peak_124	intergenic	ENSG00000230721:1:86784912-86785467:+:-6451	ENSG00000230721(ENSG00000230721)	NA	NA	NA	NA	NA
1	86779369	86779735	367	86779539	24.77	6.96909	3.22169	3.29914	PBX2_peak_125	intergenic	ENSG00000230721:1:86784912-86785467:+:-5360	ENSG00000230721(ENSG00000230721)	NA	NA	NA	NA	NA
1	87328284	87328724	441	87328419	13.61	10.0593	6.47324	6.19405	PBX2_peak_126	LMO4:Promoter	LMO4:1:87328879-87348923:+:-375	LMO4(ENSG00000143013)	192;GO:0000976,molecular_function transcription regulatory region sequence-specific DNA binding;GO:0001067,molecular_function regulatory region nucleic acid binding;GO:0001158,molecular_function enhancer sequence-specific DNA binding;GO:0001838,biological_process embryonic epithelial tube formation;GO:0001841,biological_process neural tube formation;GO:0001843,biological_process neural tube closu…	NA	NA	NP_006760.1 LIM domain transcription factor LMO4 [Homo sapiens]	Homeobox
1	92298819	92298975	157	92298853	7.41	4.64936	3.9747	1.19469	PBX2_peak_127	RPAP2:Promoter;GLMN:intron	GLMN:1:92246401-92298987:-:90	GLMN(ENSG00000174842)	188;GO:0000151,cellular_component ubiquitin ligase complex;GO:0001568,biological_process blood vessel development;GO:0001570,biological_process vasculogenesis;GO:0001817,biological_process regulation of cytokine production;GO:0001819,biological_process positive regulation of cytokine production;GO:0001838,biological_process embryonic epithelial tube formation;GO:0001841,biological_process neural …	NA	NA	4F52_E Chain E, Structure Of A Glomulin-Rbx1-Cul1 Complex; AAC50908.1 FAP48 [Homo sapiens]; NP_001306612.1 glomulin isoform 2 [Homo sapiens]; XP_016855628.1 glomulin isoform X4 [Homo sapiens]	NA
1	92934666	92935094	429	92934918	8.11	7.6209	5.59618	3.9006	PBX2_peak_128	DIPK1A:intron	ENSG00000229052:1:92930695-92934098:+:4184	ENSG00000229052(ENSG00000229052)	NA	NA	NA	NA	NA
1	93744544	93744804	261	93744592	7.76	6.12235	5.16063	2.51614	PBX2_peak_129	BCAR3:intron	MIR760:1:93846831-93846911:+:-102157	MIR760(ENSG00000211575)	NA	NA	NA	NA	NA
1	109041941	109042177	237	109042083	27.3	3.19714	1.88688	0	PBX2_peak_130	WDR47:exon;WDR47:five_prime_UTR	WDR47:1:108970213-109042113:-:54	WDR47(ENSG00000085433)	NA	NA	NA	NP_001136022.1 WD repeat-containing protein 47 isoform 1 [Homo sapiens]; NP_001136023.1 WD repeat-containing protein 47 isoform 3 [Homo sapiens]; NP_055784.3 WD repeat-containing protein 47 isoform 2 [Homo sapiens]; PNI54353.1 WDR47 isoform 3 [Pan troglodytes]; PNI54356.1 WDR47 isoform 6 [Pan troglodytes]	NA
1	110312621	110312925	305	110312685	7.68	4.29327	3.84473	0.87922	PBX2_peak_131	RBM15-AS1:intron	RBM15:1:110338505-110346681:+:-25732	RBM15(ENSG00000162775)	225;GO:0000003,biological_process reproduction;GO:0000122,biological_process negative regulation of transcription by RNA polymerase II;GO:0000375,biological_process RNA splicing, via transesterification reactions;GO:0000377,biological_process RNA splicing, via transesterification reactions with bulged adenosine as nucleophile;GO:0000381,biological_process regulation of alternative mRNA splicing, …	NA	NA	AAH47479.1 RBM15 protein, partial [Homo sapiens]; CAC38861.1 one twenty two protein [Homo sapiens]; NP_001188474.1 RNA-binding protein 15 isoform 2 [Homo sapiens]; NP_073605.4 RNA-binding protein 15 isoform 1 [Homo sapiens]	NA
1	110337806	110338002	197	110337910	33.85	5.36498	2.32303	1.83129	PBX2_peak_132	RBM15-AS1:intron;RBM15:Promoter	RBM15:1:110338505-110346681:+:-601	RBM15(ENSG00000162775)	225;GO:0000003,biological_process reproduction;GO:0000122,biological_process negative regulation of transcription by RNA polymerase II;GO:0000375,biological_process RNA splicing, via transesterification reactions;GO:0000377,biological_process RNA splicing, via transesterification reactions with bulged adenosine as nucleophile;GO:0000381,biological_process regulation of alternative mRNA splicing, …	NA	NA	AAH47479.1 RBM15 protein, partial [Homo sapiens]; CAC38861.1 one twenty two protein [Homo sapiens]; NP_001188474.1 RNA-binding protein 15 isoform 2 [Homo sapiens]; NP_073605.4 RNA-binding protein 15 isoform 1 [Homo sapiens]	NA
1	110338289	110339507	1219	110339188	274.34	122.402	6.25774	116.708	PBX2_peak_133	RBM15-AS1:Promoter;RBM15:exon;RBM15:five_prime_UTR	RBM15-AS1:1:110286374-110339171:-:273	RBM15-AS1(ENSG00000227963)	NA	NA	NA	NA	NA
1	110341139	110341495	357	110341239	27.65	10.1953	4.09076	6.32501	PBX2_peak_134	RBM15:exon	RBM15-AS1:1:110286374-110339171:-:-2145	RBM15-AS1(ENSG00000227963)	NA	NA	NA	NA	NA
1	110347365	110347509	145	110347366	4.1	3.79828	3.41922	0.43609	PBX2_peak_135	LAMTOR5-AS1:exon	LAMTOR5-AS1:1:110347115-110443817:+:321	LAMTOR5-AS1(ENSG00000224699)	NA	NA	NA	NA	NA
1	112618576	112619046	471	112618812	14.13	8.54274	5.1209	4.7614	PBX2_peak_136	ST7L:intron;CAPZA1:Promoter	CAPZA1:1:112619804-112671616:+:-993	CAPZA1(ENSG00000116489)	236;GO:0000003,biological_process reproduction;GO:0000902,biological_process cell morphogenesis;GO:0001709,biological_process cell fate determination;GO:0001932,biological_process regulation of protein phosphorylation;GO:0001933,biological_process negative regulation of protein phosphorylation;GO:0002376,biological_process immune system process;GO:0002478,biological_process antigen processing and…	CAPZA; F-actin-capping protein subunit alpha; K10364	map04144	AAV38170.1 capping protein (actin filament) muscle Z-line, alpha 1, partial [synthetic construct]	NA
1	112619687	112620021	335	112619758	25.04	5.53144	2.60352	1.98554	PBX2_peak_137	ST7L:exon;CAPZA1:Promoter;ST7L:five_prime_UTR	CAPZA1:1:112619804-112671616:+:49	CAPZA1(ENSG00000116489)	236;GO:0000003,biological_process reproduction;GO:0000902,biological_process cell morphogenesis;GO:0001709,biological_process cell fate determination;GO:0001932,biological_process regulation of protein phosphorylation;GO:0001933,biological_process negative regulation of protein phosphorylation;GO:0002376,biological_process immune system process;GO:0002478,biological_process antigen processing and…	CAPZA; F-actin-capping protein subunit alpha; K10364	map04144	AAV38170.1 capping protein (actin filament) muscle Z-line, alpha 1, partial [synthetic construct]	NA
1	112798464	112798604	141	112798563	7.68	5.06007	4.38771	1.55743	PBX2_peak_138	intergenic	NUTF2P4:1:112748094-112748475:+:50439	NUTF2P4(ENSG00000234790)	NA	NA	NA	NA	NA
1	117060714	117060862	149	117060778	16.14	6.74507	3.81621	3.09183	PBX2_peak_139	TTF2:intron;ENSG00000236137:Promoter	TTF2:1:117060325-117107453:+:462	TTF2(ENSG00000116830)	97;GO:0000003,biological_process reproduction;GO:0000226,biological_process microtubule cytoskeleton organization;GO:0000280,biological_process nuclear division;GO:0003674,molecular_function molecular_function;GO:0003824,molecular_function catalytic activity;GO:0005575,cellular_component cellular_component;GO:0005622,cellular_component intracellular;GO:0005623,cellular_component cell;GO:0005634,c…	TTF2; transcription termination factor 2 [EC:5.6.2.-]; K15173	map04918	NP_003585.3 transcription termination factor 2 [Homo sapiens]; XP_001112974.1 PREDICTED: transcription termination factor 2 [Macaca mulatta]	TF_others
1	117121952	117122224	273	117122047	21.2	14.8555	7.17317	10.7764	PBX2_peak_140	intergenic	TRIM45:1:117111059-117122587:-:499	TRIM45(ENSG00000134253)	63;GO:0001501,biological_process skeletal system development;GO:0003674,molecular_function molecular_function;GO:0003824,molecular_function catalytic activity;GO:0004842,molecular_function ubiquitin-protein transferase activity;GO:0005488,molecular_function binding;GO:0005575,cellular_component cellular_component;GO:0005576,cellular_component extracellular region;GO:0005622,cellular_component int…	NA	NA	NP_001139107.1 tripartite motif-containing protein 45 isoform 2 [Homo sapiens]; NP_079464.2 tripartite motif-containing protein 45 isoform 1 [Homo sapiens]; XP_008950245.1 tripartite motif-containing protein 45 isoform X2 [Pan paniscus]	NA
1	119715570	119716084	515	119715715	5.93	4.7053	4.52875	1.2432	PBX2_peak_141	PHGDH:intron	HMGCS2:1:119748001-119768905:-:53078	HMGCS2(ENSG00000134240)	185;GO:0001101,biological_process response to acid chemical;GO:0001655,biological_process urogenital system development;GO:0001700,biological_process embryonic development via the syncytial blastoderm;GO:0001822,biological_process kidney development;GO:0001889,biological_process liver development;GO:0002237,biological_process response to molecule of bacterial origin;GO:0003674,molecular_function …	HMGCS; hydroxymethylglutaryl-CoA synthase [EC:2.3.3.10]; K01641	map00280,map00650,map00900,map03320	NP_001159579.1 hydroxymethylglutaryl-CoA synthase, mitochondrial isoform 2 precursor [Homo sapiens]; NP_005509.1 hydroxymethylglutaryl-CoA synthase, mitochondrial isoform 1 precursor [Homo sapiens]	NA
1	143727144	143727508	365	143727247	14.22	8.41215	5.07287	4.64199	PBX2_peak_142	intergenic	RNVU1-18:1:143729406-143729570:-:2244	RNVU1-18(ENSG00000206737)	NA	NA	NA	NA	NA
1	143735009	143735428	420	143735173	9.6	5.2313	4.13259	1.71153	PBX2_peak_143	ENSG00000232721:Promoter	ENSG00000232721:1:143736065-143739506:+:-847	ENSG00000232721(ENSG00000232721)	NA	NA	NA	NA	NA
1	143735661	143736082	422	143735839	68.21	28.8999	5.32419	24.4198	PBX2_peak_144	ENSG00000232721:Promoter	ENSG00000232721:1:143736065-143739506:+:-194	ENSG00000232721(ENSG00000232721)	NA	NA	NA	NA	NA
1	144817577	144817776	200	144817711	16.22	4.52715	2.79338	1.08962	PBX2_peak_145	ENSG00000224363:intron	ENSG00000287607:1:144797533-144797632:-:-20044	ENSG00000287607(ENSG00000287607)	NA	NA	NA	NA	NA
1	145403259	145403429	171	145403347	8.03	6.82576	5.06486	3.168	PBX2_peak_146	NBPF20:intron	NBPF20:1:145289899-145405778:-:2434	NBPF20(ENSG00000162825)	NA	NA	NA	AAX85109.1 NBPF8 isoform 4 [Homo sapiens]; CAI20179.1 neuroblastoma breakpoint family, member 14, partial [Homo sapiens]; NP_001265196.1 neuroblastoma breakpoint family member 20 [Homo sapiens]	NA
1	145587785	145587995	211	145587854	9.77	4.33257	3.58995	0.91089	PBX2_peak_147	NBPF25P:intron	NBPF25P:1:145572344-145607858:-:19968	NBPF25P(ENSG00000272150)	NA	NA	NA	NA	NA
1	145660841	145661378	538	145661007	8.37	8.52754	6.28495	4.74667	PBX2_peak_148	GPR89A:intron	PDZK1:1:145670851-145708148:-:47039	PDZK1(ENSG00000174827)	109;GO:0003674,molecular_function molecular_function;GO:0005102,molecular_function signaling receptor binding;GO:0005124,molecular_function scavenger receptor binding;GO:0005215,molecular_function transporter activity;GO:0005488,molecular_function binding;GO:0005515,molecular_function protein binding;GO:0005575,cellular_component cellular_component;GO:0005623,cellular_component cell;GO:0005886,ce…	NA	NA	EAW71441.1 PDZ domain containing 1, isoform CRA_a, partial [Homo sapiens]; NP_001188255.1 Na(+)/H(+) exchange regulatory cofactor NHE-RF3 isoform 2 [Homo sapiens]; NP_002605.2 Na(+)/H(+) exchange regulatory cofactor NHE-RF3 isoform 1 [Homo sapiens]	NA
1	145803790	145803939	150	145803931	8.98	3.09754	2.95957	0	PBX2_peak_149	RNF115:intron	POLR3C:1:145824087-145844402:+:-20223	POLR3C(ENSG00000186141)	109;GO:0000428,cellular_component DNA-directed RNA polymerase complex;GO:0001817,biological_process regulation of cytokine production;GO:0001819,biological_process positive regulation of cytokine production;GO:0002682,biological_process regulation of immune system process;GO:0002684,biological_process positive regulation of immune system process;GO:0003674,molecular_function molecular_function;GO…	RPC3, POLR3C; DNA-directed RNA polymerase III subunit RPC3; K03023	map03020,map04623	PNI88380.1 POLR3C isoform 2 [Pan troglodytes]; XP_513732.3 DNA-directed RNA polymerase III subunit RPC3 isoform X1 [Pan troglodytes]	NA
1	145804242	145804524	283	145804479	9.51	4.33257	3.50272	0.91089	PBX2_peak_150	RNF115:intron	POLR3C:1:145824087-145844402:+:-19704	POLR3C(ENSG00000186141)	109;GO:0000428,cellular_component DNA-directed RNA polymerase complex;GO:0001817,biological_process regulation of cytokine production;GO:0001819,biological_process positive regulation of cytokine production;GO:0002682,biological_process regulation of immune system process;GO:0002684,biological_process positive regulation of immune system process;GO:0003674,molecular_function molecular_function;GO…	RPC3, POLR3C; DNA-directed RNA polymerase III subunit RPC3; K03023	map03020,map04623	PNI88380.1 POLR3C isoform 2 [Pan troglodytes]; XP_513732.3 DNA-directed RNA polymerase III subunit RPC3 isoform X1 [Pan troglodytes]	NA
1	145957473	145958235	763	145958071	100.93	40.925	5.36452	36.1972	PBX2_peak_151	LIX1L:Promoter;ENSG00000280778:intron;LIX1L-AS1:intron	LIX1L:1:145933422-145958017:-:163	LIX1L(ENSG00000271601)	65;GO:0002009,biological_process morphogenesis of an epithelium;GO:0002165,biological_process instar larval or pupal development;GO:0005575,cellular_component cellular_component;GO:0005622,cellular_component intracellular;GO:0005623,cellular_component cell;GO:0005737,cellular_component cytoplasm;GO:0005886,cellular_component plasma membrane;GO:0005911,cellular_component cell-cell junction;GO:0006…	NA	NA	NP_714924.1 LIX1-like protein [Homo sapiens]	NA
1	145960593	145960810	218	145960782	19.8	6.46191	3.4669	2.83261	PBX2_peak_152	ANKRD34A:exon;ENSG00000280778:intron;ENSG00000278431:Promoter	ENSG00000278431:1:145961387-145964422:+:-686	ENSG00000278431(ENSG00000278431)	NA	NA	NA	NA	NA
1	145963092	145963356	265	145963315	13.43	3.76764	2.70872	0.42975	PBX2_peak_153	ANKRD34A:exon;ENSG00000280778:intron;ANKRD34A:five_prime_UTR;ENSG00000278431:intron;POLR3GL:Promoter	ANKRD34A:1:145959440-145964575:-:1351	ANKRD34A(ENSG00000272031)	NA	NA	NA	NP_001034977.1 ankyrin repeat domain-containing protein 34A [Homo sapiens]; PNI88359.1 ANKRD34A isoform 2, partial [Pan troglodytes]	NA
1	147083604	147083977	374	147083841	52.43	6.27724	2.07764	2.66151	PBX2_peak_154	SSBL4P:Promoter	SSBL4P:1:147082337-147083578:-:-212	SSBL4P(ENSG00000230832)	NA	NA	NA	NA	NA
1	147983877	147984124	248	147984117	5.23	4.89021	4.17951	1.4031	PBX2_peak_155	GPR89B:intron	ENSG00000273059:1:148011798-148012228:+:-27798	ENSG00000273059(ENSG00000273059)	NA	NA	NA	NA	NA
1	148528806	148529057	252	148528911	25.21	6.4496	2.91219	2.82298	PBX2_peak_156	intergenic	RNVU1-27:1:148522600-148522765:+:6331	RNVU1-27(ENSG00000274210)	NA	NA	NA	NA	NA
1	150061762	150062122	361	150062008	7.15	4.98931	4.07646	1.4911	PBX2_peak_157	ENSG00000285184:intron	VPS45:1:150067278-150145329:+:-5336	VPS45(ENSG00000136631)	126;GO:0000139,cellular_component Golgi membrane;GO:0000149,molecular_function SNARE binding;GO:0001505,biological_process regulation of neurotransmitter levels;GO:0003674,molecular_function molecular_function;GO:0005488,molecular_function binding;GO:0005515,molecular_function protein binding;GO:0005575,cellular_component cellular_component;GO:0005622,cellular_component intracellular;GO:0005623,c…	VPS45; vacuolar protein sorting-associated protein 45; K12479	map04144	BAH11533.1 unnamed protein product [Homo sapiens]; BAH13603.1 unnamed protein product [Homo sapiens]; CAI14266.1 vacuolar protein sorting 45 homolog (S. cerevisiae), partial [Homo sapiens]; NP_001266282.1 vacuolar protein sorting-associated protein 45 isoform 2 [Homo sapiens]; NP_001266283.1 vacuolar protein sorting-associated protein 45 isoform 3 [Homo sapiens]; NP_009190.2 vacuolar protein sort…	NA
1	150487208	150487604	397	150487350	69.17	13.709	2.80696	9.67523	PBX2_peak_158	TARS2:Promoter	TARS2:1:150487363-150507609:+:42	TARS2(ENSG00000143374)	81;GO:0000959,biological_process mitochondrial RNA metabolic process;GO:0002161,molecular_function aminoacyl-tRNA editing activity;GO:0003674,molecular_function molecular_function;GO:0003824,molecular_function catalytic activity;GO:0004812,molecular_function aminoacyl-tRNA ligase activity;GO:0004829,molecular_function threonine-tRNA ligase activity;GO:0005488,molecular_function binding;GO:0005515…	TARS, thrS; threonyl-tRNA synthetase [EC:6.1.1.3]; K01868	map00970	BAG60915.1 unnamed protein product [Homo sapiens]; NP_001258824.1 threonine--tRNA ligase, mitochondrial isoform b [Homo sapiens]; NP_001258825.1 threonine--tRNA ligase, mitochondrial isoform c [Homo sapiens]; NP_079426.2 threonine--tRNA ligase, mitochondrial isoform a [Homo sapiens]; PNI22781.1 TARS2 isoform 2 [Pan troglodytes]; PNI22785.1 TARS2 isoform 7 [Pan troglodytes]	NA
1	150629139	150629828	690	150629276	112	8.03965	1.76569	4.29363	PBX2_peak_159	ENSA:intron	ENSA:1:150600850-150629612:-:129	ENSA(ENSG00000143420)	174;GO:0000003,biological_process reproduction;GO:0000086,biological_process G2/M transition of mitotic cell cycle;GO:0000278,biological_process mitotic cell cycle;GO:0002791,biological_process regulation of peptide secretion;GO:0003006,biological_process developmental process involved in reproduction;GO:0003674,molecular_function molecular_function;GO:0004857,molecular_function enzyme inhibitor …	NA	NA	CAH18372.1 hypothetical protein [Homo sapiens]; ERE89871.1 alpha-endosulfine-like protein [Cricetulus griseus]; NP_004427.1 alpha-endosulfine isoform 3 [Homo sapiens]; NP_996925.1 alpha-endosulfine isoform 1 [Homo sapiens]; NP_996928.1 alpha-endosulfine isoform 5 [Homo sapiens]; NP_996929.1 alpha-endosulfine isoform 6 [Homo sapiens]; NP_997051.1 alpha-endosulfine isoform 8 [Homo sapiens]; PNI2279…	HMG
1	150697113	150697532	420	150697327	97.52	20.1985	2.98557	15.9423	PBX2_peak_160	GOLPH3L:Promoter	GOLPH3L:1:150646229-150697154:-:-168	GOLPH3L(ENSG00000143457)	95;GO:0000139,cellular_component Golgi membrane;GO:0002791,biological_process regulation of peptide secretion;GO:0002793,biological_process positive regulation of peptide secretion;GO:0003674,molecular_function molecular_function;GO:0005488,molecular_function binding;GO:0005543,molecular_function phospholipid binding;GO:0005575,cellular_component cellular_component;GO:0005622,cellular_component i…	NA	NA	EAW53527.1 golgi phosphoprotein 3-like, isoform CRA_b [Homo sapiens]; PNJ56011.1 LOW QUALITY PROTEIN: GOLPH3L isoform 2, partial [Pongo abelii]	NA
1	151281355	151281646	292	151281637	63.42	6.08761	1.91298	2.48333	PBX2_peak_161	ZNF687-AS1:exon	ZNF687:1:151281617-151292176:+:-117	ZNF687(ENSG00000143373)	45;GO:0000981,molecular_function DNA-binding transcription factor activity, RNA polymerase II-specific;GO:0003674,molecular_function molecular_function;GO:0003700,molecular_function DNA-binding transcription factor activity;GO:0005575,cellular_component cellular_component;GO:0005622,cellular_component intracellular;GO:0005623,cellular_component cell;GO:0005634,cellular_component nucleus;GO:000565…	NA	NA	EAW53451.1 zinc finger protein 687, isoform CRA_a [Homo sapiens]; PNI22914.1 ZNF687 isoform 3 [Pan troglodytes]; PNI22917.1 ZNF687 isoform 7, partial [Pan troglodytes]; XP_005245423.1 zinc finger protein 687 isoform X1 [Homo sapiens]	zf-C2H2
1	151281850	151282087	238	151282079	150.3	4.09002	1.37544	0.7008	PBX2_peak_162	ZNF687-AS1:Promoter	ZNF687-AS1:1:151279677-151281950:-:-18	ZNF687-AS1(ENSG00000232671)	NA	NA	NA	NA	NA
1	151790147	151790974	828	151790624	85.05	19.8349	3.18704	15.5887	PBX2_peak_163	TDRKH-AS1:Promoter	TDRKH-AS1:1:151790803-151794402:+:-243	TDRKH-AS1(ENSG00000203288)	NA	NA	NA	NA	NA
1	152034467	152035307	841	152034896	30.88	27.6704	11.9151	23.2199	PBX2_peak_164	S100A11:intron;ENSG00000229021:intron	S100A11:1:152032505-152047907:-:13020	S100A11(ENSG00000163191)	101;GO:0001726,cellular_component ruffle;GO:0001775,biological_process cell activation;GO:0002252,biological_process immune effector process;GO:0002263,biological_process cell activation involved in immune response;GO:0002274,biological_process myeloid leukocyte activation;GO:0002275,biological_process myeloid cell activation involved in immune response;GO:0002283,biological_process neutrophil ac…	NA	NA	NP_005611.1 protein S100-A11 [Homo sapiens]	NA
1	152035623	152035933	311	152035854	9.68	7.52668	5.72577	3.8164	PBX2_peak_165	S100A11:intron;ENSG00000229021:intron	S100A11:1:152032505-152047907:-:12129	S100A11(ENSG00000163191)	101;GO:0001726,cellular_component ruffle;GO:0001775,biological_process cell activation;GO:0002252,biological_process immune effector process;GO:0002263,biological_process cell activation involved in immune response;GO:0002274,biological_process myeloid leukocyte activation;GO:0002275,biological_process myeloid cell activation involved in immune response;GO:0002283,biological_process neutrophil ac…	NA	NA	NP_005611.1 protein S100-A11 [Homo sapiens]	NA
1	153452518	153452734	217	153452577	6.63	4.21832	3.91361	0.81155	PBX2_peak_166	intergenic	S100A7:1:153457743-153460651:-:8025	S100A7(ENSG00000143556)	212;GO:0000302,biological_process response to reactive oxygen species;GO:0000323,cellular_component lytic vacuole;GO:0001525,biological_process angiogenesis;GO:0001568,biological_process blood vessel development;GO:0001775,biological_process cell activation;GO:0001932,biological_process regulation of protein phosphorylation;GO:0001934,biological_process positive regulation of protein phosphorylat…	S100A7; protein S100-A7; K21126	map04657	NP_002954.2 protein S100-A7 [Homo sapiens]	NA
1	153727602	153728044	443	153727887	91.68	17.3365	2.80847	13.1704	PBX2_peak_167	INTS3:Promoter;Y_RNA:Promoter	INTS3:1:153728049-153774808:+:-226	INTS3(ENSG00000143624)	100;GO:0000075,biological_process cell cycle checkpoint;GO:0000278,biological_process mitotic cell cycle;GO:0000428,cellular_component DNA-directed RNA polymerase complex;GO:0005575,cellular_component cellular_component;GO:0005622,cellular_component intracellular;GO:0005623,cellular_component cell;GO:0005634,cellular_component nucleus;GO:0005654,cellular_component nucleoplasm;GO:0005730,cellular_…	NA	NA	EAW53281.1 integrator complex subunit 3, isoform CRA_c [Homo sapiens]; NP_075391.3 integrator complex subunit 3 [Homo sapiens]; PNI90822.1 INTS3 isoform 3, partial [Pan troglodytes]; PNI90825.1 INTS3 isoform 9, partial [Pan troglodytes]	NA
1	153728437	153728585	149	153728443	16.92	3.99358	2.66516	0.61568	PBX2_peak_168	INTS3:exon;INTS3:five_prime_UTR	INTS3:1:153728049-153774808:+:461	INTS3(ENSG00000143624)	100;GO:0000075,biological_process cell cycle checkpoint;GO:0000278,biological_process mitotic cell cycle;GO:0000428,cellular_component DNA-directed RNA polymerase complex;GO:0005575,cellular_component cellular_component;GO:0005622,cellular_component intracellular;GO:0005623,cellular_component cell;GO:0005634,cellular_component nucleus;GO:0005654,cellular_component nucleoplasm;GO:0005730,cellular_…	NA	NA	EAW53281.1 integrator complex subunit 3, isoform CRA_c [Homo sapiens]; NP_075391.3 integrator complex subunit 3 [Homo sapiens]; PNI90822.1 INTS3 isoform 3, partial [Pan troglodytes]; PNI90825.1 INTS3 isoform 9, partial [Pan troglodytes]	NA
1	153904679	153904919	241	153904867	6.11	4.55694	3.8667	1.11644	PBX2_peak_169	GATAD2B:intron	ENSG00000236327:1:153890594-153890865:+:14204	ENSG00000236327(ENSG00000236327)	NA	NA	NA	NA	NA
1	153920307	153920819	513	153920553	25.04	10.5157	4.3392	6.62481	PBX2_peak_170	GATAD2B:intron	ENSG00000284738:1:153923336-153935240:+:-2773	ENSG00000284738(ENSG00000284738)	NA	NA	NA	NA	NA
1	153921832	153922210	379	153922005	22.59	4.94366	2.62142	1.45189	PBX2_peak_171	GATAD2B:intron;ENSG00000284738:Promoter	ENSG00000284738:1:153923336-153935240:+:-1315	ENSG00000284738(ENSG00000284738)	NA	NA	NA	NA	NA
1	153922707	153923996	1290	153923114	193.74	85.1874	6.08561	79.8449	PBX2_peak_172	ENSG00000284738:Promoter	GATAD2B:1:153789029-153923360:-:9	GATAD2B(ENSG00000143614)	129;GO:0000118,cellular_component histone deacetylase complex;GO:0000122,biological_process negative regulation of transcription by RNA polymerase II;GO:0000228,cellular_component nuclear chromosome;GO:0000785,cellular_component chromatin;GO:0000790,cellular_component nuclear chromatin;GO:0000981,molecular_function DNA-binding transcription factor activity, RNA polymerase II-specific;GO:0001708,b…	NA	NA	PNI90813.1 GATAD2B isoform 14, partial [Pan troglodytes]; PNJ56356.1 GATAD2B isoform 4 [Pongo abelii]; XP_001144374.1 transcriptional repressor p66-beta [Pan troglodytes]; XP_007975227.1 PREDICTED: transcriptional repressor p66-beta isoform X2 [Chlorocebus sabaeus]; XP_011855679.1 PREDICTED: transcriptional repressor p66-beta [Mandrillus leucophaeus]	zf-GATA
1	153930519	153930799	281	153930684	13.7	4.06242	2.91036	0.67849	PBX2_peak_173	DENND4B:intron;ENSG00000284738:intron	GATAD2B:1:153789029-153923360:-:-7298	GATAD2B(ENSG00000143614)	129;GO:0000118,cellular_component histone deacetylase complex;GO:0000122,biological_process negative regulation of transcription by RNA polymerase II;GO:0000228,cellular_component nuclear chromosome;GO:0000785,cellular_component chromatin;GO:0000790,cellular_component nuclear chromatin;GO:0000981,molecular_function DNA-binding transcription factor activity, RNA polymerase II-specific;GO:0001708,b…	NA	NA	PNI90813.1 GATAD2B isoform 14, partial [Pan troglodytes]; PNJ56356.1 GATAD2B isoform 4 [Pongo abelii]; XP_001144374.1 transcriptional repressor p66-beta [Pan troglodytes]; XP_007975227.1 PREDICTED: transcriptional repressor p66-beta isoform X2 [Chlorocebus sabaeus]; XP_011855679.1 PREDICTED: transcriptional repressor p66-beta [Mandrillus leucophaeus]	zf-GATA
1	153946767	153946932	166	153946783	14.83	3.6454	2.6382	0.32193	PBX2_peak_174	DENND4B:Promoter	DENND4B:1:153929500-153946718:-:-131	DENND4B(ENSG00000198837)	176;GO:0002790,biological_process peptide secretion;GO:0003674,molecular_function molecular_function;GO:0003676,molecular_function nucleic acid binding;GO:0003677,molecular_function DNA binding;GO:0005085,molecular_function guanyl-nucleotide exchange factor activity;GO:0005088,molecular_function Ras guanyl-nucleotide exchange factor activity;GO:0005488,molecular_function binding;GO:0005515,molecu…	NA	NA	PNI90804.1 DENND4B isoform 7, partial [Pan troglodytes]; XP_005245735.1 DENN domain-containing protein 4B isoform X2 [Homo sapiens]	NA
1	153957711	153957994	284	153957991	18.93	3.49073	2.3336	0.20302	PBX2_peak_175	CRTC2:intron	CRTC2:1:153947668-153958615:-:763	CRTC2(ENSG00000160741)	119;GO:0003674,molecular_function molecular_function;GO:0003682,molecular_function chromatin binding;GO:0005488,molecular_function binding;GO:0005515,molecular_function protein binding;GO:0005575,cellular_component cellular_component;GO:0005622,cellular_component intracellular;GO:0005623,cellular_component cell;GO:0005634,cellular_component nucleus;GO:0005654,cellular_component nucleoplasm;GO:000…	CRTC1, TORC1; CREB-regulated transcription coactivator 1; K15309; CRTC2, TORC2; CREB-regulated transcription coactivator 2; K16333	map04151,map04152,map04922,map04931,map05166	BAD97279.1 hypothetical protein LOC200186 variant, partial [Homo sapiens]; PNI90793.1 CRTC2 isoform 2 [Pan troglodytes]; PNI90794.1 CRTC2 isoform 3 [Pan troglodytes]; XP_005245003.1 CREB-regulated transcription coactivator 2 isoform X1 [Homo sapiens]	NA
1	153958591	153958738	148	153958702	46.23	6.72026	2.24916	3.06825	PBX2_peak_176	CRTC2:Promoter	CRTC2:1:153947668-153958615:-:-49	CRTC2(ENSG00000160741)	119;GO:0003674,molecular_function molecular_function;GO:0003682,molecular_function chromatin binding;GO:0005488,molecular_function binding;GO:0005515,molecular_function protein binding;GO:0005575,cellular_component cellular_component;GO:0005622,cellular_component intracellular;GO:0005623,cellular_component cell;GO:0005634,cellular_component nucleus;GO:0005654,cellular_component nucleoplasm;GO:000…	CRTC1, TORC1; CREB-regulated transcription coactivator 1; K15309; CRTC2, TORC2; CREB-regulated transcription coactivator 2; K16333	map04151,map04152,map04922,map04931,map05166	BAD97279.1 hypothetical protein LOC200186 variant, partial [Homo sapiens]; PNI90793.1 CRTC2 isoform 2 [Pan troglodytes]; PNI90794.1 CRTC2 isoform 3 [Pan troglodytes]; XP_005245003.1 CREB-regulated transcription coactivator 2 isoform X1 [Homo sapiens]	NA
1	153962740	153964268	1529	153963637	66.99	14.0058	2.95623	9.95871	PBX2_peak_177	SLC39A1:five_prime_UTR;SLC39A1:exon;ENSG00000282386:Promoter;MIR6737:Promoter;ENSG00000285779:exon;ENSG00000285779:three_prime_UTR	ENSG00000282386:1:153964360-153965070:+:-856	ENSG00000282386(ENSG00000282386)	NA	NA	NA	NA	NA
1	154793052	154793373	322	154793169	6.11	4.17917	3.61922	0.77612	PBX2_peak_178	KCNN3:intron	KCNN3:1:154697454-154870281:-:77069	KCNN3(ENSG00000143603)	179;GO:0001508,biological_process action potential;GO:0003008,biological_process system process;GO:0003012,biological_process muscle system process;GO:0003013,biological_process circulatory system process;GO:0003015,biological_process heart process;GO:0003674,molecular_function molecular_function;GO:0005215,molecular_function transporter activity;GO:0005216,molecular_function ion channel activity…	KCNN1, KCA2.1; potassium intermediate/small conductance calcium-activated channel subfamily N member 1; K04942; KCNN2, KCA2.2; potassium intermediate/small conductance calcium-activated channel subfamily N member 2; K04943; KCNN3, KCA2.3; potassium intermediate/small conductance calcium-activated channel subfamily N member 3; K04944	map04726,map04911,map04929,map04976	NP_001191016.1 small conductance calcium-activated potassium channel protein 3 isoform c [Homo sapiens]; NP_002240.3 small conductance calcium-activated potassium channel protein 3 isoform a [Homo sapiens]; NP_740752.1 small conductance calcium-activated potassium channel protein 3 isoform b [Homo sapiens]	NA
1	154936726	154937393	668	154937128	69.52	17.5494	3.35823	13.3753	PBX2_peak_179	ENSG00000270361:Promoter;PMVK:Promoter	ENSG00000270361:1:154937369-154938059:+:-310	ENSG00000270361(ENSG00000270361)	NA	NA	NA	NA	NA
1	154964082	154964233	152	154964119	14.83	4.76048	3.19683	1.29342	PBX2_peak_180	SHC1:intron;PYGO2:Promoter	PYGO2:1:154957025-154963853:-:-304	PYGO2(ENSG00000163348)	32;GO:0005575,cellular_component cellular_component;GO:0005622,cellular_component intracellular;GO:0005623,cellular_component cell;GO:0005634,cellular_component nucleus;GO:0005654,cellular_component nucleoplasm;GO:0005667,cellular_component transcription factor complex;GO:0008150,biological_process biological_process;GO:0009987,biological_process cellular process;GO:0016043,biological_process cel…	NA	NA	EAW53173.1 pygopus homolog 2 (Drosophila), isoform CRA_b [Homo sapiens]; NP_612157.1 pygopus homolog 2 [Homo sapiens]	NA
1	154964587	154964951	365	154964621	15.35	5.3006	3.26569	1.77409	PBX2_peak_181	SHC1:intron;PYGO2:Promoter	PYGO2:1:154957025-154963853:-:-915	PYGO2(ENSG00000163348)	32;GO:0005575,cellular_component cellular_component;GO:0005622,cellular_component intracellular;GO:0005623,cellular_component cell;GO:0005634,cellular_component nucleus;GO:0005654,cellular_component nucleoplasm;GO:0005667,cellular_component transcription factor complex;GO:0008150,biological_process biological_process;GO:0009987,biological_process cellular process;GO:0016043,biological_process cel…	NA	NA	EAW53173.1 pygopus homolog 2 (Drosophila), isoform CRA_b [Homo sapiens]; NP_612157.1 pygopus homolog 2 [Homo sapiens]	NA
1	154970903	154971220	318	154970952	73.8	8.18992	2.0777	4.43341	PBX2_peak_182	SHC1:intron	SHC1:1:154962297-154974395:-:3334	SHC1(ENSG00000160691)	457;GO:0000165,biological_process MAPK cascade;GO:0000187,biological_process activation of MAPK activity;GO:0000302,biological_process response to reactive oxygen species;GO:0000902,biological_process cell morphogenesis;GO:0000904,biological_process cell morphogenesis involved in differentiation;GO:0001525,biological_process angiogenesis;GO:0001568,biological_process blood vessel development;GO:0…	SHC1; SHC-transforming protein 1; K06279; SHC2; SHC-transforming protein 2; K17447; SHC3; SHC-transforming protein 3; K17448; SHC4; SHC-transforming protein 4; K17449	map01521,map01522,map04012,map04014,map04062,map04072,map04370,map04510,map04650,map04722,map04910,map04915,map04917,map04926,map04935,map05034,map05100,map05206,map05214,map05220,map05224,map05225,map05226	NP_001123512.1 SHC-transforming protein 1 isoform 3 [Homo sapiens]; NP_892113.4 SHC-transforming protein 1 isoform 1 [Homo sapiens]; PNI90688.1 SHC1 isoform 10, partial [Pan troglodytes]; XP_007975095.1 PREDICTED: SHC-transforming protein 1 isoform X4 [Chlorocebus sabaeus]; XP_008968526.1 SHC-transforming protein 1 isoform X4 [Pan paniscus]	NA
1	154973896	154974040	145	154973898	49.02	4.32281	1.78656	0.9068	PBX2_peak_183	SHC1:intron;MIR4258:Promoter;CKS1B:Promoter	SHC1:1:154962297-154974395:-:427	SHC1(ENSG00000160691)	457;GO:0000165,biological_process MAPK cascade;GO:0000187,biological_process activation of MAPK activity;GO:0000302,biological_process response to reactive oxygen species;GO:0000902,biological_process cell morphogenesis;GO:0000904,biological_process cell morphogenesis involved in differentiation;GO:0001525,biological_process angiogenesis;GO:0001568,biological_process blood vessel development;GO:0…	SHC1; SHC-transforming protein 1; K06279; SHC2; SHC-transforming protein 2; K17447; SHC3; SHC-transforming protein 3; K17448; SHC4; SHC-transforming protein 4; K17449	map01521,map01522,map04012,map04014,map04062,map04072,map04370,map04510,map04650,map04722,map04910,map04915,map04917,map04926,map04935,map05034,map05100,map05206,map05214,map05220,map05224,map05225,map05226	NP_001123512.1 SHC-transforming protein 1 isoform 3 [Homo sapiens]; NP_892113.4 SHC-transforming protein 1 isoform 1 [Homo sapiens]; PNI90688.1 SHC1 isoform 10, partial [Pan troglodytes]; XP_007975095.1 PREDICTED: SHC-transforming protein 1 isoform X4 [Chlorocebus sabaeus]; XP_008968526.1 SHC-transforming protein 1 isoform X4 [Pan paniscus]	NA
1	154974254	154974536	283	154974523	99.88	8.2418	1.86813	4.48243	PBX2_peak_184	SHC1:Promoter;MIR4258:Promoter;CKS1B:Promoter	SHC1:1:154962297-154974395:-:0	SHC1(ENSG00000160691)	457;GO:0000165,biological_process MAPK cascade;GO:0000187,biological_process activation of MAPK activity;GO:0000302,biological_process response to reactive oxygen species;GO:0000902,biological_process cell morphogenesis;GO:0000904,biological_process cell morphogenesis involved in differentiation;GO:0001525,biological_process angiogenesis;GO:0001568,biological_process blood vessel development;GO:0…	SHC1; SHC-transforming protein 1; K06279; SHC2; SHC-transforming protein 2; K17447; SHC3; SHC-transforming protein 3; K17448; SHC4; SHC-transforming protein 4; K17449	map01521,map01522,map04012,map04014,map04062,map04072,map04370,map04510,map04650,map04722,map04910,map04915,map04917,map04926,map04935,map05034,map05100,map05206,map05214,map05220,map05224,map05225,map05226	NP_001123512.1 SHC-transforming protein 1 isoform 3 [Homo sapiens]; NP_892113.4 SHC-transforming protein 1 isoform 1 [Homo sapiens]; PNI90688.1 SHC1 isoform 10, partial [Pan troglodytes]; XP_007975095.1 PREDICTED: SHC-transforming protein 1 isoform X4 [Chlorocebus sabaeus]; XP_008968526.1 SHC-transforming protein 1 isoform X4 [Pan paniscus]	NA
1	154974694	154975160	467	154974810	76.76	8.75437	2.10826	4.96012	PBX2_peak_185	CKS1B:exon;SHC1:Promoter;MIR4258:Promoter;CKS1B:five_prime_UTR	CKS1B:1:154974652-154979251:+:274	CKS1B(ENSG00000173207)	219;GO:0000003,biological_process reproduction;GO:0000079,biological_process regulation of cyclin-dependent protein serine/threonine kinase activity;GO:0000151,cellular_component ubiquitin ligase complex;GO:0000212,biological_process meiotic spindle organization;GO:0000226,biological_process microtubule cytoskeleton organization;GO:0000278,biological_process mitotic cell cycle;GO:0000280,biologic…	CKS1; cyclin-dependent kinase regulatory subunit CKS1; K02219	map05200,map05222	AAK07520.1 PNAS-18 [Homo sapiens]; AAP36951.1 Homo sapiens CDC28 protein kinase regulatory subunit 1B, partial [synthetic construct]; PNI90678.1 CKS1B isoform 7 [Pan troglodytes]	NA
1	154983056	154984404	1349	154983269	193.74	55.6864	3.97427	50.7208	PBX2_peak_186	FLAD1:Promoter	FLAD1:1:154983337-154993111:+:392	FLAD1(ENSG00000160688)	65;GO:0003674,molecular_function molecular_function;GO:0003824,molecular_function catalytic activity;GO:0003919,molecular_function FMN adenylyltransferase activity;GO:0005575,cellular_component cellular_component;GO:0005622,cellular_component intracellular;GO:0005623,cellular_component cell;GO:0005737,cellular_component cytoplasm;GO:0005829,cellular_component cytosol;GO:0005886,cellular_component…	FLAD1; FAD synthetase [EC:2.7.7.2]; K00953	map00740	EAW53153.1 Fad1, flavin adenine dinucleotide synthetase, homolog (yeast), isoform CRA_a [Homo sapiens]; NP_001171821.1 FAD synthase isoform 4 [Homo sapiens]; NP_079483.3 FAD synthase isoform 1 [Homo sapiens]	THAP
1	154989171	154989411	241	154989266	14.13	3.6454	2.5219	0.32193	PBX2_peak_187	FLAD1:intron	LENEP:1:154993585-154994315:+:-4294	LENEP(ENSG00000163352)	17;GO:0003674,molecular_function molecular_function;GO:0003676,molecular_function nucleic acid binding;GO:0003677,molecular_function DNA binding;GO:0005488,molecular_function binding;GO:0005575,cellular_component cellular_component;GO:0005622,cellular_component intracellular;GO:0005623,cellular_component cell;GO:0005737,cellular_component cytoplasm;GO:0007275,biological_process multicellular orga…	NA	NA	NP_061125.1 lens epithelial cell protein LEP503 [Homo sapiens]	NA
1	155000943	155001091	149	155001019	44.75	5.97459	2.17854	2.38573	PBX2_peak_188	ZBTB7B:Promoter	ZBTB7B:1:155002629-155018522:+:-1612	ZBTB7B(ENSG00000160685)	327;GO:0000122,biological_process negative regulation of transcription by RNA polymerase II;GO:0000976,molecular_function transcription regulatory region sequence-specific DNA binding;GO:0000977,molecular_function RNA polymerase II regulatory region sequence-specific DNA binding;GO:0000978,molecular_function RNA polymerase II proximal promoter sequence-specific DNA binding;GO:0000981,molecular_fu…	NA	NA	BAF84308.1 unnamed protein product [Homo sapiens]; NP_001239335.1 zinc finger and BTB domain-containing protein 7B isoform 2 [Homo sapiens]	ZBTB
1	155001932	155002077	146	155002072	54.43	3.86164	1.67976	0.49671	PBX2_peak_189	ZBTB7B:Promoter	ZBTB7B:1:155002629-155018522:+:-625	ZBTB7B(ENSG00000160685)	327;GO:0000122,biological_process negative regulation of transcription by RNA polymerase II;GO:0000976,molecular_function transcription regulatory region sequence-specific DNA binding;GO:0000977,molecular_function RNA polymerase II regulatory region sequence-specific DNA binding;GO:0000978,molecular_function RNA polymerase II proximal promoter sequence-specific DNA binding;GO:0000981,molecular_fu…	NA	NA	BAF84308.1 unnamed protein product [Homo sapiens]; NP_001239335.1 zinc finger and BTB domain-containing protein 7B isoform 2 [Homo sapiens]	ZBTB
1	155063692	155063897	206	155063853	25.82	5.70578	2.73768	2.14284	PBX2_peak_190	ENSG00000251246:exon;EFNA4:exon	ENSG00000251246:1:155063747-155086807:+:47	ENSG00000251246(ENSG00000251246)	NA	EFNA; ephrin-A; K05462	map04010,map04014,map04015,map04151,map04360,map05206	XP_004026913.2 PREDICTED: ephrin-A3 isoform X3 [Gorilla gorilla gorilla]	NA
1	155077735	155078005	271	155077778	12.13	4.49102	3.11648	1.05551	PBX2_peak_191	EFNA3:Promoter;ENSG00000251246:intron	EFNA3:1:155078836-155087538:+:-966	EFNA3(ENSG00000143590)	152;GO:0000902,biological_process cell morphogenesis;GO:0000904,biological_process cell morphogenesis involved in differentiation;GO:0003674,molecular_function molecular_function;GO:0003824,molecular_function catalytic activity;GO:0004672,molecular_function protein kinase activity;GO:0004713,molecular_function protein tyrosine kinase activity;GO:0004714,molecular_function transmembrane receptor p…	EFNA; ephrin-A; K05462	map04010,map04014,map04015,map04151,map04360,map05206	NP_004943.1 ephrin-A3 precursor [Homo sapiens]	NA
1	155078825	155078987	163	155078846	13.08	5.58012	3.58183	2.02851	PBX2_peak_192	EFNA3:exon;EFNA3:five_prime_UTR;ENSG00000251246:intron	EFNA3:1:155078836-155087538:+:69	EFNA3(ENSG00000143590)	152;GO:0000902,biological_process cell morphogenesis;GO:0000904,biological_process cell morphogenesis involved in differentiation;GO:0003674,molecular_function molecular_function;GO:0003824,molecular_function catalytic activity;GO:0004672,molecular_function protein kinase activity;GO:0004713,molecular_function protein tyrosine kinase activity;GO:0004714,molecular_function transmembrane receptor p…	EFNA; ephrin-A; K05462	map04010,map04014,map04015,map04151,map04360,map05206	NP_004943.1 ephrin-A3 precursor [Homo sapiens]	NA
1	155084048	155086552	2505	155085351	137.3	56.7117	5.53205	51.7298	PBX2_peak_193	EFNA3:exon;ENSG00000251246:exon	EFNA3:1:155078836-155087538:+:6463	EFNA3(ENSG00000143590)	152;GO:0000902,biological_process cell morphogenesis;GO:0000904,biological_process cell morphogenesis involved in differentiation;GO:0003674,molecular_function molecular_function;GO:0003824,molecular_function catalytic activity;GO:0004672,molecular_function protein kinase activity;GO:0004713,molecular_function protein tyrosine kinase activity;GO:0004714,molecular_function transmembrane receptor p…	EFNA; ephrin-A; K05462	map04010,map04014,map04015,map04151,map04360,map05206	NP_004943.1 ephrin-A3 precursor [Homo sapiens]	NA
1	155091728	155091996	269	155091744	17.27	3.44155	2.28396	0.1612	PBX2_peak_194	intergenic	EFNA3:1:155078836-155087538:+:13025	EFNA3(ENSG00000143590)	152;GO:0000902,biological_process cell morphogenesis;GO:0000904,biological_process cell morphogenesis involved in differentiation;GO:0003674,molecular_function molecular_function;GO:0003824,molecular_function catalytic activity;GO:0004672,molecular_function protein kinase activity;GO:0004713,molecular_function protein tyrosine kinase activity;GO:0004714,molecular_function transmembrane receptor p…	EFNA; ephrin-A; K05462	map04010,map04014,map04015,map04151,map04360,map05206	NP_004943.1 ephrin-A3 precursor [Homo sapiens]	NA
1	155092219	155092358	140	155092246	12.74	3.5627	2.74714	0.25454	PBX2_peak_195	intergenic	EFNA3:1:155078836-155087538:+:13452	EFNA3(ENSG00000143590)	152;GO:0000902,biological_process cell morphogenesis;GO:0000904,biological_process cell morphogenesis involved in differentiation;GO:0003674,molecular_function molecular_function;GO:0003824,molecular_function catalytic activity;GO:0004672,molecular_function protein kinase activity;GO:0004713,molecular_function protein tyrosine kinase activity;GO:0004714,molecular_function transmembrane receptor p…	EFNA; ephrin-A; K05462	map04010,map04014,map04015,map04151,map04360,map05206	NP_004943.1 ephrin-A3 precursor [Homo sapiens]	NA
1	155226942	155227086	145	155227079	15.79	3.74598	2.60469	0.41338	PBX2_peak_196	GBAP1:intron	GBAP1:1:155213820-155227422:-:408	GBAP1(ENSG00000160766)	NA	NA	NA	NA	NA
1	155934185	155934693	509	155934520	74.15	22.9496	3.95506	18.6179	PBX2_peak_197	KHDC4:Promoter	KHDC4:1:155913044-155934413:-:-25	KHDC4(ENSG00000132680)	52;GO:0000245,biological_process spliceosomal complex assembly;GO:0000375,biological_process RNA splicing, via transesterification reactions;GO:0000377,biological_process RNA splicing, via transesterification reactions with bulged adenosine as nucleophile;GO:0000398,biological_process mRNA splicing, via spliceosome;GO:0003674,molecular_function molecular_function;GO:0003676,molecular_function nuc…	NA	NA	AAM51856.1 BLOM7 beta [Homo sapiens]; AAM51857.1 BLOM7 gamma [Homo sapiens]; NP_055764.2 KH homology domain-containing protein 4 [Homo sapiens]	NA
1	156337139	156337377	239	156337283	18.67	5.97809	3.33287	2.38905	PBX2_peak_198	TSACC:Promoter;CCT3:intron	TSACC:1:156337313-156346995:+:-55	TSACC(ENSG00000163467)	79;GO:0001932,biological_process regulation of protein phosphorylation;GO:0001933,biological_process negative regulation of protein phosphorylation;GO:0001934,biological_process positive regulation of protein phosphorylation;GO:0003674,molecular_function molecular_function;GO:0004857,molecular_function enzyme inhibitor activity;GO:0004860,molecular_function protein kinase inhibitor activity;GO:00…	NA	NA	NP_001291752.1 TSSK6-activating co-chaperone protein isoform b [Homo sapiens]; NP_001291755.1 TSSK6-activating co-chaperone protein isoform c [Homo sapiens]	NA
1	156337578	156338924	1347	156338379	233.69	73.7817	4.34613	68.5624	PBX2_peak_199	TSACC:intron;CCT3:intron	TSACC:1:156337313-156346995:+:937	TSACC(ENSG00000163467)	79;GO:0001932,biological_process regulation of protein phosphorylation;GO:0001933,biological_process negative regulation of protein phosphorylation;GO:0001934,biological_process positive regulation of protein phosphorylation;GO:0003674,molecular_function molecular_function;GO:0004857,molecular_function enzyme inhibitor activity;GO:0004860,molecular_function protein kinase inhibitor activity;GO:00…	NA	NA	NP_001291752.1 TSSK6-activating co-chaperone protein isoform b [Homo sapiens]; NP_001291755.1 TSSK6-activating co-chaperone protein isoform c [Homo sapiens]	NA
1	156500714	156501114	401	156500881	82.96	13.3597	2.54413	9.34016	PBX2_peak_200	MEF2D:Promoter	MEF2D:1:156463726-156500779:-:-134	MEF2D(ENSG00000116604)	155;GO:0000976,molecular_function transcription regulatory region sequence-specific DNA binding;GO:0000977,molecular_function RNA polymerase II regulatory region sequence-specific DNA binding;GO:0000978,molecular_function RNA polymerase II proximal promoter sequence-specific DNA binding;GO:0000981,molecular_function DNA-binding transcription factor activity, RNA polymerase II-specific;GO:0000982,…	MEF2A; MADS-box transcription enhancer factor 2A; K09260; MEF2D; MADS-box transcription enhancer factor 2D; K09262	map04022,map04371,map04928,map05418	AAH32479.1 MEF2D protein [Homo sapiens]; NP_001258558.1 myocyte-specific enhancer factor 2D isoform 2 [Homo sapiens]; NP_005911.1 myocyte-specific enhancer factor 2D isoform 1 [Homo sapiens]; XP_006711397.1 myocyte-specific enhancer factor 2D isoform X4 [Homo sapiens]	SRF
1	156609076	156609246	171	156609146	7.68	4.98931	4.33815	1.4911	PBX2_peak_201	NAXE:exon;NAXE:three_prime_UTR	ENSG00000272971:1:156614741-156615288:-:6127	ENSG00000272971(ENSG00000272971)	NA	NA	NA	NA	NA
1	159217115	159217530	416	159217129	6.63	3.78694	3.60386	0.43609	PBX2_peak_202	intergenic	CADM3-AS1:1:159194324-159207973:-:-9349	CADM3-AS1(ENSG00000225670)	NA	NA	NA	NA	NA
1	161132779	161133185	407	161132899	21.46	6.40804	3.20839	2.78419	PBX2_peak_203	DEDD:Promoter	DEDD:1:161120973-161132688:-:-293	DEDD(ENSG00000158796)	111;GO:0000003,biological_process reproduction;GO:0001890,biological_process placenta development;GO:0001893,biological_process maternal placenta development;GO:0003006,biological_process developmental process involved in reproduction;GO:0003674,molecular_function molecular_function;GO:0003676,molecular_function nucleic acid binding;GO:0003677,molecular_function DNA binding;GO:0005488,molecular_f…	NA	NA	NP_001317694.1 death effector domain-containing protein isoform a [Homo sapiens]; NP_127491.1 death effector domain-containing protein isoform b [Homo sapiens]	NA
1	161225325	161227623	2299	161225843	126.05	73.9506	8.46989	68.7293	PBX2_peak_204	TOMM40L:Promoter;MIR5187:Promoter	TOMM40L:1:161225938-161230746:+:535	TOMM40L(ENSG00000158882)	109;GO:0001666,biological_process response to hypoxia;GO:0003674,molecular_function molecular_function;GO:0005048,molecular_function signal sequence binding;GO:0005215,molecular_function transporter activity;GO:0005488,molecular_function binding;GO:0005515,molecular_function protein binding;GO:0005575,cellular_component cellular_component;GO:0005622,cellular_component intracellular;GO:0005623,cel…	TOM40; mitochondrial import receptor subunit TOM40; K11518	map05014	NP_001273302.1 mitochondrial import receptor subunit TOM40B isoform 2 [Homo sapiens]; NP_115550.2 mitochondrial import receptor subunit TOM40B isoform 1 [Homo sapiens]	NA
1	164558695	164559052	358	164558911	22.94	16.3197	7.98056	12.1857	PBX2_peak_205	intergenic	PBX1:1:164555583-164899296:+:3290	PBX1(ENSG00000185630)	333;GO:0000060,biological_process protein import into nucleus, translocation;GO:0000976,molecular_function transcription regulatory region sequence-specific DNA binding;GO:0000977,molecular_function RNA polymerase II regulatory region sequence-specific DNA binding;GO:0000978,molecular_function RNA polymerase II proximal promoter sequence-specific DNA binding;GO:0000981,molecular_function DNA-bind…	PBX1; pre-B-cell leukemia transcription factor 1; K09355; PBX3; pre-B-cell leukemia transcription factor 3; K15610	map04927,map04934,map05202	AAP36672.1 Homo sapiens pre-B-cell leukemia transcription factor 1, partial [synthetic construct]; NP_001191892.1 pre-B-cell leukemia transcription factor 1 isoform 3 [Homo sapiens]; NP_001278438.1 pre-B-cell leukemia transcription factor 1 isoform d [Mus musculus]; NP_001340059.1 pre-B-cell leukemia transcription factor 1 isoform 4 [Homo sapiens]; NP_002576.1 pre-B-cell leukemia transcription fa…	Homeobox
1	167720345	167720647	303	167720444	19.19	3.59698	2.24342	0.28644	PBX2_peak_206	MPZL1:Promoter	MPZL1:1:167721191-167791919:+:-695	MPZL1(ENSG00000197965)	28;GO:0003674,molecular_function molecular_function;GO:0005198,molecular_function structural molecule activity;GO:0005575,cellular_component cellular_component;GO:0005623,cellular_component cell;GO:0005886,cellular_component plasma membrane;GO:0005887,cellular_component integral component of plasma membrane;GO:0007154,biological_process cell communication;GO:0007165,biological_process signal tran…	MPZ; myelin protein zero; K06770	map04514	CAA22907.1 hypothetical protein, partial [Homo sapiens]; NP_001139663.1 myelin protein zero-like protein 1 isoform c precursor [Homo sapiens]; NP_003944.1 myelin protein zero-like protein 1 isoform a precursor [Homo sapiens]; NP_078845.3 myelin protein zero-like protein 1 isoform b precursor [Homo sapiens]; PNI48260.1 MPZL1 isoform 3 [Pan troglodytes]	NA
1	167721037	167722571	1535	167721904	80.08	19.2397	3.24311	15.0121	PBX2_peak_207	intergenic	MPZL1:1:167721191-167791919:+:612	MPZL1(ENSG00000197965)	28;GO:0003674,molecular_function molecular_function;GO:0005198,molecular_function structural molecule activity;GO:0005575,cellular_component cellular_component;GO:0005623,cellular_component cell;GO:0005886,cellular_component plasma membrane;GO:0005887,cellular_component integral component of plasma membrane;GO:0007154,biological_process cell communication;GO:0007165,biological_process signal tran…	MPZ; myelin protein zero; K06770	map04514	CAA22907.1 hypothetical protein, partial [Homo sapiens]; NP_001139663.1 myelin protein zero-like protein 1 isoform c precursor [Homo sapiens]; NP_003944.1 myelin protein zero-like protein 1 isoform a precursor [Homo sapiens]; NP_078845.3 myelin protein zero-like protein 1 isoform b precursor [Homo sapiens]; PNI48260.1 MPZL1 isoform 3 [Pan troglodytes]	NA
1	168178738	168180347	1610	168179285	60.8	66.197	20.5999	61.0757	PBX2_peak_208	TIPRL:intron	TIPRL:1:168178961-168202109:+:581	TIPRL(ENSG00000143155)	56;GO:0000075,biological_process cell cycle checkpoint;GO:0000077,biological_process DNA damage checkpoint;GO:0005575,cellular_component cellular_component;GO:0005622,cellular_component intracellular;GO:0005623,cellular_component cell;GO:0005737,cellular_component cytoplasm;GO:0006950,biological_process response to stress;GO:0006974,biological_process cellular response to DNA damage stimulus;GO:0…	NA	NA	NP_001026970.1 TIP41-like protein isoform 2 [Homo sapiens]; NP_690866.1 TIP41-like protein isoform 1 [Homo sapiens]	NA
1	169620777	169621365	589	169620942	15.53	7.62016	4.52427	3.90009	PBX2_peak_209	SELP:intron	SELP:1:169588848-169630193:-:9122	SELP(ENSG00000174175)	222;GO:0001530,molecular_function lipopolysaccharide binding;GO:0002090,biological_process regulation of receptor internalization;GO:0002092,biological_process positive regulation of receptor internalization;GO:0002237,biological_process response to molecule of bacterial origin;GO:0002376,biological_process immune system process;GO:0002523,biological_process leukocyte migration involved in inflam…	SELE, CD62E; selectin, endothelial cell; K06494; SELL, CD62L; selectin, lymphocyte; K06495; SELP, CD62P; selectin, platelet; K06496	map04514,map04668,map04933,map05143,map05144,map05150,map05418	NP_002996.2 P-selectin precursor [Homo sapiens]; PNI48204.1 SELP isoform 3, partial [Pan troglodytes]; PNI48205.1 SELP isoform 4 [Pan troglodytes]; XP_005245495.1 P-selectin isoform X2 [Homo sapiens]; XP_005245497.1 P-selectin isoform X3 [Homo sapiens]	NA
1	169931702	169932116	415	169932012	5.84	4.89021	4.5889	1.4031	PBX2_peak_210	KIFAP3:intron	ENSG00000288139:1:169915003-169915198:-:-16710	ENSG00000288139(ENSG00000288139)	NA	NA	NA	NA	NA
1	169934123	169934282	160	169934244	6.98	5.68455	5.11925	2.12232	PBX2_peak_211	KIFAP3:intron	ENSG00000288139:1:169915003-169915198:-:-19004	ENSG00000288139(ENSG00000288139)	NA	NA	NA	NA	NA
1	169934430	169934665	236	169934438	6.19	4.07966	3.59669	0.69114	PBX2_peak_212	KIFAP3:intron	ENSG00000288139:1:169915003-169915198:-:-19349	ENSG00000288139(ENSG00000288139)	NA	NA	NA	NA	NA
1	171742160	171742357	198	171742235	27.65	5.64714	2.60474	2.09164	PBX2_peak_213	VAMP4:Promoter	VAMP4:1:171700159-171742074:-:-184	VAMP4(ENSG00000117533)	153;GO:0000139,cellular_component Golgi membrane;GO:0000149,molecular_function SNARE binding;GO:0000226,biological_process microtubule cytoskeleton organization;GO:0000323,cellular_component lytic vacuole;GO:0002376,biological_process immune system process;GO:0003674,molecular_function molecular_function;GO:0005484,molecular_function SNAP receptor activity;GO:0005488,molecular_function binding;GO…	VAMP4; vesicle-associated membrane protein 4; K08513	map04130	NP_001172056.1 vesicle-associated membrane protein 4 isoform 2 [Homo sapiens]; NP_003753.2 vesicle-associated membrane protein 4 isoform 1 [Homo sapiens]	NA
1	172001389	172001553	165	172001467	5.06	4.35414	3.75339	0.93007	PBX2_peak_214	DNM3:intron	DNM3-IT1:1:171864186-171864687:+:137284	DNM3-IT1(ENSG00000233540)	NA	NA	NA	NA	NA
1	172265740	172266179	440	172265879	9.07	5.13282	3.8653	1.62091	PBX2_peak_215	DNM3:intron	ENSG00000287336:1:172210710-172213499:-:-52460	ENSG00000287336(ENSG00000287336)	NA	NA	NA	NA	NA
1	172269071	172269863	793	172269397	15	6.9063	4.00092	3.24204	PBX2_peak_216	DNM3:intron	ENSG00000287336:1:172210710-172213499:-:-55967	ENSG00000287336(ENSG00000287336)	NA	NA	NA	NA	NA
1	172273914	172274511	598	172274173	20.32	21.1041	11.2613	16.8222	PBX2_peak_217	DNM3:intron	ENSG00000287336:1:172210710-172213499:-:-60713	ENSG00000287336(ENSG00000287336)	NA	NA	NA	NA	NA
1	172322341	172322788	448	172322430	70.92	12.5655	2.66365	8.5816	PBX2_peak_218	DNM3:intron	RNU6-157P:1:172366539-172366646:+:-43975	RNU6-157P(ENSG00000206684)	NA	NA	NA	NA	NA
1	172350805	172351035	231	172350941	16.31	8.77358	4.92754	4.9784	PBX2_peak_219	DNM3:intron	RNU6-157P:1:172366539-172366646:+:-15619	RNU6-157P(ENSG00000206684)	NA	NA	NA	NA	NA
1	172351645	172352747	1103	172351981	69.7	68.6296	17.9789	63.477	PBX2_peak_220	DNM3:intron	RNU6-157P:1:172366539-172366646:+:-14343	RNU6-157P(ENSG00000206684)	NA	NA	NA	NA	NA
1	172358485	172359246	762	172359066	34.54	9.2175	3.23122	5.40159	PBX2_peak_221	DNM3:intron	RNU6-157P:1:172366539-172366646:+:-7674	RNU6-157P(ENSG00000206684)	NA	NA	NA	NA	NA
1	172399309	172399569	261	172399341	5.93	3.22608	3.46584	0	PBX2_peak_222	PIGC:intron;DNM3:intron	C1orf105:1:172420684-172468831:+:-21245	C1orf105(ENSG00000180999)	NA	NA	NA	NP_001287689.1 uncharacterized protein C1orf105 isoform 2 [Homo sapiens]; NP_640333.3 uncharacterized protein C1orf105 isoform 1 [Homo sapiens]; PNI48123.1 C1orf105 isoform 5 [Pan troglodytes]; XP_016788186.1 uncharacterized protein C1orf105 homolog isoform X5 [Pan troglodytes]	NA
1	174378148	174378303	156	174378296	4.97	3.79828	4.00406	0.43609	PBX2_peak_223	RABGAP1L:intron	ENSG00000237317:1:174367104-174368039:-:-10186	ENSG00000237317(ENSG00000237317)	NA	NA	NA	NA	NA
1	177882101	177882345	245	177882270	5.93	4.89021	4.64739	1.4031	PBX2_peak_224	ENSG00000227579:intron	ENSG00000227579:1:177392666-177920152:-:37929	ENSG00000227579(ENSG00000227579)	NA	NA	NA	NA	NA
1	177882583	177882808	226	177882702	8.46	5.94877	4.73069	2.36133	PBX2_peak_225	ENSG00000227579:intron	ENSG00000227579:1:177392666-177920152:-:37457	ENSG00000227579(ENSG00000227579)	NA	NA	NA	NA	NA
1	179081685	179081902	218	179081857	24.6	8.23007	3.65701	4.47115	PBX2_peak_226	TOR3A:Promoter	TOR3A:1:179082069-179098023:+:-276	TOR3A(ENSG00000186283)	28;GO:0003674,molecular_function molecular_function;GO:0003824,molecular_function catalytic activity;GO:0005575,cellular_component cellular_component;GO:0005622,cellular_component intracellular;GO:0005623,cellular_component cell;GO:0005737,cellular_component cytoplasm;GO:0005783,cellular_component endoplasmic reticulum;GO:0005788,cellular_component endoplasmic reticulum lumen;GO:0012505,cellular_…	NA	NA	CAC14461.1 ADIR2 [Homo sapiens]; NP_071766.2 torsin-3A precursor [Homo sapiens]; PNI67507.1 TOR3A isoform 5, partial [Pan troglodytes]; PNJ42845.1 TOR3A isoform 2, partial [Pongo abelii]; PNJ42846.1 TOR3A isoform 3 [Pongo abelii]	NA
1	183304642	183304988	347	183304881	8.64	8.52754	6.4604	4.74667	PBX2_peak_227	NMNAT2:intron	RPS3AP8:1:183266601-183267285:+:38213	RPS3AP8(ENSG00000233562)	NA	NA	NA	NA	NA
1	185316065	185316662	598	185316427	15.35	5.31046	3.27052	1.7814	PBX2_peak_228	ENSG00000273004:Promoter;IVNS1ABP:intron	IVNS1ABP:1:185296387-185317273:-:910	IVNS1ABP(ENSG00000116679)	107;GO:0005575,cellular_component cellular_component;GO:0005622,cellular_component intracellular;GO:0005623,cellular_component cell;GO:0005634,cellular_component nucleus;GO:0005667,cellular_component transcription factor complex;GO:0005681,cellular_component spliceosomal complex;GO:0005737,cellular_component cytoplasm;GO:0005829,cellular_component cytosol;GO:0005856,cellular_component cytoskeleto…	NA	NA	ABE03889.1 aryl hydrocarbon receptor-associated 3 [Homo sapiens]; PNI67328.1 IVNS1ABP isoform 3 [Pan troglodytes]; PNI67330.1 IVNS1ABP isoform 5, partial [Pan troglodytes]	ZBTB
1	187236169	187237028	860	187236788	22.42	17.9531	8.75266	13.7641	PBX2_peak_229	LINC01036:intron	LINC01036:1:187070699-187686628:+:165899	LINC01036(ENSG00000230426)	NA	NA	NA	NA	NA
1	187251913	187252063	151	187251988	7.76	4.64936	4.13952	1.19469	PBX2_peak_230	LINC01036:intron	LINC01036:1:187070699-187686628:+:181288	LINC01036(ENSG00000230426)	NA	NA	NA	NA	NA
1	187252911	187253577	667	187253209	9.86	6.51813	5.12841	2.88377	PBX2_peak_231	LINC01036:intron	LINC01036:1:187070699-187686628:+:182544	LINC01036(ENSG00000230426)	NA	NA	NA	NA	NA
1	187255609	187256944	1336	187256211	12.56	12.104	7.98587	8.13804	PBX2_peak_232	LINC01036:intron	LINC01036:1:187070699-187686628:+:185577	LINC01036(ENSG00000230426)	NA	NA	NA	NA	NA
1	187257190	187257657	468	187257524	12.56	10.1966	6.78061	6.32529	PBX2_peak_233	LINC01036:intron	LINC01036:1:187070699-187686628:+:186724	LINC01036(ENSG00000230426)	NA	NA	NA	NA	NA
1	187308912	187309694	783	187309165	9.77	6.95302	5.38492	3.28535	PBX2_peak_234	LINC01036:intron	ENSG00000271558:1:187506837-187507119:-:197816	ENSG00000271558(ENSG00000271558)	NA	NA	NA	NA	NA
1	187310138	187310513	376	187310292	12.13	13.8801	8.7345	9.83748	PBX2_peak_235	LINC01036:intron	ENSG00000271558:1:187506837-187507119:-:196794	ENSG00000271558(ENSG00000271558)	NA	NA	NA	NA	NA
1	187313237	187313384	148	187313306	6.72	6.04775	5.17375	2.44738	PBX2_peak_236	LINC01036:intron	ENSG00000271558:1:187506837-187507119:-:193809	ENSG00000271558(ENSG00000271558)	NA	NA	NA	NA	NA
1	189851896	189852141	246	189852100	5.84	4.89021	4.5889	1.4031	PBX2_peak_237	intergenic	ENSG00000287472:1:189868380-189876160:+:-16362	ENSG00000287472(ENSG00000287472)	NA	NA	NA	NA	NA
1	189876517	189876735	219	189876658	5.06	4.58194	3.8879	1.13532	PBX2_peak_238	intergenic	ENSG00000238270:1:189868000-189868528:-:-8097	ENSG00000238270(ENSG00000238270)	NA	NA	NA	NA	NA
1	196396326	196396630	305	196396414	8.64	3.62443	3.21195	0.30588	PBX2_peak_239	KCNT2:intron	MIR4735:1:196582412-196582481:-:186003	MIR4735(ENSG00000265986)	NA	NA	NA	NA	NA
1	196402796	196403316	521	196403305	20.67	7.09102	3.61228	3.4108	PBX2_peak_240	KCNT2:intron	MIR4735:1:196582412-196582481:-:179425	MIR4735(ENSG00000265986)	NA	NA	NA	NA	NA
1	196403756	196404697	942	196404143	26.87	9.529	3.98101	5.69051	PBX2_peak_241	KCNT2:intron	MIR4735:1:196582412-196582481:-:178255	MIR4735(ENSG00000265986)	NA	NA	NA	NA	NA
1	196406936	196407963	1028	196407224	30.71	10.6508	3.96315	6.754	PBX2_peak_242	KCNT2:intron	MIR4735:1:196582412-196582481:-:175032	MIR4735(ENSG00000265986)	NA	NA	NA	NA	NA
1	196438406	196438699	294	196438578	17.27	6.60524	3.65434	2.96196	PBX2_peak_243	KCNT2:intron	MIR4735:1:196582412-196582481:-:143929	MIR4735(ENSG00000265986)	NA	NA	NA	NA	NA
1	196440717	196441117	401	196440915	14.31	11.4826	6.99901	7.54362	PBX2_peak_244	KCNT2:intron	MIR4735:1:196582412-196582481:-:141564	MIR4735(ENSG00000265986)	NA	NA	NA	NA	NA
1	196442387	196443135	749	196442525	19.28	5.28566	2.89686	1.76057	PBX2_peak_245	KCNT2:intron	MIR4735:1:196582412-196582481:-:139720	MIR4735(ENSG00000265986)	NA	NA	NA	NA	NA
1	196457775	196457971	197	196457845	8.98	4.19185	3.73183	0.78643	PBX2_peak_246	KCNT2:intron	MIR4735:1:196582412-196582481:-:124608	MIR4735(ENSG00000265986)	NA	NA	NA	NA	NA
1	196461637	196462272	636	196461749	18.84	7.28745	3.96837	3.59018	PBX2_peak_247	KCNT2:intron	MIR4735:1:196582412-196582481:-:120527	MIR4735(ENSG00000265986)	NA	NA	NA	NA	NA
1	196464589	196465075	487	196464871	27.74	12.0029	4.78989	8.04135	PBX2_peak_248	KCNT2:intron	MIR4735:1:196582412-196582481:-:117649	MIR4735(ENSG00000265986)	NA	NA	NA	NA	NA
1	196466834	196467310	477	196467010	13.17	7.53305	4.72395	3.8196	PBX2_peak_249	KCNT2:intron	MIR4735:1:196582412-196582481:-:115409	MIR4735(ENSG00000265986)	NA	NA	NA	NA	NA
1	196493512	196493721	210	196493619	10.21	5.97444	4.30049	2.38565	PBX2_peak_250	KCNT2:intron	MIR4735:1:196582412-196582481:-:88865	MIR4735(ENSG00000265986)	NA	NA	NA	NA	NA
1	196649956	196651375	1420	196650382	26.61	6.98403	3.06726	3.31266	PBX2_peak_251	CFH:Promoter	CFH:1:196652042-196747504:+:-1377	CFH(ENSG00000000971)	78;GO:0001846,molecular_function opsonin binding;GO:0001848,molecular_function complement binding;GO:0001851,molecular_function complement component C3b binding;GO:0002252,biological_process immune effector process;GO:0002253,biological_process activation of immune response;GO:0002376,biological_process immune system process;GO:0002673,biological_process regulation of acute inflammatory response;…	CFH, HF1; complement factor H; K04004	map04610,map05150	NP_000177.2 complement factor H isoform a precursor [Homo sapiens]; NP_001014975.1 complement factor H isoform b precursor [Homo sapiens]; PNI67257.1 CFH isoform 5 [Pan troglodytes]	NA
1	196660157	196660602	446	196660378	7.5	5.99678	4.92553	2.40564	PBX2_peak_252	CFH:intron	CFH:1:196652042-196747504:+:8337	CFH(ENSG00000000971)	78;GO:0001846,molecular_function opsonin binding;GO:0001848,molecular_function complement binding;GO:0001851,molecular_function complement component C3b binding;GO:0002252,biological_process immune effector process;GO:0002253,biological_process activation of immune response;GO:0002376,biological_process immune system process;GO:0002673,biological_process regulation of acute inflammatory response;…	CFH, HF1; complement factor H; K04004	map04610,map05150	NP_000177.2 complement factor H isoform a precursor [Homo sapiens]; NP_001014975.1 complement factor H isoform b precursor [Homo sapiens]; PNI67257.1 CFH isoform 5 [Pan troglodytes]	NA
1	197146670	197147000	331	197146944	11.95	7.99163	5.7388	4.24872	PBX2_peak_253	ASPM:Promoter	ASPM:1:197084120-197146694:-:-140	ASPM(ENSG00000066279)	265;GO:0000003,biological_process reproduction;GO:0000132,biological_process establishment of mitotic spindle orientation;GO:0000212,biological_process meiotic spindle organization;GO:0000226,biological_process microtubule cytoskeleton organization;GO:0000278,biological_process mitotic cell cycle;GO:0000280,biological_process nuclear division;GO:0000922,cellular_component spindle pole;GO:0001764,…	NA	NA	NP_001193775.1 abnormal spindle-like microcephaly-associated protein isoform 2 [Homo sapiens]; NP_060606.3 abnormal spindle-like microcephaly-associated protein isoform 1 [Homo sapiens]	NA
1	198156886	198157319	434	198157095	12.39	4.79185	3.34669	1.3213	PBX2_peak_254	NEK7:exon;NEK7:five_prime_UTR	NEK7:1:198156993-198322420:+:109	NEK7(ENSG00000151414)	146;GO:0000003,biological_process reproduction;GO:0000226,biological_process microtubule cytoskeleton organization;GO:0000922,cellular_component spindle pole;GO:0003006,biological_process developmental process involved in reproduction;GO:0003674,molecular_function molecular_function;GO:0003824,molecular_function catalytic activity;GO:0004672,molecular_function protein kinase activity;GO:0004674,m…	NEK7; serine/threonine-protein kinase Nek7 [EC:2.7.11.34]; K20876	map04621	AAQ02543.1 NIMA-related kinase 7, partial [synthetic construct]; EAW91294.1 NIMA (never in mitosis gene a)-related kinase 7, isoform CRA_b, partial [Homo sapiens]; EAW91295.1 NIMA (never in mitosis gene a)-related kinase 7, isoform CRA_c [Homo sapiens]	NA
1	198157574	198158092	519	198157743	12.13	8.47066	5.47721	4.69603	PBX2_peak_255	NEK7:intron	NEK7:1:198156993-198322420:+:839	NEK7(ENSG00000151414)	146;GO:0000003,biological_process reproduction;GO:0000226,biological_process microtubule cytoskeleton organization;GO:0000922,cellular_component spindle pole;GO:0003006,biological_process developmental process involved in reproduction;GO:0003674,molecular_function molecular_function;GO:0003824,molecular_function catalytic activity;GO:0004672,molecular_function protein kinase activity;GO:0004674,m…	NEK7; serine/threonine-protein kinase Nek7 [EC:2.7.11.34]; K20876	map04621	AAQ02543.1 NIMA-related kinase 7, partial [synthetic construct]; EAW91294.1 NIMA (never in mitosis gene a)-related kinase 7, isoform CRA_b, partial [Homo sapiens]; EAW91295.1 NIMA (never in mitosis gene a)-related kinase 7, isoform CRA_c [Homo sapiens]	NA
1	198246300	198246449	150	198246374	6.54	6.04775	5.05678	2.44738	PBX2_peak_256	NEK7:intron	PRR13P1:1:198197778-198198186:-:-48188	PRR13P1(ENSG00000232824)	NA	NA	NA	NA	NA
1	200408992	200409137	146	200409020	4.36	3.54473	3.44014	0.24085	PBX2_peak_257	ENSG00000230623:intron;ZNF281:exon	ZNF281:1:200404939-200410056:-:992	ZNF281(ENSG00000162702)	110;GO:0000122,biological_process negative regulation of transcription by RNA polymerase II;GO:0000976,molecular_function transcription regulatory region sequence-specific DNA binding;GO:0000977,molecular_function RNA polymerase II regulatory region sequence-specific DNA binding;GO:0000978,molecular_function RNA polymerase II proximal promoter sequence-specific DNA binding;GO:0000980,molecular_fu…	NA	NA	AAH51905.1 Zinc finger protein 281 [Homo sapiens]; NP_001268223.1 zinc finger protein 281 isoform 2 [Homo sapiens]	zf-C2H2
1	200409792	200410555	764	200410120	32.8	37.36	16.8994	32.6976	PBX2_peak_258	ENSG00000230623:intron;ZNF281:Promoter	ZNF281:1:200404939-200410056:-:-117	ZNF281(ENSG00000162702)	110;GO:0000122,biological_process negative regulation of transcription by RNA polymerase II;GO:0000976,molecular_function transcription regulatory region sequence-specific DNA binding;GO:0000977,molecular_function RNA polymerase II regulatory region sequence-specific DNA binding;GO:0000978,molecular_function RNA polymerase II proximal promoter sequence-specific DNA binding;GO:0000980,molecular_fu…	NA	NA	AAH51905.1 Zinc finger protein 281 [Homo sapiens]; NP_001268223.1 zinc finger protein 281 isoform 2 [Homo sapiens]	zf-C2H2
1	200479208	200479488	281	200479270	8.72	4.47826	3.83412	1.04387	PBX2_peak_259	ENSG00000282849:intron	ENSG00000282849:1:200478019-200483604:-:4256	ENSG00000282849(ENSG00000282849)	NA	NA	NA	NA	NA
1	200917359	200917835	477	200917729	35.15	31.578	12.0513	27.0362	PBX2_peak_260	MROH3P:intron	MROH3P:1:200917459-200966668:+:137	MROH3P(ENSG00000233217)	NA	NA	NA	NA	NA
1	201057232	201057449	218	201057337	9.94	4.33257	3.6481	0.91089	PBX2_peak_261	CACNA1S:intron	ENSG00000234132:1:201031135-201043073:+:26205	ENSG00000234132(ENSG00000234132)	NA	NA	NA	NA	NA
1	201255976	201259220	3245	201258279	99.18	112.111	25.2973	106.505	PBX2_peak_262	intergenic	PKP1:1:201283451-201332993:+:-25853	PKP1(ENSG00000081277)	161;GO:0001533,cellular_component cornified envelope;GO:0001775,biological_process cell activation;GO:0002252,biological_process immune effector process;GO:0002263,biological_process cell activation involved in immune response;GO:0002274,biological_process myeloid leukocyte activation;GO:0002275,biological_process myeloid cell activation involved in immune response;GO:0002283,biological_process n…	NA	NA	NP_000290.2 plakophilin-1 isoform 1b [Homo sapiens]; NP_001005337.1 plakophilin-1 isoform 1a [Homo sapiens]	NA
1	201461112	201461458	347	201461362	20.85	7.09102	3.64136	3.4108	PBX2_peak_263	intergenic	ENSG00000224818:1:201464382-201465146:-:3861	ENSG00000224818(ENSG00000224818)	NA	NA	NA	NA	NA
1	204308339	204308593	255	204308465	8.37	5.93002	4.6746	2.34821	PBX2_peak_264	PLEKHA6:intron	ENSG00000231691:1:204276900-204280363:+:31565	ENSG00000231691(ENSG00000231691)	NA	NA	NA	NA	NA
1	205084285	205084450	166	205084364	5.15	4.89021	4.12103	1.4031	PBX2_peak_265	TMEM81:exon;TMEM81:five_prime_UTR	TMEM81:1:205083128-205084460:-:93	TMEM81(ENSG00000174529)	NA	NA	NA	NP_976310.1 transmembrane protein 81 precursor [Homo sapiens]	NA
1	205813000	205813464	465	205813249	39.78	6.48464	2.39866	2.85434	PBX2_peak_266	ENSG00000286619:Promoter	ENSG00000286619:1:205813321-205896082:+:-89	ENSG00000286619(ENSG00000286619)	NA	NA	NA	NA	NA
1	206020413	206020551	139	206020461	5.58	4.35414	4.0776	0.93007	PBX2_peak_267	CTSE:intron	CTSE:1:206008534-206023909:-:3427	CTSE(ENSG00000196188)	97;GO:0000003,biological_process reproduction;GO:0000323,cellular_component lytic vacuole;GO:0002376,biological_process immune system process;GO:0002478,biological_process antigen processing and presentation of exogenous peptide antigen;GO:0002495,biological_process antigen processing and presentation of peptide antigen via MHC class II;GO:0002504,biological_process antigen processing and present…	CTSD; cathepsin D [EC:3.4.23.5]; K01379; CTSE; cathepsin E [EC:3.4.23.34]; K01382; NAPSA; napsin-A [EC:3.4.23.-]; K08565	map04071,map04140,map04142,map04210,map04915,map05152	NP_001901.1 cathepsin E isoform a preproprotein [Homo sapiens]; NP_683865.1 cathepsin E isoform b precursor [Homo sapiens]; XP_011507546.1 cathepsin E isoform X1 [Homo sapiens]	NA
1	207099132	207099432	301	207099333	7.5	7.18876	5.65783	3.50328	PBX2_peak_268	C4BPB:intron	C4BPA:1:207104232-207144972:+:-4950	C4BPA(ENSG00000123838)	97;GO:0001848,molecular_function complement binding;GO:0002376,biological_process immune system process;GO:0002673,biological_process regulation of acute inflammatory response;GO:0002682,biological_process regulation of immune system process;GO:0002683,biological_process negative regulation of immune system process;GO:0002697,biological_process regulation of immune effector process;GO:0002698,bio…	C4BPA; complement component 4 binding protein alpha; K04002; CR1, CD35; complement component (3b/4b) receptor 1; K04011; CR2, CD21; complement receptor type 2; K04012	map04610,map04640,map04662,map05133,map05134,map05140,map05144,map05152,map05169	NP_000706.1 C4b-binding protein alpha chain precursor [Homo sapiens]; PNJ00357.1 C4BPA isoform 3 [Pan troglodytes]	NA
1	208887992	208888234	243	208888091	6.28	6.04775	4.88133	2.44738	PBX2_peak_269	intergenic	LINC01774:1:208972453-208975307:+:-84340	LINC01774(ENSG00000236950)	NA	NA	NA	NA	NA
1	210372200	210372771	572	210372596	25.65	9.73657	4.13397	5.89039	PBX2_peak_270	HHAT:intron	RNU5A-8P:1:210374153-210374267:-:1782	RNU5A-8P(ENSG00000200972)	NA	NA	NA	NA	NA
1	210373243	210374062	820	210373612	45.62	8.09689	2.54566	4.34724	PBX2_peak_271	HHAT:intron	RNU5A-8P:1:210374153-210374267:-:615	RNU5A-8P(ENSG00000200972)	NA	NA	NA	NA	NA
1	210653901	210654243	343	210653972	36.38	11.6241	3.73752	7.67859	PBX2_peak_272	HHAT:intron	ENSG00000279333:1:210678314-210681932:+:-24242	ENSG00000279333(ENSG00000279333)	NA	NA	NA	NA	NA
1	211206211	211206434	224	211206270	6.02	4.07966	3.50946	0.69114	PBX2_peak_273	PRELID1P5:Promoter	ENSG00000284376:1:211108444-211207138:-:816	ENSG00000284376(ENSG00000284376)	NA	NA	NA	NA	NA
1	212284604	212285796	1193	212285294	122.56	53.6674	5.88377	48.7321	PBX2_peak_274	PPP2R5A:Promoter	PPP2R5A:1:212285409-212361853:+:-209	PPP2R5A(ENSG00000066027)	252;GO:0000003,biological_process reproduction;GO:0000159,cellular_component protein phosphatase type 2A complex;GO:0000226,biological_process microtubule cytoskeleton organization;GO:0000578,biological_process embryonic axis specification;GO:0001932,biological_process regulation of protein phosphorylation;GO:0001933,biological_process negative regulation of protein phosphorylation;GO:0002119,bio…	PPP2R5; serine/threonine-protein phosphatase 2A regulatory subunit B'; K11584	map03015,map04071,map04110,map04114,map04151,map04152,map04261,map04728,map05165	NP_001186685.1 serine/threonine-protein phosphatase 2A 56 kDa regulatory subunit alpha isoform isoform 2 [Homo sapiens]; NP_006234.1 serine/threonine-protein phosphatase 2A 56 kDa regulatory subunit alpha isoform isoform 1 [Homo sapiens]	NA
1	215092363	215092581	219	215092499	5.15	4.89021	4.12103	1.4031	PBX2_peak_275	KCNK2:intron	KCNK2:1:215005774-215237090:+:86697	KCNK2(ENSG00000082482)	216;GO:0001666,biological_process response to hypoxia;GO:0003008,biological_process system process;GO:0003205,biological_process cardiac chamber development;GO:0003231,biological_process cardiac ventricle development;GO:0003674,molecular_function molecular_function;GO:0005215,molecular_function transporter activity;GO:0005216,molecular_function ion channel activity;GO:0005244,molecular_function v…	KCNK2, K2P2.1; potassium channel subfamily K member 2; K04913	map04024,map04261,map04927,map04934,map04971	AAT49016.1 tandem-pore-domain potassium channel TREK-1 splice variant e [Homo sapiens]; BAC85609.1 unnamed protein product [Homo sapiens]; BAG57907.1 unnamed protein product [Homo sapiens]; NP_001017424.1 potassium channel subfamily K member 2 isoform a [Homo sapiens]; NP_001017425.2 potassium channel subfamily K member 2 isoform c [Homo sapiens]; NP_055032.1 potassium channel subfamily K member …	NA
1	225631262	225631455	194	225631295	4.45	3.79828	3.65315	0.43609	PBX2_peak_276	ENAH:intron	ENAH:1:225486834-225653142:-:21784	ENAH(ENSG00000154380)	283;GO:0000003,biological_process reproduction;GO:0000902,biological_process cell morphogenesis;GO:0000904,biological_process cell morphogenesis involved in differentiation;GO:0001654,biological_process eye development;GO:0001667,biological_process ameboidal-type cell migration;GO:0001700,biological_process embryonic development via the syncytial blastoderm;GO:0001725,cellular_component stress fi…	ENAH, MENA; enabled; K05746	map04015,map04360,map04810	NP_001008493.1 protein enabled homolog isoform a [Homo sapiens]; NP_060682.2 protein enabled homolog isoform b [Homo sapiens]; PNJ39363.1 ENAH isoform 8, partial [Pongo abelii]; XP_008966033.1 protein enabled homolog isoform X2 [Pan paniscus]; XP_024304075.1 protein enabled homolog isoform X3 [Homo sapiens]	NA
1	225632926	225633250	325	225633070	7.5	7.26238	5.70011	3.56783	PBX2_peak_277	ENAH:intron	ENAH:1:225486834-225653142:-:20054	ENAH(ENSG00000154380)	283;GO:0000003,biological_process reproduction;GO:0000902,biological_process cell morphogenesis;GO:0000904,biological_process cell morphogenesis involved in differentiation;GO:0001654,biological_process eye development;GO:0001667,biological_process ameboidal-type cell migration;GO:0001700,biological_process embryonic development via the syncytial blastoderm;GO:0001725,cellular_component stress fi…	ENAH, MENA; enabled; K05746	map04015,map04360,map04810	NP_001008493.1 protein enabled homolog isoform a [Homo sapiens]; NP_060682.2 protein enabled homolog isoform b [Homo sapiens]; PNJ39363.1 ENAH isoform 8, partial [Pongo abelii]; XP_008966033.1 protein enabled homolog isoform X2 [Pan paniscus]; XP_024304075.1 protein enabled homolog isoform X3 [Homo sapiens]	NA
1	225639012	225639215	204	225639127	5.76	4.58194	4.33567	1.13532	PBX2_peak_278	ENAH:intron	ENAH:1:225486834-225653142:-:14029	ENAH(ENSG00000154380)	283;GO:0000003,biological_process reproduction;GO:0000902,biological_process cell morphogenesis;GO:0000904,biological_process cell morphogenesis involved in differentiation;GO:0001654,biological_process eye development;GO:0001667,biological_process ameboidal-type cell migration;GO:0001700,biological_process embryonic development via the syncytial blastoderm;GO:0001725,cellular_component stress fi…	ENAH, MENA; enabled; K05746	map04015,map04360,map04810	NP_001008493.1 protein enabled homolog isoform a [Homo sapiens]; NP_060682.2 protein enabled homolog isoform b [Homo sapiens]; PNJ39363.1 ENAH isoform 8, partial [Pongo abelii]; XP_008966033.1 protein enabled homolog isoform X2 [Pan paniscus]; XP_024304075.1 protein enabled homolog isoform X3 [Homo sapiens]	NA
1	225897232	225897397	166	225897334	5.5	4.58194	4.16775	1.13532	PBX2_peak_279	ENSG00000255835:intron;LEFTY1:intron	LEFTY1:1:225886281-225911382:-:14068	LEFTY1(ENSG00000243709)	204;GO:0000122,biological_process negative regulation of transcription by RNA polymerase II;GO:0001101,biological_process response to acid chemical;GO:0001667,biological_process ameboidal-type cell migration;GO:0001932,biological_process regulation of protein phosphorylation;GO:0001934,biological_process positive regulation of protein phosphorylation;GO:0002576,biological_process platelet degranu…	LEFTY; left-right determination factor; K04668	map04350,map04550	NP_066277.1 left-right determination factor 1 preproprotein [Homo sapiens]	NA
1	226526882	226527025	144	226526954	12.21	5.86505	3.91624	2.28699	PBX2_peak_280	intergenic	ENSG00000287627:1:226538304-226542729:-:15776	ENSG00000287627(ENSG00000287627)	NA	NA	NA	NA	NA
1	227563405	227564037	633	227563525	26.26	13.452	5.45129	9.42756	PBX2_peak_281	ZNF678:Promoter	ZNF678:1:227563542-227677443:+:178	ZNF678(ENSG00000181450)	245;GO:0000122,biological_process negative regulation of transcription by RNA polymerase II;GO:0000976,molecular_function transcription regulatory region sequence-specific DNA binding;GO:0000977,molecular_function RNA polymerase II regulatory region sequence-specific DNA binding;GO:0000978,molecular_function RNA polymerase II proximal promoter sequence-specific DNA binding;GO:0000981,molecular_fu…	KRAB; KRAB domain-containing zinc finger protein; K09228	map05168	NP_848644.2 zinc finger protein 678 [Homo sapiens]; Q5SXM1.1 RecName: Full=Zinc finger protein 678	zf-C2H2
1	228041205	228043072	1868	228042620	14.83	8.41215	5.27641	4.64199	PBX2_peak_282	WNT3A:intron	LINC02809:1:228073908-228076550:-:34412	LINC02809(ENSG00000276255)	NA	NA	NA	NA	NA
1	228166562	228166719	158	228166570	24.95	3.70177	2.16233	0.37261	PBX2_peak_283	IBA57-DT:Promoter;IBA57:intron	IBA57:1:228165803-228182257:+:837	IBA57(ENSG00000181873)	61;GO:0003674,molecular_function molecular_function;GO:0003676,molecular_function nucleic acid binding;GO:0003723,molecular_function RNA binding;GO:0005488,molecular_function binding;GO:0005575,cellular_component cellular_component;GO:0005622,cellular_component intracellular;GO:0005623,cellular_component cell;GO:0005737,cellular_component cytoplasm;GO:0005739,cellular_component mitochondrion;GO:0…	NA	NA	NP_001010867.1 putative transferase CAF17, mitochondrial isoform 1 precursor [Homo sapiens]	NA
1	230978954	230979136	183	230979019	8.37	3.62443	3.12472	0.30588	PBX2_peak_284	TTC13:Promoter	ARV1:1:230978980-231000733:+:64	ARV1(ENSG00000173409)	116;GO:0003674,molecular_function molecular_function;GO:0005215,molecular_function transporter activity;GO:0005319,molecular_function lipid transporter activity;GO:0005575,cellular_component cellular_component;GO:0005622,cellular_component intracellular;GO:0005623,cellular_component cell;GO:0005737,cellular_component cytoplasm;GO:0005783,cellular_component endoplasmic reticulum;GO:0005789,cellula…	NA	NA	NP_001333921.1 protein ARV1 isoform 1 [Homo sapiens]; NP_073623.1 protein ARV1 isoform 2 [Homo sapiens]; PNI55150.1 ARV1 isoform 7, partial [Pan troglodytes]; XP_016796278.1 protein ARV1 isoform X2 [Pan troglodytes]; XP_024304970.1 protein ARV1 isoform X1 [Homo sapiens]	NA
1	231011055	231011597	543	231011146	10.73	11.1895	7.86402	7.26627	PBX2_peak_285	intergenic	MIR1182:1:231019827-231019924:-:8598	MIR1182(ENSG00000283799)	NA	NA	NA	NA	NA
1	235379753	235380163	411	235380114	5.67	4.35414	4.13163	0.93007	PBX2_peak_286	TBCE:three_prime_UTR;TBCE:exon	ENSG00000285177:1:235366352-235367366:-:-12591	ENSG00000285177(ENSG00000285177)	NA	NA	NA	NA	NA
1	236035374	236035576	203	236035499	6.19	5.68455	4.61552	2.12232	PBX2_peak_287	NID1:intron	Y_RNA:1:236060676-236060772:+:-25201	Y_RNA(ENSG00000200344,ENSG00000252254,ENSG00000222511,ENSG00000202461,ENSG00000201405,ENSG00000239106,ENSG00000207302,ENSG00000252802,ENSG00000252098,ENSG00000206779,ENSG00000199756,ENSG00000206704,ENSG00000265961,ENSG00000252450,ENSG00000200591,ENSG00000201868,ENSG00000200421,ENSG00000207466,ENSG00000202222,ENSG00000207356,ENSG00000200171,ENSG00000200262,ENSG00000272051,ENSG00000200174,ENSG00000…	NA	NA	NA	NA	NA
1	236756125	236756302	178	236756224	8.03	5.94877	4.51261	2.36133	PBX2_peak_288	ACTN2:intron	MTR:1:236795259-236921278:+:-39046	MTR(ENSG00000116984)	159;GO:0000096,biological_process sulfur amino acid metabolic process;GO:0000097,biological_process sulfur amino acid biosynthetic process;GO:0000302,biological_process response to reactive oxygen species;GO:0001101,biological_process response to acid chemical;GO:0003674,molecular_function molecular_function;GO:0003824,molecular_function catalytic activity;GO:0005488,molecular_function binding;GO…	metH, MTR; 5-methyltetrahydrofolate--homocysteine methyltransferase [EC:2.1.1.13]; K00548	map00270,map00450,map00670	AAB58906.1 methionine synthase [Homo sapiens]; AAI30617.1 5-methyltetrahydrofolate-homocysteine methyltransferase [Homo sapiens]; BAG57561.1 unnamed protein product [Homo sapiens]; BAG61745.1 unnamed protein product [Homo sapiens]; NP_001278868.1 methionine synthase isoform 2 [Homo sapiens]; PNI55283.1 MTR isoform 6 [Pan troglodytes]; PNI55284.1 MTR isoform 7, partial [Pan troglodytes]; XP_020013…	NA
1	241519758	241519925	168	241519831	12.91	4.79185	3.47754	1.3213	PBX2_peak_289	FH:Promoter	FH:1:241497510-241519799:-:-42	FH(ENSG00000091483)	57;GO:0001894,biological_process tissue homeostasis;GO:0003674,molecular_function molecular_function;GO:0003824,molecular_function catalytic activity;GO:0004333,molecular_function fumarate hydratase activity;GO:0005575,cellular_component cellular_component;GO:0005622,cellular_component intracellular;GO:0005623,cellular_component cell;GO:0005737,cellular_component cytoplasm;GO:0005739,cellular_com…	E4.2.1.2B, fumC, FH; fumarate hydratase, class II [EC:4.2.1.2]; K01679	map00020,map00620,map04934,map05200,map05211	EAW70091.1 fumarate hydratase, isoform CRA_b [Homo sapiens]; NP_000134.2 fumarate hydratase, mitochondrial [Homo sapiens]	NA
1	245143213	245143891	679	245143350	9.25	6.95302	5.12323	3.28535	PBX2_peak_290	intergenic	RNU1-132P:1:245133926-245134090:-:-9461	RNU1-132P(ENSG00000201170)	NA	NA	NA	NA	NA
1	247007591	247009132	1542	247008122	108.6	51.791	6.44719	46.8858	PBX2_peak_291	ZNF695:Promoter;ZNF670-ZNF695:intron	ZNF695:1:246945546-247008093:-:-268	ZNF695(ENSG00000197472)	245;GO:0000122,biological_process negative regulation of transcription by RNA polymerase II;GO:0000976,molecular_function transcription regulatory region sequence-specific DNA binding;GO:0000977,molecular_function RNA polymerase II regulatory region sequence-specific DNA binding;GO:0000978,molecular_function RNA polymerase II proximal promoter sequence-specific DNA binding;GO:0000981,molecular_fu…	KRAB; KRAB domain-containing zinc finger protein; K09228	map05168	AIC63514.1 ZNF695, partial [synthetic construct]; AIC63515.1 ZNF695, partial [synthetic construct]; BAI47041.1 zinc finger protein 695, partial [synthetic construct]; Q8IW36.4 RecName: Full=Zinc finger protein 695; AltName: Full=Zinc finger protein SBZF3; XP_016797623.1 zinc finger protein 695 isoform X2 [Pan troglodytes]	zf-C2H2
1	247078521	247079009	489	247078845	56.96	15.9559	3.6226	11.838	PBX2_peak_292	ZNF670:Promoter;ZNF670-ZNF695:Promoter	ZNF670:1:247034636-247078811:-:46	ZNF670(ENSG00000277462)	24;GO:0000981,molecular_function DNA-binding transcription factor activity, RNA polymerase II-specific;GO:0003674,molecular_function molecular_function;GO:0003700,molecular_function DNA-binding transcription factor activity;GO:0006355,biological_process regulation of transcription, DNA-templated;GO:0006357,biological_process regulation of transcription by RNA polymerase II;GO:0008150,biological_p…	KRAB; KRAB domain-containing zinc finger protein; K09228	map05168	XP_008966556.1 zinc finger protein 670 [Pan paniscus]	zf-C2H2
1	247103905	247104628	724	247104429	80.17	55.3116	10.1456	50.3515	PBX2_peak_293	ZNF669:Promoter;ENSG00000286747:Promoter	ZNF669:1:247099961-247104372:-:106	ZNF669(ENSG00000188295)	24;GO:0000981,molecular_function DNA-binding transcription factor activity, RNA polymerase II-specific;GO:0003674,molecular_function molecular_function;GO:0003700,molecular_function DNA-binding transcription factor activity;GO:0006355,biological_process regulation of transcription, DNA-templated;GO:0006357,biological_process regulation of transcription by RNA polymerase II;GO:0008150,biological_p…	KRAB; KRAB domain-containing zinc finger protein; K09228	map05168	NP_001136044.1 zinc finger protein 669 isoform 2 [Homo sapiens]; NP_079080.2 zinc finger protein 669 isoform 1 [Homo sapiens]; PNI36633.1 ZNF669 isoform 3 [Pan troglodytes]; PNI36634.1 ZNF669 isoform 4 [Pan troglodytes]; PNI36635.1 ZNF669 isoform 5, partial [Pan troglodytes]	zf-C2H2
1	247114608	247115084	477	247114837	18.41	4.75456	2.77224	1.28759	PBX2_peak_294	intergenic	C1orf229:1:247110159-247112417:-:-2428	C1orf229(ENSG00000221953)	NA	NA	NA	NA	NA
1	247115607	247116151	545	247115957	27.39	17.7346	7.27156	13.5524	PBX2_peak_295	intergenic	C1orf229:1:247110159-247112417:-:-3461	C1orf229(ENSG00000221953)	NA	NA	NA	NA	NA
1	247117995	247119168	1174	247118714	46.93	18.3822	4.79301	14.1816	PBX2_peak_296	FGFR3P6:Promoter	FGFR3P6:1:247119668-247120278:+:-1087	FGFR3P6(ENSG00000226164)	NA	NA	NA	NA	NA
1	247120160	247120393	234	247120202	16.14	3.75727	2.44824	0.41982	PBX2_peak_297	FGFR3P6:exon	FGFR3P6:1:247119668-247120278:+:608	FGFR3P6(ENSG00000226164)	NA	NA	NA	NA	NA
1	247129498	247129743	246	247129565	16.84	14.9606	8.91776	10.8775	PBX2_peak_298	ZNF124:intron	FGFR3P6:1:247119668-247120278:+:9952	FGFR3P6(ENSG00000226164)	NA	NA	NA	NA	NA
1	247210549	247211063	515	247210938	49.72	20.5957	5.07215	16.3274	PBX2_peak_299	ZNF731P:Promoter;ENSG00000232347:exon	ZNF731P:1:247189850-247210856:-:50	ZNF731P(ENSG00000227671)	NA	NA	NA	NA	NA
10	174301	174476	176	174449	6.02	6.04775	4.70587	2.44738	PBX2_peak_300	ZMYND11:intron	RNA5SP297:10:154830-154943:-:-19445	RNA5SP297(ENSG00000212331)	NA	NA	NA	NA	NA
10	489354	489563	210	489476	5.93	4.89021	4.64739	1.4031	PBX2_peak_301	DIP2C:intron	ENSG00000233021:10:437560-441170:+:51898	ENSG00000233021(ENSG00000233021)	NA	NA	NA	NA	NA
10	1174956	1175231	276	1175067	8.11	3.62443	3.03749	0.30588	PBX2_peak_302	LINC00200:intron	LINC00200:10:1159767-1289426:+:15326	LINC00200(ENSG00000229205)	NA	NA	NA	NA	NA
10	1211353	1211529	177	1211416	7.94	4.64936	4.22192	1.19469	PBX2_peak_303	ADARB2:intron;LINC00200:intron	ENSG00000287043:10:1201405-1208389:-:-3051	ENSG00000287043(ENSG00000287043)	NA	NA	NA	NA	NA
10	1498705	1500173	1469	1499503	31.93	26.6287	10.9755	22.201	PBX2_peak_304	ADARB2:intron	ADARB2-AS1:10:1526636-1556984:+:-27197	ADARB2-AS1(ENSG00000205696)	NA	NA	NA	NA	NA
10	1501987	1502640	654	1502241	6.11	5.90576	4.68548	2.32506	PBX2_peak_305	ADARB2:intron	ADARB2-AS1:10:1526636-1556984:+:-24323	ADARB2-AS1(ENSG00000205696)	NA	NA	NA	NA	NA
10	3220907	3221271	365	3221016	15.27	17.5961	10.4364	13.4197	PBX2_peak_306	intergenic	ENSG00000236968:10:3223815-3227407:+:-2726	ENSG00000236968(ENSG00000236968)	NA	NA	NA	NA	NA
10	4661657	4662058	402	4661711	8.2	5.3923	4.23384	1.85604	PBX2_peak_307	MANCR:intron;LINC00705:intron	LINC00705:10:4655426-4682722:+:6431	LINC00705(ENSG00000225269)	NA	NA	NA	NA	NA
10	4662737	4663124	388	4662864	22.33	7.73812	3.6197	4.00962	PBX2_peak_308	MANCR:intron;LINC00705:intron	LINC00705:10:4655426-4682722:+:7504	LINC00705(ENSG00000225269)	NA	NA	NA	NA	NA
10	4663310	4663771	462	4663559	33.06	15.4214	5.17226	11.3201	PBX2_peak_309	MANCR:intron;LINC00705:intron	LINC00705:10:4655426-4682722:+:8114	LINC00705(ENSG00000225269)	NA	NA	NA	NA	NA
10	4677673	4678319	647	4677895	7.85	6.84413	5.67895	3.18354	PBX2_peak_310	MANCR:intron;LINC00705:intron	MANCR:10:4650157-4678185:-:189	MANCR(ENSG00000231298)	NA	NA	NA	NA	NA
10	4678579	4678807	229	4678680	7.15	5.54232	4.43628	1.99472	PBX2_peak_311	MANCR:Promoter;LINC00705:intron	MANCR:10:4650157-4678185:-:-507	MANCR(ENSG00000231298)	NA	NA	NA	NA	NA
10	4684141	4684451	311	4684251	6.8	5.68455	5.00731	2.12232	PBX2_peak_312	intergenic	MANCR:10:4650157-4678185:-:-6110	MANCR(ENSG00000231298)	NA	NA	NA	NA	NA
10	4701075	4701266	192	4701165	11.95	9.77808	6.94139	5.92923	PBX2_peak_313	intergenic	MANCR:10:4650157-4678185:-:-22985	MANCR(ENSG00000231298)	NA	NA	NA	NA	NA
10	4719773	4720226	454	4719837	6.37	5.68455	4.72746	2.12232	PBX2_peak_314	intergenic	MANCR:10:4650157-4678185:-:-41814	MANCR(ENSG00000231298)	NA	NA	NA	NA	NA
10	5813295	5813579	285	5813473	35.33	4.93094	2.13697	1.44068	PBX2_peak_315	ENSG00000272764:Promoter;GDI2:intron	ENSG00000272764:10:5813984-5814441:+:-547	ENSG00000272764(ENSG00000272764)	NA	NA	NA	NA	NA
10	5888845	5889237	393	5889054	13.7	3.76764	2.75783	0.42975	PBX2_peak_316	ANKRD16:exon;FBH1:Promoter	ANKRD16:10:5861615-5889906:-:865	ANKRD16(ENSG00000134461)	NA	NA	NA	NP_001009943.1 ankyrin repeat domain-containing protein 16 isoform c [Homo sapiens]; NP_061919.1 ankyrin repeat domain-containing protein 16 isoform a [Homo sapiens]	NA
10	5889647	5890345	699	5890020	45.36	14.4988	3.86333	10.4325	PBX2_peak_317	ANKRD16:Promoter;FBH1:Promoter	ANKRD16:10:5861615-5889906:-:-89	ANKRD16(ENSG00000134461)	NA	NA	NA	NP_001009943.1 ankyrin repeat domain-containing protein 16 isoform c [Homo sapiens]; NP_061919.1 ankyrin repeat domain-containing protein 16 isoform a [Homo sapiens]	NA
10	5890513	5891281	769	5890702	12.39	8.27159	5.45918	4.51135	PBX2_peak_318	ANKRD16:Promoter;FBH1:intron	FBH1:10:5890202-5937594:+:694	FBH1(ENSG00000134452)	211;GO:0000018,biological_process regulation of DNA recombination;GO:0000151,cellular_component ubiquitin ligase complex;GO:0000724,biological_process double-strand break repair via homologous recombination;GO:0000725,biological_process recombinational repair;GO:0000737,biological_process DNA catabolic process, endonucleolytic;GO:0000785,cellular_component chromatin;GO:0001932,biological_process …	NA	NA	NP_116196.3 F-box DNA helicase 1 isoform 1 [Homo sapiens]; XP_016872333.1 F-box DNA helicase 1 isoform X3 [Homo sapiens]	NA
10	11283121	11283883	763	11283706	11.34	7.99163	5.46822	4.24872	PBX2_peak_319	CELF2:intron	CELF2-AS1:10:11316832-11319884:-:36382	CELF2-AS1(ENSG00000181800)	NA	NA	NA	NA	NA
10	11284438	11285011	574	11284538	10.73	6.15931	4.62527	2.55026	PBX2_peak_320	CELF2:intron	CELF2-AS1:10:11316832-11319884:-:35160	CELF2-AS1(ENSG00000181800)	NA	NA	NA	NA	NA
10	12375675	12375814	140	12375814	4.27	3.79828	3.53619	0.43609	PBX2_peak_321	CAMK1D:intron	CAMK1D:10:12349546-12835545:+:26198	CAMK1D(ENSG00000183049)	196;GO:0000902,biological_process cell morphogenesis;GO:0002682,biological_process regulation of immune system process;GO:0002684,biological_process positive regulation of immune system process;GO:0002685,biological_process regulation of leukocyte migration;GO:0002687,biological_process positive regulation of leukocyte migration;GO:0002688,biological_process regulation of leukocyte chemotaxis;GO:…	CAMK1; calcium/calmodulin-dependent protein kinase I [EC:2.7.11.17]; K08794	map04020,map04921,map04925,map05214	NP_065130.1 calcium/calmodulin-dependent protein kinase type 1D isoform 1 [Homo sapiens]; NP_705718.1 calcium/calmodulin-dependent protein kinase type 1D isoform 2 [Homo sapiens]; PNI40156.1 CAMK1D isoform 2, partial [Pan troglodytes]	NA
10	12775222	12775495	274	12775260	8.11	3.62443	3.03749	0.30588	PBX2_peak_322	CAMK1D:intron	MIR548Q:10:12725253-12725353:-:-50005	MIR548Q(ENSG00000221331)	NA	NA	NA	NA	NA
10	12775658	12775828	171	12775772	6.72	3.48098	3.41953	0.19364	PBX2_peak_323	CAMK1D:intron	MIR548Q:10:12725253-12725353:-:-50389	MIR548Q(ENSG00000221331)	NA	NA	NA	NA	NA
10	13099895	13100063	169	13099909	17.62	4.24476	2.66009	0.8344	PBX2_peak_324	CCDC3:Promoter	CCDC3:10:12896624-13099652:-:-326	CCDC3(ENSG00000151468)	51;GO:0001959,biological_process regulation of cytokine-mediated signaling pathway;GO:0001960,biological_process negative regulation of cytokine-mediated signaling pathway;GO:0005575,cellular_component cellular_component;GO:0005576,cellular_component extracellular region;GO:0005622,cellular_component intracellular;GO:0005623,cellular_component cell;GO:0005737,cellular_component cytoplasm;GO:00057…	NA	NA	NP_001269587.1 coiled-coil domain-containing protein 3 isoform 2 [Homo sapiens]; NP_113643.1 coiled-coil domain-containing protein 3 isoform 1 precursor [Homo sapiens]	NA
10	13472417	13473506	1090	13473010	12.3	10.7888	7.02328	6.88763	PBX2_peak_325	BEND7:intron	Y_RNA:10:13511205-13511313:-:38352	Y_RNA(ENSG00000200344,ENSG00000252254,ENSG00000222511,ENSG00000202461,ENSG00000201405,ENSG00000239106,ENSG00000207302,ENSG00000252802,ENSG00000252098,ENSG00000206779,ENSG00000199756,ENSG00000206704,ENSG00000265961,ENSG00000252450,ENSG00000200591,ENSG00000201868,ENSG00000200421,ENSG00000207466,ENSG00000202222,ENSG00000207356,ENSG00000200171,ENSG00000200262,ENSG00000272051,ENSG00000200174,ENSG00000…	NA	NA	NA	NA	NA
10	13473831	13474083	253	13473997	10.82	3.53412	2.95415	0.24043	PBX2_peak_326	BEND7:intron	Y_RNA:10:13511205-13511313:-:37356	Y_RNA(ENSG00000200344,ENSG00000252254,ENSG00000222511,ENSG00000202461,ENSG00000201405,ENSG00000239106,ENSG00000207302,ENSG00000252802,ENSG00000252098,ENSG00000206779,ENSG00000199756,ENSG00000206704,ENSG00000265961,ENSG00000252450,ENSG00000200591,ENSG00000201868,ENSG00000200421,ENSG00000207466,ENSG00000202222,ENSG00000207356,ENSG00000200171,ENSG00000200262,ENSG00000272051,ENSG00000200174,ENSG00000…	NA	NA	NA	NA	NA
10	14959409	14960099	691	14959885	43.09	18.0784	4.89911	13.8861	PBX2_peak_327	intergenic	MEIG1:10:14959387-14988050:+:366	MEIG1(ENSG00000197889)	10;GO:0005575,cellular_component cellular_component;GO:0005622,cellular_component intracellular;GO:0005623,cellular_component cell;GO:0005634,cellular_component nucleus;GO:0043226,cellular_component organelle;GO:0043227,cellular_component membrane-bounded organelle;GO:0043229,cellular_component intracellular organelle;GO:0043231,cellular_component intracellular membrane-bounded organelle;GO:00444…	NA	NA	NP_001074305.1 meiosis expressed gene 1 protein homolog [Homo sapiens]	NA
10	15140011	15140268	258	15140146	9.77	9.3094	6.91029	5.4858	PBX2_peak_328	NMT2:intron	PPIAP30:10:15154801-15155320:-:15181	PPIAP30(ENSG00000206448)	NA	NA	NA	NA	NA
10	16844610	16844777	168	16844771	11.6	3.39949	2.72152	0.12228	PBX2_peak_329	CUBN:intron	ENSG00000286958:10:16817698-16821207:+:26995	ENSG00000286958(ENSG00000286958)	NA	NA	NA	NA	NA
10	16848517	16848666	150	16848577	9.68	3.61503	3.0897	0.30349	PBX2_peak_330	CUBN:intron	ENSG00000286958:10:16817698-16821207:+:30893	ENSG00000286958(ENSG00000286958)	NA	NA	NA	NA	NA
10	16853626	16853775	150	16853669	10.55	5.47111	4.10448	1.92806	PBX2_peak_331	CUBN:intron	ENSG00000286958:10:16817698-16821207:+:36002	ENSG00000286958(ENSG00000286958)	NA	NA	NA	NA	NA
10	16855201	16857033	1833	16856246	43	52.7837	20.7859	47.8636	PBX2_peak_332	CUBN:intron	ENSG00000286958:10:16817698-16821207:+:38418	ENSG00000286958(ENSG00000286958)	NA	NA	NA	NA	NA
10	16890888	16891137	250	16891032	10.73	4.19001	3.33852	0.78597	PBX2_peak_333	CUBN:intron	ENSG00000286958:10:16817698-16821207:+:73314	ENSG00000286958(ENSG00000286958)	NA	NA	NA	NA	NA
10	16891956	16892210	255	16892138	23.64	6.13603	2.98271	2.52915	PBX2_peak_334	CUBN:intron	ENSG00000286958:10:16817698-16821207:+:74384	ENSG00000286958(ENSG00000286958)	NA	NA	NA	NA	NA
10	16892540	16893009	470	16892630	24.86	5.06283	2.58608	1.5597	PBX2_peak_335	CUBN:intron	ENSG00000286958:10:16817698-16821207:+:75076	ENSG00000286958(ENSG00000286958)	NA	NA	NA	NA	NA
10	16893180	16893430	251	16893197	9.33	3.18904	2.72469	0	PBX2_peak_336	CUBN:intron	ENSG00000286958:10:16817698-16821207:+:75606	ENSG00000286958(ENSG00000286958)	NA	NA	NA	NA	NA
10	16919315	16919704	390	16919674	19.63	6.46191	3.43782	2.83261	PBX2_peak_337	CUBN:intron	ENSG00000286958:10:16817698-16821207:+:101811	ENSG00000286958(ENSG00000286958)	NA	NA	NA	NA	NA
10	16943046	16943333	288	16943239	7.07	6.84413	5.17522	3.18354	PBX2_peak_338	CUBN:intron	ENSG00000286958:10:16817698-16821207:+:125491	ENSG00000286958(ENSG00000286958)	NA	NA	NA	NA	NA
10	16988740	16989096	357	16988826	9.77	5.89416	4.65718	2.31417	PBX2_peak_339	CUBN:intron	CUBN:10:16823965-17129811:-:140893	CUBN(ENSG00000107611)	198;GO:0000323,cellular_component lytic vacuole;GO:0001701,biological_process in utero embryonic development;GO:0001894,biological_process tissue homeostasis;GO:0003674,molecular_function molecular_function;GO:0005215,molecular_function transporter activity;GO:0005488,molecular_function binding;GO:0005515,molecular_function protein binding;GO:0005575,cellular_component cellular_component;GO:00055…	CUBN; cubilin; K14616	map04977	NP_001072.2 cubilin precursor [Homo sapiens]; PNI30499.1 CUBN isoform 3, partial [Pan troglodytes]	NA
10	17022945	17024343	1399	17023611	21.11	14.8555	7.14498	10.7764	PBX2_peak_340	CUBN:intron	CUBN:10:16823965-17129811:-:106167	CUBN(ENSG00000107611)	198;GO:0000323,cellular_component lytic vacuole;GO:0001701,biological_process in utero embryonic development;GO:0001894,biological_process tissue homeostasis;GO:0003674,molecular_function molecular_function;GO:0005215,molecular_function transporter activity;GO:0005488,molecular_function binding;GO:0005515,molecular_function protein binding;GO:0005575,cellular_component cellular_component;GO:00055…	CUBN; cubilin; K14616	map04977	NP_001072.2 cubilin precursor [Homo sapiens]; PNI30499.1 CUBN isoform 3, partial [Pan troglodytes]	NA
10	17024574	17024798	225	17024662	15.09	6.9063	4.02273	3.24204	PBX2_peak_341	CUBN:intron	CUBN:10:16823965-17129811:-:105125	CUBN(ENSG00000107611)	198;GO:0000323,cellular_component lytic vacuole;GO:0001701,biological_process in utero embryonic development;GO:0001894,biological_process tissue homeostasis;GO:0003674,molecular_function molecular_function;GO:0005215,molecular_function transporter activity;GO:0005488,molecular_function binding;GO:0005515,molecular_function protein binding;GO:0005575,cellular_component cellular_component;GO:00055…	CUBN; cubilin; K14616	map04977	NP_001072.2 cubilin precursor [Homo sapiens]; PNI30499.1 CUBN isoform 3, partial [Pan troglodytes]	NA
10	17025613	17025990	378	17025870	33.41	8.32444	3.0363	4.56218	PBX2_peak_342	CUBN:intron	CUBN:10:16823965-17129811:-:104010	CUBN(ENSG00000107611)	198;GO:0000323,cellular_component lytic vacuole;GO:0001701,biological_process in utero embryonic development;GO:0001894,biological_process tissue homeostasis;GO:0003674,molecular_function molecular_function;GO:0005215,molecular_function transporter activity;GO:0005488,molecular_function binding;GO:0005515,molecular_function protein binding;GO:0005575,cellular_component cellular_component;GO:00055…	CUBN; cubilin; K14616	map04977	NP_001072.2 cubilin precursor [Homo sapiens]; PNI30499.1 CUBN isoform 3, partial [Pan troglodytes]	NA
10	17029757	17029998	242	17029993	13.87	3.15615	2.47828	0	PBX2_peak_343	CUBN:intron	CUBN:10:16823965-17129811:-:99934	CUBN(ENSG00000107611)	198;GO:0000323,cellular_component lytic vacuole;GO:0001701,biological_process in utero embryonic development;GO:0001894,biological_process tissue homeostasis;GO:0003674,molecular_function molecular_function;GO:0005215,molecular_function transporter activity;GO:0005488,molecular_function binding;GO:0005515,molecular_function protein binding;GO:0005575,cellular_component cellular_component;GO:00055…	CUBN; cubilin; K14616	map04977	NP_001072.2 cubilin precursor [Homo sapiens]; PNI30499.1 CUBN isoform 3, partial [Pan troglodytes]	NA
10	17059283	17059727	445	17059505	29.92	31.4508	14.6053	26.9116	PBX2_peak_344	CUBN:intron	CUBN:10:16823965-17129811:-:70306	CUBN(ENSG00000107611)	198;GO:0000323,cellular_component lytic vacuole;GO:0001701,biological_process in utero embryonic development;GO:0001894,biological_process tissue homeostasis;GO:0003674,molecular_function molecular_function;GO:0005215,molecular_function transporter activity;GO:0005488,molecular_function binding;GO:0005515,molecular_function protein binding;GO:0005575,cellular_component cellular_component;GO:00055…	CUBN; cubilin; K14616	map04977	NP_001072.2 cubilin precursor [Homo sapiens]; PNI30499.1 CUBN isoform 3, partial [Pan troglodytes]	NA
10	17174033	17174861	829	17174566	13.08	13.8921	8.57615	9.84931	PBX2_peak_345	TRDMT1:exon	TRDMT1:10:17137335-17202054:-:27607	TRDMT1(ENSG00000107614)	144;GO:0000723,biological_process telomere maintenance;GO:0001510,biological_process RNA methylation;GO:0001975,biological_process response to amphetamine;GO:0002230,biological_process positive regulation of defense response to virus by host;GO:0002682,biological_process regulation of immune system process;GO:0002684,biological_process positive regulation of immune system process;GO:0002697,biolo…	NA	NA	AAK68037.1 DNA methyltransferase 2e, partial [Homo sapiens]; ACA05982.1 tRNA aspartic acid methyltransferase 1 variant 5 [Homo sapiens]; ACA05985.1 tRNA aspartic acid methyltransferase 1 variant 7 [Homo sapiens]; BAH13958.1 unnamed protein product [Homo sapiens]; CAD97925.1 hypothetical protein [Homo sapiens]; NP_004403.1 tRNA (cytosine(38)-C(5))-methyltransferase isoform a [Homo sapiens]; XP_005…	NA
10	17181120	17181962	843	17181336	53.91	35.7491	9.15143	31.1198	PBX2_peak_346	TRDMT1:intron	TRDMT1:10:17137335-17202054:-:20513	TRDMT1(ENSG00000107614)	144;GO:0000723,biological_process telomere maintenance;GO:0001510,biological_process RNA methylation;GO:0001975,biological_process response to amphetamine;GO:0002230,biological_process positive regulation of defense response to virus by host;GO:0002682,biological_process regulation of immune system process;GO:0002684,biological_process positive regulation of immune system process;GO:0002697,biolo…	NA	NA	AAK68037.1 DNA methyltransferase 2e, partial [Homo sapiens]; ACA05982.1 tRNA aspartic acid methyltransferase 1 variant 5 [Homo sapiens]; ACA05985.1 tRNA aspartic acid methyltransferase 1 variant 7 [Homo sapiens]; BAH13958.1 unnamed protein product [Homo sapiens]; CAD97925.1 hypothetical protein [Homo sapiens]; NP_004403.1 tRNA (cytosine(38)-C(5))-methyltransferase isoform a [Homo sapiens]; XP_005…	NA
10	17199388	17199701	314	17199550	13.61	7.08555	4.59626	3.40661	PBX2_peak_347	TRDMT1:intron	TRDMT1:10:17137335-17202054:-:2510	TRDMT1(ENSG00000107614)	144;GO:0000723,biological_process telomere maintenance;GO:0001510,biological_process RNA methylation;GO:0001975,biological_process response to amphetamine;GO:0002230,biological_process positive regulation of defense response to virus by host;GO:0002682,biological_process regulation of immune system process;GO:0002684,biological_process positive regulation of immune system process;GO:0002697,biolo…	NA	NA	AAK68037.1 DNA methyltransferase 2e, partial [Homo sapiens]; ACA05982.1 tRNA aspartic acid methyltransferase 1 variant 5 [Homo sapiens]; ACA05985.1 tRNA aspartic acid methyltransferase 1 variant 7 [Homo sapiens]; BAH13958.1 unnamed protein product [Homo sapiens]; CAD97925.1 hypothetical protein [Homo sapiens]; NP_004403.1 tRNA (cytosine(38)-C(5))-methyltransferase isoform a [Homo sapiens]; XP_005…	NA
10	17200595	17201608	1014	17201263	55.13	7.17812	2.15884	3.49407	PBX2_peak_348	TRDMT1:intron	TRDMT1:10:17137335-17202054:-:953	TRDMT1(ENSG00000107614)	144;GO:0000723,biological_process telomere maintenance;GO:0001510,biological_process RNA methylation;GO:0001975,biological_process response to amphetamine;GO:0002230,biological_process positive regulation of defense response to virus by host;GO:0002682,biological_process regulation of immune system process;GO:0002684,biological_process positive regulation of immune system process;GO:0002697,biolo…	NA	NA	AAK68037.1 DNA methyltransferase 2e, partial [Homo sapiens]; ACA05982.1 tRNA aspartic acid methyltransferase 1 variant 5 [Homo sapiens]; ACA05985.1 tRNA aspartic acid methyltransferase 1 variant 7 [Homo sapiens]; BAH13958.1 unnamed protein product [Homo sapiens]; CAD97925.1 hypothetical protein [Homo sapiens]; NP_004403.1 tRNA (cytosine(38)-C(5))-methyltransferase isoform a [Homo sapiens]; XP_005…	NA
10	17227728	17227877	150	17227739	15.27	5.31046	3.25308	1.7814	PBX2_peak_349	VIM:Promoter;VIM-AS1:intron	VIM:10:17228240-17237593:+:-438	VIM(ENSG00000026025)	294;GO:0000003,biological_process reproduction;GO:0001654,biological_process eye development;GO:0001701,biological_process in utero embryonic development;GO:0001890,biological_process placenta development;GO:0001893,biological_process maternal placenta development;GO:0002064,biological_process epithelial cell development;GO:0002088,biological_process lens development in camera-type eye;GO:0002376…	DES; desmin; K07610; NEF3, NF-M; neurofilament medium polypeptide (neurofilament 3); K04573; VIM; vimentin; K07606	map05014,map05169,map05206,map05410,map05412,map05414	ACA06100.1 vimentin variant 4 [Homo sapiens]; ACA06103.1 vimentin variant 3 [Homo sapiens]; BAD96202.1 vimentin variant, partial [Homo sapiens]; NP_003371.2 vimentin [Homo sapiens]	Homeobox
10	17233472	17233760	289	17233544	11.86	3.74	2.97543	0.40771	PBX2_peak_350	ENSG00000234961:exon;VIM:intron	ENSG00000234961:10:17233324-17234833:-:1217	ENSG00000234961(ENSG00000234961)	NA	NA	NA	NA	NA
10	17238287	17239162	876	17239070	14.22	8.41215	5.07287	4.64199	PBX2_peak_351	intergenic	ENSG00000234961:10:17233324-17234833:-:-3891	ENSG00000234961(ENSG00000234961)	NA	NA	NA	NA	NA
10	20550331	20550585	255	20550377	5.15	4.46508	3.87445	1.03339	PBX2_peak_352	MIR4675:Promoter	MIR4675:10:20551969-20552046:+:-1511	MIR4675(ENSG00000265372)	NA	NA	NA	NA	NA
10	21174186	21174547	362	21174546	8.11	3.62443	3.03749	0.30588	PBX2_peak_353	NEBL-AS1:exon;NEBL:intron	NEBL-AS1:10:21174013-21175048:+:353	NEBL-AS1(ENSG00000231920)	NA	NA	NA	NA	NA
10	21195259	21195540	282	21195348	5.5	4.89021	4.35497	1.4031	PBX2_peak_354	NEBL:intron	NEBL-AS1:10:21174013-21175048:+:21386	NEBL-AS1(ENSG00000231920)	NA	NA	NA	NA	NA
10	21518229	21518485	257	21518408	24.95	5.06283	2.5948	1.5597	PBX2_peak_355	SKIDA1:five_prime_UTR;SKIDA1:exon	MLLT10:10:21524645-21743630:+:-6288	MLLT10(ENSG00000078403)	129;GO:0000003,biological_process reproduction;GO:0000785,cellular_component chromatin;GO:0000793,cellular_component condensed chromosome;GO:0002164,biological_process larval development;GO:0002165,biological_process instar larval or pupal development;GO:0002168,biological_process instar larval development;GO:0003674,molecular_function molecular_function;GO:0003682,molecular_function chromatin bi…	NA	NA	AAC16701.1 type III AF10/CALM fusion protein, partial [Homo sapiens]; AAC16710.1 type V AF10 protein, partial [Homo sapiens]; CAI46260.1 hypothetical protein, partial [Homo sapiens]; EAW86164.1 myeloid/lymphoid or mixed-lineage leukemia (trithorax homolog, Drosophila); translocated to, 10, isoform CRA_d [Homo sapiens]; NP_001182555.1 protein AF-10 isoform c [Homo sapiens]; NP_001182556.1 protein …	TF_others
10	21726760	21726977	218	21726894	13.17	7.53305	4.72395	3.8196	PBX2_peak_356	MLLT10:intron	RN7SKP219:10:21785291-21785587:+:-58423	RN7SKP219(ENSG00000252634)	NA	NA	NA	NA	NA
10	22230471	22230687	217	22230545	10.12	5.47111	3.94955	1.92806	PBX2_peak_357	intergenic	ENSG00000286832:10:22230825-22232973:-:2394	ENSG00000286832(ENSG00000286832)	NA	NA	NA	NA	NA
10	25174500	25175108	609	25174712	24.08	24.455	11.8447	20.0841	PBX2_peak_358	GPR158-AS1:intron;GPR158:Promoter	GPR158:10:25174801-25602229:+:2	GPR158(ENSG00000151025)	32;GO:0003008,biological_process system process;GO:0005575,cellular_component cellular_component;GO:0005623,cellular_component cell;GO:0005886,cellular_component plasma membrane;GO:0007154,biological_process cell communication;GO:0007165,biological_process signal transduction;GO:0007186,biological_process G protein-coupled receptor signaling pathway;GO:0007600,biological_process sensory perceptio…	NA	NA	NP_065803.2 probable G-protein coupled receptor 158 precursor [Homo sapiens]	NA
10	25175675	25175895	221	25175810	4.62	3.75357	3.74216	0.41856	PBX2_peak_359	GPR158:exon;GPR158-AS1:exon	GPR158-AS1:10:25158071-25176276:-:491	GPR158-AS1(ENSG00000233642)	NA	NA	NA	NA	NA
10	32971597	32971941	345	32971735	10.12	5.08049	3.70625	1.57157	PBX2_peak_360	ITGB1-DT:intron;ITGB1:intron	ITGB1-DT:10:32958436-33082102:+:13332	ITGB1-DT(ENSG00000229656)	NA	NA	NA	NA	NA
10	35195491	35196242	752	35196073	25.82	19.6141	8.9401	15.3735	PBX2_peak_361	CREM:intron	ENSG00000269952:10:35210415-35210750:+:-14549	ENSG00000269952(ENSG00000269952)	NA	NA	NA	NA	NA
10	35431491	35431692	202	35431499	5.58	3.22608	3.29138	0	PBX2_peak_362	CCNY:intron	ENSG00000287945:10:35443410-35444569:-:12978	ENSG00000287945(ENSG00000287945)	NA	NA	NA	NA	NA
10	36681764	36682327	564	36681971	17.36	17.5343	9.98971	13.3606	PBX2_peak_363	intergenic	Y_RNA:10:36626014-36626138:-:-55907	Y_RNA(ENSG00000200344,ENSG00000252254,ENSG00000222511,ENSG00000202461,ENSG00000201405,ENSG00000239106,ENSG00000207302,ENSG00000252802,ENSG00000252098,ENSG00000206779,ENSG00000199756,ENSG00000206704,ENSG00000265961,ENSG00000252450,ENSG00000200591,ENSG00000201868,ENSG00000200421,ENSG00000207466,ENSG00000202222,ENSG00000207356,ENSG00000200171,ENSG00000200262,ENSG00000272051,ENSG00000200174,ENSG00000…	NA	NA	NA	NA	NA
10	36683052	36683257	206	36683149	6.37	5.98379	4.90317	2.39349	PBX2_peak_364	intergenic	Y_RNA:10:36626014-36626138:-:-57016	Y_RNA(ENSG00000200344,ENSG00000252254,ENSG00000222511,ENSG00000202461,ENSG00000201405,ENSG00000239106,ENSG00000207302,ENSG00000252802,ENSG00000252098,ENSG00000206779,ENSG00000199756,ENSG00000206704,ENSG00000265961,ENSG00000252450,ENSG00000200591,ENSG00000201868,ENSG00000200421,ENSG00000207466,ENSG00000202222,ENSG00000207356,ENSG00000200171,ENSG00000200262,ENSG00000272051,ENSG00000200174,ENSG00000…	NA	NA	NA	NA	NA
10	36725643	36725891	249	36725680	16.84	5.94584	3.56711	2.36088	PBX2_peak_365	intergenic	Y_RNA:10:36626014-36626138:-:-99628	Y_RNA(ENSG00000200344,ENSG00000252254,ENSG00000222511,ENSG00000202461,ENSG00000201405,ENSG00000239106,ENSG00000207302,ENSG00000252802,ENSG00000252098,ENSG00000206779,ENSG00000199756,ENSG00000206704,ENSG00000265961,ENSG00000252450,ENSG00000200591,ENSG00000201868,ENSG00000200421,ENSG00000207466,ENSG00000202222,ENSG00000207356,ENSG00000200171,ENSG00000200262,ENSG00000272051,ENSG00000200174,ENSG00000…	NA	NA	NA	NA	NA
10	36759187	36759559	373	36759427	17.36	11.8907	6.52136	7.93457	PBX2_peak_366	intergenic	Y_RNA:10:36626014-36626138:-:-133234	Y_RNA(ENSG00000200344,ENSG00000252254,ENSG00000222511,ENSG00000202461,ENSG00000201405,ENSG00000239106,ENSG00000207302,ENSG00000252802,ENSG00000252098,ENSG00000206779,ENSG00000199756,ENSG00000206704,ENSG00000265961,ENSG00000252450,ENSG00000200591,ENSG00000201868,ENSG00000200421,ENSG00000207466,ENSG00000202222,ENSG00000207356,ENSG00000200171,ENSG00000200262,ENSG00000272051,ENSG00000200174,ENSG00000…	NA	NA	NA	NA	NA
10	36763482	36763684	203	36763553	8.64	4.19185	3.60142	0.78643	PBX2_peak_367	intergenic	Y_RNA:10:36626014-36626138:-:-137444	Y_RNA(ENSG00000200344,ENSG00000252254,ENSG00000222511,ENSG00000202461,ENSG00000201405,ENSG00000239106,ENSG00000207302,ENSG00000252802,ENSG00000252098,ENSG00000206779,ENSG00000199756,ENSG00000206704,ENSG00000265961,ENSG00000252450,ENSG00000200591,ENSG00000201868,ENSG00000200421,ENSG00000207466,ENSG00000202222,ENSG00000207356,ENSG00000200171,ENSG00000200262,ENSG00000272051,ENSG00000200174,ENSG00000…	NA	NA	NA	NA	NA
10	36764967	36765175	209	36765007	18.49	4.75456	2.7847	1.28759	PBX2_peak_368	intergenic	Y_RNA:10:36626014-36626138:-:-138932	Y_RNA(ENSG00000200344,ENSG00000252254,ENSG00000222511,ENSG00000202461,ENSG00000201405,ENSG00000239106,ENSG00000207302,ENSG00000252802,ENSG00000252098,ENSG00000206779,ENSG00000199756,ENSG00000206704,ENSG00000265961,ENSG00000252450,ENSG00000200591,ENSG00000201868,ENSG00000200421,ENSG00000207466,ENSG00000202222,ENSG00000207356,ENSG00000200171,ENSG00000200262,ENSG00000272051,ENSG00000200174,ENSG00000…	NA	NA	NA	NA	NA
10	36777670	36777829	160	36777766	9.07	4.16878	3.25485	0.76635	PBX2_peak_369	intergenic	Y_RNA:10:36626014-36626138:-:-151611	Y_RNA(ENSG00000200344,ENSG00000252254,ENSG00000222511,ENSG00000202461,ENSG00000201405,ENSG00000239106,ENSG00000207302,ENSG00000252802,ENSG00000252098,ENSG00000206779,ENSG00000199756,ENSG00000206704,ENSG00000265961,ENSG00000252450,ENSG00000200591,ENSG00000201868,ENSG00000200421,ENSG00000207466,ENSG00000202222,ENSG00000207356,ENSG00000200171,ENSG00000200262,ENSG00000272051,ENSG00000200174,ENSG00000…	NA	NA	NA	NA	NA
10	36801818	36803812	1995	36803032	43.79	16.2503	4.47898	12.1205	PBX2_peak_370	intergenic	ENSG00000238176:10:36940108-36943932:+:-137293	ENSG00000238176(ENSG00000238176)	NA	NA	NA	NA	NA
10	36807548	36807698	151	36807585	9.94	5.29867	4.31569	1.77234	PBX2_peak_371	intergenic	ENSG00000238176:10:36940108-36943932:+:-132485	ENSG00000238176(ENSG00000238176)	NA	NA	NA	NA	NA
10	36808651	36809350	700	36808896	34.54	9.2175	3.23122	5.40159	PBX2_peak_372	intergenic	ENSG00000238176:10:36940108-36943932:+:-131108	ENSG00000238176(ENSG00000238176)	NA	NA	NA	NA	NA
10	36877793	36878031	239	36877808	8.55	3.62443	3.18287	0.30588	PBX2_peak_373	intergenic	ENSG00000238176:10:36940108-36943932:+:-62196	ENSG00000238176(ENSG00000238176)	NA	NA	NA	NA	NA
10	36878568	36878944	377	36878700	21.89	25.1521	13.7077	20.7631	PBX2_peak_374	intergenic	ENSG00000238176:10:36940108-36943932:+:-61352	ENSG00000238176(ENSG00000238176)	NA	NA	NA	NA	NA
10	36880446	36880692	247	36880565	11.43	5.86499	4.14241	2.28699	PBX2_peak_375	intergenic	ENSG00000238176:10:36940108-36943932:+:-59539	ENSG00000238176(ENSG00000238176)	NA	NA	NA	NA	NA
10	44978692	44978981	290	44978804	18.06	7.28745	3.81135	3.59018	PBX2_peak_376	RASSF4:intron	DEPP1:10:44970980-44978809:-:-27	DEPP1(ENSG00000165507)	23;GO:0005575,cellular_component cellular_component;GO:0005622,cellular_component intracellular;GO:0005623,cellular_component cell;GO:0005737,cellular_component cytoplasm;GO:0005739,cellular_component mitochondrion;GO:0005777,cellular_component peroxisome;GO:0008150,biological_process biological_process;GO:0009894,biological_process regulation of catabolic process;GO:0010506,biological_process re…	NA	NA	CAB66588.1 hypothetical protein [Homo sapiens]; NP_008952.1 protein DEPP1 [Homo sapiens]	NA
10	47327518	47328909	1392	47328512	19.19	13.3707	6.83315	9.35085	PBX2_peak_377	intergenic	GDF2:10:47322453-47327588:+:5760	GDF2(ENSG00000263761)	262;GO:0001501,biological_process skeletal system development;GO:0001503,biological_process ossification;GO:0001525,biological_process angiogenesis;GO:0001558,biological_process regulation of cell growth;GO:0001568,biological_process blood vessel development;GO:0001569,biological_process branching involved in blood vessel morphogenesis;GO:0001570,biological_process vasculogenesis;GO:0001649,biolo…	GDF2, BMP9; growth differentiation factor 2; K05503	map04060	NP_057288.1 growth/differentiation factor 2 preproprotein [Homo sapiens]	NA
10	47329075	47329238	164	47329125	15.53	9.31879	5.50902	5.49115	PBX2_peak_378	intergenic	GDF2:10:47322453-47327588:+:6703	GDF2(ENSG00000263761)	262;GO:0001501,biological_process skeletal system development;GO:0001503,biological_process ossification;GO:0001525,biological_process angiogenesis;GO:0001558,biological_process regulation of cell growth;GO:0001568,biological_process blood vessel development;GO:0001569,biological_process branching involved in blood vessel morphogenesis;GO:0001570,biological_process vasculogenesis;GO:0001649,biolo…	GDF2, BMP9; growth differentiation factor 2; K05503	map04060	NP_057288.1 growth/differentiation factor 2 preproprotein [Homo sapiens]	NA
10	47329457	47329832	376	47329696	8.98	3.62443	3.32825	0.30588	PBX2_peak_379	intergenic	GDF2:10:47322453-47327588:+:7191	GDF2(ENSG00000263761)	262;GO:0001501,biological_process skeletal system development;GO:0001503,biological_process ossification;GO:0001525,biological_process angiogenesis;GO:0001558,biological_process regulation of cell growth;GO:0001568,biological_process blood vessel development;GO:0001569,biological_process branching involved in blood vessel morphogenesis;GO:0001570,biological_process vasculogenesis;GO:0001649,biolo…	GDF2, BMP9; growth differentiation factor 2; K05503	map04060	NP_057288.1 growth/differentiation factor 2 preproprotein [Homo sapiens]	NA
10	47416174	47416582	409	47416508	11.51	8.09763	5.61502	4.34724	PBX2_peak_380	intergenic	ZNF488:10:47365495-47384293:-:-32084	ZNF488(ENSG00000265763)	84;GO:0005575,cellular_component cellular_component;GO:0005622,cellular_component intracellular;GO:0005623,cellular_component cell;GO:0005634,cellular_component nucleus;GO:0006355,biological_process regulation of transcription, DNA-templated;GO:0007275,biological_process multicellular organism development;GO:0007399,biological_process nervous system development;GO:0007417,biological_process centr…	NA	NA	AAH26895.1 ZNF488 protein [Homo sapiens]; NP_694579.1 zinc finger protein 488 [Homo sapiens]	TF_others
10	47417475	47418424	950	47418128	11.34	4.14638	3.085	0.74823	PBX2_peak_381	intergenic	ZNF488:10:47365495-47384293:-:-33656	ZNF488(ENSG00000265763)	84;GO:0005575,cellular_component cellular_component;GO:0005622,cellular_component intracellular;GO:0005623,cellular_component cell;GO:0005634,cellular_component nucleus;GO:0006355,biological_process regulation of transcription, DNA-templated;GO:0007275,biological_process multicellular organism development;GO:0007399,biological_process nervous system development;GO:0007417,biological_process centr…	NA	NA	AAH26895.1 ZNF488 protein [Homo sapiens]; NP_694579.1 zinc finger protein 488 [Homo sapiens]	TF_others
10	53025276	53025456	181	53025389	7.76	5.54232	4.76854	1.99472	PBX2_peak_382	LINC02672:intron	LINC02672:10:52972611-53030024:-:4658	LINC02672(ENSG00000227121)	NA	NA	NA	NA	NA
10	53029951	53030184	234	53030090	12.21	6.6833	4.4041	3.03284	PBX2_peak_383	LINC02672:Promoter	LINC02672:10:52972611-53030024:-:-43	LINC02672(ENSG00000227121)	NA	NA	NA	NA	NA
10	71812723	71812987	265	71812934	14.92	4.16632	2.91074	0.76473	PBX2_peak_384	CDH23:intron	MIR7152:10:71790746-71790800:+:22108	MIR7152(ENSG00000274824)	NA	NA	NA	NA	NA
10	72174011	72174522	512	72174191	39.6	8.23228	2.76514	4.47329	PBX2_peak_385	ASCC1:intron	ENSG00000200294:10:72180857-72180989:+:-6591	ENSG00000200294(ENSG00000200294)	NA	NA	NA	NA	NA
10	72691468	72692691	1224	72692058	39.17	57.0281	25.0977	52.0407	PBX2_peak_386	MCU:Promoter	MCU:10:72692130-72887694:+:-51	MCU(ENSG00000156026)	199;GO:0002009,biological_process morphogenesis of an epithelium;GO:0002791,biological_process regulation of peptide secretion;GO:0002793,biological_process positive regulation of peptide secretion;GO:0003008,biological_process system process;GO:0003674,molecular_function molecular_function;GO:0005215,molecular_function transporter activity;GO:0005216,molecular_function ion channel activity;GO:00…	MCU; calcium uniporter protein, mitochondrial; K20858	map04020,map04218,map04621,map05010,map05012,map05014,map05017,map05020	NP_001257608.1 calcium uniporter protein, mitochondrial isoform 2 precursor [Homo sapiens]; NP_001257609.1 calcium uniporter protein, mitochondrial isoform 3 [Homo sapiens]; NP_612366.1 calcium uniporter protein, mitochondrial isoform 1 precursor [Homo sapiens]; PNI75449.1 MCU isoform 10 [Pan troglodytes]; PNJ40620.1 MCU isoform 7 [Pongo abelii]; PNJ40621.1 MCU isoform 8 [Pongo abelii]; PNJ40622.…	zf-C2H2
10	74825854	74827345	1492	74826411	331.04	167.913	7.37868	161.867	PBX2_peak_387	KAT6B:intron	KAT6B:10:74824926-75032624:+:1673	KAT6B(ENSG00000156650)	248;GO:0000123,cellular_component histone acetyltransferase complex;GO:0000785,cellular_component chromatin;GO:0000786,cellular_component nucleosome;GO:0000902,biological_process cell morphogenesis;GO:0000904,biological_process cell morphogenesis involved in differentiation;GO:0002376,biological_process immune system process;GO:0002520,biological_process immune system development;GO:0003674,molec…	MYST3, KAT6A; histone acetyltransferase MYST3 [EC:2.3.1.48]; K11305	map04550	NP_001243397.1 histone acetyltransferase KAT6B isoform 2 [Homo sapiens]; NP_001243398.1 histone acetyltransferase KAT6B isoform 3 [Homo sapiens]; NP_036462.2 histone acetyltransferase KAT6B isoform 1 [Homo sapiens]; XP_011960784.1 PREDICTED: histone acetyltransferase KAT6B isoform X4 [Ovis aries]; XP_016871498.1 histone acetyltransferase KAT6B isoform X5 [Homo sapiens]	MBD
10	75283656	75283884	229	75283813	4.88	3.64614	3.84486	0.32201	PBX2_peak_388	ZNF503-AS1:intron;ENSG00000270087:intron	ENSG00000223428:10:75288332-75288682:-:4912	ENSG00000223428(ENSG00000223428)	NA	NA	NA	NA	NA
10	75294824	75295359	536	75294997	10.99	5.08049	3.99702	1.57157	PBX2_peak_389	ZNF503-AS1:intron;ENSG00000270087:intron	ENSG00000223428:10:75288332-75288682:-:-6409	ENSG00000223428(ENSG00000223428)	NA	NA	NA	NA	NA
10	76113934	76114633	700	76114518	6.72	6.04775	5.17375	2.44738	PBX2_peak_390	LRMDA:intron	RN7SL518P:10:76242021-76242301:-:128018	RN7SL518P(ENSG00000265486)	NA	NA	NA	NA	NA
10	78029033	78030086	1054	78029783	34.02	11.7722	3.89111	7.82297	PBX2_peak_391	POLR3A:Promoter	POLR3A:10:77969250-78029515:-:-44	POLR3A(ENSG00000148606)	86;GO:0000428,cellular_component DNA-directed RNA polymerase complex;GO:0001817,biological_process regulation of cytokine production;GO:0001819,biological_process positive regulation of cytokine production;GO:0002376,biological_process immune system process;GO:0003674,molecular_function molecular_function;GO:0003824,molecular_function catalytic activity;GO:0003899,molecular_function DNA-directed …	RPC1, POLR3A; DNA-directed RNA polymerase III subunit RPC1 [EC:2.7.7.6]; K03018	map03020,map04623	AAH14399.1 POLR3A protein [Homo sapiens]; NP_008986.2 DNA-directed RNA polymerase III subunit RPC1 [Homo sapiens]; PNJ40393.1 POLR3A isoform 3, partial [Pongo abelii]	HMG
10	78033655	78033810	156	78033778	26.08	5.19227	2.462	1.67452	PBX2_peak_392	intergenic	RPS24:10:78033759-78056813:+:-27	RPS24(ENSG00000138326)	154;GO:0000184,biological_process nuclear-transcribed mRNA catabolic process, nonsense-mediated decay;GO:0000462,biological_process maturation of SSU-rRNA from tricistronic rRNA transcript (SSU-rRNA, 5.8S rRNA, LSU-rRNA);GO:0000956,biological_process nuclear-transcribed mRNA catabolic process;GO:0001889,biological_process liver development;GO:0002181,biological_process cytoplasmic translation;GO:…	RP-S24e, RPS24; small subunit ribosomal protein S24e; K02974	map03010	EAW54624.1 ribosomal protein S24, isoform CRA_g [Homo sapiens]; NP_001017.1 40S ribosomal protein S24 isoform c [Homo sapiens]; NP_001135755.1 40S ribosomal protein S24 isoform e [Homo sapiens]; NP_001135757.1 40S ribosomal protein S24 isoform d [Homo sapiens]; XP_006991682.1 PREDICTED: 40S ribosomal protein S24 isoform X3 [Peromyscus maniculatus bairdii]	NA
10	78406812	78407403	592	78407187	20.67	10.9285	5.41842	7.01907	PBX2_peak_393	LINC00856:intron;ENSG00000282863:intron	SNORA71:10:78367506-78367623:+:39601	SNORA71(ENSG00000201393,ENSG00000277034,ENSG00000201811)	NA	NA	NA	NA	NA
10	78973532	78973890	359	78973665	16.84	7.80574	4.53572	4.07273	PBX2_peak_394	ZMIZ1-AS1:intron	ENSG00000229569:10:79000483-79003803:-:30092	ENSG00000229569(ENSG00000229569)	NA	NA	NA	NA	NA
10	79507257	79507862	606	79507718	8.2	8.52754	6.16798	4.74667	PBX2_peak_395	ENSG00000235705:exon;ENSG00000241317:Promoter	ENSG00000241317:10:79504072-79506281:-:-1278	ENSG00000241317(ENSG00000241317)	NA	NA	NA	NA	NA
10	88528561	88528836	276	88528750	5.5	4.89021	4.35497	1.4031	PBX2_peak_396	RNLS:intron	RNLS:10:88273863-88584530:-:55832	RNLS(ENSG00000184719)	141;GO:0000166,molecular_function nucleotide binding;GO:0002027,biological_process regulation of heart rate;GO:0002931,biological_process response to ischemia;GO:0003007,biological_process heart morphogenesis;GO:0003008,biological_process system process;GO:0003013,biological_process circulatory system process;GO:0003015,biological_process heart process;GO:0003073,biological_process regulation of …	NA	NA	EAW50171.1 chromosome 10 open reading frame 59, isoform CRA_e [Homo sapiens]; NP_001026879.2 renalase isoform 1 precursor [Homo sapiens]; NP_060833.1 renalase isoform 2 precursor [Homo sapiens]	NA
10	89279148	89279851	704	89279675	21.89	9.46042	4.57898	5.62536	PBX2_peak_397	LIPA:intron	ENSG00000232110:10:89283635-89292125:+:-4136	ENSG00000232110(ENSG00000232110)	NA	NA	NA	NA	NA
10	89282891	89283865	975	89283241	41.43	19.2839	5.50937	15.0557	PBX2_peak_398	LIPA:intron;ENSG00000232110:Promoter;IFIT2:Promoter	ENSG00000232110:10:89283635-89292125:+:-257	ENSG00000232110(ENSG00000232110)	NA	NA	NA	NA	NA
10	90912713	90913461	749	90913201	21.63	7.73977	3.7722	4.00992	PBX2_peak_399	ANKRD1:intron	ANKRD1:10:90912095-90921087:-:8000	ANKRD1(ENSG00000148677)	292;GO:0000122,biological_process negative regulation of transcription by RNA polymerase II;GO:0001085,molecular_function RNA polymerase II transcription factor binding;GO:0001650,cellular_component fibrillar center;GO:0001666,biological_process response to hypoxia;GO:0002039,molecular_function p53 binding;GO:0002237,biological_process response to molecule of bacterial origin;GO:0002791,biologica…	NA	NA	NP_055206.2 ankyrin repeat domain-containing protein 1 [Homo sapiens]	NA
10	90913868	90914058	191	90914000	23.12	3.92038	2.19238	0.55007	PBX2_peak_400	ANKRD1:intron	ANKRD1:10:90912095-90921087:-:7124	ANKRD1(ENSG00000148677)	292;GO:0000122,biological_process negative regulation of transcription by RNA polymerase II;GO:0001085,molecular_function RNA polymerase II transcription factor binding;GO:0001650,cellular_component fibrillar center;GO:0001666,biological_process response to hypoxia;GO:0002039,molecular_function p53 binding;GO:0002237,biological_process response to molecule of bacterial origin;GO:0002791,biologica…	NA	NA	NP_055206.2 ankyrin repeat domain-containing protein 1 [Homo sapiens]	NA
10	90915706	90915965	260	90915934	27.83	4.90017	2.40222	1.41097	PBX2_peak_401	ANKRD1:intron	ANKRD1:10:90912095-90921087:-:5252	ANKRD1(ENSG00000148677)	292;GO:0000122,biological_process negative regulation of transcription by RNA polymerase II;GO:0001085,molecular_function RNA polymerase II transcription factor binding;GO:0001650,cellular_component fibrillar center;GO:0001666,biological_process response to hypoxia;GO:0002039,molecular_function p53 binding;GO:0002237,biological_process response to molecule of bacterial origin;GO:0002791,biologica…	NA	NA	NP_055206.2 ankyrin repeat domain-containing protein 1 [Homo sapiens]	NA
10	90917248	90917429	182	90917429	22.42	3.5291	2.12894	0.2382	PBX2_peak_402	ANKRD1:intron	ANKRD1:10:90912095-90921087:-:3749	ANKRD1(ENSG00000148677)	292;GO:0000122,biological_process negative regulation of transcription by RNA polymerase II;GO:0001085,molecular_function RNA polymerase II transcription factor binding;GO:0001650,cellular_component fibrillar center;GO:0001666,biological_process response to hypoxia;GO:0002039,molecular_function p53 binding;GO:0002237,biological_process response to molecule of bacterial origin;GO:0002791,biologica…	NA	NA	NP_055206.2 ankyrin repeat domain-containing protein 1 [Homo sapiens]	NA
10	90917771	90918155	385	90918061	18.93	4.8882	2.90322	1.4031	PBX2_peak_403	ANKRD1:intron	ANKRD1:10:90912095-90921087:-:3124	ANKRD1(ENSG00000148677)	292;GO:0000122,biological_process negative regulation of transcription by RNA polymerase II;GO:0001085,molecular_function RNA polymerase II transcription factor binding;GO:0001650,cellular_component fibrillar center;GO:0001666,biological_process response to hypoxia;GO:0002039,molecular_function p53 binding;GO:0002237,biological_process response to molecule of bacterial origin;GO:0002791,biologica…	NA	NA	NP_055206.2 ankyrin repeat domain-containing protein 1 [Homo sapiens]	NA
10	90919819	90920234	416	90920169	26.26	5.70831	2.63214	2.14533	PBX2_peak_404	ANKRD1:exon	ANKRD1:10:90912095-90921087:-:1061	ANKRD1(ENSG00000148677)	292;GO:0000122,biological_process negative regulation of transcription by RNA polymerase II;GO:0001085,molecular_function RNA polymerase II transcription factor binding;GO:0001650,cellular_component fibrillar center;GO:0001666,biological_process response to hypoxia;GO:0002039,molecular_function p53 binding;GO:0002237,biological_process response to molecule of bacterial origin;GO:0002791,biologica…	NA	NA	NP_055206.2 ankyrin repeat domain-containing protein 1 [Homo sapiens]	NA
10	90921043	90922177	1135	90921461	111.13	47.2469	5.6066	42.4096	PBX2_peak_405	ANKRD1:Promoter	ANKRD1:10:90912095-90921087:-:-522	ANKRD1(ENSG00000148677)	292;GO:0000122,biological_process negative regulation of transcription by RNA polymerase II;GO:0001085,molecular_function RNA polymerase II transcription factor binding;GO:0001650,cellular_component fibrillar center;GO:0001666,biological_process response to hypoxia;GO:0002039,molecular_function p53 binding;GO:0002237,biological_process response to molecule of bacterial origin;GO:0002791,biologica…	NA	NA	NP_055206.2 ankyrin repeat domain-containing protein 1 [Homo sapiens]	NA
10	90923062	90923302	241	90923136	12.74	4.09675	3.03975	0.70731	PBX2_peak_406	RNU6-740P:Promoter	RNU6-740P:10:90922730-90922835:-:-346	RNU6-740P(ENSG00000201604)	NA	NA	NA	NA	NA
10	90929477	90929622	146	90929523	17.71	5.9488	3.42998	2.36134	PBX2_peak_407	intergenic	RNU6-740P:10:90922730-90922835:-:-6714	RNU6-740P(ENSG00000201604)	NA	NA	NA	NA	NA
10	90930199	90931745	1547	90931338	75.28	19.7694	3.46728	15.5251	PBX2_peak_408	intergenic	RNU6-740P:10:90922730-90922835:-:-8136	RNU6-740P(ENSG00000201604)	NA	NA	NA	NA	NA
10	90932077	90932422	346	90932188	17.71	5.26629	3.11797	1.74311	PBX2_peak_409	intergenic	RNU6-740P:10:90922730-90922835:-:-9414	RNU6-740P(ENSG00000201604)	NA	NA	NA	NA	NA
10	90933315	90934186	872	90934105	31.49	7.60861	2.95366	3.88909	PBX2_peak_410	intergenic	RNU6-740P:10:90922730-90922835:-:-10915	RNU6-740P(ENSG00000201604)	NA	NA	NA	NA	NA
10	90964777	90965352	576	90965054	22.51	5.86828	2.93819	2.28943	PBX2_peak_411	intergenic	ENSG00000225519:10:90994619-91006390:+:-29555	ENSG00000225519(ENSG00000225519)	NA	NA	NA	NA	NA
10	90965652	90966599	948	90966235	65.86	33.602	6.68592	29.0175	PBX2_peak_412	intergenic	ENSG00000225519:10:90994619-91006390:+:-28494	ENSG00000225519(ENSG00000225519)	NA	NA	NA	NA	NA
10	90967050	90969803	2754	90968874	130.41	77.8167	8.76066	72.5486	PBX2_peak_413	intergenic	ENSG00000225519:10:90994619-91006390:+:-26193	ENSG00000225519(ENSG00000225519)	NA	NA	NA	NA	NA
10	90970102	90971381	1280	90970590	43.79	20.2072	5.59873	15.9502	PBX2_peak_414	intergenic	ENSG00000225519:10:90994619-91006390:+:-23878	ENSG00000225519(ENSG00000225519)	NA	NA	NA	NA	NA
10	90971660	90971901	242	90971822	18.49	9.65323	5.08356	5.80871	PBX2_peak_415	intergenic	ENSG00000225519:10:90994619-91006390:+:-22839	ENSG00000225519(ENSG00000225519)	NA	NA	NA	NA	NA
10	91022598	91022747	150	91022667	4.8	3.79828	3.88709	0.43609	PBX2_peak_416	intergenic	LINC00502:10:91033156-91062164:+:-10484	LINC00502(ENSG00000224851)	NA	NA	NA	NA	NA
10	91923813	91923977	165	91923868	11.78	4.65048	3.49746	1.19508	PBX2_peak_417	BTAF1:exon;BTAF1:five_prime_UTR	BTAF1:10:91923769-92030325:+:125	BTAF1(ENSG00000095564)	62;GO:0003674,molecular_function molecular_function;GO:0003700,molecular_function DNA-binding transcription factor activity;GO:0005575,cellular_component cellular_component;GO:0005622,cellular_component intracellular;GO:0005623,cellular_component cell;GO:0005634,cellular_component nucleus;GO:0005654,cellular_component nucleoplasm;GO:0006355,biological_process regulation of transcription, DNA-temp…	NA	NA	NP_003963.1 TATA-binding protein-associated factor 172 [Homo sapiens]	TF_others
10	92993866	92994269	404	92994138	9.86	9.83801	7.27918	5.98293	PBX2_peak_418	EXOC6:intron	ENSG00000226425:10:93059662-93060426:-:66359	ENSG00000226425(ENSG00000226425)	NA	NA	NA	NA	NA
10	96586088	96586514	427	96586498	9.86	3.35803	2.97212	0.08384	PBX2_peak_419	TM9SF3:intron	TM9SF3:10:96518109-96587452:-:1151	TM9SF3(ENSG00000077147)	5;GO:0005575,cellular_component cellular_component;GO:0016020,cellular_component membrane;GO:0016021,cellular_component integral component of membrane;GO:0031224,cellular_component intrinsic component of membrane;GO:0044425,cellular_component membrane part	NA	NA	NP_064508.3 transmembrane 9 superfamily member 3 precursor [Homo sapiens]; XP_001101439.1 PREDICTED: transmembrane 9 superfamily member 3 [Macaca mulatta]	NA
10	96587909	96588278	370	96588137	17.53	7.72496	4.25944	3.99705	PBX2_peak_420	TM9SF3:Promoter	TM9SF3:10:96518109-96587452:-:-641	TM9SF3(ENSG00000077147)	5;GO:0005575,cellular_component cellular_component;GO:0016020,cellular_component membrane;GO:0016021,cellular_component integral component of membrane;GO:0031224,cellular_component intrinsic component of membrane;GO:0044425,cellular_component membrane part	NA	NA	NP_064508.3 transmembrane 9 superfamily member 3 precursor [Homo sapiens]; XP_001101439.1 PREDICTED: transmembrane 9 superfamily member 3 [Macaca mulatta]	NA
10	96588802	96589321	520	96589084	9.25	5.33289	4.06288	1.80264	PBX2_peak_421	TM9SF3:Promoter	TM9SF3:10:96518109-96587452:-:-1609	TM9SF3(ENSG00000077147)	5;GO:0005575,cellular_component cellular_component;GO:0016020,cellular_component membrane;GO:0016021,cellular_component integral component of membrane;GO:0031224,cellular_component intrinsic component of membrane;GO:0044425,cellular_component membrane part	NA	NA	NP_064508.3 transmembrane 9 superfamily member 3 precursor [Homo sapiens]; XP_001101439.1 PREDICTED: transmembrane 9 superfamily member 3 [Macaca mulatta]	NA
10	97497783	97497949	167	97497901	15.27	6.9063	4.06634	3.24204	PBX2_peak_422	MMS19:intron;UBTD1:Promoter	MMS19:10:97458323-97498794:-:928	MMS19(ENSG00000155229)	173;GO:0000018,biological_process regulation of DNA recombination;GO:0000160,biological_process phosphorelay signal transduction system;GO:0000428,cellular_component DNA-directed RNA polymerase complex;GO:0003674,molecular_function molecular_function;GO:0003712,molecular_function transcription coregulator activity;GO:0003713,molecular_function transcription coactivator activity;GO:0005102,molecul…	NA	NA	NP_001276332.1 MMS19 nucleotide excision repair protein homolog isoform 2 [Homo sapiens]; NP_001317057.1 MMS19 nucleotide excision repair protein homolog isoform 5 [Homo sapiens]; NP_001338285.1 MMS19 nucleotide excision repair protein homolog isoform 6 [Homo sapiens]; NP_071757.4 MMS19 nucleotide excision repair protein homolog isoform 1 [Homo sapiens]; PNI82126.1 MMS19 isoform 6 [Pan troglodyte…	NA
10	97498519	97498877	359	97498811	61.41	16.4574	3.46725	12.3183	PBX2_peak_423	MMS19:Promoter;UBTD1:Promoter	MMS19:10:97458323-97498794:-:96	MMS19(ENSG00000155229)	173;GO:0000018,biological_process regulation of DNA recombination;GO:0000160,biological_process phosphorelay signal transduction system;GO:0000428,cellular_component DNA-directed RNA polymerase complex;GO:0003674,molecular_function molecular_function;GO:0003712,molecular_function transcription coregulator activity;GO:0003713,molecular_function transcription coactivator activity;GO:0005102,molecul…	NA	NA	NP_001276332.1 MMS19 nucleotide excision repair protein homolog isoform 2 [Homo sapiens]; NP_001317057.1 MMS19 nucleotide excision repair protein homolog isoform 5 [Homo sapiens]; NP_001338285.1 MMS19 nucleotide excision repair protein homolog isoform 6 [Homo sapiens]; NP_071757.4 MMS19 nucleotide excision repair protein homolog isoform 1 [Homo sapiens]; PNI82126.1 MMS19 isoform 6 [Pan troglodyte…	NA
10	99620511	99621574	1064	99620946	59.93	17.7473	3.80797	13.5648	PBX2_peak_424	SLC25A28:Promoter;ENSG00000260475:Promoter	ENSG00000260475:10:99621054-99621918:+:-12	ENSG00000260475(ENSG00000260475)	NA	NA	NA	NA	NA
10	99659238	99659472	235	99659352	19.63	3.59698	2.29188	0.28644	PBX2_peak_425	ENTPD7:Promoter;ENSG00000285932:intron;ENSG00000229278:Promoter	ENSG00000229278:10:99651594-99659284:-:-70	ENSG00000229278(ENSG00000229278)	NA	NA	NA	NA	NA
10	100373399	100373546	148	100373406	13.96	3.15615	2.49282	0	PBX2_peak_426	intergenic	OLMALINC:10:100373098-100454043:+:374	OLMALINC(ENSG00000235823)	NA	NA	NA	NA	NA
10	100620485	100620632	148	100620590	8.46	4.19185	3.53622	0.78643	PBX2_peak_427	intergenic	Metazoa_SRP:10:100666694-100667009:-:46451	Metazoa_SRP(ENSG00000277958,ENSG00000276493,ENSG00000277617,ENSG00000276645,ENSG00000278702,ENSG00000277168,ENSG00000278636,ENSG00000277141,ENSG00000268154,ENSG00000276359,ENSG00000264809,ENSG00000273573,ENSG00000276839,ENSG00000276735,ENSG00000275213,ENSG00000278100,ENSG00000273566,ENSG00000274008,ENSG00000274686,ENSG00000277308,ENSG00000274660,ENSG00000274742,ENSG00000277371,ENSG00000273725,ENS…	NA	NA	NA	NA	NA
10	100743638	100744143	506	100743924	21.11	16.1072	7.85375	11.9826	PBX2_peak_428	PAX2:intron	PAX2:10:100735395-100829944:+:8495	PAX2(ENSG00000075891)	593;GO:0000003,biological_process reproduction;GO:0000122,biological_process negative regulation of transcription by RNA polymerase II;GO:0000302,biological_process response to reactive oxygen species;GO:0000323,cellular_component lytic vacuole;GO:0000902,biological_process cell morphogenesis;GO:0000904,biological_process cell morphogenesis involved in differentiation;GO:0000976,molecular_functio…
ss involved in metanephric nephron morphogenesis;GO:0072305,biological_process negative regulation of mesenchymal cell apoptotic process involved in metanephric nephron morphogenesis;GO:0072307,biological_process regulation of metanephric nephron tubule epithelial cell differentiation;GO:0072593,biological_process reactive oxygen species metabolic process;GO:0080090,biological_process regulation …	PAX5; paired box protein 5; K09383; PAX8; paired box protein 8; K09293	map04918,map05200,map05202,map05216	AAN77899.1 paired box transcription factor, partial [Homo sapiens]; NP_000269.3 paired box protein Pax-2 isoform b [Homo sapiens]; NP_003978.3 paired box protein Pax-2 isoform a [Homo sapiens]; NP_003979.2 paired box protein Pax-2 isoform c [Homo sapiens]; NP_003980.3 paired box protein Pax-2 isoform d [Homo sapiens]; XP_015003447.1 PREDICTED: paired box protein Pax-2 isoform X6 [Macaca mulatta];…	PAX
10	100744287	100744526	240	100744462	14.57	3.6454	2.59459	0.32193	PBX2_peak_429	PAX2:intron	PAX2:10:100735395-100829944:+:9011	PAX2(ENSG00000075891)	593;GO:0000003,biological_process reproduction;GO:0000122,biological_process negative regulation of transcription by RNA polymerase II;GO:0000302,biological_process response to reactive oxygen species;GO:0000323,cellular_component lytic vacuole;GO:0000902,biological_process cell morphogenesis;GO:0000904,biological_process cell morphogenesis involved in differentiation;GO:0000976,molecular_functio…
ss involved in metanephric nephron morphogenesis;GO:0072305,biological_process negative regulation of mesenchymal cell apoptotic process involved in metanephric nephron morphogenesis;GO:0072307,biological_process regulation of metanephric nephron tubule epithelial cell differentiation;GO:0072593,biological_process reactive oxygen species metabolic process;GO:0080090,biological_process regulation …	PAX5; paired box protein 5; K09383; PAX8; paired box protein 8; K09293	map04918,map05200,map05202,map05216	AAN77899.1 paired box transcription factor, partial [Homo sapiens]; NP_000269.3 paired box protein Pax-2 isoform b [Homo sapiens]; NP_003978.3 paired box protein Pax-2 isoform a [Homo sapiens]; NP_003979.2 paired box protein Pax-2 isoform c [Homo sapiens]; NP_003980.3 paired box protein Pax-2 isoform d [Homo sapiens]; XP_015003447.1 PREDICTED: paired box protein Pax-2 isoform X6 [Macaca mulatta];…	PAX
10	100745158	100745662	505	100745527	11.17	10.3634	6.88108	6.48173	PBX2_peak_430	PAX2:intron	PAX2:10:100735395-100829944:+:10014	PAX2(ENSG00000075891)	593;GO:0000003,biological_process reproduction;GO:0000122,biological_process negative regulation of transcription by RNA polymerase II;GO:0000302,biological_process response to reactive oxygen species;GO:0000323,cellular_component lytic vacuole;GO:0000902,biological_process cell morphogenesis;GO:0000904,biological_process cell morphogenesis involved in differentiation;GO:0000976,molecular_functio…
ss involved in metanephric nephron morphogenesis;GO:0072305,biological_process negative regulation of mesenchymal cell apoptotic process involved in metanephric nephron morphogenesis;GO:0072307,biological_process regulation of metanephric nephron tubule epithelial cell differentiation;GO:0072593,biological_process reactive oxygen species metabolic process;GO:0080090,biological_process regulation …	PAX5; paired box protein 5; K09383; PAX8; paired box protein 8; K09293	map04918,map05200,map05202,map05216	AAN77899.1 paired box transcription factor, partial [Homo sapiens]; NP_000269.3 paired box protein Pax-2 isoform b [Homo sapiens]; NP_003978.3 paired box protein Pax-2 isoform a [Homo sapiens]; NP_003979.2 paired box protein Pax-2 isoform c [Homo sapiens]; NP_003980.3 paired box protein Pax-2 isoform d [Homo sapiens]; XP_015003447.1 PREDICTED: paired box protein Pax-2 isoform X6 [Macaca mulatta];…	PAX
10	100912609	100912946	338	100912876	25.12	10.2152	4.23631	6.34267	PBX2_peak_431	SLF2:Promoter;ENSG00000272572:Promoter	ENSG00000272572:10:100911102-100912739:-:-38	ENSG00000272572(ENSG00000272572)	NA	NA	NA	NA	NA
10	101031042	101031451	410	101031332	33.15	10.4188	3.5879	6.53397	PBX2_peak_432	SFXN3:exon;SFXN3:five_prime_UTR	SFXN3:10:101031233-101041244:+:13	SFXN3(ENSG00000107819)	51;GO:0003674,molecular_function molecular_function;GO:0005215,molecular_function transporter activity;GO:0005342,molecular_function organic acid transmembrane transporter activity;GO:0005371,molecular_function tricarboxylate secondary active transmembrane transporter activity;GO:0005575,cellular_component cellular_component;GO:0005622,cellular_component intracellular;GO:0005623,cellular_componen…	APC4, ANAPC4; anaphase-promoting complex subunit 4; K03351	map04110,map04114,map04120,map04914,map05166	NP_112233.2 sideroflexin-3 [Homo sapiens]; PNJ87010.1 SFXN3 isoform 3, partial [Pongo abelii]	NA
10	101042578	101043362	785	101042942	44.66	26.7458	7.61035	22.3153	PBX2_peak_433	intergenic	PDZD7:10:101007678-101032295:-:-10674	PDZD7(ENSG00000186862)	13;GO:0005575,cellular_component cellular_component;GO:0005622,cellular_component intracellular;GO:0005623,cellular_component cell;GO:0005634,cellular_component nucleus;GO:0005929,cellular_component cilium;GO:0042995,cellular_component cell projection;GO:0043226,cellular_component organelle;GO:0043227,cellular_component membrane-bounded organelle;GO:0043229,cellular_component intracellular organe…	NA	NA	AAH29054.1 PDZK7 protein [Homo sapiens]; NP_001182192.1 PDZ domain-containing protein 7 isoform 1 [Homo sapiens]; NP_079171.1 PDZ domain-containing protein 7 isoform 2 [Homo sapiens]; PNI81984.1 PDZD7 isoform 4 [Pan troglodytes]; XP_005270222.1 PDZ domain-containing protein 7 isoform X5 [Homo sapiens]; XP_016872156.1 PDZ domain-containing protein 7 isoform X4 [Homo sapiens]	NA
10	101050461	101050630	170	101050567	9.94	4.33257	3.6481	0.91089	PBX2_peak_434	intergenic	ENSG00000273162:10:101060028-101061005:-:10460	ENSG00000273162(ENSG00000273162)	NA	NA	NA	NA	NA
10	101130995	101131277	283	101131210	11.69	4.14638	3.17223	0.74823	PBX2_peak_435	TLX1NB:Promoter;TLX1:Promoter	TLX1NB:10:101089320-101131126:-:-9	TLX1NB(ENSG00000236311)	NA	NA	NA	NA	NA
10	101831462	101831652	191	101831554	12.47	4.28803	3.08676	0.87535	PBX2_peak_436	KCNIP2:intron	KCNIP2:10:101825973-101843920:-:12363	KCNIP2(ENSG00000120049)	171;GO:0001508,biological_process action potential;GO:0003008,biological_process system process;GO:0003012,biological_process muscle system process;GO:0003674,molecular_function molecular_function;GO:0005048,molecular_function signal sequence binding;GO:0005215,molecular_function transporter activity;GO:0005216,molecular_function ion channel activity;GO:0005244,molecular_function voltage-gated io…	NA	NA	AAK53709.1 KCHIP2.6 [Homo sapiens]; NP_055406.2 Kv channel-interacting protein 2 isoform 1 [Homo sapiens]; NP_775283.1 Kv channel-interacting protein 2 isoform 2 [Homo sapiens]; NP_775284.1 Kv channel-interacting protein 2 isoform 3 [Homo sapiens]; NP_775285.1 Kv channel-interacting protein 2 isoform 4 [Homo sapiens]; NP_775286.1 Kv channel-interacting protein 2 isoform 5 [Homo sapiens]; NP_77528…	NA
10	102241535	102241904	370	102241725	16.31	8.2357	4.63294	4.47645	PBX2_peak_437	PITX3:Promoter	PITX3:10:102230185-102241512:-:-207	PITX3(ENSG00000107859)	210;GO:0000976,molecular_function transcription regulatory region sequence-specific DNA binding;GO:0000977,molecular_function RNA polymerase II regulatory region sequence-specific DNA binding;GO:0000978,molecular_function RNA polymerase II proximal promoter sequence-specific DNA binding;GO:0000981,molecular_function DNA-binding transcription factor activity, RNA polymerase II-specific;GO:0000982,…	PITX2; paired-like homeodomain transcription factor 2; K04686	map04350	NP_005020.1 pituitary homeobox 3 [Homo sapiens]	Homeobox
10	102242346	102242616	271	102242511	11.69	4.52145	3.3957	1.08445	PBX2_peak_438	PITX3:Promoter	PITX3:10:102230185-102241512:-:-968	PITX3(ENSG00000107859)	210;GO:0000976,molecular_function transcription regulatory region sequence-specific DNA binding;GO:0000977,molecular_function RNA polymerase II regulatory region sequence-specific DNA binding;GO:0000978,molecular_function RNA polymerase II proximal promoter sequence-specific DNA binding;GO:0000981,molecular_function DNA-binding transcription factor activity, RNA polymerase II-specific;GO:0000982,…	PITX2; paired-like homeodomain transcription factor 2; K04686	map04350	NP_005020.1 pituitary homeobox 3 [Homo sapiens]	Homeobox
10	102244645	102245756	1112	102245335	129.89	56.9666	5.94939	51.9798	PBX2_peak_439	GBF1:Promoter	GBF1:10:102245370-102382899:+:-170	GBF1(ENSG00000107862)	212;GO:0000137,cellular_component Golgi cis cisterna;GO:0000139,cellular_component Golgi membrane;GO:0000902,biological_process cell morphogenesis;GO:0001775,biological_process cell activation;GO:0002064,biological_process epithelial cell development;GO:0002252,biological_process immune effector process;GO:0002263,biological_process cell activation involved in immune response;GO:0002376,biologica…	GBF1; golgi-specific brefeldin A-resistance guanine nucleotide exchange factor 1; K18443	map04144	AAH26621.1 Gbf1 protein, partial [Mus musculus]; AAH94763.1 GBF1 protein [Homo sapiens]; AAI17682.1 GBF1 protein [Homo sapiens]; BAG09674.1 Golgi-specific brefeldin A-resistance guanine nucleotide exchange factor 1, partial [synthetic construct]; EDL94339.1 similar to golgi-specific brefeldin A-resistance guanine nucleotide exchange factor 1 (predicted) [Rattus norvegicus]; EMP41794.1 Golgi-speci…	NA
10	102246185	102246693	509	102246309	15.44	6.9063	4.10996	3.24204	PBX2_peak_440	GBF1:intron	GBF1:10:102245370-102382899:+:1068	GBF1(ENSG00000107862)	212;GO:0000137,cellular_component Golgi cis cisterna;GO:0000139,cellular_component Golgi membrane;GO:0000902,biological_process cell morphogenesis;GO:0001775,biological_process cell activation;GO:0002064,biological_process epithelial cell development;GO:0002252,biological_process immune effector process;GO:0002263,biological_process cell activation involved in immune response;GO:0002376,biologica…	GBF1; golgi-specific brefeldin A-resistance guanine nucleotide exchange factor 1; K18443	map04144	AAH26621.1 Gbf1 protein, partial [Mus musculus]; AAH94763.1 GBF1 protein [Homo sapiens]; AAI17682.1 GBF1 protein [Homo sapiens]; BAG09674.1 Golgi-specific brefeldin A-resistance guanine nucleotide exchange factor 1, partial [synthetic construct]; EDL94339.1 similar to golgi-specific brefeldin A-resistance guanine nucleotide exchange factor 1 (predicted) [Rattus norvegicus]; EMP41794.1 Golgi-speci…	NA
10	102501996	102503098	1103	102502211	190.95	47.8079	3.55459	42.9616	PBX2_peak_441	ACTR1A:intron;SUFU:Promoter	ACTR1A:10:102461880-102502712:-:165	ACTR1A(ENSG00000138107)	129;GO:0000003,biological_process reproduction;GO:0000086,biological_process G2/M transition of mitotic cell cycle;GO:0000278,biological_process mitotic cell cycle;GO:0002177,cellular_component manchette;GO:0002376,biological_process immune system process;GO:0002478,biological_process antigen processing and presentation of exogenous peptide antigen;GO:0002495,biological_process antigen processing…	ACTR1, ARP1; centractin; K16575	map05014,map05016,map05132	ELK05000.1 Alpha-centractin [Pteropus alecto]; PNI81880.1 ACTR1A isoform 2 [Pan troglodytes]; PNI81881.1 ACTR1A isoform 3 [Pan troglodytes]	NA
10	102503740	102504062	323	102503836	93.42	15.1733	2.552	11.0824	PBX2_peak_442	SUFU:Promoter;ACTR1A:Promoter	SUFU:10:102503971-102633535:+:-70	SUFU(ENSG00000107882)	255;GO:0000122,biological_process negative regulation of transcription by RNA polymerase II;GO:0001501,biological_process skeletal system development;GO:0001568,biological_process blood vessel development;GO:0001708,biological_process cell fate specification;GO:0001838,biological_process embryonic epithelial tube formation;GO:0001841,biological_process neural tube formation;GO:0001843,biological_…	SUFU; suppressor of fused; K06229	map04340,map05200,map05217	4KM9_A Chain A, Crystal structure of human Suppressor of Fused; AAF35866.1 suppressor of fused variant 3 [Homo sapiens]; NP_001171604.1 suppressor of fused homolog isoform 2 [Homo sapiens]	NA
10	102743663	102744060	398	102743853	82.61	19.2719	3.21567	15.0439	PBX2_peak_443	WBP1L:Promoter	WBP1L:10:102743947-102834516:+:-86	WBP1L(ENSG00000166272)	NA	NA	NA	NP_001077382.1 WW domain binding protein 1-like isoform 1 precursor [Homo sapiens]; NP_060257.4 WW domain binding protein 1-like isoform 2 [Homo sapiens]; XP_008577972.1 PREDICTED: WW domain binding protein 1-like isoform X2 [Galeopterus variegatus]	zf-C2H2
10	102918168	102918485	318	102918203	19.19	3.59698	2.24342	0.28644	PBX2_peak_444	CNNM2:Promoter;ENSG00000286575:exon	ENSG00000286575:10:102898648-102918335:-:9	ENSG00000286575(ENSG00000286575)	NA	NA	NA	NA	NA
10	103184321	103184585	265	103184440	18.75	7.28745	3.95092	3.59018	PBX2_peak_445	NT5C2:intron	MARCKSL1P1:10:103175553-103176094:+:8899	MARCKSL1P1(ENSG00000213277)	NA	NA	NA	NA	NA
10	103696778	103696920	143	103696809	11.08	5.38076	3.73469	1.84564	PBX2_peak_446	SH3PXD2A:intron	Y_RNA:10:103673157-103673265:+:23691	Y_RNA(ENSG00000200344,ENSG00000252254,ENSG00000222511,ENSG00000202461,ENSG00000201405,ENSG00000239106,ENSG00000207302,ENSG00000252802,ENSG00000252098,ENSG00000206779,ENSG00000199756,ENSG00000206704,ENSG00000265961,ENSG00000252450,ENSG00000200591,ENSG00000201868,ENSG00000200421,ENSG00000207466,ENSG00000202222,ENSG00000207356,ENSG00000200171,ENSG00000200262,ENSG00000272051,ENSG00000200174,ENSG00000…	NA	NA	NA	NA	NA
10	103699940	103703132	3193	103701443	26.34	20.7457	9.11456	16.472	PBX2_peak_447	SH3PXD2A:intron	Y_RNA:10:103673157-103673265:+:28378	Y_RNA(ENSG00000200344,ENSG00000252254,ENSG00000222511,ENSG00000202461,ENSG00000201405,ENSG00000239106,ENSG00000207302,ENSG00000252802,ENSG00000252098,ENSG00000206779,ENSG00000199756,ENSG00000206704,ENSG00000265961,ENSG00000252450,ENSG00000200591,ENSG00000201868,ENSG00000200421,ENSG00000207466,ENSG00000202222,ENSG00000207356,ENSG00000200171,ENSG00000200262,ENSG00000272051,ENSG00000200174,ENSG00000…	NA	NA	NA	NA	NA
10	103703314	103703968	655	103703799	10.38	5.59846	4.12434	2.04514	PBX2_peak_448	SH3PXD2A:intron	Y_RNA:10:103673157-103673265:+:30483	Y_RNA(ENSG00000200344,ENSG00000252254,ENSG00000222511,ENSG00000202461,ENSG00000201405,ENSG00000239106,ENSG00000207302,ENSG00000252802,ENSG00000252098,ENSG00000206779,ENSG00000199756,ENSG00000206704,ENSG00000265961,ENSG00000252450,ENSG00000200591,ENSG00000201868,ENSG00000200421,ENSG00000207466,ENSG00000202222,ENSG00000207356,ENSG00000200171,ENSG00000200262,ENSG00000272051,ENSG00000200174,ENSG00000…	NA	NA	NA	NA	NA
10	104117070	104117226	157	104117167	10.9	5.08049	3.96795	1.57157	PBX2_peak_449	intergenic	SFR1:10:104122057-104126385:+:-4909	SFR1(ENSG00000156384)	96;GO:0000228,cellular_component nuclear chromosome;GO:0000724,biological_process double-strand break repair via homologous recombination;GO:0000725,biological_process recombinational repair;GO:0000785,cellular_component chromatin;GO:0000790,cellular_component nuclear chromatin;GO:0003674,molecular_function molecular_function;GO:0003712,molecular_function transcription coregulator activity;GO:000…	NA	NA	NP_001002759.1 swi5-dependent recombination DNA repair protein 1 homolog isoform a [Homo sapiens]; NP_660290.3 swi5-dependent recombination DNA repair protein 1 homolog isoform b [Homo sapiens]	NA
10	104117820	104118113	294	104118074	15.09	5.31046	3.21818	1.7814	PBX2_peak_450	intergenic	SFR1:10:104122057-104126385:+:-4091	SFR1(ENSG00000156384)	96;GO:0000228,cellular_component nuclear chromosome;GO:0000724,biological_process double-strand break repair via homologous recombination;GO:0000725,biological_process recombinational repair;GO:0000785,cellular_component chromatin;GO:0000790,cellular_component nuclear chromatin;GO:0003674,molecular_function molecular_function;GO:0003712,molecular_function transcription coregulator activity;GO:000…	NA	NA	NP_001002759.1 swi5-dependent recombination DNA repair protein 1 homolog isoform a [Homo sapiens]; NP_660290.3 swi5-dependent recombination DNA repair protein 1 homolog isoform b [Homo sapiens]	NA
10	104120885	104121184	300	104121041	13.61	4.11731	2.9216	0.72438	PBX2_peak_451	SFR1:Promoter	SFR1:10:104122057-104126385:+:-1023	SFR1(ENSG00000156384)	96;GO:0000228,cellular_component nuclear chromosome;GO:0000724,biological_process double-strand break repair via homologous recombination;GO:0000725,biological_process recombinational repair;GO:0000785,cellular_component chromatin;GO:0000790,cellular_component nuclear chromatin;GO:0003674,molecular_function molecular_function;GO:0003712,molecular_function transcription coregulator activity;GO:000…	NA	NA	NP_001002759.1 swi5-dependent recombination DNA repair protein 1 homolog isoform a [Homo sapiens]; NP_660290.3 swi5-dependent recombination DNA repair protein 1 homolog isoform b [Homo sapiens]	NA
10	104121681	104122126	446	104121993	55.3	7.17812	2.16555	3.49407	PBX2_peak_452	SFR1:Promoter	SFR1:10:104122057-104126385:+:-154	SFR1(ENSG00000156384)	96;GO:0000228,cellular_component nuclear chromosome;GO:0000724,biological_process double-strand break repair via homologous recombination;GO:0000725,biological_process recombinational repair;GO:0000785,cellular_component chromatin;GO:0000790,cellular_component nuclear chromatin;GO:0003674,molecular_function molecular_function;GO:0003712,molecular_function transcription coregulator activity;GO:000…	NA	NA	NP_001002759.1 swi5-dependent recombination DNA repair protein 1 homolog isoform a [Homo sapiens]; NP_660290.3 swi5-dependent recombination DNA repair protein 1 homolog isoform b [Homo sapiens]	NA
10	112949942	112950507	566	112950274	100.14	43.003	5.61894	38.2353	PBX2_peak_453	TCF7L2:exon;TCF7L2:five_prime_UTR	TCF7L2:10:112950246-113167678:+:-22	TCF7L2(ENSG00000148737)	580;GO:0000003,biological_process reproduction;GO:0000122,biological_process negative regulation of transcription by RNA polymerase II;GO:0000228,cellular_component nuclear chromosome;GO:0000785,cellular_component chromatin;GO:0000790,cellular_component nuclear chromatin;GO:0000902,biological_process cell morphogenesis;GO:0000976,molecular_function transcription regulatory region sequence-specifi…
cess cellular component organization or biogenesis;GO:0072091,biological_process regulation of stem cell proliferation;GO:0072358,biological_process cardiovascular system development;GO:0072359,biological_process circulatory system development;GO:0080090,biological_process regulation of primary metabolic process;GO:0090087,biological_process regulation of peptide transport;GO:0090090,biological_p…	TCF7L2; transcription factor 7-like 2; K04491	map04310,map04390,map04520,map04916,map04934,map05132,map05165,map05167,map05200,map05210,map05213,map05215,map05216,map05217,map05221,map05224,map05225,map05226,map05412	ACI28523.1 TCF7L2 isoform pFC8A_TCF7L2_D5_ex3,4a-11,12,13a,14 [Homo sapiens]; EAW49507.1 transcription factor 7-like 2 (T-cell specific, HMG-box), isoform CRA_b, partial [Homo sapiens]; NP_001136396.1 transcription factor 7-like 2 isoform 8 [Mus musculus]; NP_001139746.1 transcription factor 7-like 2 isoform 1 [Homo sapiens]; NP_001139755.1 transcription factor 7-like 2 isoform 3 [Homo sapiens]; …	HMG
10	112950778	112952763	1986	112951594	19.1	13.3707	6.80363	9.35085	PBX2_peak_454	TCF7L2:exon;ENSG00000233547:intron	ENSG00000233547:10:112950645-112951875:-:105	ENSG00000233547(ENSG00000233547)	NA	NA	NA	NA	NA
10	119872207	119872355	149	119872224	7.07	5.64943	4.45654	2.09368	PBX2_peak_455	MCMBP:intron	MCMBP:10:119829403-119892556:-:20275	MCMBP(ENSG00000197771)	70;GO:0000228,cellular_component nuclear chromosome;GO:0000785,cellular_component chromatin;GO:0000790,cellular_component nuclear chromatin;GO:0000819,biological_process sister chromatid segregation;GO:0003674,molecular_function molecular_function;GO:0003682,molecular_function chromatin binding;GO:0005488,molecular_function binding;GO:0005575,cellular_component cellular_component;GO:0005622,cellu…	NA	NA	NP_001243307.1 mini-chromosome maintenance complex-binding protein isoform 2 [Homo sapiens]; NP_079110.1 mini-chromosome maintenance complex-binding protein isoform 1 [Homo sapiens]	NA
10	120422963	120423654	692	120423511	13.17	15.4578	9.50159	11.353	PBX2_peak_456	intergenic	ENSG00000234522:10:120434982-120440376:+:-11674	ENSG00000234522(ENSG00000234522)	NA	NA	NA	NA	NA
10	122295538	122295709	172	122295624	4.45	3.59472	3.52772	0.28502	PBX2_peak_457	BTBD16:intron	BTBD16:10:122271295-122338159:+:24328	BTBD16(ENSG00000138152)	14;GO:0000151,cellular_component ubiquitin ligase complex;GO:0005575,cellular_component cellular_component;GO:0005622,cellular_component intracellular;GO:0005623,cellular_component cell;GO:0005634,cellular_component nucleus;GO:0032991,cellular_component protein-containing complex;GO:0043226,cellular_component organelle;GO:0043227,cellular_component membrane-bounded organelle;GO:0043229,cellular_c…	NA	NA	NP_653188.2 BTB/POZ domain-containing protein 16 isoform b [Homo sapiens]	NA
10	124010917	124011109	193	124011036	14.48	4.70046	3.09606	1.24011	PBX2_peak_458	CHST15:intron	ENSG00000232334:10:124004303-124004828:-:-6184	ENSG00000232334(ENSG00000232334)	NA	NA	NA	NA	NA
10	124341746	124342086	341	124342072	8.98	5.00656	4.31769	1.50701	PBX2_peak_459	intergenic	OAT:10:124397302-124418976:-:77060	OAT(ENSG00000065154)	81;GO:0003008,biological_process system process;GO:0003674,molecular_function molecular_function;GO:0003824,molecular_function catalytic activity;GO:0003992,molecular_function N2-acetyl-L-ornithine:2-oxoglutarate 5-aminotransferase activity;GO:0004587,molecular_function ornithine-oxo-acid transaminase activity;GO:0005488,molecular_function binding;GO:0005515,molecular_function protein binding;GO:…	rocD, OAT; ornithine--oxo-acid transaminase [EC:2.6.1.13]; K00819	map00330	2CAN_A Chain A, Human Ornithine Aminotransferase Complexed With L-Canaline; NP_000265.1 ornithine aminotransferase, mitochondrial isoform 1 precursor [Homo sapiens]	zf-C2H2
10	124412753	124412896	144	124412813	4.88	3.79828	3.94558	0.43609	PBX2_peak_460	OAT:intron	OAT:10:124397302-124418976:-:6152	OAT(ENSG00000065154)	81;GO:0003008,biological_process system process;GO:0003674,molecular_function molecular_function;GO:0003824,molecular_function catalytic activity;GO:0003992,molecular_function N2-acetyl-L-ornithine:2-oxoglutarate 5-aminotransferase activity;GO:0004587,molecular_function ornithine-oxo-acid transaminase activity;GO:0005488,molecular_function binding;GO:0005515,molecular_function protein binding;GO:…	rocD, OAT; ornithine--oxo-acid transaminase [EC:2.6.1.13]; K00819	map00330	2CAN_A Chain A, Human Ornithine Aminotransferase Complexed With L-Canaline; NP_000265.1 ornithine aminotransferase, mitochondrial isoform 1 precursor [Homo sapiens]	zf-C2H2
10	126251539	126252251	713	126252059	8.64	8.05414	6.18268	4.3057	PBX2_peak_461	ADAM12:intron	SAR1AP2:10:126272817-126273411:+:-20922	SAR1AP2(ENSG00000213170)	NA	NA	NA	NA	NA
10	132963201	132963801	601	132963518	19.71	12.3258	6.40494	8.35083	PBX2_peak_462	LINC01166:intron;LINC01167:Promoter	LINC01167:10:132961339-132962237:-:-1263	LINC01167(ENSG00000224758)	NA	NA	NA	NA	NA
11	87052	87568	517	87309	14.04	14.7411	8.85913	10.6665	PBX2_peak_463	OR4F2P:exon	OR4F2P:11:86648-87586:-:276	OR4F2P(ENSG00000224777)	NA	NA	NA	NA	NA
11	612385	614242	1858	613760	82.26	53.0706	9.25095	48.1468	PBX2_peak_464	IRF7:intron	IRF7:11:612552-615983:-:2670	IRF7(ENSG00000185507)	268;GO:0000122,biological_process negative regulation of transcription by RNA polymerase II;GO:0000976,molecular_function transcription regulatory region sequence-specific DNA binding;GO:0000977,molecular_function RNA polymerase II regulatory region sequence-specific DNA binding;GO:0000978,molecular_function RNA polymerase II proximal promoter sequence-specific DNA binding;GO:0000979,molecular_fu…	IRF7; interferon regulatory factor 7; K09447	map04620,map04621,map04622,map04623,map05160,map05161,map05162,map05164,map05167,map05168,map05169,map05203	AAB80690.1 interferon regulatory factor 7C [Homo sapiens]; NP_001563.2 interferon regulatory factor 7 isoform a [Homo sapiens]; NP_004020.1 interferon regulatory factor 7 isoform b [Homo sapiens]; NP_004022.2 interferon regulatory factor 7 isoform d [Homo sapiens]; PNI26886.1 IRF7 isoform 2 [Pan troglodytes]; PNI26888.1 IRF7 isoform 4 [Pan troglodytes]; PNI26891.1 IRF7 isoform 7 [Pan troglodytes]…	IRF
11	2435729	2435881	153	2435790	6.89	3.28967	3.35167	0.02443	PBX2_peak_465	intergenic	KCNQ1:11:2444683-2849105:+:-8878	KCNQ1(ENSG00000053918)	355;GO:0000003,biological_process reproduction;GO:0000323,cellular_component lytic vacuole;GO:0001508,biological_process action potential;GO:0002027,biological_process regulation of heart rate;GO:0002791,biological_process regulation of peptide secretion;GO:0002792,biological_process negative regulation of peptide secretion;GO:0003006,biological_process developmental process involved in reproduct…	KCNQ1, KV7.1; potassium voltage-gated channel KQT-like subfamily member 1; K04926	map04261,map04725,map04971,map04972,map04974,map05110	NP_000209.2 potassium voltage-gated channel subfamily KQT member 1 isoform 1 [Homo sapiens]; NP_861463.1 potassium voltage-gated channel subfamily KQT member 1 isoform 2 precursor [Homo sapiens]; PNI26601.1 KCNQ1 isoform 7, partial [Pan troglodytes]; PNJ16375.1 KCNQ1 isoform 4, partial [Pongo abelii]; XP_021120092.1 potassium voltage-gated channel subfamily KQT member 1 isoform X11 [Heterocephalu…	NA
11	3378943	3379368	426	3379239	73.8	35.165	6.2331	30.5475	PBX2_peak_466	TSSC2:Promoter;ZNF195:Promoter	ZNF195:11:3339260-3379222:-:67	ZNF195(ENSG00000005801)	245;GO:0000122,biological_process negative regulation of transcription by RNA polymerase II;GO:0000976,molecular_function transcription regulatory region sequence-specific DNA binding;GO:0000977,molecular_function RNA polymerase II regulatory region sequence-specific DNA binding;GO:0000978,molecular_function RNA polymerase II proximal promoter sequence-specific DNA binding;GO:0000981,molecular_fu…	KRAB; KRAB domain-containing zinc finger protein; K09228	map05168	BAD18466.1 unnamed protein product [Homo sapiens]; BAG53114.1 unnamed protein product [Homo sapiens]; NP_001123991.1 zinc finger protein 195 isoform 2 [Homo sapiens]; NP_001123992.1 zinc finger protein 195 isoform 1 [Homo sapiens]; NP_001229770.1 zinc finger protein 195 isoform 4 [Homo sapiens]; NP_001229771.1 zinc finger protein 195 isoform 5 [Homo sapiens]; NP_001229772.1 zinc finger protein 19…	zf-C2H2
11	6390141	6390394	254	6390389	8.98	3.62443	3.32825	0.30588	PBX2_peak_467	SMPD1:Promoter	SMPD1:11:6390439-6394998:+:-172	SMPD1(ENSG00000166311)	207;GO:0000323,cellular_component lytic vacuole;GO:0001932,biological_process regulation of protein phosphorylation;GO:0001933,biological_process negative regulation of protein phosphorylation;GO:0003674,molecular_function molecular_function;GO:0003824,molecular_function catalytic activity;GO:0004620,molecular_function phospholipase activity;GO:0004767,molecular_function sphingomyelin phosphodies…	SMPD1, ASM; sphingomyelin phosphodiesterase [EC:3.1.4.12]; K12350	map00600,map04071,map04142,map04217	AAH41164.1 SMPD1 protein [Homo sapiens]; AAV68198.1 truncated sphingomyelin phosphodiesterase 1 acid lysosomal [Homo sapiens]; ADW09002.1 sphingomyelin phosphodiesterase 1 precursor isoform 7 [Homo sapiens]; EAW68729.1 sphingomyelin phosphodiesterase 1, acid lysosomal (acid sphingomyelinase), isoform CRA_d [Homo sapiens]; NP_000534.3 sphingomyelin phosphodiesterase isoform 1 precursor [Homo sapie…	NA
11	8176643	8176782	140	8176705	6.02	6.04775	4.70587	2.44738	PBX2_peak_468	RIC3-DT:exon	RIC3-DT:11:8169166-8178903:+:7546	RIC3-DT(ENSG00000246820)	NA	NA	NA	NA	NA
11	9385424	9385569	146	9385428	11.6	3.03847	2.52034	0	PBX2_peak_469	IPO7:intron	IPO7:11:9384651-9448127:+:845	IPO7(ENSG00000205339)	265;GO:0000079,biological_process regulation of cyclin-dependent protein serine/threonine kinase activity;GO:0000408,cellular_component EKC/KEOPS complex;GO:0001654,biological_process eye development;GO:0001708,biological_process cell fate specification;GO:0001736,biological_process establishment of planar polarity;GO:0001738,biological_process morphogenesis of a polarized epithelium;GO:0001745,b…	IPO7, RANBP7; importin-7; K20223; IPO8, RANBP8; importin-8; K18755	map03013	EAW68591.1 importin 7, isoform CRA_a [Homo sapiens]; NP_006382.1 importin-7 [Homo sapiens]; PNI79367.1 IPO7 isoform 8 [Pan troglodytes]	NA
11	9460808	9461033	226	9460901	109.47	25.3436	3.24925	20.9484	PBX2_peak_470	ZNF143:intron;ENSG00000268403:Promoter	ENSG00000268403:11:9459555-9460702:-:-218	ENSG00000268403(ENSG00000268403)	NA	NA	NA	NA	NA
11	9461369	9461515	147	9461375	21.46	3.1258	2.03184	0	PBX2_peak_471	ZNF143:intron;ENSG00000268403:Promoter	ENSG00000268403:11:9459555-9460702:-:-739	ENSG00000268403(ENSG00000268403)	NA	NA	NA	NA	NA
11	9672391	9672549	159	9672444	5.84	4.7053	4.47176	1.2432	PBX2_peak_472	SWAP70:intron	SWAP70:11:9664076-9752993:+:8393	SWAP70(ENSG00000133789)	236;GO:0000166,molecular_function nucleotide binding;GO:0001667,biological_process ameboidal-type cell migration;GO:0001775,biological_process cell activation;GO:0002009,biological_process morphogenesis of an epithelium;GO:0002200,biological_process somatic diversification of immune receptors;GO:0002204,biological_process somatic recombination of immunoglobulin genes involved in immune response;G…	NA	NA	EAW68584.1 SWAP-70 protein, isoform CRA_b [Homo sapiens]; NP_001165885.1 switch-associated protein 70 [Macaca mulatta]; PNI79341.1 SWAP70 isoform 6 [Pan troglodytes]; XP_004050730.1 PREDICTED: switch-associated protein 70 [Gorilla gorilla gorilla]	TF_others
11	22625493	22625988	496	22625774	29.31	4.42143	2.16497	0.99177	PBX2_peak_473	FANCF:exon	FANCF:11:22622532-22625823:-:83	FANCF(ENSG00000183161)	79;GO:0000003,biological_process reproduction;GO:0001541,biological_process ovarian follicle development;GO:0003006,biological_process developmental process involved in reproduction;GO:0005575,cellular_component cellular_component;GO:0005622,cellular_component intracellular;GO:0005623,cellular_component cell;GO:0005634,cellular_component nucleus;GO:0005654,cellular_component nucleoplasm;GO:000613…	FANCF; fanconi anemia group F protein; K10893	map03460	NP_073562.1 Fanconi anemia group F protein [Homo sapiens]	NA
11	26072675	26072933	259	26072824	5.76	4.58194	4.33567	1.13532	PBX2_peak_474	intergenic	ENSG00000255086:11:26045986-26047598:+:26817	ENSG00000255086(ENSG00000255086)	NA	NA	NA	NA	NA
11	26276498	26276987	490	26276876	19.19	12.3258	6.24311	8.35083	PBX2_peak_475	ANO3:intron	ENSG00000287227:11:26244639-26269415:-:-7327	ENSG00000287227(ENSG00000287227)	NA	NA	NA	NA	NA
11	26284014	26285019	1006	26284237	37.16	12.253	3.81603	8.28101	PBX2_peak_476	ANO3:intron	ENSG00000287227:11:26244639-26269415:-:-15101	ENSG00000287227(ENSG00000287227)	NA	NA	NA	NA	NA
11	26285645	26286127	483	26285905	38.82	14.4672	4.42419	10.4017	PBX2_peak_477	ANO3:intron;ANO3-AS1:exon	ENSG00000287227:11:26244639-26269415:-:-16470	ENSG00000287227(ENSG00000287227)	NA	NA	NA	NA	NA
11	26286620	26287595	976	26286765	47.54	21.1429	5.39342	16.8597	PBX2_peak_478	ANO3:intron;ANO3-AS1:intron	ENSG00000287227:11:26244639-26269415:-:-17692	ENSG00000287227(ENSG00000287227)	NA	NA	NA	NA	NA
11	26287959	26288700	742	26288168	33.5	19.6848	6.89932	15.4419	PBX2_peak_479	ANO3:intron;ANO3-AS1:intron	ENSG00000287227:11:26244639-26269415:-:-18914	ENSG00000287227(ENSG00000287227)	NA	NA	NA	NA	NA
11	26294947	26295199	253	26295042	12.82	8.42008	5.73501	4.64988	PBX2_peak_480	ANO3:intron;ANO3-AS1:intron	ENSG00000287227:11:26244639-26269415:-:-25657	ENSG00000287227(ENSG00000287227)	NA	NA	NA	NA	NA
11	26296228	26297017	790	26296581	26.52	16.4086	6.87953	12.2713	PBX2_peak_481	ANO3:intron;ANO3-AS1:intron	ENSG00000287227:11:26244639-26269415:-:-27207	ENSG00000287227(ENSG00000287227)	NA	NA	NA	NA	NA
11	26297224	26297953	730	26297463	42.13	30.2425	9.31508	25.7315	PBX2_peak_482	ANO3:intron;ANO3-AS1:intron	ENSG00000287227:11:26244639-26269415:-:-28173	ENSG00000287227(ENSG00000287227)	NA	NA	NA	NA	NA
11	26322551	26322733	183	26322674	8.11	3.62443	3.03749	0.30588	PBX2_peak_483	ANO3:intron;ANO3-AS1:intron	ANO3-AS1:11:26285577-26331289:-:8647	ANO3-AS1(ENSG00000254819)	NA	NA	NA	NA	NA
11	26331675	26332789	1115	26332304	49.46	9.35005	2.65578	5.52147	PBX2_peak_484	ANO3:intron;ANO3-AS1:Promoter	ANO3-AS1:11:26285577-26331289:-:-942	ANO3-AS1(ENSG00000254819)	NA	NA	NA	NA	NA
11	26333395	26334590	1196	26334072	31.32	11.3145	4.03948	7.38379	PBX2_peak_485	ANO3:intron	ANO3-AS1:11:26285577-26331289:-:-2703	ANO3-AS1(ENSG00000254819)	NA	NA	NA	NA	NA
11	26335646	26336713	1068	26336205	80.86	71.9477	15.6921	66.7521	PBX2_peak_486	ANO3:intron	ANO3-AS1:11:26285577-26331289:-:-4890	ANO3-AS1(ENSG00000254819)	NA	NA	NA	NA	NA
11	26349818	26349965	148	26349965	14.48	3.6454	2.58005	0.32193	PBX2_peak_487	ANO3:intron	ANO3-AS1:11:26285577-26331289:-:-18602	ANO3-AS1(ENSG00000254819)	NA	NA	NA	NA	NA
11	26351698	26352050	353	26351903	14.74	5.92998	3.80087	2.34821	PBX2_peak_488	ANO3:intron	ANO3-AS1:11:26285577-26331289:-:-20584	ANO3-AS1(ENSG00000254819)	NA	NA	NA	NA	NA
11	26352898	26353801	904	26353180	67.43	24.4398	4.56196	20.0697	PBX2_peak_489	ANO3:intron	ANO3-AS1:11:26285577-26331289:-:-22060	ANO3-AS1(ENSG00000254819)	NA	NA	NA	NA	NA
11	26354242	26354573	332	26354478	29.31	18.827	7.31816	14.6103	PBX2_peak_490	ANO3:intron	ANO3-AS1:11:26285577-26331289:-:-23118	ANO3-AS1(ENSG00000254819)	NA	NA	NA	NA	NA
11	26359520	26359765	246	26359522	12.56	3.5627	2.71224	0.25454	PBX2_peak_491	ANO3:intron	ANO3-AS1:11:26285577-26331289:-:-28353	ANO3-AS1(ENSG00000254819)	NA	NA	NA	NA	NA
11	26468019	26468692	674	26468504	6.37	4.21832	3.77938	0.81155	PBX2_peak_492	ANO3:intron	ENSG00000255505:11:26427050-26427412:+:41305	ENSG00000255505(ENSG00000255505)	NA	NA	NA	NA	NA
11	26471042	26474141	3100	26473903	41.7	39.3524	14.2321	34.6533	PBX2_peak_493	ANO3:intron	ENSG00000255505:11:26427050-26427412:+:45541	ENSG00000255505(ENSG00000255505)	NA	NA	NA	NA	NA
11	26569470	26569762	293	26569534	8.64	3.62443	3.21195	0.30588	PBX2_peak_494	MUC15:intron;ANO3:intron	MUC15:11:26559031-26572263:-:2647	MUC15(ENSG00000169550)	84;GO:0002218,biological_process activation of innate immune response;GO:0002220,biological_process innate immune response activating cell surface receptor signaling pathway;GO:0002223,biological_process stimulatory C-type lectin receptor signaling pathway;GO:0002253,biological_process activation of immune response;GO:0002376,biological_process immune system process;GO:0002429,biological_process …	NA	NA	NP_001128563.1 mucin-15 isoform a [Homo sapiens]; NP_001128564.1 mucin-15 isoform c [Homo sapiens]	NA
11	26572040	26573095	1056	26572219	25.82	3.01501	1.91574	0	PBX2_peak_495	MUC15:exon;ANO3:intron;MUC15:five_prime_UTR	MUC15:11:26559031-26572263:-:-304	MUC15(ENSG00000169550)	84;GO:0002218,biological_process activation of innate immune response;GO:0002220,biological_process innate immune response activating cell surface receptor signaling pathway;GO:0002223,biological_process stimulatory C-type lectin receptor signaling pathway;GO:0002253,biological_process activation of immune response;GO:0002376,biological_process immune system process;GO:0002429,biological_process …	NA	NA	NP_001128563.1 mucin-15 isoform a [Homo sapiens]; NP_001128564.1 mucin-15 isoform c [Homo sapiens]	NA
11	31337537	31337873	337	31337652	8.03	8.52754	6.05101	4.74667	PBX2_peak_496	DCDC1:intron	ENSG00000255525:11:31305684-31314548:+:32020	ENSG00000255525(ENSG00000255525)	NA	NA	NA	NA	NA
11	44178480	44178629	150	44178571	5.5	4.89021	4.35497	1.4031	PBX2_peak_497	EXT2:intron	EXT2:11:44095647-44251962:+:82907	EXT2(ENSG00000151348)	156;GO:0000139,cellular_component Golgi membrane;GO:0000271,biological_process polysaccharide biosynthetic process;GO:0001503,biological_process ossification;GO:0001704,biological_process formation of primary germ layer;GO:0001707,biological_process mesoderm formation;GO:0003674,molecular_function molecular_function;GO:0003824,molecular_function catalytic activity;GO:0005488,molecular_function bi…	EXT2; glucuronyl/N-acetylglucosaminyl transferase EXT2 [EC:2.4.1.224 2.4.1.225]; K02367	map00534	AAH68545.1 Exostoses (multiple) 2 [Homo sapiens]; NP_001171554.1 exostosin-2 isoform 3 [Homo sapiens]; XP_008958549.1 exostosin-2 isoform X5 [Pan paniscus]; XP_011518253.1 exostosin-2 isoform X2 [Homo sapiens]; XP_024304151.1 exostosin-2 isoform X3 [Homo sapiens]	NA
11	44900119	44900285	167	44900208	7.33	5.06007	4.21125	1.55743	PBX2_peak_498	TP53I11:intron;TSPAN18:intron	TP53I11:11:44885902-44951306:-:51104	TP53I11(ENSG00000175274)	8;GO:0008150,biological_process biological_process;GO:0008285,biological_process negative regulation of cell proliferation;GO:0042127,biological_process regulation of cell proliferation;GO:0048519,biological_process negative regulation of biological process;GO:0048523,biological_process negative regulation of cellular process;GO:0050789,biological_process regulation of biological process;GO:00507…	NA	NA	NP_001305316.1 tumor protein p53-inducible protein 11 isoform b [Homo sapiens]; NP_006025.2 tumor protein p53-inducible protein 11 isoform a [Homo sapiens]; PNI46748.1 TP53I11 isoform 3 [Pan troglodytes]; PNI46755.1 TP53I11 isoform 11 [Pan troglodytes]; PNI46756.1 TP53I11 isoform 14 [Pan troglodytes]; PNI46761.1 TP53I11 isoform 19, partial [Pan troglodytes]; XP_005253286.1 tumor protein p53-induc…	NA
11	45100471	45100620	150	45100537	6.8	5.05875	4.59558	1.55678	PBX2_peak_499	PRDM11:intron	PRDM11:11:45095805-45235110:+:4740	PRDM11(ENSG00000019485)	3;GO:0003674,molecular_function molecular_function;GO:0003682,molecular_function chromatin binding;GO:0005488,molecular_function binding	NA	NA	NP_001243624.1 PR domain-containing protein 11 isoform 1 [Homo sapiens]; NP_001346562.1 PR domain-containing protein 11 isoform 3 [Homo sapiens]; XP_017713659.1 PREDICTED: PR domain-containing protein 11 isoform X4 [Rhinopithecus bieti]	TF_others
11	47914048	47914325	278	47914167	6.98	5.05875	4.69832	1.55678	PBX2_peak_500	intergenic	ENSG00000254780:11:47905322-47905607:-:-8579	ENSG00000254780(ENSG00000254780)	NA	NA	NA	NA	NA
11	57711709	57712299	591	57711956	30.53	9.50233	3.5752	5.66584	PBX2_peak_501	MED19:intron;ENSG00000288534:Promoter;TMX2:Promoter	MED19:11:57703713-57712323:-:319	MED19(ENSG00000156603)	94;GO:0003674,molecular_function molecular_function;GO:0003712,molecular_function transcription coregulator activity;GO:0005488,molecular_function binding;GO:0005515,molecular_function protein binding;GO:0005575,cellular_component cellular_component;GO:0005622,cellular_component intracellular;GO:0005623,cellular_component cell;GO:0005634,cellular_component nucleus;GO:0005654,cellular_component nu…	NA	NA	NP_001304007.1 mediator of RNA polymerase II transcription subunit 19 isoform 1 [Homo sapiens]; NP_703151.3 mediator of RNA polymerase II transcription subunit 19 isoform 2 [Homo sapiens]	NA
11	58579789	58579957	169	58579868	25.47	8.87152	3.78162	5.07148	PBX2_peak_502	LPXN:Promoter;ZFP91-CNTF:intron;ZFP91:intron	ZFP91-CNTF:11:58579171-58624639:+:701	ZFP91-CNTF(ENSG00000255073)	119;GO:0000209,biological_process protein polyubiquitination;GO:0000981,molecular_function DNA-binding transcription factor activity, RNA polymerase II-specific;GO:0001932,biological_process regulation of protein phosphorylation;GO:0001934,biological_process positive regulation of protein phosphorylation;GO:0003674,molecular_function molecular_function;GO:0003700,molecular_function DNA-binding tr…	NA	NA	BAB63374.1 testis specific ZFP91 [Homo sapiens]; XP_016776415.1 E3 ubiquitin-protein ligase ZFP91 isoform X4 [Pan troglodytes]	zf-C2H2
11	59058500	59058721	222	59058574	6.8	6.04775	5.23223	2.44738	PBX2_peak_503	ENSG00000255240:exon	ENSG00000255240:11:58933642-59058659:-:49	ENSG00000255240(ENSG00000255240)	NA	NA	NA	NA	NA
11	59158512	59158721	210	59158677	5.76	4.8359	4.49682	1.36092	PBX2_peak_504	intergenic	DTX4:11:59171429-59208588:+:-12813	DTX4(ENSG00000110042)	213;GO:0001817,biological_process regulation of cytokine production;GO:0002009,biological_process morphogenesis of an epithelium;GO:0002165,biological_process instar larval or pupal development;GO:0003002,biological_process regionalization;GO:0003674,molecular_function molecular_function;GO:0003712,molecular_function transcription coregulator activity;GO:0003713,molecular_function transcription c…	DTX; deltex [EC:2.3.2.27]; K06058	map04330	NP_001287656.1 E3 ubiquitin-protein ligase DTX4 isoform 2 [Homo sapiens]; NP_055992.1 E3 ubiquitin-protein ligase DTX4 isoform 1 [Homo sapiens]	NA
11	59171899	59172096	198	59172040	15.09	4.1611	2.68182	0.76027	PBX2_peak_505	intergenic	DTX4:11:59171429-59208588:+:568	DTX4(ENSG00000110042)	213;GO:0001817,biological_process regulation of cytokine production;GO:0002009,biological_process morphogenesis of an epithelium;GO:0002165,biological_process instar larval or pupal development;GO:0003002,biological_process regionalization;GO:0003674,molecular_function molecular_function;GO:0003712,molecular_function transcription coregulator activity;GO:0003713,molecular_function transcription c…	DTX; deltex [EC:2.3.2.27]; K06058	map04330	NP_001287656.1 E3 ubiquitin-protein ligase DTX4 isoform 2 [Homo sapiens]; NP_055992.1 E3 ubiquitin-protein ligase DTX4 isoform 1 [Homo sapiens]	NA
11	59614697	59615410	714	59615200	18.06	4.75456	2.72239	1.28759	PBX2_peak_506	OSBP:intron;ENSG00000255139:intron	OSBP:11:59574397-59615774:-:721	OSBP(ENSG00000110048)	149;GO:0000003,biological_process reproduction;GO:0000139,cellular_component Golgi membrane;GO:0003006,biological_process developmental process involved in reproduction;GO:0003674,molecular_function molecular_function;GO:0005215,molecular_function transporter activity;GO:0005319,molecular_function lipid transporter activity;GO:0005488,molecular_function binding;GO:0005496,molecular_function stero…	NA	NA	NP_002547.1 oxysterol-binding protein 1 [Homo sapiens]; PNI45024.1 OSBP isoform 3, partial [Pan troglodytes]	NA
11	59615572	59616794	1223	59616035	310.89	213.026	11.5515	206.554	PBX2_peak_507	OSBP:Promoter;ENSG00000255139:intron	OSBP:11:59574397-59615774:-:-408	OSBP(ENSG00000110048)	149;GO:0000003,biological_process reproduction;GO:0000139,cellular_component Golgi membrane;GO:0003006,biological_process developmental process involved in reproduction;GO:0003674,molecular_function molecular_function;GO:0005215,molecular_function transporter activity;GO:0005319,molecular_function lipid transporter activity;GO:0005488,molecular_function binding;GO:0005496,molecular_function stero…	NA	NA	NP_002547.1 oxysterol-binding protein 1 [Homo sapiens]; PNI45024.1 OSBP isoform 3, partial [Pan troglodytes]	NA
11	59669107	59669693	587	59669413	37.6	15.5595	4.82455	11.452	PBX2_peak_508	ENSG00000255355:exon;PATL1:Promoter	ENSG00000255355:11:59669311-59676041:+:88	ENSG00000255355(ENSG00000255355)	NA	NA	NA	NA	NA
11	62123903	62124062	160	62123908	19.8	5.28566	2.97162	1.76057	PBX2_peak_509	INCENP:Promoter;ENSG00000285656:Promoter	INCENP:11:62123997-62153169:+:-15	INCENP(ENSG00000149503)	163;GO:0000003,biological_process reproduction;GO:0000070,biological_process mitotic sister chromatid segregation;GO:0000226,biological_process microtubule cytoskeleton organization;GO:0000228,cellular_component nuclear chromosome;GO:0000278,biological_process mitotic cell cycle;GO:0000280,biological_process nuclear division;GO:0000281,biological_process mitotic cytokinesis;GO:0000775,cellular_co…	NA	NA	AAU04398.1 inner centromere protein [Homo sapiens]; NP_064623.2 inner centromere protein isoform 2 [Homo sapiens]	NA
11	62851464	62852300	837	62851786	53.56	15.4258	3.63731	11.324	PBX2_peak_510	intergenic	SNORD22:11:62852909-62853035:-:1153	SNORD22(ENSG00000277194,ENSG00000278527)	NA	NA	NA	NA	NA
11	62889853	62890412	560	62890079	41.78	21.0061	6.11193	16.7267	PBX2_peak_511	intergenic	ENSG00000257002:11:62909545-62918361:+:-19413	ENSG00000257002(ENSG00000257002)	NA	NA	NA	NA	NA
11	63974340	63974527	188	63974420	83.39	8.57077	2.00935	4.78696	PBX2_peak_512	COX8A:Promoter;ENSG00000256100:Promoter	COX8A:11:63974619-63976543:+:-186	COX8A(ENSG00000176340)	112;GO:0003674,molecular_function molecular_function;GO:0003824,molecular_function catalytic activity;GO:0004129,molecular_function cytochrome-c oxidase activity;GO:0005215,molecular_function transporter activity;GO:0005575,cellular_component cellular_component;GO:0005622,cellular_component intracellular;GO:0005623,cellular_component cell;GO:0005737,cellular_component cytoplasm;GO:0005739,cellula…	COX8; cytochrome c oxidase subunit 8; K02273	map00190,map04260,map04714,map04932,map05010,map05012,map05014,map05016,map05020	NP_004065.1 cytochrome c oxidase subunit 8A, mitochondrial [Homo sapiens]	NA
11	64111505	64111836	332	64111733	10.21	4.64347	3.46496	1.19237	PBX2_peak_513	FLRT1:intron;MACROD1:intron	ENSG00000256341:11:64118271-64119210:-:7540	ENSG00000256341(ENSG00000256341)	NA	NA	NA	NA	NA
11	64112841	64114993	2153	64113791	14.39	10.2759	6.27736	6.39732	PBX2_peak_514	FLRT1:intron;MACROD1:intron	ENSG00000256341:11:64118271-64119210:-:5293	ENSG00000256341(ENSG00000256341)	NA	NA	NA	NA	NA
11	64164948	64165159	212	64165121	10.73	3.44896	2.88059	0.16677	PBX2_peak_515	MACROD1:intron	MACROD1:11:63998557-64166113:-:1060	MACROD1(ENSG00000133315)	56;GO:0003674,molecular_function molecular_function;GO:0003824,molecular_function catalytic activity;GO:0005575,cellular_component cellular_component;GO:0005622,cellular_component intracellular;GO:0005623,cellular_component cell;GO:0005634,cellular_component nucleus;GO:0005654,cellular_component nucleoplasm;GO:0006139,biological_process nucleobase-containing compound metabolic process;GO:0006464,…	NA	NA	NP_054786.2 O-acetyl-ADP-ribose deacetylase MACROD1 [Homo sapiens]; XP_005273996.1 O-acetyl-ADP-ribose deacetylase MACROD1 isoform X1 [Homo sapiens]	NA
11	64181527	64181744	218	64181618	26.17	7.48816	3.18139	3.78204	PBX2_peak_516	intergenic	STIP1:11:64185271-64204543:+:-3636	STIP1(ENSG00000168439)	55;GO:0000003,biological_process reproduction;GO:0003674,molecular_function molecular_function;GO:0004857,molecular_function enzyme inhibitor activity;GO:0005488,molecular_function binding;GO:0005515,molecular_function protein binding;GO:0005575,cellular_component cellular_component;GO:0005622,cellular_component intracellular;GO:0005623,cellular_component cell;GO:0005634,cellular_component nucleu…	NFKBIA; NF-kappa-B inhibitor alpha; K04734; STIP1; stress-induced-phosphoprotein 1; K09553	map04024,map04062,map04064,map04210,map04380,map04620,map04621,map04622,map04623,map04625,map04657,map04658,map04659,map04660,map04662,map04668,map04722,map04920,map04926,map04931,map05020,map05120,map05130,map05131,map05132,map05134,map05135,map05140,map05142,map05145,map05160,map05161,map05162,map05163,map05164,map05166,map05167,map05168,map05169,map05170,map05200,map05203,map05215,map05220,map…	NP_001269581.1 stress-induced-phosphoprotein 1 isoform a [Homo sapiens]; PNI94154.1 STIP1 isoform 5, partial [Pan troglodytes]; PNI94155.1 STIP1 isoform 10 [Pan troglodytes]; PNJ38042.1 STIP1 isoform 3 [Pongo abelii]; PNJ38043.1 STIP1 isoform 4 [Pongo abelii]; XP_002821635.1 stress-induced-phosphoprotein 1 [Pongo abelii]	NA
11	64184812	64186250	1439	64185919	187.89	49.6059	3.70382	44.7328	PBX2_peak_517	STIP1:exon	STIP1:11:64185271-64204543:+:259	STIP1(ENSG00000168439)	55;GO:0000003,biological_process reproduction;GO:0003674,molecular_function molecular_function;GO:0004857,molecular_function enzyme inhibitor activity;GO:0005488,molecular_function binding;GO:0005515,molecular_function protein binding;GO:0005575,cellular_component cellular_component;GO:0005622,cellular_component intracellular;GO:0005623,cellular_component cell;GO:0005634,cellular_component nucleu…	NFKBIA; NF-kappa-B inhibitor alpha; K04734; STIP1; stress-induced-phosphoprotein 1; K09553	map04024,map04062,map04064,map04210,map04380,map04620,map04621,map04622,map04623,map04625,map04657,map04658,map04659,map04660,map04662,map04668,map04722,map04920,map04926,map04931,map05020,map05120,map05130,map05131,map05132,map05134,map05135,map05140,map05142,map05145,map05160,map05161,map05162,map05163,map05164,map05166,map05167,map05168,map05169,map05170,map05200,map05203,map05215,map05220,map…	NP_001269581.1 stress-induced-phosphoprotein 1 isoform a [Homo sapiens]; PNI94154.1 STIP1 isoform 5, partial [Pan troglodytes]; PNI94155.1 STIP1 isoform 10 [Pan troglodytes]; PNJ38042.1 STIP1 isoform 3 [Pongo abelii]; PNJ38043.1 STIP1 isoform 4 [Pongo abelii]; XP_002821635.1 stress-induced-phosphoprotein 1 [Pongo abelii]	NA
11	64186738	64186887	150	64186744	17.1	4.12974	2.53826	0.73607	PBX2_peak_518	STIP1:intron	STIP1:11:64185271-64204543:+:1541	STIP1(ENSG00000168439)	55;GO:0000003,biological_process reproduction;GO:0003674,molecular_function molecular_function;GO:0004857,molecular_function enzyme inhibitor activity;GO:0005488,molecular_function binding;GO:0005515,molecular_function protein binding;GO:0005575,cellular_component cellular_component;GO:0005622,cellular_component intracellular;GO:0005623,cellular_component cell;GO:0005634,cellular_component nucleu…	NFKBIA; NF-kappa-B inhibitor alpha; K04734; STIP1; stress-induced-phosphoprotein 1; K09553	map04024,map04062,map04064,map04210,map04380,map04620,map04621,map04622,map04623,map04625,map04657,map04658,map04659,map04660,map04662,map04668,map04722,map04920,map04926,map04931,map05020,map05120,map05130,map05131,map05132,map05134,map05135,map05140,map05142,map05145,map05160,map05161,map05162,map05163,map05164,map05166,map05167,map05168,map05169,map05170,map05200,map05203,map05215,map05220,map…	NP_001269581.1 stress-induced-phosphoprotein 1 isoform a [Homo sapiens]; PNI94154.1 STIP1 isoform 5, partial [Pan troglodytes]; PNI94155.1 STIP1 isoform 10 [Pan troglodytes]; PNJ38042.1 STIP1 isoform 3 [Pongo abelii]; PNJ38043.1 STIP1 isoform 4 [Pongo abelii]; XP_002821635.1 stress-induced-phosphoprotein 1 [Pongo abelii]	NA
11	64241360	64241503	144	64241503	56.26	3.40897	1.59066	0.13117	PBX2_peak_519	FKBP2:intron;ENSG00000286264:exon	ENSG00000286264:11:64241094-64244132:+:337	ENSG00000286264(ENSG00000286264)	NA	NA	NA	OWK17333.1 FKBP2 [Cervus elaphus hippelaphus]	NA
11	64410629	64410771	143	64410725	6.63	3.28967	3.24052	0.02443	PBX2_peak_520	intergenic	ENSG00000231492:11:64420310-64432670:+:-9610	ENSG00000231492(ENSG00000231492)	NA	NA	NA	NA	NA
11	65215052	65215902	851	65215585	35.59	25.6604	9.14753	21.2568	PBX2_peak_521	SLC22A20P:intron	SLC22A20P:11:65213839-65242757:+:1637	SLC22A20P(ENSG00000197847)	NA	NA	NA	NA	NA
11	66545851	66546305	455	66546181	26.52	8.90564	3.70715	5.10465	PBX2_peak_522	ACTN3:Promoter	ZDHHC24:11:66520636-66546235:-:157	ZDHHC24(ENSG00000174165)	50;GO:0003674,molecular_function molecular_function;GO:0003824,molecular_function catalytic activity;GO:0005575,cellular_component cellular_component;GO:0005622,cellular_component intracellular;GO:0005623,cellular_component cell;GO:0005737,cellular_component cytoplasm;GO:0005783,cellular_component endoplasmic reticulum;GO:0005794,cellular_component Golgi apparatus;GO:0006464,biological_process ce…	NA	NA	NP_001335500.1 probable palmitoyltransferase ZDHHC24 isoform 2 [Homo sapiens]; NP_997223.1 probable palmitoyltransferase ZDHHC24 isoform 1 [Homo sapiens]; XP_005273931.1 probable palmitoyltransferase ZDHHC24 isoform X2 [Homo sapiens]	NA
11	66638522	66638666	145	66638559	57.57	6.8171	2.09187	3.16033	PBX2_peak_523	RBM4:Promoter;RBM14-RBM4:intron	RBM4:11:66638666-66668374:+:-72	RBM4(ENSG00000173933)	301;GO:0000003,biological_process reproduction;GO:0000375,biological_process RNA splicing, via transesterification reactions;GO:0000377,biological_process RNA splicing, via transesterification reactions with bulged adenosine as nucleophile;GO:0000381,biological_process regulation of alternative mRNA splicing, via spliceosome;GO:0000398,biological_process mRNA splicing, via spliceosome;GO:0001678,…	NA	NA	AAH21120.1 RBM4 protein [Homo sapiens]; NP_001185772.1 RNA-binding protein 4 isoform 2 [Homo sapiens]; NP_001185773.1 RNA-binding protein 4 isoform 3 [Homo sapiens]; PNI93538.1 RBM4 isoform 2 [Pan troglodytes]; XP_003941270.1 PREDICTED: RNA-binding protein 4 isoform X2 [Saimiri boliviensis boliviensis]; XP_008952380.1 RNA-binding protein 4 isoform X3 [Pan paniscus]; XP_010364699.1 PREDICTED: RNA-…	TF_others
11	66958306	66958865	560	66958566	134.68	19.1434	2.42293	14.9184	PBX2_peak_524	PC:Promoter	PC:11:66848416-66958386:-:-199	PC(ENSG00000173599)	158;GO:0000166,molecular_function nucleotide binding;GO:0003674,molecular_function molecular_function;GO:0003824,molecular_function catalytic activity;GO:0004736,molecular_function pyruvate carboxylase activity;GO:0005488,molecular_function binding;GO:0005515,molecular_function protein binding;GO:0005524,molecular_function ATP binding;GO:0005575,cellular_component cellular_component;GO:0005622,ce…	PC, pyc; pyruvate carboxylase [EC:6.4.1.1]; K01958	map00020,map00620	AAB31500.1 pyruvate carboxylase [Homo sapiens]; BAG60062.1 unnamed protein product [Homo sapiens]; NP_001248513.1 pyruvate carboxylase, mitochondrial [Macaca mulatta]; NP_071504.2 pyruvate carboxylase, mitochondrial precursor [Homo sapiens]; XP_003828749.1 pyruvate carboxylase, mitochondrial [Pan paniscus]	zf-C2H2
11	67507847	67508342	496	67508240	55.65	9.73062	2.57515	5.88473	PBX2_peak_525	CDK2AP2:exon;PITPNM1:Promoter	CDK2AP2:11:67506496-67508649:-:555	CDK2AP2(ENSG00000167797)	80;GO:0001932,biological_process regulation of protein phosphorylation;GO:0001934,biological_process positive regulation of protein phosphorylation;GO:0003674,molecular_function molecular_function;GO:0005488,molecular_function binding;GO:0005515,molecular_function protein binding;GO:0005575,cellular_component cellular_component;GO:0005622,cellular_component intracellular;GO:0005623,cellular_compo…	NA	NA	NP_005842.1 cyclin-dependent kinase 2-associated protein 2 isoform 1 [Homo sapiens]; PNI93414.1 CDK2AP2 isoform 3 [Pan troglodytes]; PNI93415.1 CDK2AP2 isoform 4 [Pan troglodytes]	NA
11	69639050	69639583	534	69639197	60.1	24.8733	5.09183	20.4888	PBX2_peak_526	CCND1:Promoter	CCND1:11:69641155-69654474:+:-1839	CCND1(ENSG00000110092)	365;GO:0000003,biological_process reproduction;GO:0000075,biological_process cell cycle checkpoint;GO:0000077,biological_process DNA damage checkpoint;GO:0000079,biological_process regulation of cyclin-dependent protein serine/threonine kinase activity;GO:0000082,biological_process G1/S transition of mitotic cell cycle;GO:0000122,biological_process negative regulation of transcription by RNA poly…	CCND1; G1/S-specific cyclin-D1; K04503; CCND2; G1/S-specific cyclin-D2; K10151	map01522,map04068,map04110,map04115,map04151,map04152,map04218,map04310,map04340,map04371,map04390,map04510,map04530,map04630,map04917,map04919,map04921,map04933,map04934,map05160,map05162,map05163,map05165,map05166,map05167,map05169,map05200,map05202,map05203,map05205,map05206,map05210,map05212,map05213,map05214,map05215,map05216,map05218,map05219,map05220,map05221,map05222,map05223,map05224,map…	NP_444284.1 G1/S-specific cyclin-D1 [Homo sapiens]; PNI93275.1 CCND1 isoform 3 [Pan troglodytes]	NA
11	69641115	69641290	176	69641218	18.84	3.79378	2.44323	0.43609	PBX2_peak_527	CCND1:five_prime_UTR;CCND1:exon	CCND1:11:69641155-69654474:+:47	CCND1(ENSG00000110092)	365;GO:0000003,biological_process reproduction;GO:0000075,biological_process cell cycle checkpoint;GO:0000077,biological_process DNA damage checkpoint;GO:0000079,biological_process regulation of cyclin-dependent protein serine/threonine kinase activity;GO:0000082,biological_process G1/S transition of mitotic cell cycle;GO:0000122,biological_process negative regulation of transcription by RNA poly…	CCND1; G1/S-specific cyclin-D1; K04503; CCND2; G1/S-specific cyclin-D2; K10151	map01522,map04068,map04110,map04115,map04151,map04152,map04218,map04310,map04340,map04371,map04390,map04510,map04530,map04630,map04917,map04919,map04921,map04933,map04934,map05160,map05162,map05163,map05165,map05166,map05167,map05169,map05200,map05202,map05203,map05205,map05206,map05210,map05212,map05213,map05214,map05215,map05216,map05218,map05219,map05220,map05221,map05222,map05223,map05224,map…	NP_444284.1 G1/S-specific cyclin-D1 [Homo sapiens]; PNI93275.1 CCND1 isoform 3 [Pan troglodytes]	NA
11	69697023	69697169	147	69697100	6.19	4.25813	3.7165	0.84642	PBX2_peak_528	intergenic	FGF19:11:69698237-69704022:-:6926	FGF19(ENSG00000162344)	210;GO:0000165,biological_process MAPK cascade;GO:0001667,biological_process ameboidal-type cell migration;GO:0001755,biological_process neural crest cell migration;GO:0001932,biological_process regulation of protein phosphorylation;GO:0001934,biological_process positive regulation of protein phosphorylation;GO:0003674,molecular_function molecular_function;GO:0003824,molecular_function catalytic …	FGF23; fibroblast growth factor 23; K22428	map04010,map04014,map04015,map04020,map04151,map04810,map04928,map05200,map05218,map05224,map05226	AAP36636.1 Homo sapiens fibroblast growth factor 19, partial [synthetic construct]	NA
11	70118330	70120627	2298	70119686	13.26	13.4077	8.39682	9.38505	PBX2_peak_529	ANO1:intron	ENSG00000255143:11:70129296-70149623:+:-9818	ENSG00000255143(ENSG00000255143)	NA	NA	NA	NA	NA
11	70862447	70862647	201	70862503	7.07	5.87634	4.59844	2.29687	PBX2_peak_530	SHANK2-AS3:Promoter;SHANK2:intron	SHANK2-AS3:11:70862789-70865115:+:-242	SHANK2-AS3(ENSG00000171671)	NA	NA	NA	NA	NA
11	71448395	71448642	248	71448462	20.5	4.83877	2.6874	1.36302	PBX2_peak_531	ENSG00000254682:Promoter	ENSG00000254682:11:71448673-71452157:+:-155	ENSG00000254682(ENSG00000254682)	NA	NA	NA	NA	NA
11	72112322	72112814	493	72112612	51.12	6.30193	2.08469	2.68418	PBX2_peak_532	ANAPC15:intron	ANAPC15:11:72106377-72112780:-:212	ANAPC15(ENSG00000110200)	80;GO:0000151,cellular_component ubiquitin ligase complex;GO:0000152,cellular_component nuclear ubiquitin ligase complex;GO:0005575,cellular_component cellular_component;GO:0005622,cellular_component intracellular;GO:0005623,cellular_component cell;GO:0005634,cellular_component nucleus;GO:0005654,cellular_component nucleoplasm;GO:0005680,cellular_component anaphase-promoting complex;GO:0005737,ce…	NA	NA	ELW71846.1 hypothetical protein TREES_T100008416 [Tupaia chinensis]; NP_001265415.1 anaphase-promoting complex subunit 15 isoform a [Homo sapiens]; NP_001317250.1 anaphase-promoting complex subunit 15 isoform c [Homo sapiens]; PNI89560.1 ANAPC15 isoform 7 [Pan troglodytes]; PNI89566.1 ANAPC15 isoform 13, partial [Pan troglodytes]; PNI89568.1 ANAPC15 isoform 15, partial [Pan troglodytes]; PNJ51555…	NA
11	75814519	75815335	817	75815021	112	50.2455	5.94759	45.3635	PBX2_peak_533	UVRAG:Promoter	UVRAG:11:75815209-76144232:+:-282	UVRAG(ENSG00000198382)	248;GO:0000003,biological_process reproduction;GO:0000149,molecular_function SNARE binding;GO:0000226,biological_process microtubule cytoskeleton organization;GO:0000323,cellular_component lytic vacuole;GO:0000726,biological_process non-recombinational repair;GO:0001932,biological_process regulation of protein phosphorylation;GO:0002009,biological_process morphogenesis of an epithelium;GO:0002165…	UVRAG; UV radiation resistance-associated gene protein; K21249	map04140	AAH64837.1 UV radiation resistance associated gene [Homo sapiens]; CAA67507.1 p63 (processed form) [Homo sapiens]; NP_003360.2 UV radiation resistance-associated gene protein [Homo sapiens]; PNI56819.1 UVRAG isoform 10, partial [Pan troglodytes]	NA
11	76172744	76172885	142	76172798	8.72	4.53923	3.87681	1.10115	PBX2_peak_534	intergenic	ENSG00000254933:11:76190724-76195071:+:-17910	ENSG00000254933(ENSG00000254933)	NA	NA	NA	NA	NA
11	76268496	76268971	476	76268754	6.54	5.41584	4.67197	1.87834	PBX2_peak_535	intergenic	LINC02761:11:76210955-76216025:-:-52708	LINC02761(ENSG00000255362)	NA	NA	NA	NA	NA
11	83155912	83157101	1190	83156776	147.25	58.205	5.29448	53.1997	PBX2_peak_536	PCF11:Promoter	PCF11:11:83156987-83187451:+:-481	PCF11(ENSG00000165494)	86;GO:0000375,biological_process RNA splicing, via transesterification reactions;GO:0000377,biological_process RNA splicing, via transesterification reactions with bulged adenosine as nucleophile;GO:0000398,biological_process mRNA splicing, via spliceosome;GO:0000993,molecular_function RNA polymerase II complex binding;GO:0001098,molecular_function basal transcription machinery binding;GO:0001099…	PCF11; pre-mRNA cleavage complex 2 protein Pcf11; K14400	map03015	NP_001333342.1 pre-mRNA cleavage complex 2 protein Pcf11 isoform 1 [Homo sapiens]; NP_056969.2 pre-mRNA cleavage complex 2 protein Pcf11 isoform 3 [Homo sapiens]; PNI57014.1 PCF11 isoform 7, partial [Pan troglodytes]; XP_026240439.1 pre-mRNA cleavage complex 2 protein Pcf11 isoform X2 [Urocitellus parryii]	ZBTB
11	83169305	83169449	145	83169334	4.27	3.27111	3.21154	0.00927	PBX2_peak_537	PCF11:exon	ENSG00000254676:11:83180143-83184520:+:-10766	ENSG00000254676(ENSG00000254676)	NA	NA	NA	NA	NA
11	102653827	102654226	400	102654079	8.9	8.52754	6.63585	4.74667	PBX2_peak_538	intergenic	ENSG00000281655:11:102681309-102683913:+:-27283	ENSG00000281655(ENSG00000281655)	NA	NA	NA	NA	NA
11	102733333	102733482	150	102733409	17.45	6.60524	3.68923	2.96196	PBX2_peak_539	intergenic	MMP8:11:102711795-102727050:-:-6357	MMP8(ENSG00000118113)	267;GO:0000302,biological_process response to reactive oxygen species;GO:0001047,molecular_function core promoter binding;GO:0001067,molecular_function regulatory region nucleic acid binding;GO:0001503,biological_process ossification;GO:0001704,biological_process formation of primary germ layer;GO:0001706,biological_process endoderm formation;GO:0001775,biological_process cell activation;GO:00020…	MMP13; matrix metalloproteinase-13 (collagenase 3) [EC:3.4.24.-]; K07994; MMP14; matrix metalloproteinase-14 (membrane-inserted) [EC:3.4.24.80]; K07763; MMP1; matrix metalloproteinase-1 (interstitial collagenase) [EC:3.4.24.7]; K01388; MMP3; matrix metalloproteinase-3 (stromelysin 1, progelatinase) [EC:3.4.24.17]; K01394	map03320,map04657,map04668,map04912,map04926,map04928,map05200,map05202,map05215,map05219,map05323	NP_002415.1 neutrophil collagenase isoform 1 preproprotein [Homo sapiens]; PNI44669.1 MMP8 isoform 3, partial [Pan troglodytes]; PNJ86603.1 MMP8 isoform 4 [Pongo abelii]; PNJ86605.1 MMP8 isoform 6 [Pongo abelii]	NA
11	102760924	102761209	286	102760926	9.07	3.35803	2.7572	0.08384	PBX2_peak_540	WTAPP1:intron	ENSG00000225678:11:102751069-102754943:-:-6123	ENSG00000225678(ENSG00000225678)	NA	NA	NA	NA	NA
11	102761752	102762065	314	102761918	24.16	18.4988	8.38764	14.2922	PBX2_peak_541	WTAPP1:intron	ENSG00000256254:11:102766800-102767927:-:6019	ENSG00000256254(ENSG00000256254)	NA	NA	NA	NA	NA
11	102776468	102776861	394	102776614	14.04	8.41215	5.01472	4.64199	PBX2_peak_542	WTAPP1:intron;MMP10:exon	MMP10:11:102770501-102780628:-:3964	MMP10(ENSG00000166670)	271;GO:0000302,biological_process response to reactive oxygen species;GO:0001047,molecular_function core promoter binding;GO:0001067,molecular_function regulatory region nucleic acid binding;GO:0001704,biological_process formation of primary germ layer;GO:0001706,biological_process endoderm formation;GO:0001775,biological_process cell activation;GO:0002009,biological_process morphogenesis of an e…	MMP13; matrix metalloproteinase-13 (collagenase 3) [EC:3.4.24.-]; K07994; MMP14; matrix metalloproteinase-14 (membrane-inserted) [EC:3.4.24.80]; K07763; MMP1; matrix metalloproteinase-1 (interstitial collagenase) [EC:3.4.24.7]; K01388; MMP3; matrix metalloproteinase-3 (stromelysin 1, progelatinase) [EC:3.4.24.17]; K01394	map03320,map04657,map04668,map04912,map04926,map04928,map05200,map05202,map05215,map05219,map05323	NP_002416.1 stromelysin-2 preproprotein [Homo sapiens]; PNI44674.1 MMP10 isoform 2, partial [Pan troglodytes]	NA
11	102780529	102780796	268	102780631	8.81	5.56141	4.63396	2.0105	PBX2_peak_543	WTAPP1:intron;MMP10:Promoter	MMP10:11:102770501-102780628:-:-34	MMP10(ENSG00000166670)	271;GO:0000302,biological_process response to reactive oxygen species;GO:0001047,molecular_function core promoter binding;GO:0001067,molecular_function regulatory region nucleic acid binding;GO:0001704,biological_process formation of primary germ layer;GO:0001706,biological_process endoderm formation;GO:0001775,biological_process cell activation;GO:0002009,biological_process morphogenesis of an e…	MMP13; matrix metalloproteinase-13 (collagenase 3) [EC:3.4.24.-]; K07994; MMP14; matrix metalloproteinase-14 (membrane-inserted) [EC:3.4.24.80]; K07763; MMP1; matrix metalloproteinase-1 (interstitial collagenase) [EC:3.4.24.7]; K01388; MMP3; matrix metalloproteinase-3 (stromelysin 1, progelatinase) [EC:3.4.24.17]; K01394	map03320,map04657,map04668,map04912,map04926,map04928,map05200,map05202,map05215,map05219,map05323	NP_002416.1 stromelysin-2 preproprotein [Homo sapiens]; PNI44674.1 MMP10 isoform 2, partial [Pan troglodytes]	NA
11	102781732	102781957	226	102781870	8.81	6.57775	5.33812	2.93766	PBX2_peak_544	WTAPP1:intron;MMP10:Promoter	MMP10:11:102770501-102780628:-:-1216	MMP10(ENSG00000166670)	271;GO:0000302,biological_process response to reactive oxygen species;GO:0001047,molecular_function core promoter binding;GO:0001067,molecular_function regulatory region nucleic acid binding;GO:0001704,biological_process formation of primary germ layer;GO:0001706,biological_process endoderm formation;GO:0001775,biological_process cell activation;GO:0002009,biological_process morphogenesis of an e…	MMP13; matrix metalloproteinase-13 (collagenase 3) [EC:3.4.24.-]; K07994; MMP14; matrix metalloproteinase-14 (membrane-inserted) [EC:3.4.24.80]; K07763; MMP1; matrix metalloproteinase-1 (interstitial collagenase) [EC:3.4.24.7]; K01388; MMP3; matrix metalloproteinase-3 (stromelysin 1, progelatinase) [EC:3.4.24.17]; K01394	map03320,map04657,map04668,map04912,map04926,map04928,map05200,map05202,map05215,map05219,map05323	NP_002416.1 stromelysin-2 preproprotein [Homo sapiens]; PNI44674.1 MMP10 isoform 2, partial [Pan troglodytes]	NA
11	102791314	102791625	312	102791524	15.18	6.9063	4.04454	3.24204	PBX2_peak_545	WTAPP1:intron;MMP1:intron	MMP1:11:102789400-102798160:-:6691	MMP1(ENSG00000196611)	279;GO:0000302,biological_process response to reactive oxygen species;GO:0001047,molecular_function core promoter binding;GO:0001067,molecular_function regulatory region nucleic acid binding;GO:0001704,biological_process formation of primary germ layer;GO:0001706,biological_process endoderm formation;GO:0001775,biological_process cell activation;GO:0002009,biological_process morphogenesis of an e…	MMP13; matrix metalloproteinase-13 (collagenase 3) [EC:3.4.24.-]; K07994; MMP14; matrix metalloproteinase-14 (membrane-inserted) [EC:3.4.24.80]; K07763; MMP1; matrix metalloproteinase-1 (interstitial collagenase) [EC:3.4.24.7]; K01388; MMP3; matrix metalloproteinase-3 (stromelysin 1, progelatinase) [EC:3.4.24.17]; K01394	map03320,map04657,map04668,map04912,map04926,map04928,map05200,map05202,map05215,map05219,map05323	NP_002412.1 interstitial collagenase isoform 1 preproprotein [Homo sapiens]	NA
11	102840168	102840882	715	102840431	34.28	30.322	11.7606	25.8078	PBX2_peak_546	MMP3:exon	MMP3:11:102835800-102843609:-:3084	MMP3(ENSG00000149968)	311;GO:0000302,biological_process response to reactive oxygen species;GO:0001047,molecular_function core promoter binding;GO:0001067,molecular_function regulatory region nucleic acid binding;GO:0001101,biological_process response to acid chemical;GO:0001704,biological_process formation of primary germ layer;GO:0001706,biological_process endoderm formation;GO:0001775,biological_process cell activa…	MMP13; matrix metalloproteinase-13 (collagenase 3) [EC:3.4.24.-]; K07994; MMP14; matrix metalloproteinase-14 (membrane-inserted) [EC:3.4.24.80]; K07763; MMP1; matrix metalloproteinase-1 (interstitial collagenase) [EC:3.4.24.7]; K01388; MMP3; matrix metalloproteinase-3 (stromelysin 1, progelatinase) [EC:3.4.24.17]; K01394	map03320,map04657,map04668,map04912,map04926,map04928,map05200,map05202,map05215,map05219,map05323	NP_002413.1 stromelysin-1 preproprotein [Homo sapiens]; PNI44677.1 MMP3 isoform 2 [Pan troglodytes]; PNJ86611.1 MMP3 isoform 3 [Pongo abelii]	NA
11	102848786	102849230	445	102848963	7.5	6.25349	5.09024	2.63814	PBX2_peak_547	intergenic	MMP3:11:102835800-102843609:-:-5398	MMP3(ENSG00000149968)	311;GO:0000302,biological_process response to reactive oxygen species;GO:0001047,molecular_function core promoter binding;GO:0001067,molecular_function regulatory region nucleic acid binding;GO:0001101,biological_process response to acid chemical;GO:0001704,biological_process formation of primary germ layer;GO:0001706,biological_process endoderm formation;GO:0001775,biological_process cell activa…	MMP13; matrix metalloproteinase-13 (collagenase 3) [EC:3.4.24.-]; K07994; MMP14; matrix metalloproteinase-14 (membrane-inserted) [EC:3.4.24.80]; K07763; MMP1; matrix metalloproteinase-1 (interstitial collagenase) [EC:3.4.24.7]; K01388; MMP3; matrix metalloproteinase-3 (stromelysin 1, progelatinase) [EC:3.4.24.17]; K01394	map03320,map04657,map04668,map04912,map04926,map04928,map05200,map05202,map05215,map05219,map05323	NP_002413.1 stromelysin-1 preproprotein [Homo sapiens]; PNI44677.1 MMP3 isoform 2 [Pan troglodytes]; PNJ86611.1 MMP3 isoform 3 [Pongo abelii]	NA
11	102849515	102849863	349	102849644	5.5	3.9599	3.76318	0.58536	PBX2_peak_548	intergenic	MMP3:11:102835800-102843609:-:-6079	MMP3(ENSG00000149968)	311;GO:0000302,biological_process response to reactive oxygen species;GO:0001047,molecular_function core promoter binding;GO:0001067,molecular_function regulatory region nucleic acid binding;GO:0001101,biological_process response to acid chemical;GO:0001704,biological_process formation of primary germ layer;GO:0001706,biological_process endoderm formation;GO:0001775,biological_process cell activa…	MMP13; matrix metalloproteinase-13 (collagenase 3) [EC:3.4.24.-]; K07994; MMP14; matrix metalloproteinase-14 (membrane-inserted) [EC:3.4.24.80]; K07763; MMP1; matrix metalloproteinase-1 (interstitial collagenase) [EC:3.4.24.7]; K01388; MMP3; matrix metalloproteinase-3 (stromelysin 1, progelatinase) [EC:3.4.24.17]; K01394	map03320,map04657,map04668,map04912,map04926,map04928,map05200,map05202,map05215,map05219,map05323	NP_002413.1 stromelysin-1 preproprotein [Homo sapiens]; PNI44677.1 MMP3 isoform 2 [Pan troglodytes]; PNJ86611.1 MMP3 isoform 3 [Pongo abelii]	NA
11	102850417	102850556	140	102850541	6.72	3.78694	3.64507	0.43609	PBX2_peak_549	intergenic	MMP3:11:102835800-102843609:-:-6877	MMP3(ENSG00000149968)	311;GO:0000302,biological_process response to reactive oxygen species;GO:0001047,molecular_function core promoter binding;GO:0001067,molecular_function regulatory region nucleic acid binding;GO:0001101,biological_process response to acid chemical;GO:0001704,biological_process formation of primary germ layer;GO:0001706,biological_process endoderm formation;GO:0001775,biological_process cell activa…	MMP13; matrix metalloproteinase-13 (collagenase 3) [EC:3.4.24.-]; K07994; MMP14; matrix metalloproteinase-14 (membrane-inserted) [EC:3.4.24.80]; K07763; MMP1; matrix metalloproteinase-1 (interstitial collagenase) [EC:3.4.24.7]; K01388; MMP3; matrix metalloproteinase-3 (stromelysin 1, progelatinase) [EC:3.4.24.17]; K01394	map03320,map04657,map04668,map04912,map04926,map04928,map05200,map05202,map05215,map05219,map05323	NP_002413.1 stromelysin-1 preproprotein [Homo sapiens]; PNI44677.1 MMP3 isoform 2 [Pan troglodytes]; PNJ86611.1 MMP3 isoform 3 [Pongo abelii]	NA
11	106022108	106022717	610	106022474	34.11	17.6571	5.8512	13.478	PBX2_peak_550	MSANTD4:Promoter	MSANTD4:11:105995622-106022403:-:-9	MSANTD4(ENSG00000170903)	10;GO:0005575,cellular_component cellular_component;GO:0005622,cellular_component intracellular;GO:0005623,cellular_component cell;GO:0005634,cellular_component nucleus;GO:0043226,cellular_component organelle;GO:0043227,cellular_component membrane-bounded organelle;GO:0043229,cellular_component intracellular organelle;GO:0043231,cellular_component intracellular membrane-bounded organelle;GO:00444…	NA	NA	NP_001270609.1 myb/SANT-like DNA-binding domain-containing protein 4 [Macaca fascicularis]; NP_663584.1 myb/SANT-like DNA-binding domain-containing protein 4 [Mus musculus]; PNI44755.1 LOW QUALITY PROTEIN: MSANTD4 isoform 3 [Pan troglodytes]; XP_002822468.1 myb/SANT-like DNA-binding domain-containing protein 4 [Pongo abelii]	NA
11	106076963	106077535	573	106077440	62.46	18.2622	3.73278	14.0652	PBX2_peak_551	KBTBD3:five_prime_UTR;KBTBD3:exon	KBTBD3:11:106051097-106077459:-:210	KBTBD3(ENSG00000182359)	11;GO:0000151,cellular_component ubiquitin ligase complex;GO:0005575,cellular_component cellular_component;GO:0005622,cellular_component intracellular;GO:0005623,cellular_component cell;GO:0031461,cellular_component cullin-RING ubiquitin ligase complex;GO:0031463,cellular_component Cul3-RING ubiquitin ligase complex;GO:0032991,cellular_component protein-containing complex;GO:0044424,cellular_comp…	NA	NA	BAC04012.1 unnamed protein product [Homo sapiens]; EAW67074.1 kelch repeat and BTB (POZ) domain containing 3, isoform CRA_c [Homo sapiens]; NP_689646.2 kelch repeat and BTB domain-containing protein 3 isoform 1 [Homo sapiens]	ZBTB
11	107840802	107841273	472	107840913	11.69	5.86499	4.22964	2.28699	PBX2_peak_552	SLC35F2:intron	ENSG00000240652:11:107908419-107908764:+:-67382	ENSG00000240652(ENSG00000240652)	NA	NA	NA	NA	NA
11	107928122	107928330	209	107928276	21.11	7.73977	3.68497	4.00992	PBX2_peak_553	RAB39A:Promoter;SLC35F2:five_prime_UTR;SLC35F2:exon	SLC35F2:11:107790990-107928293:-:67	SLC35F2(ENSG00000110660)	NA	TAF12; transcription initiation factor TFIID subunit 12; K03126	map03022	BAC87256.1 unnamed protein product [Homo sapiens]; NP_059985.2 solute carrier family 35 member F2 [Homo sapiens]; PNI40859.1 SLC35F2 isoform 5 [Pan troglodytes]	NA
11	108728952	108730373	1422	108729358	21.02	10.8841	5.06135	6.97993	PBX2_peak_554	ENSG00000254730:intron;DDX10:intron	ENSG00000254730:11:108727740-108730104:-:442	ENSG00000254730(ENSG00000254730)	NA	NA	NA	NA	NA
11	108733491	108733686	196	108733602	16.57	5.94584	3.51477	2.36088	PBX2_peak_555	DDX10:intron	ENSG00000254730:11:108727740-108730104:-:-3484	ENSG00000254730(ENSG00000254730)	NA	NA	NA	NA	NA
11	108751929	108752913	985	108752215	10.03	8.22558	5.65869	4.46778	PBX2_peak_556	DDX10:intron	ENSG00000254730:11:108727740-108730104:-:-22316	ENSG00000254730(ENSG00000254730)	NA	NA	NA	NA	NA
11	108756948	108757182	235	108756949	11.34	3.03847	2.468	0	PBX2_peak_557	DDX10:intron	ENSG00000254730:11:108727740-108730104:-:-26960	ENSG00000254730(ENSG00000254730)	NA	NA	NA	NA	NA
11	108857333	108857722	390	108857568	10.9	7.62534	5.69802	3.90475	PBX2_peak_558	DDX10:intron	CYCSP29:11:108822332-108822650:-:-34877	CYCSP29(ENSG00000255379)	NA	NA	NA	NA	NA
11	108871456	108871600	145	108871494	6.28	4.02877	3.60551	0.64847	PBX2_peak_559	DDX10:intron	CYCSP29:11:108822332-108822650:-:-48877	CYCSP29(ENSG00000255379)	NA	NA	NA	NA	NA
11	108872900	108873883	984	108873087	21.37	11.7967	5.59288	7.84568	PBX2_peak_560	DDX10:intron	CYCSP29:11:108822332-108822650:-:-50741	CYCSP29(ENSG00000255379)	NA	NA	NA	NA	NA
11	108875341	108875772	432	108875511	9.42	6.32808	4.79587	2.70885	PBX2_peak_561	DDX10:intron	CYCSP29:11:108822332-108822650:-:-52906	CYCSP29(ENSG00000255379)	NA	NA	NA	NA	NA
11	108886211	108886854	644	108886484	10.9	5.08049	3.96795	1.57157	PBX2_peak_562	DDX10:intron	CYCSP29:11:108822332-108822650:-:-63882	CYCSP29(ENSG00000255379)	NA	NA	NA	NA	NA
11	116810978	116811221	244	116811023	6.11	5.41584	4.4018	1.87834	PBX2_peak_563	intergenic	ENSG00000236267:11:116813203-116814003:-:2904	ENSG00000236267(ENSG00000236267)	NA	NA	NA	NA	NA
11	117144022	117144413	392	117144116	25.47	9.73657	4.1069	5.89039	PBX2_peak_564	PAFAH1B2:Promoter;ENSG00000254678:exon	ENSG00000254678:11:117143890-117144191:-:-26	ENSG00000254678(ENSG00000254678)	NA	NA	NA	NA	NA
11	117145310	117145458	149	117145361	8.03	3.48019	2.91658	0.19364	PBX2_peak_565	PAFAH1B2:intron;ENSG00000254678:Promoter	PAFAH1B2:11:117144283-117176894:+:1100	PAFAH1B2(ENSG00000168092)	129;GO:0000003,biological_process reproduction;GO:0001650,cellular_component fibrillar center;GO:0001775,biological_process cell activation;GO:0002252,biological_process immune effector process;GO:0002263,biological_process cell activation involved in immune response;GO:0002274,biological_process myeloid leukocyte activation;GO:0002275,biological_process myeloid cell activation involved in immune…	PAFAH1B2_3; platelet-activating factor acetylhydrolase IB subunit beta/gamma [EC:3.1.1.47]; K16795	map00565	NP_001171675.1 platelet-activating factor acetylhydrolase IB subunit beta isoform b [Homo sapiens]; NP_001171676.1 platelet-activating factor acetylhydrolase IB subunit beta isoform c [Homo sapiens]; NP_001171677.1 platelet-activating factor acetylhydrolase IB subunit beta isoform d [Homo sapiens]; PNI66135.1 PAFAH1B2 isoform 6, partial [Pan troglodytes]; XP_008019178.1 PREDICTED: platelet-activa…	NA
11	118926089	118926238	150	118926147	22.42	6.58766	3.19084	2.94722	PBX2_peak_566	UPK2:intron;BCL9L:Promoter	BCL9L:11:118893874-118925926:-:-237	BCL9L(ENSG00000186174)	142;GO:0003674,molecular_function molecular_function;GO:0003712,molecular_function transcription coregulator activity;GO:0003713,molecular_function transcription coactivator activity;GO:0005488,molecular_function binding;GO:0005515,molecular_function protein binding;GO:0005575,cellular_component cellular_component;GO:0005622,cellular_component intracellular;GO:0005623,cellular_component cell;GO:0…	NA	NA	AAQ62697.1 BCL9-2 [Homo sapiens]; NP_872363.1 B-cell CLL/lymphoma 9-like protein [Homo sapiens]	NA
11	118928016	118929262	1247	118928771	70.22	18.1019	3.39146	13.9087	PBX2_peak_567	UPK2:intron	RN7SL688P:11:118931215-118931490:+:-2576	RN7SL688P(ENSG00000239726)	NA	NA	NA	NA	NA
11	118929451	118929729	279	118929563	33.5	5.57115	2.3493	2.01994	PBX2_peak_568	UPK2:intron;RN7SL688P:Promoter	RN7SL688P:11:118931215-118931490:+:-1625	RN7SL688P(ENSG00000239726)	NA	NA	NA	NA	NA
11	118980165	118980813	649	118980532	16.05	11.5385	6.43987	7.59758	PBX2_peak_569	FOXR1:intron	FOXR1:11:118971711-118981287:+:8777	FOXR1(ENSG00000176302)	48;GO:0000981,molecular_function DNA-binding transcription factor activity, RNA polymerase II-specific;GO:0003674,molecular_function molecular_function;GO:0003700,molecular_function DNA-binding transcription factor activity;GO:0005575,cellular_component cellular_component;GO:0005622,cellular_component intracellular;GO:0005623,cellular_component cell;GO:0005634,cellular_component nucleus;GO:000565…	NA	NA	AAI25041.1 FOXR1 protein [Homo sapiens]; NP_859072.1 forkhead box protein R1 [Homo sapiens]; PNI65967.1 FOXR1 isoform 4, partial [Pan troglodytes]	Fork_head
11	119121558	119121738	181	119121560	24.16	3.16391	1.93561	0	PBX2_peak_570	HINFP:Promoter	HINFP:11:119121579-119136059:+:68	HINFP(ENSG00000172273)	168;GO:0000075,biological_process cell cycle checkpoint;GO:0000077,biological_process DNA damage checkpoint;GO:0000082,biological_process G1/S transition of mitotic cell cycle;GO:0000083,biological_process regulation of transcription involved in G1/S transition of mitotic cell cycle;GO:0000122,biological_process negative regulation of transcription by RNA polymerase II;GO:0000278,biological_proce…	NA	NA	NP_001230188.1 histone H4 transcription factor isoform 2 [Homo sapiens]; NP_945322.1 histone H4 transcription factor isoform 1 [Homo sapiens]	zf-C2H2
11	119334259	119334452	194	119334431	12.47	3.5627	2.6948	0.25454	PBX2_peak_571	RNF26:Promoter	RNF26:11:119334526-119337309:+:-171	RNF26(ENSG00000173456)	89;GO:0000209,biological_process protein polyubiquitination;GO:0001817,biological_process regulation of cytokine production;GO:0002682,biological_process regulation of immune system process;GO:0002683,biological_process negative regulation of immune system process;GO:0002697,biological_process regulation of immune effector process;GO:0002698,biological_process negative regulation of immune effect…	NA	NA	NP_114404.1 E3 ubiquitin-protein ligase RNF26 [Homo sapiens]	NA
11	121265267	121265585	319	121265515	5.23	4.58194	3.99984	1.13532	PBX2_peak_572	intergenic	RPS4XP12:11:121250269-121250978:-:-14447	RPS4XP12(ENSG00000244400)	NA	NA	NA	NA	NA
11	125111156	125111303	148	125111227	5.41	4.58194	4.11178	1.13532	PBX2_peak_573	TMEM218:intron;KRT18P59:Promoter	TMEM218:11:125094388-125111763:-:534	TMEM218(ENSG00000150433)	NA	NA	NA	AAI44277.1 TMEM218 protein [Homo sapiens]; NP_001245168.1 transmembrane protein 218 isoform 1 [Homo sapiens]; PNI65664.1 TMEM218 isoform 17 [Pan troglodytes]	NA
11	125111542	125112171	630	125111853	79.55	46.3729	8.05544	41.5489	PBX2_peak_574	TMEM218:Promoter;KRT18P59:Promoter	TMEM218:11:125094388-125111763:-:-93	TMEM218(ENSG00000150433)	NA	NA	NA	AAI44277.1 TMEM218 protein [Homo sapiens]; NP_001245168.1 transmembrane protein 218 isoform 1 [Homo sapiens]; PNI65664.1 TMEM218 isoform 17 [Pan troglodytes]	NA
11	125164526	125165031	506	125164723	13.26	5.46828	3.56477	1.92597	PBX2_peak_575	PKNOX2-AS1:Promoter	PKNOX2:11:125164686-125433389:+:92	PKNOX2(ENSG00000165495)	100;GO:0000976,molecular_function transcription regulatory region sequence-specific DNA binding;GO:0000977,molecular_function RNA polymerase II regulatory region sequence-specific DNA binding;GO:0000981,molecular_function DNA-binding transcription factor activity, RNA polymerase II-specific;GO:0001012,molecular_function RNA polymerase II regulatory region DNA binding;GO:0001067,molecular_function…	NA	NA	AAH45626.3 PBX/knotted 1 homeobox 2 [Homo sapiens]; NP_071345.2 homeobox protein PKNOX2 [Homo sapiens]; PNI65648.1 PKNOX2 isoform 3 [Pan troglodytes]	Homeobox
11	125569246	125569402	157	125569383	9.6	4.33257	3.53179	0.91089	PBX2_peak_576	FEZ1:intron	EI24:11:125569279-125584684:+:44	EI24(ENSG00000149547)	140;GO:0001558,biological_process regulation of cell growth;GO:0003008,biological_process system process;GO:0005575,cellular_component cellular_component;GO:0005622,cellular_component intracellular;GO:0005623,cellular_component cell;GO:0005737,cellular_component cytoplasm;GO:0005783,cellular_component endoplasmic reticulum;GO:0005794,cellular_component Golgi apparatus;GO:0005829,cellular_componen…	EI24; etoposide-induced 2.4 mRNA; K10134	map04115	BAD93057.1 Etoposide-induced protein 2.4 variant, partial [Homo sapiens]; BAF84640.1 unnamed protein product [Homo sapiens]; NP_001277064.1 etoposide-induced protein 2.4 homolog isoform 3 [Homo sapiens]; NP_001317348.1 etoposide-induced protein 2.4 homolog isoform 4 [Homo sapiens]; NP_004870.3 etoposide-induced protein 2.4 homolog isoform 1 [Homo sapiens]; PNI65636.1 EI24 isoform 7 [Pan troglodyt…	NA
11	125591833	125592207	375	125592195	16.22	4.11986	2.61569	0.72663	PBX2_peak_577	FEZ1:intron	STT3A:11:125591711-125625215:+:308	STT3A(ENSG00000134910)	68;GO:0003674,molecular_function molecular_function;GO:0003824,molecular_function catalytic activity;GO:0004576,molecular_function oligosaccharyl transferase activity;GO:0004579,molecular_function dolichyl-diphosphooligosaccharide-protein glycotransferase activity;GO:0005575,cellular_component cellular_component;GO:0005622,cellular_component intracellular;GO:0005623,cellular_component cell;GO:000…	STT3; dolichyl-diphosphooligosaccharide---protein glycosyltransferase [EC:2.4.99.18]; K07151	map00510,map00513,map04141	BAE87452.1 unnamed protein product [Macaca fascicularis]; NP_001265433.1 dolichyl-diphosphooligosaccharide--protein glycosyltransferase subunit STT3A isoform b [Homo sapiens]; NP_689926.1 dolichyl-diphosphooligosaccharide--protein glycosyltransferase subunit STT3A isoform a [Homo sapiens]; PNI65625.1 STT3A isoform 4 [Pan troglodytes]	NA
11	125592464	125593571	1108	125592738	117.33	49.7552	5.63454	44.8802	PBX2_peak_578	FEZ1:Promoter	FEZ1:11:125442880-125592568:-:-449	FEZ1(ENSG00000149557)	185;GO:0000902,biological_process cell morphogenesis;GO:0000904,biological_process cell morphogenesis involved in differentiation;GO:0003674,molecular_function molecular_function;GO:0005080,molecular_function protein kinase C binding;GO:0005488,molecular_function binding;GO:0005515,molecular_function protein binding;GO:0005575,cellular_component cellular_component;GO:0005622,cellular_component in…	NA	NA	EAW67636.1 fasciculation and elongation protein zeta 1 (zygin I), isoform CRA_a [Homo sapiens]; XP_003819959.1 fasciculation and elongation protein zeta-1 isoform X2 [Pan paniscus]; XP_009422711.1 fasciculation and elongation protein zeta-1 isoform X1 [Pan troglodytes]	NA
12	571146	571530	385	571204	19.02	4.35259	2.50204	0.92964	PBX2_peak_579	NINJ2:intron	ENSG00000256020:12:585864-586486:-:15148	ENSG00000256020(ENSG00000256020)	NA	NA	NA	NA	NA
12	2520398	2520629	232	2520578	13.78	6.07697	4.04669	2.47363	PBX2_peak_580	CACNA1C:intron	ENSG00000285734:12:2440188-2457392:-:-63121	ENSG00000285734(ENSG00000285734)	NA	NA	NA	NA	NA
12	2812513	2812892	380	2812615	60.1	10.4298	2.54592	6.54445	PBX2_peak_581	ITFG2:Promoter;ITFG2-AS1:exon	ITFG2:12:2812621-2859791:+:81	ITFG2(ENSG00000111203)	99;GO:0000323,cellular_component lytic vacuole;GO:0001775,biological_process cell activation;GO:0002252,biological_process immune effector process;GO:0002263,biological_process cell activation involved in immune response;GO:0002285,biological_process lymphocyte activation involved in immune response;GO:0002312,biological_process B cell activation involved in immune response;GO:0002313,biological_…	NA	NA	AAT09136.1 uncharacterized hematopoietic stem/progenitor cells protein MDS028 [Homo sapiens]; ALQ34180.1 integrin alpha FG-GAP repeat containing 2 isoform 4 [Homo sapiens]; NP_060933.3 KICSTOR complex protein ITFG2 [Homo sapiens]; XP_005253764.1 KICSTOR complex protein ITFG2 isoform X1 [Homo sapiens]	NA
12	3896874	3897853	980	3897615	36.38	22.5515	7.47504	18.2297	PBX2_peak_582	PARP11-AS1:intron	PARP11:12:3791046-3873448:-:-23915	PARP11(ENSG00000111224)	34;GO:0003674,molecular_function molecular_function;GO:0003824,molecular_function catalytic activity;GO:0003950,molecular_function NAD+ ADP-ribosyltransferase activity;GO:0005575,cellular_component cellular_component;GO:0005622,cellular_component intracellular;GO:0005623,cellular_component cell;GO:0005634,cellular_component nucleus;GO:0005635,cellular_component nuclear envelope;GO:0005643,cellula…	NA	NA	NP_001273451.1 poly [ADP-ribose] polymerase 11 isoform b [Homo sapiens]; NP_065100.2 poly [ADP-ribose] polymerase 11 isoform a [Homo sapiens]; XP_012311325.1 poly [ADP-ribose] polymerase 11 isoform X3 [Aotus nancymaae]	TF_others
12	6339493	6339652	160	6339593	10.55	4.27554	3.34199	0.863	PBX2_peak_583	TNFRSF1A:intron	TNFRSF1A:12:6328756-6342114:-:2542	TNFRSF1A(ENSG00000067182)	375;GO:0000139,cellular_component Golgi membrane;GO:0001101,biological_process response to acid chemical;GO:0001666,biological_process response to hypoxia;GO:0001817,biological_process regulation of cytokine production;GO:0001818,biological_process negative regulation of cytokine production;GO:0001819,biological_process positive regulation of cytokine production;GO:0001932,biological_process regu…	TNFRSF1A, TNFR1, CD120a; tumor necrosis factor receptor superfamily member 1A; K03158	map04010,map04060,map04061,map04064,map04071,map04150,map04210,map04215,map04217,map04380,map04668,map04920,map04931,map04932,map05010,map05014,map05130,map05131,map05132,map05142,map05145,map05152,map05160,map05163,map05164,map05165,map05166,map05167,map05168,map05170,map05418	ACH57451.1 tumor necrosis factor receptor 1A isoform beta [Homo sapiens]; BAF83777.1 unnamed protein product [Homo sapiens]; NP_001056.1 tumor necrosis factor receptor superfamily member 1A isoform 1 precursor [Homo sapiens]; PNI21348.1 TNFRSF1A isoform 1 [Pan troglodytes]; PNI21350.1 TNFRSF1A isoform 3, partial [Pan troglodytes]; PNI21351.1 TNFRSF1A isoform 4, partial [Pan troglodytes]; PNI21352…	bHLH
12	6340098	6340325	228	6340306	8.98	3.13315	2.98428	0	PBX2_peak_584	TNFRSF1A:intron	TNFRSF1A:12:6328756-6342114:-:1903	TNFRSF1A(ENSG00000067182)	375;GO:0000139,cellular_component Golgi membrane;GO:0001101,biological_process response to acid chemical;GO:0001666,biological_process response to hypoxia;GO:0001817,biological_process regulation of cytokine production;GO:0001818,biological_process negative regulation of cytokine production;GO:0001819,biological_process positive regulation of cytokine production;GO:0001932,biological_process regu…	TNFRSF1A, TNFR1, CD120a; tumor necrosis factor receptor superfamily member 1A; K03158	map04010,map04060,map04061,map04064,map04071,map04150,map04210,map04215,map04217,map04380,map04668,map04920,map04931,map04932,map05010,map05014,map05130,map05131,map05132,map05142,map05145,map05152,map05160,map05163,map05164,map05165,map05166,map05167,map05168,map05170,map05418	ACH57451.1 tumor necrosis factor receptor 1A isoform beta [Homo sapiens]; BAF83777.1 unnamed protein product [Homo sapiens]; NP_001056.1 tumor necrosis factor receptor superfamily member 1A isoform 1 precursor [Homo sapiens]; PNI21348.1 TNFRSF1A isoform 1 [Pan troglodytes]; PNI21350.1 TNFRSF1A isoform 3, partial [Pan troglodytes]; PNI21351.1 TNFRSF1A isoform 4, partial [Pan troglodytes]; PNI21352…	bHLH
12	6845332	6845523	192	6845448	10.9	4.3413	3.48513	0.91927	PBX2_peak_585	CDCA3:exon;CDCA3:three_prime_UTR;GNB3:intron	GNB3:12:6839953-6847393:+:5474	GNB3(ENSG00000111664)	97;GO:0003008,biological_process system process;GO:0003013,biological_process circulatory system process;GO:0003674,molecular_function molecular_function;GO:0003824,molecular_function catalytic activity;GO:0003924,molecular_function GTPase activity;GO:0005488,molecular_function binding;GO:0005515,molecular_function protein binding;GO:0005575,cellular_component cellular_component;GO:0005622,cellul…	GNB3; guanine nucleotide-binding protein G(I)/G(S)/G(T) subunit beta-3; K07825	map04014,map04062,map04151,map04371,map04713,map04723,map04724,map04725,map04726,map04727,map04728,map04742,map04926,map05032,map05034,map05163,map05167,map05170,map05200	AAH15920.1 GNB3 protein [Homo sapiens]; NP_001284500.1 guanine nucleotide-binding protein G(I)/G(S)/G(T) subunit beta-3 isoform 2 [Homo sapiens]; NP_002066.1 guanine nucleotide-binding protein G(I)/G(S)/G(T) subunit beta-3 isoform 1 [Homo sapiens]; PNI21204.1 GNB3 isoform 5, partial [Pan troglodytes]; PNI21205.1 GNB3 isoform 6, partial [Pan troglodytes]; PNI21206.1 GNB3 isoform 7, partial [Pan tr…	NA
12	6850835	6852635	1801	6852086	129.01	6.7503	1.60511	3.09679	PBX2_peak_586	USP5:Promoter;CDCA3:Promoter	USP5:12:6852147-6866632:+:-412	USP5(ENSG00000111667)	241;GO:0000323,cellular_component lytic vacuole;GO:0001654,biological_process eye development;GO:0001745,biological_process compound eye morphogenesis;GO:0001751,biological_process compound eye photoreceptor cell differentiation;GO:0001754,biological_process eye photoreceptor cell differentiation;GO:0001932,biological_process regulation of protein phosphorylation;GO:0001933,biological_process neg…	NA	NA	NP_001092006.1 ubiquitin carboxyl-terminal hydrolase 5 isoform 1 [Homo sapiens]; NP_003472.2 ubiquitin carboxyl-terminal hydrolase 5 isoform 2 [Homo sapiens]; PNI21196.1 USP5 isoform 6, partial [Pan troglodytes]	NA
12	8026479	8027228	750	8026763	45.1	21.8364	5.76229	17.5348	PBX2_peak_587	intergenic	FOXJ2:12:8032715-8055517:+:-5862	FOXJ2(ENSG00000065970)	144;GO:0000976,molecular_function transcription regulatory region sequence-specific DNA binding;GO:0000977,molecular_function RNA polymerase II regulatory region sequence-specific DNA binding;GO:0000978,molecular_function RNA polymerase II proximal promoter sequence-specific DNA binding;GO:0000981,molecular_function DNA-binding transcription factor activity, RNA polymerase II-specific;GO:0000982,…	NA	NA	AAK49016.1 FOXJ2 forkhead factor isoform FOXJ2.S [Homo sapiens]; NP_060886.1 forkhead box protein J2 [Homo sapiens]	Fork_head
12	12562664	12562841	178	12562727	10.47	5.47111	4.0735	1.92806	PBX2_peak_588	DUSP16:exon;DUSP16:five_prime_UTR	DUSP16:12:12473281-12562863:-:111	DUSP16(ENSG00000111266)	276;GO:0000187,biological_process activation of MAPK activity;GO:0000188,biological_process inactivation of MAPK activity;GO:0001558,biological_process regulation of cell growth;GO:0001932,biological_process regulation of protein phosphorylation;GO:0001933,biological_process negative regulation of protein phosphorylation;GO:0001934,biological_process positive regulation of protein phosphorylation…	DUSP, MKP; dual specificity MAP kinase phosphatase [EC:3.1.3.16 3.1.3.48]; K04459; DUSP10; dual specificity phosphatase 10 [EC:3.1.3.16 3.1.3.48]; K20216	map04010	AAK69770.1 truncated MAPK phosphatase 7 [Homo sapiens]; BAB71060.1 unnamed protein product [Homo sapiens]; NP_085143.1 dual specificity protein phosphatase 16 [Homo sapiens]	NA
12	12716004	12716425	422	12716228	9.16	4.76697	3.66322	1.29944	PBX2_peak_589	CDKN1B:intron	ENSG00000256658:12:12723296-12724011:-:7797	ENSG00000256658(ENSG00000256658)	NA	NA	NA	NA	NA
12	12717016	12718118	1103	12717458	46.41	38.2629	11.8517	33.5839	PBX2_peak_590	CDKN1B:intron	ENSG00000256658:12:12723296-12724011:-:6444	ENSG00000256658(ENSG00000256658)	NA	NA	NA	NA	NA
12	12724979	12725606	628	12725448	38.56	11.5287	3.596	7.58786	PBX2_peak_591	APOLD1:Promoter;ENSG00000256658:Promoter	APOLD1:12:12725916-12829975:+:-624	APOLD1(ENSG00000178878)	55;GO:0001525,biological_process angiogenesis;GO:0001568,biological_process blood vessel development;GO:0001666,biological_process response to hypoxia;GO:0001775,biological_process cell activation;GO:0001944,biological_process vasculature development;GO:0005575,cellular_component cellular_component;GO:0005622,cellular_component intracellular;GO:0005623,cellular_component cell;GO:0005634,cellular_…	NA	NA	AAH42478.1 APOLD1 protein, partial [Homo sapiens]; NP_110444.3 apolipoprotein L domain-containing protein 1 isoform 2 [Homo sapiens]; PNI98462.1 APOLD1 isoform 1 [Pan troglodytes]	NA
12	12725790	12725930	141	12725790	18.58	3.30284	2.22015	0.03526	PBX2_peak_592	APOLD1:Promoter;ENSG00000256658:Promoter	APOLD1:12:12725916-12829975:+:-56	APOLD1(ENSG00000178878)	55;GO:0001525,biological_process angiogenesis;GO:0001568,biological_process blood vessel development;GO:0001666,biological_process response to hypoxia;GO:0001775,biological_process cell activation;GO:0001944,biological_process vasculature development;GO:0005575,cellular_component cellular_component;GO:0005622,cellular_component intracellular;GO:0005623,cellular_component cell;GO:0005634,cellular_…	NA	NA	AAH42478.1 APOLD1 protein, partial [Homo sapiens]; NP_110444.3 apolipoprotein L domain-containing protein 1 isoform 2 [Homo sapiens]; PNI98462.1 APOLD1 isoform 1 [Pan troglodytes]	NA
12	13098289	13098968	680	13098793	38.64	10.3343	3.3036	6.45375	PBX2_peak_593	FAM234B:intron;GSG1:intron	GSG1:12:13083531-13103683:-:5055	GSG1(ENSG00000111305)	18;GO:0003674,molecular_function molecular_function;GO:0005488,molecular_function binding;GO:0005515,molecular_function protein binding;GO:0005575,cellular_component cellular_component;GO:0005622,cellular_component intracellular;GO:0005623,cellular_component cell;GO:0005737,cellular_component cytoplasm;GO:0005783,cellular_component endoplasmic reticulum;GO:0012505,cellular_component endomembrane …	NA	NA	EAW96302.1 germ cell associated 1, isoform CRA_d [Homo sapiens]; NP_001074023.1 germ cell-specific gene 1 protein isoform 3 [Homo sapiens]; NP_001074024.1 germ cell-specific gene 1 protein isoform 4 [Homo sapiens]; NP_001193771.1 germ cell-specific gene 1 protein isoform 5 [Homo sapiens]; NP_001193772.1 germ cell-specific gene 1 protein isoform 6 [Homo sapiens]; NP_001193774.1 germ cell-specific …	NA
12	13099468	13099694	227	13099586	22.33	4.94366	2.59234	1.45189	PBX2_peak_594	FAM234B:intron;GSG1:intron	GSG1:12:13083531-13103683:-:4102	GSG1(ENSG00000111305)	18;GO:0003674,molecular_function molecular_function;GO:0005488,molecular_function binding;GO:0005515,molecular_function protein binding;GO:0005575,cellular_component cellular_component;GO:0005622,cellular_component intracellular;GO:0005623,cellular_component cell;GO:0005737,cellular_component cytoplasm;GO:0005783,cellular_component endoplasmic reticulum;GO:0012505,cellular_component endomembrane …	NA	NA	EAW96302.1 germ cell associated 1, isoform CRA_d [Homo sapiens]; NP_001074023.1 germ cell-specific gene 1 protein isoform 3 [Homo sapiens]; NP_001074024.1 germ cell-specific gene 1 protein isoform 4 [Homo sapiens]; NP_001193771.1 germ cell-specific gene 1 protein isoform 5 [Homo sapiens]; NP_001193772.1 germ cell-specific gene 1 protein isoform 6 [Homo sapiens]; NP_001193774.1 germ cell-specific …	NA
12	13099963	13100112	150	13099971	16.4	3.99358	2.58733	0.61568	PBX2_peak_595	FAM234B:intron;GSG1:intron	GSG1:12:13083531-13103683:-:3646	GSG1(ENSG00000111305)	18;GO:0003674,molecular_function molecular_function;GO:0005488,molecular_function binding;GO:0005515,molecular_function protein binding;GO:0005575,cellular_component cellular_component;GO:0005622,cellular_component intracellular;GO:0005623,cellular_component cell;GO:0005737,cellular_component cytoplasm;GO:0005783,cellular_component endoplasmic reticulum;GO:0012505,cellular_component endomembrane …	NA	NA	EAW96302.1 germ cell associated 1, isoform CRA_d [Homo sapiens]; NP_001074023.1 germ cell-specific gene 1 protein isoform 3 [Homo sapiens]; NP_001074024.1 germ cell-specific gene 1 protein isoform 4 [Homo sapiens]; NP_001193771.1 germ cell-specific gene 1 protein isoform 5 [Homo sapiens]; NP_001193772.1 germ cell-specific gene 1 protein isoform 6 [Homo sapiens]; NP_001193774.1 germ cell-specific …	NA
12	13100340	13101271	932	13100659	28.79	11.1211	4.33917	7.20369	PBX2_peak_596	FAM234B:intron;GSG1:intron	GSG1:12:13083531-13103683:-:2878	GSG1(ENSG00000111305)	18;GO:0003674,molecular_function molecular_function;GO:0005488,molecular_function binding;GO:0005515,molecular_function protein binding;GO:0005575,cellular_component cellular_component;GO:0005622,cellular_component intracellular;GO:0005623,cellular_component cell;GO:0005737,cellular_component cytoplasm;GO:0005783,cellular_component endoplasmic reticulum;GO:0012505,cellular_component endomembrane …	NA	NA	EAW96302.1 germ cell associated 1, isoform CRA_d [Homo sapiens]; NP_001074023.1 germ cell-specific gene 1 protein isoform 3 [Homo sapiens]; NP_001074024.1 germ cell-specific gene 1 protein isoform 4 [Homo sapiens]; NP_001193771.1 germ cell-specific gene 1 protein isoform 5 [Homo sapiens]; NP_001193772.1 germ cell-specific gene 1 protein isoform 6 [Homo sapiens]; NP_001193774.1 germ cell-specific …	NA
12	13114413	13114917	505	13114537	19.19	3.59698	2.24342	0.28644	PBX2_peak_597	FAM234B:intron	GSG1:12:13083531-13103683:-:-10981	GSG1(ENSG00000111305)	18;GO:0003674,molecular_function molecular_function;GO:0005488,molecular_function binding;GO:0005515,molecular_function protein binding;GO:0005575,cellular_component cellular_component;GO:0005622,cellular_component intracellular;GO:0005623,cellular_component cell;GO:0005737,cellular_component cytoplasm;GO:0005783,cellular_component endoplasmic reticulum;GO:0012505,cellular_component endomembrane …	NA	NA	EAW96302.1 germ cell associated 1, isoform CRA_d [Homo sapiens]; NP_001074023.1 germ cell-specific gene 1 protein isoform 3 [Homo sapiens]; NP_001074024.1 germ cell-specific gene 1 protein isoform 4 [Homo sapiens]; NP_001193771.1 germ cell-specific gene 1 protein isoform 5 [Homo sapiens]; NP_001193772.1 germ cell-specific gene 1 protein isoform 6 [Homo sapiens]; NP_001193774.1 germ cell-specific …	NA
12	13125156	13125380	225	13125197	13.61	4.11731	2.9216	0.72438	PBX2_peak_598	FAM234B:intron	GSG1:12:13083531-13103683:-:-21584	GSG1(ENSG00000111305)	18;GO:0003674,molecular_function molecular_function;GO:0005488,molecular_function binding;GO:0005515,molecular_function protein binding;GO:0005575,cellular_component cellular_component;GO:0005622,cellular_component intracellular;GO:0005623,cellular_component cell;GO:0005737,cellular_component cytoplasm;GO:0005783,cellular_component endoplasmic reticulum;GO:0012505,cellular_component endomembrane …	NA	NA	EAW96302.1 germ cell associated 1, isoform CRA_d [Homo sapiens]; NP_001074023.1 germ cell-specific gene 1 protein isoform 3 [Homo sapiens]; NP_001074024.1 germ cell-specific gene 1 protein isoform 4 [Homo sapiens]; NP_001193771.1 germ cell-specific gene 1 protein isoform 5 [Homo sapiens]; NP_001193772.1 germ cell-specific gene 1 protein isoform 6 [Homo sapiens]; NP_001193774.1 germ cell-specific …	NA
12	13189218	13189928	711	13189313	8.37	3.62443	3.12472	0.30588	PBX2_peak_599	intergenic	EMP1:12:13196722-13219941:+:-7149	EMP1(ENSG00000134531)	28;GO:0005575,cellular_component cellular_component;GO:0005623,cellular_component cell;GO:0005886,cellular_component plasma membrane;GO:0007275,biological_process multicellular organism development;GO:0008150,biological_process biological_process;GO:0008219,biological_process cell death;GO:0008283,biological_process cell proliferation;GO:0008544,biological_process epidermis development;GO:0009888…	NA	NA	BAG61373.1 unnamed protein product [Homo sapiens]; NP_001414.1 epithelial membrane protein 1 [Homo sapiens]; PNI98432.1 EMP1 isoform 2 [Pan troglodytes]; PNI98434.1 EMP1 isoform 5 [Pan troglodytes]; PNI98436.1 EMP1 isoform 9, partial [Pan troglodytes]	NA
12	13196658	13196889	232	13196821	24.6	10.5205	4.5649	6.62938	PBX2_peak_600	EMP1:exon;EMP1:five_prime_UTR	EMP1:12:13196722-13219941:+:51	EMP1(ENSG00000134531)	28;GO:0005575,cellular_component cellular_component;GO:0005623,cellular_component cell;GO:0005886,cellular_component plasma membrane;GO:0007275,biological_process multicellular organism development;GO:0008150,biological_process biological_process;GO:0008219,biological_process cell death;GO:0008283,biological_process cell proliferation;GO:0008544,biological_process epidermis development;GO:0009888…	NA	NA	BAG61373.1 unnamed protein product [Homo sapiens]; NP_001414.1 epithelial membrane protein 1 [Homo sapiens]; PNI98432.1 EMP1 isoform 2 [Pan troglodytes]; PNI98434.1 EMP1 isoform 5 [Pan troglodytes]; PNI98436.1 EMP1 isoform 9, partial [Pan troglodytes]	NA
12	13221102	13221296	195	13221198	13.78	4.10902	2.95213	0.71855	PBX2_peak_601	intergenic	EMP1:12:13196722-13219941:+:24476	EMP1(ENSG00000134531)	28;GO:0005575,cellular_component cellular_component;GO:0005623,cellular_component cell;GO:0005886,cellular_component plasma membrane;GO:0007275,biological_process multicellular organism development;GO:0008150,biological_process biological_process;GO:0008219,biological_process cell death;GO:0008283,biological_process cell proliferation;GO:0008544,biological_process epidermis development;GO:0009888…	NA	NA	BAG61373.1 unnamed protein product [Homo sapiens]; NP_001414.1 epithelial membrane protein 1 [Homo sapiens]; PNI98432.1 EMP1 isoform 2 [Pan troglodytes]; PNI98434.1 EMP1 isoform 5 [Pan troglodytes]; PNI98436.1 EMP1 isoform 9, partial [Pan troglodytes]	NA
12	13222216	13222529	314	13222282	39.43	3.84124	1.83765	0.47711	PBX2_peak_602	intergenic	EMP1:12:13196722-13219941:+:25650	EMP1(ENSG00000134531)	28;GO:0005575,cellular_component cellular_component;GO:0005623,cellular_component cell;GO:0005886,cellular_component plasma membrane;GO:0007275,biological_process multicellular organism development;GO:0008150,biological_process biological_process;GO:0008219,biological_process cell death;GO:0008283,biological_process cell proliferation;GO:0008544,biological_process epidermis development;GO:0009888…	NA	NA	BAG61373.1 unnamed protein product [Homo sapiens]; NP_001414.1 epithelial membrane protein 1 [Homo sapiens]; PNI98432.1 EMP1 isoform 2 [Pan troglodytes]; PNI98434.1 EMP1 isoform 5 [Pan troglodytes]; PNI98436.1 EMP1 isoform 9, partial [Pan troglodytes]	NA
12	13223145	13224284	1140	13223353	28.09	8.09835	3.23203	4.34724	PBX2_peak_603	intergenic	EMP1:12:13196722-13219941:+:26992	EMP1(ENSG00000134531)	28;GO:0005575,cellular_component cellular_component;GO:0005623,cellular_component cell;GO:0005886,cellular_component plasma membrane;GO:0007275,biological_process multicellular organism development;GO:0008150,biological_process biological_process;GO:0008219,biological_process cell death;GO:0008283,biological_process cell proliferation;GO:0008544,biological_process epidermis development;GO:0009888…	NA	NA	BAG61373.1 unnamed protein product [Homo sapiens]; NP_001414.1 epithelial membrane protein 1 [Homo sapiens]; PNI98432.1 EMP1 isoform 2 [Pan troglodytes]; PNI98434.1 EMP1 isoform 5 [Pan troglodytes]; PNI98436.1 EMP1 isoform 9, partial [Pan troglodytes]	NA
12	13225239	13225519	281	13225512	13.52	4.00129	2.84435	0.62288	PBX2_peak_604	intergenic	EMP1:12:13196722-13219941:+:28656	EMP1(ENSG00000134531)	28;GO:0005575,cellular_component cellular_component;GO:0005623,cellular_component cell;GO:0005886,cellular_component plasma membrane;GO:0007275,biological_process multicellular organism development;GO:0008150,biological_process biological_process;GO:0008219,biological_process cell death;GO:0008283,biological_process cell proliferation;GO:0008544,biological_process epidermis development;GO:0009888…	NA	NA	BAG61373.1 unnamed protein product [Homo sapiens]; NP_001414.1 epithelial membrane protein 1 [Homo sapiens]; PNI98432.1 EMP1 isoform 2 [Pan troglodytes]; PNI98434.1 EMP1 isoform 5 [Pan troglodytes]; PNI98436.1 EMP1 isoform 9, partial [Pan troglodytes]	NA
12	13225915	13226540	626	13226334	34.02	20.5564	6.97421	16.2895	PBX2_peak_605	intergenic	EMP1:12:13196722-13219941:+:29505	EMP1(ENSG00000134531)	28;GO:0005575,cellular_component cellular_component;GO:0005623,cellular_component cell;GO:0005886,cellular_component plasma membrane;GO:0007275,biological_process multicellular organism development;GO:0008150,biological_process biological_process;GO:0008219,biological_process cell death;GO:0008283,biological_process cell proliferation;GO:0008544,biological_process epidermis development;GO:0009888…	NA	NA	BAG61373.1 unnamed protein product [Homo sapiens]; NP_001414.1 epithelial membrane protein 1 [Homo sapiens]; PNI98432.1 EMP1 isoform 2 [Pan troglodytes]; PNI98434.1 EMP1 isoform 5 [Pan troglodytes]; PNI98436.1 EMP1 isoform 9, partial [Pan troglodytes]	NA
12	13227200	13228026	827	13227362	30.36	19.9858	7.64826	15.736	PBX2_peak_606	intergenic	EMP1:12:13196722-13219941:+:30890	EMP1(ENSG00000134531)	28;GO:0005575,cellular_component cellular_component;GO:0005623,cellular_component cell;GO:0005886,cellular_component plasma membrane;GO:0007275,biological_process multicellular organism development;GO:0008150,biological_process biological_process;GO:0008219,biological_process cell death;GO:0008283,biological_process cell proliferation;GO:0008544,biological_process epidermis development;GO:0009888…	NA	NA	BAG61373.1 unnamed protein product [Homo sapiens]; NP_001414.1 epithelial membrane protein 1 [Homo sapiens]; PNI98432.1 EMP1 isoform 2 [Pan troglodytes]; PNI98434.1 EMP1 isoform 5 [Pan troglodytes]; PNI98436.1 EMP1 isoform 9, partial [Pan troglodytes]	NA
12	13229249	13229821	573	13229662	20.59	14.6451	7.44624	10.5737	PBX2_peak_607	intergenic	EMP1:12:13196722-13219941:+:32812	EMP1(ENSG00000134531)	28;GO:0005575,cellular_component cellular_component;GO:0005623,cellular_component cell;GO:0005886,cellular_component plasma membrane;GO:0007275,biological_process multicellular organism development;GO:0008150,biological_process biological_process;GO:0008219,biological_process cell death;GO:0008283,biological_process cell proliferation;GO:0008544,biological_process epidermis development;GO:0009888…	NA	NA	BAG61373.1 unnamed protein product [Homo sapiens]; NP_001414.1 epithelial membrane protein 1 [Homo sapiens]; PNI98432.1 EMP1 isoform 2 [Pan troglodytes]; PNI98434.1 EMP1 isoform 5 [Pan troglodytes]; PNI98436.1 EMP1 isoform 9, partial [Pan troglodytes]	NA
12	14240200	14240549	350	14240398	13.35	11.3449	7.17315	7.41247	PBX2_peak_608	intergenic	MRPS18CP4:12:14237090-14237321:+:3284	MRPS18CP4(ENSG00000255763)	NA	NA	NA	NA	NA
12	15882146	15882300	155	15882167	11.69	4.14638	3.17223	0.74823	PBX2_peak_609	EPS8:five_prime_UTR;STRAP:Promoter;EPS8:exon	EPS8:12:15620133-15882329:-:106	EPS8(ENSG00000151491)	259;GO:0000278,biological_process mitotic cell cycle;GO:0000280,biological_process nuclear division;GO:0001726,cellular_component ruffle;GO:0002009,biological_process morphogenesis of an epithelium;GO:0002119,biological_process nematode larval development;GO:0002164,biological_process larval development;GO:0002376,biological_process immune system process;GO:0003008,biological_process system proce…	NA	NA	AAH30010.1 Epidermal growth factor receptor pathway substrate 8 [Homo sapiens]; EAW96355.1 epidermal growth factor receptor pathway substrate 8, isoform CRA_b [Homo sapiens]; PNI98349.1 EPS8 isoform 4 [Pan troglodytes]; XP_011518907.1 epidermal growth factor receptor kinase substrate 8 isoform X1 [Homo sapiens]; XP_015006595.1 PREDICTED: epidermal growth factor receptor kinase substrate 8 isoform…	NA
12	27244046	27244225	180	27244057	4.62	3.54473	3.60805	0.24085	PBX2_peak_610	intergenic	STK38L:12:27243967-27325959:+:168	STK38L(ENSG00000211455)	181;GO:0000166,molecular_function nucleotide binding;GO:0000287,molecular_function magnesium ion binding;GO:0000902,biological_process cell morphogenesis;GO:0000904,biological_process cell morphogenesis involved in differentiation;GO:0002009,biological_process morphogenesis of an epithelium;GO:0002165,biological_process instar larval or pupal development;GO:0003674,molecular_function molecular_fu…	NA	NA	AAQ02530.1 serine/threonine kinase 38 like, partial [synthetic construct]; PNI29525.1 STK38L isoform 4 [Pan troglodytes]; PNI29526.1 STK38L isoform 6, partial [Pan troglodytes]; PNI29528.1 STK38L isoform 8 [Pan troglodytes]; PNI29529.1 STK38L isoform 9 [Pan troglodytes]; XP_003771447.1 serine/threonine-protein kinase 38-like [Sarcophilus harrisii]; XP_005253399.1 serine/threonine-protein kinase 3…	NA
12	27523450	27524340	891	27524225	37.25	7.86097	2.73197	4.12636	PBX2_peak_611	PPFIBP1:five_prime_UTR;PPFIBP1:exon	PPFIBP1:12:27523430-27695564:+:464	PPFIBP1(ENSG00000110841)	72;GO:0000003,biological_process reproduction;GO:0000902,biological_process cell morphogenesis;GO:0000904,biological_process cell morphogenesis involved in differentiation;GO:0003674,molecular_function molecular_function;GO:0005198,molecular_function structural molecule activity;GO:0005488,molecular_function binding;GO:0005515,molecular_function protein binding;GO:0005575,cellular_component cellu…	NA	NA	BAG57559.1 unnamed protein product, partial [Homo sapiens]; CAB77544.1 putative Liprin related protein, partial [Homo sapiens]; NP_001185845.1 liprin-beta-1 isoform 4 [Homo sapiens]; NP_003613.3 liprin-beta-1 isoform 1 [Homo sapiens]; PNI29501.1 PPFIBP1 isoform 4, partial [Pan troglodytes]; PNI29509.1 PPFIBP1 isoform 16, partial [Pan troglodytes]; PNJ67218.1 PPFIBP1 isoform 3 [Pongo abelii]; PNJ6…	NA
12	31589890	31590067	178	31589925	4.71	3.75357	3.80021	0.41856	PBX2_peak_612	DENND5B-AS1:exon;DENND5B:intron	DENND5B-AS1:12:31589922-31615666:+:56	DENND5B-AS1(ENSG00000255867)	NA	NA	NA	NA	NA
12	32253825	32254000	176	32253954	4.97	3.79828	4.00406	0.43609	PBX2_peak_613	BICD1:intron	ENSG00000258134:12:32227409-32228154:-:-25758	ENSG00000258134(ENSG00000258134)	NA	NA	NA	NA	NA
12	38998055	38998293	239	38998184	5.15	4.89021	4.12103	1.4031	PBX2_peak_614	ENSG00000257586:Promoter	ENSG00000257586:12:38994802-38996882:-:-1291	ENSG00000257586(ENSG00000257586)	NA	NA	NA	NA	NA
12	38999002	38999455	454	38999266	10.73	11.1895	7.86402	7.26627	PBX2_peak_615	intergenic	ENSG00000257586:12:38994802-38996882:-:-2346	ENSG00000257586(ENSG00000257586)	NA	NA	NA	NA	NA
12	40480763	40481230	468	40480973	6.02	6.04775	4.70587	2.44738	PBX2_peak_616	MUC19:exon	ENSG00000258167:12:40395852-40443847:-:-37149	ENSG00000258167(ENSG00000258167)	NA	NA	NA	NA	NA
12	40481571	40486586	5016	40484643	12.56	14.0022	9.0922	9.95527	PBX2_peak_617	MUC19:exon	ENSG00000258167:12:40395852-40443847:-:-40231	ENSG00000258167(ENSG00000258167)	NA	NA	NA	NA	NA
12	40486755	40487333	579	40487153	19.71	18.7993	10.3571	14.5829	PBX2_peak_618	MUC19:exon	ENSG00000258167:12:40395852-40443847:-:-43196	ENSG00000258167(ENSG00000258167)	NA	NA	NA	NA	NA
12	40487562	40488344	783	40488221	10.47	11.1895	7.68857	7.26627	PBX2_peak_619	MUC19:exon	ENSG00000258167:12:40395852-40443847:-:-44105	ENSG00000258167(ENSG00000258167)	NA	NA	NA	NA	NA
12	40488537	40490030	1494	40489335	13.08	15.4578	9.4431	11.353	PBX2_peak_620	MUC19:exon	ENSG00000258167:12:40395852-40443847:-:-45436	ENSG00000258167(ENSG00000258167)	NA	NA	NA	NA	NA
12	40490313	40491319	1007	40490777	13.78	15.4578	9.91098	11.353	PBX2_peak_621	MUC19:exon	ENSG00000258167:12:40395852-40443847:-:-46968	ENSG00000258167(ENSG00000258167)	NA	NA	NA	NA	NA
12	46124255	46124413	159	46124366	6.02	4.21832	3.60039	0.81155	PBX2_peak_622	intergenic	ENSG00000274591:12:46239105-46239473:-:115139	ENSG00000274591(ENSG00000274591)	NA	NA	NA	NA	NA
12	46124633	46124867	235	46124864	9.25	4.16878	3.31123	0.76635	PBX2_peak_623	intergenic	ENSG00000274591:12:46239105-46239473:-:114723	ENSG00000274591(ENSG00000274591)	NA	NA	NA	NA	NA
12	46133994	46134523	530	46134279	6.98	5.68455	5.11925	2.12232	PBX2_peak_624	intergenic	ENSG00000274591:12:46239105-46239473:-:105215	ENSG00000274591(ENSG00000274591)	NA	NA	NA	NA	NA
12	46154198	46154898	701	46154436	23.03	11.0053	4.80578	7.09175	PBX2_peak_625	intergenic	ENSG00000274591:12:46239105-46239473:-:84925	ENSG00000274591(ENSG00000274591)	NA	NA	NA	NA	NA
12	46160131	46160313	183	46160202	13.87	6.6414	4.40751	2.99672	PBX2_peak_626	intergenic	ENSG00000274591:12:46239105-46239473:-:79251	ENSG00000274591(ENSG00000274591)	NA	NA	NA	NA	NA
12	46160587	46161798	1212	46160751	37.77	9.78053	3.23091	5.93092	PBX2_peak_627	intergenic	ENSG00000274591:12:46239105-46239473:-:78281	ENSG00000274591(ENSG00000274591)	NA	NA	NA	NA	NA
12	46430394	46430868	475	46430508	15.96	8.14097	4.94617	4.38679	PBX2_peak_628	ENSG00000257261:intron	ENSG00000278896:12:46404643-46407166:+:25987	ENSG00000278896(ENSG00000278896)	NA	NA	NA	NA	NA
12	46431546	46432454	909	46431998	52.34	17.5373	4.10296	13.3634	PBX2_peak_629	ENSG00000257261:intron	ENSG00000278896:12:46404643-46407166:+:27356	ENSG00000278896(ENSG00000278896)	NA	NA	NA	NA	NA
12	46442267	46444720	2454	46443245	35.76	14.1302	4.60622	10.0797	PBX2_peak_630	ENSG00000257261:intron	ENSG00000278896:12:46404643-46407166:+:38850	ENSG00000278896(ENSG00000278896)	NA	NA	NA	NA	NA
12	46445304	46445465	162	46445367	10.99	4.59506	3.67597	1.14788	PBX2_peak_631	ENSG00000257261:intron	ENSG00000278896:12:46404643-46407166:+:40741	ENSG00000278896(ENSG00000278896)	NA	NA	NA	NA	NA
12	46445785	46446228	444	46445979	15.35	6.9063	4.08815	3.24204	PBX2_peak_632	ENSG00000257261:intron	ENSG00000278896:12:46404643-46407166:+:41363	ENSG00000278896(ENSG00000278896)	NA	NA	NA	NA	NA
12	46446569	46446975	407	46446821	41.78	21.0061	6.11193	16.7267	PBX2_peak_633	ENSG00000257261:intron	ENSG00000278896:12:46404643-46407166:+:42128	ENSG00000278896(ENSG00000278896)	NA	NA	NA	NA	NA
12	46450123	46450574	452	46450572	16.92	3.01855	2.24035	0	PBX2_peak_634	ENSG00000257261:intron	ENSG00000278896:12:46404643-46407166:+:45705	ENSG00000278896(ENSG00000278896)	NA	NA	NA	NA	NA
12	46452355	46452535	181	46452486	17.01	3.44155	2.25125	0.1612	PBX2_peak_635	ENSG00000257261:intron	ENSG00000278896:12:46404643-46407166:+:47801	ENSG00000278896(ENSG00000278896)	NA	NA	NA	NA	NA
12	46453141	46453662	522	46453529	15.44	7.32023	4.33471	3.62062	PBX2_peak_636	ENSG00000257261:intron	ENSG00000278896:12:46404643-46407166:+:48758	ENSG00000278896(ENSG00000278896)	NA	NA	NA	NA	NA
12	46454979	46456861	1883	46456011	57.14	35.7977	8.30516	31.1667	PBX2_peak_637	ENSG00000257261:intron	ENSG00000278896:12:46404643-46407166:+:51276	ENSG00000278896(ENSG00000278896)	NA	NA	NA	NA	NA
12	46461061	46461211	151	46461068	18.32	4.75456	2.75978	1.28759	PBX2_peak_638	ENSG00000257261:intron	ENSG00000278896:12:46404643-46407166:+:56492	ENSG00000278896(ENSG00000278896)	NA	NA	NA	NA	NA
12	46461469	46462437	969	46462094	33.93	19.6848	6.98655	15.4419	PBX2_peak_639	ENSG00000257261:intron	ENSG00000278896:12:46404643-46407166:+:57309	ENSG00000278896(ENSG00000278896)	NA	NA	NA	NA	NA
12	46468174	46468426	253	46468174	36.2	3.37377	1.77146	0.09868	PBX2_peak_640	ENSG00000257261:intron	ENSG00000278896:12:46404643-46407166:+:63656	ENSG00000278896(ENSG00000278896)	NA	NA	NA	NA	NA
12	46471012	46471738	727	46471212	31.32	5.20724	2.30827	1.68865	PBX2_peak_641	ENSG00000257261:intron	ENSG00000272369:12:46537501-46652550:+:-66126	ENSG00000272369(ENSG00000272369)	NA	NA	NA	NA	NA
12	46472294	46472539	246	46472402	13.96	5.39741	3.6986	1.86111	PBX2_peak_642	ENSG00000257261:intron	ENSG00000272369:12:46537501-46652550:+:-65085	ENSG00000272369(ENSG00000272369)	NA	NA	NA	NA	NA
12	46473712	46474147	436	46473971	34.54	7.28108	2.73411	3.58578	PBX2_peak_643	ENSG00000257261:intron	ENSG00000272369:12:46537501-46652550:+:-63572	ENSG00000272369(ENSG00000272369)	NA	NA	NA	NA	NA
12	46474522	46474672	151	46474630	11.43	5.96616	4.20574	2.37758	PBX2_peak_644	ENSG00000257261:intron	ENSG00000272369:12:46537501-46652550:+:-62904	ENSG00000272369(ENSG00000272369)	NA	NA	NA	NA	NA
12	46493128	46494204	1077	46493650	41.78	18.6168	5.34794	14.4069	PBX2_peak_645	ENSG00000257261:intron	ENSG00000272369:12:46537501-46652550:+:-43835	ENSG00000272369(ENSG00000272369)	NA	NA	NA	NA	NA
12	46562739	46562881	143	46562742	11.51	3.03847	2.50289	0	PBX2_peak_646	ENSG00000257261:intron;ENSG00000272369:intron	ENSG00000272369:12:46537501-46652550:+:25308	ENSG00000272369(ENSG00000272369)	NA	NA	NA	NA	NA
12	46572875	46573402	528	46573199	7.24	7.26238	5.52465	3.56783	PBX2_peak_647	ENSG00000257261:intron;ENSG00000272369:intron	OR7A19P:12:46592572-46593305:+:-19434	OR7A19P(ENSG00000272963)	NA	NA	NA	NA	NA
12	46663437	46663593	157	46663495	6.8	5.68455	5.00731	2.12232	PBX2_peak_648	ENSG00000257261:intron	MARK3P1:12:46682070-46682713:-:19198	MARK3P1(ENSG00000271642)	NA	NA	NA	NA	NA
12	46964159	46964359	201	46964237	6.54	4.14066	3.81423	0.74499	PBX2_peak_649	intergenic	ENSG00000274723:12:46970503-46972155:+:-6244	ENSG00000274723(ENSG00000274723)	NA	NA	NA	NA	NA
12	48682280	48682552	273	48682335	39.6	6.48464	2.3884	2.85434	PBX2_peak_650	KANSL2:Promoter	KANSL2:12:48653210-48682238:-:-177	KANSL2(ENSG00000139620)	71;GO:0000123,cellular_component histone acetyltransferase complex;GO:0005575,cellular_component cellular_component;GO:0005622,cellular_component intracellular;GO:0005623,cellular_component cell;GO:0005634,cellular_component nucleus;GO:0005654,cellular_component nucleoplasm;GO:0005737,cellular_component cytoplasm;GO:0005829,cellular_component cytosol;GO:0005856,cellular_component cytoskeleton;GO:…	KRAB; KRAB domain-containing zinc finger protein; K09228	map05168	CAD39126.1 hypothetical protein [Homo sapiens]; EAW57991.1 chromosome 12 open reading frame 41, isoform CRA_a [Homo sapiens]; EAW57992.1 chromosome 12 open reading frame 41, isoform CRA_b [Homo sapiens]; NP_060292.3 KAT8 regulatory NSL complex subunit 2 [Homo sapiens]; PNI49434.1 KANSL2 isoform 1, partial [Pan troglodytes]; PNI49437.1 KANSL2 isoform 5 [Pan troglodytes]; PNI49440.1 KANSL2 isoform …	NA
12	49110649	49110988	340	49110902	28.87	6.11664	2.71576	2.51152	PBX2_peak_651	LMBR1L:Promoter	LMBR1L:12:49097135-49110900:-:82	LMBR1L(ENSG00000139636)	64;GO:0003674,molecular_function molecular_function;GO:0004888,molecular_function transmembrane signaling receptor activity;GO:0005575,cellular_component cellular_component;GO:0005623,cellular_component cell;GO:0005886,cellular_component plasma membrane;GO:0005887,cellular_component integral component of plasma membrane;GO:0006355,biological_process regulation of transcription, DNA-templated;GO:0…	NA	NA	AAH08337.1 LMBR1L protein [Homo sapiens]; NP_001287680.1 protein LMBR1L isoform 3 [Homo sapiens]; NP_001339090.1 protein LMBR1L isoform 4 [Homo sapiens]; NP_001339091.1 protein LMBR1L isoform 5 [Homo sapiens]; NP_060583.2 protein LMBR1L isoform 1 [Homo sapiens]; PNI49351.1 LMBR1L isoform 6 [Pan troglodytes]; PNI49353.1 LMBR1L isoform 9 [Pan troglodytes]; PNI49354.1 LMBR1L isoform 10 [Pan troglody…	NA
12	49121136	49121322	187	49121169	6.8	3.36959	3.37466	0.09477	PBX2_peak_652	intergenic	ENSG00000258017:12:49127781-49188484:+:-6552	ENSG00000258017(ENSG00000258017)	NA	NA	NA	NA	NA
12	49706767	49707161	395	49706948	8.72	5.00656	4.20452	1.50701	PBX2_peak_653	FMNL3:intron;TMBIM6:Promoter	TMBIM6:12:49707724-49764934:+:-760	TMBIM6(ENSG00000139644)	278;GO:0000003,biological_process reproduction;GO:0000122,biological_process negative regulation of transcription by RNA polymerase II;GO:0001101,biological_process response to acid chemical;GO:0002165,biological_process instar larval or pupal development;GO:0002637,biological_process regulation of immunoglobulin production;GO:0002638,biological_process negative regulation of immunoglobulin produ…	TMBIM6, BI1, TEGT; Bax inhibitor 1; K21889	map05130	AAH36203.2 TMBIM6 protein, partial [Homo sapiens]; EAW58090.1 testis enhanced gene transcript (BAX inhibitor 1), isoform CRA_b, partial [Homo sapiens]; NP_001092046.1 bax inhibitor 1 isoform 2 [Homo sapiens]; NP_001233339.1 bax inhibitor 1 [Pan troglodytes]; PNI33360.1 TMBIM6 isoform 13 [Pan troglodytes]	NA
12	49707319	49708267	949	49707644	47.1	19.1112	4.81046	14.8873	PBX2_peak_654	ENSG00000257570:Promoter;TMBIM6:Promoter	TMBIM6:12:49707724-49764934:+:68	TMBIM6(ENSG00000139644)	278;GO:0000003,biological_process reproduction;GO:0000122,biological_process negative regulation of transcription by RNA polymerase II;GO:0001101,biological_process response to acid chemical;GO:0002165,biological_process instar larval or pupal development;GO:0002637,biological_process regulation of immunoglobulin production;GO:0002638,biological_process negative regulation of immunoglobulin produ…	TMBIM6, BI1, TEGT; Bax inhibitor 1; K21889	map05130	AAH36203.2 TMBIM6 protein, partial [Homo sapiens]; EAW58090.1 testis enhanced gene transcript (BAX inhibitor 1), isoform CRA_b, partial [Homo sapiens]; NP_001092046.1 bax inhibitor 1 isoform 2 [Homo sapiens]; NP_001233339.1 bax inhibitor 1 [Pan troglodytes]; PNI33360.1 TMBIM6 isoform 13 [Pan troglodytes]	NA
12	49741309	49741492	184	49741397	47.63	8.46206	2.55937	4.68827	PBX2_peak_655	TMBIM6:intron	LSM6P2:12:49770959-49771136:+:-29559	LSM6P2(ENSG00000257730)	NA	NA	NA	NA	NA
12	49842545	49843027	483	49842963	27.48	7.53378	3.16419	3.81964	PBX2_peak_656	BCDIN3D:exon	BCDIN3D:12:49836042-49843106:-:320	BCDIN3D(ENSG00000186666)	83;GO:0001510,biological_process RNA methylation;GO:0003674,molecular_function molecular_function;GO:0003824,molecular_function catalytic activity;GO:0005575,cellular_component cellular_component;GO:0005622,cellular_component intracellular;GO:0005623,cellular_component cell;GO:0005634,cellular_component nucleus;GO:0005737,cellular_component cytoplasm;GO:0005829,cellular_component cytosol;GO:00061…	NA	NA	NP_859059.1 pre-miRNA 5'-monophosphate methyltransferase [Homo sapiens]	NA
12	50283669	50283895	227	50283711	6.19	5.68455	4.61552	2.12232	PBX2_peak_657	LIMA1:Promoter	LIMA1:12:50175787-50283546:-:-235	LIMA1(ENSG00000050405)	88;GO:0001725,cellular_component stress fiber;GO:0003674,molecular_function molecular_function;GO:0003779,molecular_function actin binding;GO:0003785,molecular_function actin monomer binding;GO:0005488,molecular_function binding;GO:0005515,molecular_function protein binding;GO:0005575,cellular_component cellular_component;GO:0005622,cellular_component intracellular;GO:0005623,cellular_component c…	NA	NA	AAH01247.2 LIMA1 protein, partial [Homo sapiens]; BAD92749.1 epithelial protein lost in neoplasm beta variant, partial [Homo sapiens]; BAD96691.1 epithelial protein lost in neoplasm beta variant, partial [Homo sapiens]; EAW58136.1 LIM domain and actin binding 1, isoform CRA_c [Homo sapiens]; NP_057441.1 LIM domain and actin-binding protein 1 isoform 2 [Homo sapiens]; PNI33266.1 LIMA1 isoform 4 [P…	NA
12	51172926	51173168	243	51173026	34.28	7.28108	2.71397	3.58578	PBX2_peak_658	TFCP2:five_prime_UTR;TFCP2:exon	TFCP2:12:51093655-51173135:-:88	TFCP2(ENSG00000135457)	117;GO:0000976,molecular_function transcription regulatory region sequence-specific DNA binding;GO:0000977,molecular_function RNA polymerase II regulatory region sequence-specific DNA binding;GO:0000978,molecular_function RNA polymerase II proximal promoter sequence-specific DNA binding;GO:0000981,molecular_function DNA-binding transcription factor activity, RNA polymerase II-specific;GO:0000982,…	NA	NA	NP_005644.2 alpha-globin transcription factor CP2 isoform 1 [Homo sapiens]; XP_008001446.1 PREDICTED: alpha-globin transcription factor CP2 isoform X5 [Chlorocebus sabaeus]; XP_008001447.1 PREDICTED: alpha-globin transcription factor CP2 isoform X6 [Chlorocebus sabaeus]	CP2
12	51238790	51239241	452	51239141	21.11	6.40804	3.15855	2.78419	PBX2_peak_659	DAZAP2:intron	DAZAP2:12:51238723-51271362:+:292	DAZAP2(ENSG00000183283)	87;GO:0001932,biological_process regulation of protein phosphorylation;GO:0001934,biological_process positive regulation of protein phosphorylation;GO:0003674,molecular_function molecular_function;GO:0005102,molecular_function signaling receptor binding;GO:0005488,molecular_function binding;GO:0005515,molecular_function protein binding;GO:0005575,cellular_component cellular_component;GO:0005622,c…	NA	NA	NP_001127124.1 DAZ-associated protein 2 [Pongo abelii]; NP_001129736.1 DAZ-associated protein 2 isoform b [Homo sapiens]; NP_001129738.1 DAZ-associated protein 2 isoform c [Homo sapiens]; NP_001129739.1 DAZ-associated protein 2 isoform d [Homo sapiens]; NP_001129740.1 DAZ-associated protein 2 isoform e [Homo sapiens]; NP_001129741.1 DAZ-associated protein 2 isoform f [Homo sapiens]; NP_055579.1 D…	NA
12	53079207	53079507	301	53079419	30.18	13.6735	4.94482	9.64096	PBX2_peak_660	SPRYD3:Promoter	SPRYD3:12:53064315-53079404:-:47	SPRYD3(ENSG00000167778)	NA	NA	NA	BAC11144.1 unnamed protein product [Homo sapiens]; BAH11669.1 unnamed protein product [Homo sapiens]; NP_116229.1 SPRY domain-containing protein 3 [Homo sapiens]; PNI32998.1 SPRYD3 isoform 5 [Pan troglodytes]	NA
12	53369243	53369513	271	53369383	11.51	4.14638	3.12861	0.74823	PBX2_peak_661	intergenic	SP1:12:53380175-53416446:+:-10797	SP1(ENSG00000185591)	303;GO:0000003,biological_process reproduction;GO:0000228,cellular_component nuclear chromosome;GO:0000785,cellular_component chromatin;GO:0000790,cellular_component nuclear chromatin;GO:0000976,molecular_function transcription regulatory region sequence-specific DNA binding;GO:0000977,molecular_function RNA polymerase II regulatory region sequence-specific DNA binding;GO:0000978,molecular_functi…	SP1; transcription factor Sp1; K04684	map01522,map04137,map04350,map04915,map04927,map04928,map04934,map05016,map05017,map05163,map05200,map05202,map05224,map05231	NP_001238754.1 transcription factor Sp1 isoform c [Homo sapiens]; NP_003100.1 transcription factor Sp1 isoform b [Homo sapiens]; NP_612482.2 transcription factor Sp1 isoform a [Homo sapiens]	zf-C2H2
12	53370441	53371726	1286	53371359	54.87	24.4532	5.58681	20.0825	PBX2_peak_662	intergenic	SP1:12:53380175-53416446:+:-9092	SP1(ENSG00000185591)	303;GO:0000003,biological_process reproduction;GO:0000228,cellular_component nuclear chromosome;GO:0000785,cellular_component chromatin;GO:0000790,cellular_component nuclear chromatin;GO:0000976,molecular_function transcription regulatory region sequence-specific DNA binding;GO:0000977,molecular_function RNA polymerase II regulatory region sequence-specific DNA binding;GO:0000978,molecular_functi…	SP1; transcription factor Sp1; K04684	map01522,map04137,map04350,map04915,map04927,map04928,map04934,map05016,map05017,map05163,map05200,map05202,map05224,map05231	NP_001238754.1 transcription factor Sp1 isoform c [Homo sapiens]; NP_003100.1 transcription factor Sp1 isoform b [Homo sapiens]; NP_612482.2 transcription factor Sp1 isoform a [Homo sapiens]	zf-C2H2
12	53379298	53380920	1623	53379874	351.1	149.568	5.96786	143.664	PBX2_peak_663	SP1:Promoter	SP1:12:53380175-53416446:+:-66	SP1(ENSG00000185591)	303;GO:0000003,biological_process reproduction;GO:0000228,cellular_component nuclear chromosome;GO:0000785,cellular_component chromatin;GO:0000790,cellular_component nuclear chromatin;GO:0000976,molecular_function transcription regulatory region sequence-specific DNA binding;GO:0000977,molecular_function RNA polymerase II regulatory region sequence-specific DNA binding;GO:0000978,molecular_functi…	SP1; transcription factor Sp1; K04684	map01522,map04137,map04350,map04915,map04927,map04928,map04934,map05016,map05017,map05163,map05200,map05202,map05224,map05231	NP_001238754.1 transcription factor Sp1 isoform c [Homo sapiens]; NP_003100.1 transcription factor Sp1 isoform b [Homo sapiens]; NP_612482.2 transcription factor Sp1 isoform a [Homo sapiens]	zf-C2H2
12	53441343	53441746	404	53441632	89.93	12.2622	2.33166	8.28994	PBX2_peak_664	ENSG00000257379:Promoter;PRR13:Promoter	PRR13:12:53441677-53446645:+:-133	PRR13(ENSG00000205352)	21;GO:0005575,cellular_component cellular_component;GO:0005622,cellular_component intracellular;GO:0005623,cellular_component cell;GO:0005634,cellular_component nucleus;GO:0005654,cellular_component nucleoplasm;GO:0005737,cellular_component cytoplasm;GO:0005829,cellular_component cytosol;GO:0031974,cellular_component membrane-enclosed lumen;GO:0031981,cellular_component nuclear lumen;GO:0043226,c…	NA	NA	EAW56927.1 hCG40414 [Homo sapiens]; NP_001005354.1 proline-rich protein 13 isoform 2 [Homo sapiens]; PNI32911.1 PRR13 isoform 3 [Pan troglodytes]; PNI32914.1 PRR13 isoform 6 [Pan troglodytes]; PNI32916.1 PRR13 isoform 8 [Pan troglodytes]; PNI32918.1 PRR13 isoform 10 [Pan troglodytes]; PNI32919.1 PRR13 isoform 11, partial [Pan troglodytes]	NA
12	53696331	53696572	242	53696479	10.21	5.08049	3.73533	1.57157	PBX2_peak_665	intergenic	ATP5MC2:12:53632725-53677408:-:-19043	ATP5MC2(ENSG00000135390)	155;GO:0000276,cellular_component mitochondrial proton-transporting ATP synthase complex, coupling factor F(o);GO:0003674,molecular_function molecular_function;GO:0003824,molecular_function catalytic activity;GO:0005215,molecular_function transporter activity;GO:0005575,cellular_component cellular_component;GO:0005622,cellular_component intracellular;GO:0005623,cellular_component cell;GO:0005737,…	ATPeF0C, ATP5G, ATP9; F-type H+-transporting ATPase subunit c; K02128	map00190,map04714,map05010,map05012,map05014,map05016,map05020	NP_001002031.1 ATP synthase F(0) complex subunit C2, mitochondrial isoform a precursor [Homo sapiens]; XP_509102.2 ATP synthase F(0) complex subunit C2, mitochondrial isoform X1 [Pan troglodytes]	TF_bZIP
12	53985408	53985926	519	53985609	14.83	4.70046	3.16584	1.24011	PBX2_peak_666	HOXC-AS3:Promoter;HOXC10:exon;ENSG00000273049:Promoter	HOXC-AS3:12:53981508-53985519:-:-147	HOXC-AS3(ENSG00000251151)	NA	NA	NA	NA	NA
12	53994890	53995034	145	53994955	15.61	4.87722	3.10983	1.3992	PBX2_peak_667	HOXC6:intron;HOXC-AS2:exon;ENSG00000273049:intron;HOXC9:exon	HOXC9:12:53994894-54003337:+:67	HOXC9(ENSG00000180806)	245;GO:0000003,biological_process reproduction;GO:0000976,molecular_function transcription regulatory region sequence-specific DNA binding;GO:0000977,molecular_function RNA polymerase II regulatory region sequence-specific DNA binding;GO:0000980,molecular_function RNA polymerase II distal enhancer sequence-specific DNA binding;GO:0000981,molecular_function DNA-binding transcription factor activit…	HOXA11; homeobox protein Hox-A11; K21951	map05202	NP_008828.1 homeobox protein Hox-C9 [Homo sapiens]	Homeobox
12	53995363	53995845	483	53995498	20.41	7.92151	3.92577	4.18445	PBX2_peak_668	HOXC6:intron;HOXC-AS2:exon;HOXC9:intron;ENSG00000273049:intron	HOXC9:12:53994894-54003337:+:709	HOXC9(ENSG00000180806)	245;GO:0000003,biological_process reproduction;GO:0000976,molecular_function transcription regulatory region sequence-specific DNA binding;GO:0000977,molecular_function RNA polymerase II regulatory region sequence-specific DNA binding;GO:0000980,molecular_function RNA polymerase II distal enhancer sequence-specific DNA binding;GO:0000981,molecular_function DNA-binding transcription factor activit…	HOXA11; homeobox protein Hox-A11; K21951	map05202	NP_008828.1 homeobox protein Hox-C9 [Homo sapiens]	Homeobox
12	53997102	53998832	1731	53997909	60.8	29.3374	6.17998	24.8473	PBX2_peak_669	HOXC6:intron;HOXC-AS2:Promoter;HOXC9:intron;ENSG00000273049:intron	HOXC-AS2:12:53993809-53996785:-:-1181	HOXC-AS2(ENSG00000250133)	NA	NA	NA	NA	NA
12	53999319	53999971	653	53999451	23.2	10.2355	4.50678	6.36102	PBX2_peak_670	HOXC6:intron;HOXC-AS1:intron;HOXC9:intron;ENSG00000273049:intron	HOXC-AS1:12:53999021-54000010:-:365	HOXC-AS1(ENSG00000250451)	NA	NA	NA	NA	NA
12	54001282	54001821	540	54001818	20.59	4.02702	2.39849	0.64684	PBX2_peak_671	HOXC6:intron;HOXC-AS1:Promoter;HOXC9:intron;ENSG00000273049:intron	HOXC-AS1:12:53999021-54000010:-:-1541	HOXC-AS1(ENSG00000250451)	NA	NA	NA	NA	NA
12	54010137	54010392	256	54010255	17.18	5.20346	3.0034	1.6852	PBX2_peak_672	HOXC6:intron;HOXC8:intron;ENSG00000273049:intron	HOXC8:12:54008984-54012769:+:1280	HOXC8(ENSG00000037965)	105;GO:0000122,biological_process negative regulation of transcription by RNA polymerase II;GO:0000981,molecular_function DNA-binding transcription factor activity, RNA polymerase II-specific;GO:0001501,biological_process skeletal system development;GO:0003002,biological_process regionalization;GO:0003674,molecular_function molecular_function;GO:0003676,molecular_function nucleic acid binding;GO:…	NA	NA	NP_073149.1 homeobox protein Hox-C8 [Homo sapiens]	Homeobox
12	54013234	54013622	389	54013248	26.17	6.59903	2.89718	2.95844	PBX2_peak_673	HOXC6:intron;ENSG00000273049:intron	HOXC4:12:54016930-54056030:+:-3502	HOXC4(ENSG00000198353)	148;GO:0000976,molecular_function transcription regulatory region sequence-specific DNA binding;GO:0000977,molecular_function RNA polymerase II regulatory region sequence-specific DNA binding;GO:0000980,molecular_function RNA polymerase II distal enhancer sequence-specific DNA binding;GO:0000981,molecular_function DNA-binding transcription factor activity, RNA polymerase II-specific;GO:0001012,mo…	NA	NA	NP_055435.2 homeobox protein Hox-C4 [Homo sapiens]	Homeobox
12	54024516	54024795	280	54024543	10.21	3.6169	2.84978	0.30499	PBX2_peak_674	HOXC6:intron;HOXC4:intron;ENSG00000273046:intron;ENSG00000273049:intron	ENSG00000260597:12:54019909-54022589:+:4746	ENSG00000260597(ENSG00000260597)	NA	NA	NA	NA	NA
12	54214963	54215276	314	54215022	21.46	8.35904	4.00491	4.59567	PBX2_peak_675	intergenic	MIR3198-2:12:54231396-54231476:-:16357	MIR3198-2(ENSG00000283803)	NA	NA	NA	NA	NA
12	54215766	54217214	1449	54216830	41.96	18.6168	5.36975	14.4069	PBX2_peak_676	intergenic	MIR3198-2:12:54231396-54231476:-:14986	MIR3198-2(ENSG00000283803)	NA	NA	NA	NA	NA
12	54220178	54220462	285	54220279	28.61	12.7133	4.91342	8.71859	PBX2_peak_677	intergenic	MIR3198-2:12:54231396-54231476:-:11156	MIR3198-2(ENSG00000283803)	NA	NA	NA	NA	NA
12	54259233	54259873	641	54259442	40.65	19.1249	5.61088	14.9004	PBX2_peak_678	CBX5:intron	SCAT2:12:54262614-54279063:+:-3061	SCAT2(ENSG00000257596)	NA	NA	NA	NA	NA
12	54261272	54261452	181	54261348	20.59	5.83254	3.08197	2.26256	PBX2_peak_679	CBX5:intron;SCAT2:Promoter	SCAT2:12:54262614-54279063:+:-1252	SCAT2(ENSG00000257596)	NA	NA	NA	NA	NA
12	54261987	54263104	1118	54262676	119.33	55.9402	6.33324	50.9701	PBX2_peak_680	CBX5:intron;SCAT2:exon	SCAT2:12:54262614-54279063:+:-69	SCAT2(ENSG00000257596)	NA	NA	NA	NA	NA
12	54264061	54264314	254	54264150	21.89	6.40804	3.2707	2.78419	PBX2_peak_681	CBX5:intron;SCAT2:intron	SCAT2:12:54262614-54279063:+:1573	SCAT2(ENSG00000257596)	NA	NA	NA	NA	NA
12	54264892	54266093	1202	54265511	29.92	15.5171	5.95889	11.4113	PBX2_peak_682	CBX5:intron;SCAT2:intron	SCAT2:12:54262614-54279063:+:2878	SCAT2(ENSG00000257596)	NA	NA	NA	NA	NA
12	54267434	54267761	328	54267538	11.34	3.87439	2.93007	0.5078	PBX2_peak_683	CBX5:intron;SCAT2:intron	SCAT2:12:54262614-54279063:+:4983	SCAT2(ENSG00000257596)	NA	NA	NA	NA	NA
12	54279527	54280568	1042	54279912	135.64	30.877	3.25342	26.3523	PBX2_peak_684	ENSG00000258344:intron;CBX5:intron;HNRNPA1:Promoter	CBX5:12:54230941-54280133:-:86	CBX5(ENSG00000094916)	122;GO:0000118,cellular_component histone deacetylase complex;GO:0000122,biological_process negative regulation of transcription by RNA polymerase II;GO:0000228,cellular_component nuclear chromosome;GO:0000775,cellular_component chromosome, centromeric region;GO:0000776,cellular_component kinetochore;GO:0000781,cellular_component chromosome, telomeric region;GO:0000784,cellular_component nuclear …	NA	NA	CAG33699.1 CBX5 [Homo sapiens]; XP_008001696.1 PREDICTED: chromobox protein homolog 5 isoform X1 [Chlorocebus sabaeus]	NA
12	54285959	54286183	225	54286094	14.39	4.37976	2.9194	0.95442	PBX2_peak_685	HNRNPA1:three_prime_UTR;ENSG00000258344:intron;HNRNPA1:exon	HNRNPA1:12:54280192-54287088:+:5878	HNRNPA1(ENSG00000135486)	440;GO:0000003,biological_process reproduction;GO:0000375,biological_process RNA splicing, via transesterification reactions;GO:0000377,biological_process RNA splicing, via transesterification reactions with bulged adenosine as nucleophile;GO:0000380,biological_process alternative mRNA splicing, via spliceosome;GO:0000381,biological_process regulation of alternative mRNA splicing, via spliceosome…	HNRNPA1_3; heterogeneous nuclear ribonucleoprotein A1/A3; K12741; HNRNPA2B1; heterogeneous nuclear ribonucleoprotein A2/B1; K13158; MSI; RNA-binding protein Musashi; K14411	map03015,map03040,map05014	2H4M_C Chain C, Karyopherin Beta2/transportin-m9nls; AAH04945.1 Unknown (protein for IMAGE:3615335), partial [Homo sapiens]; AAH62235.1 Hnrpa1 protein [Rattus norvegicus]; AAP78702.1 hnRNP core protein A1, partial [Equus caballus]; EAW87112.1 hCG1984888, isoform CRA_b [Homo sapiens]; ELK35267.1 Coatomer subunit zeta-1 [Myotis davidii]; ELK35268.1 Heterogeneous nuclear ribonucleoprotein A1 [Myotis…	NA
12	54288799	54289048	250	54288924	19.8	4.8658	2.80229	1.38859	PBX2_peak_686	ENSG00000258344:intron	HNRNPA1:12:54280192-54287088:+:8731	HNRNPA1(ENSG00000135486)	440;GO:0000003,biological_process reproduction;GO:0000375,biological_process RNA splicing, via transesterification reactions;GO:0000377,biological_process RNA splicing, via transesterification reactions with bulged adenosine as nucleophile;GO:0000380,biological_process alternative mRNA splicing, via spliceosome;GO:0000381,biological_process regulation of alternative mRNA splicing, via spliceosome…	HNRNPA1_3; heterogeneous nuclear ribonucleoprotein A1/A3; K12741; HNRNPA2B1; heterogeneous nuclear ribonucleoprotein A2/B1; K13158; MSI; RNA-binding protein Musashi; K14411	map03015,map03040,map05014	2H4M_C Chain C, Karyopherin Beta2/transportin-m9nls; AAH04945.1 Unknown (protein for IMAGE:3615335), partial [Homo sapiens]; AAH62235.1 Hnrpa1 protein [Rattus norvegicus]; AAP78702.1 hnRNP core protein A1, partial [Equus caballus]; EAW87112.1 hCG1984888, isoform CRA_b [Homo sapiens]; ELK35267.1 Coatomer subunit zeta-1 [Myotis davidii]; ELK35268.1 Heterogeneous nuclear ribonucleoprotein A1 [Myotis…	NA
12	54300862	54301187	326	54301082	10.64	6.43492	4.77491	2.8092	PBX2_peak_687	NFE2:Promoter;ENSG00000258344:intron;COPZ1:Promoter	NFE2:12:54292110-54301015:-:-9	NFE2(ENSG00000123405)	171;GO:0000003,biological_process reproduction;GO:0000976,molecular_function transcription regulatory region sequence-specific DNA binding;GO:0000981,molecular_function DNA-binding transcription factor activity, RNA polymerase II-specific;GO:0000987,molecular_function proximal promoter sequence-specific DNA binding;GO:0001067,molecular_function regulatory region nucleic acid binding;GO:0001568,bi…	NFE2L2, NRF2; nuclear factor erythroid 2-related factor 2; K05638	map04141,map05012,map05200,map05225,map05418	NP_006154.1 transcription factor NF-E2 45 kDa subunit [Homo sapiens]; XP_001170837.1 transcription factor NF-E2 45 kDa subunit [Pan troglodytes]	TF_bZIP
12	54324398	54325373	976	54324988	115.76	46.1876	5.30705	41.3664	PBX2_peak_688	COPZ1:intron;ENSG00000258344:intron	RNU6-950P:12:54317780-54317887:-:-6998	RNU6-950P(ENSG00000207381)	NA	NA	NA	NA	NA
12	54352971	54353796	826	54353708	16.49	4.98279	3.04251	1.48748	PBX2_peak_689	ENSG00000258086:Promoter;ENSG00000258137:intron	ENSG00000258137:12:54353660-54497688:+:-277	ENSG00000258137(ENSG00000258137)	NA	NA	NA	NA	NA
12	54355237	54355456	220	54355338	12.21	5.22924	3.54903	1.71012	PBX2_peak_690	ENSG00000258086:intron;ENSG00000258137:intron	ENSG00000258086:12:54353791-54466985:+:1555	ENSG00000258086(ENSG00000258086)	NA	NA	NA	NA	NA
12	54355609	54355814	206	54355680	11.43	4.29733	3.19437	0.88315	PBX2_peak_691	ENSG00000258086:intron;ENSG00000258137:intron	ENSG00000258086:12:54353791-54466985:+:1920	ENSG00000258086(ENSG00000258086)	NA	NA	NA	NA	NA
12	54356236	54361143	4908	54359282	282.63	293.903	25.7843	285.981	PBX2_peak_692	ENSG00000258086:intron;ENSG00000258137:intron	ENSG00000258086:12:54353791-54466985:+:4898	ENSG00000258086(ENSG00000258086)	NA	NA	NA	NA	NA
12	54361506	54361720	215	54361700	9.94	3.15657	2.8646	0	PBX2_peak_693	ENSG00000258086:intron;ENSG00000258137:intron	GPR84:12:54362444-54364487:-:2874	GPR84(ENSG00000139572)	89;GO:0001653,molecular_function peptide receptor activity;GO:0001775,biological_process cell activation;GO:0002252,biological_process immune effector process;GO:0002263,biological_process cell activation involved in immune response;GO:0002274,biological_process myeloid leukocyte activation;GO:0002275,biological_process myeloid cell activation involved in immune response;GO:0002283,biological_pro…	NA	NA	NP_065103.1 G-protein coupled receptor 84 [Homo sapiens]	NA
12	54362663	54363321	659	54363274	14.48	4.70046	3.09606	1.24011	PBX2_peak_694	GPR84:exon;ENSG00000258086:intron;ENSG00000258137:intron	GPR84:12:54362444-54364487:-:1495	GPR84(ENSG00000139572)	89;GO:0001653,molecular_function peptide receptor activity;GO:0001775,biological_process cell activation;GO:0002252,biological_process immune effector process;GO:0002263,biological_process cell activation involved in immune response;GO:0002274,biological_process myeloid leukocyte activation;GO:0002275,biological_process myeloid cell activation involved in immune response;GO:0002283,biological_pro…	NA	NA	NP_065103.1 G-protein coupled receptor 84 [Homo sapiens]	NA
12	54363552	54363953	402	54363722	15.96	5.24519	3.35953	1.72407	PBX2_peak_695	GPR84:exon;ENSG00000258086:intron;ENSG00000258137:intron	GPR84:12:54362444-54364487:-:735	GPR84(ENSG00000139572)	89;GO:0001653,molecular_function peptide receptor activity;GO:0001775,biological_process cell activation;GO:0002252,biological_process immune effector process;GO:0002263,biological_process cell activation involved in immune response;GO:0002274,biological_process myeloid leukocyte activation;GO:0002275,biological_process myeloid cell activation involved in immune response;GO:0002283,biological_pro…	NA	NA	NP_065103.1 G-protein coupled receptor 84 [Homo sapiens]	NA
12	54368653	54368939	287	54368711	23.73	6.9027	3.2696	3.24055	PBX2_peak_696	ENSG00000258086:intron;ENSG00000258137:intron	GPR84:12:54362444-54364487:-:-4308	GPR84(ENSG00000139572)	89;GO:0001653,molecular_function peptide receptor activity;GO:0001775,biological_process cell activation;GO:0002252,biological_process immune effector process;GO:0002263,biological_process cell activation involved in immune response;GO:0002274,biological_process myeloid leukocyte activation;GO:0002275,biological_process myeloid cell activation involved in immune response;GO:0002283,biological_pro…	NA	NA	NP_065103.1 G-protein coupled receptor 84 [Homo sapiens]	NA
12	54370281	54370675	395	54370531	20.85	7.09102	3.64136	3.4108	PBX2_peak_697	ZNF385A:intron;ENSG00000258086:intron;ENSG00000258137:intron	GPR84:12:54362444-54364487:-:-5990	GPR84(ENSG00000139572)	89;GO:0001653,molecular_function peptide receptor activity;GO:0001775,biological_process cell activation;GO:0002252,biological_process immune effector process;GO:0002263,biological_process cell activation involved in immune response;GO:0002274,biological_process myeloid leukocyte activation;GO:0002275,biological_process myeloid cell activation involved in immune response;GO:0002283,biological_pro…	NA	NA	NP_065103.1 G-protein coupled receptor 84 [Homo sapiens]	NA
12	54371347	54371529	183	54371388	13.26	5.48771	3.57541	1.94359	PBX2_peak_698	ZNF385A:intron;ENSG00000258086:intron;ENSG00000258137:intron	GPR84:12:54362444-54364487:-:-6950	GPR84(ENSG00000139572)	89;GO:0001653,molecular_function peptide receptor activity;GO:0001775,biological_process cell activation;GO:0002252,biological_process immune effector process;GO:0002263,biological_process cell activation involved in immune response;GO:0002274,biological_process myeloid leukocyte activation;GO:0002275,biological_process myeloid cell activation involved in immune response;GO:0002283,biological_pro…	NA	NA	NP_065103.1 G-protein coupled receptor 84 [Homo sapiens]	NA
12	55728789	55730512	1724	55729724	54	35.7491	9.16597	31.1198	PBX2_peak_699	CD63:Promoter;ENSG00000258056:exon	CD63:12:55725322-55729707:-:57	CD63(ENSG00000135404)	197;GO:0000323,cellular_component lytic vacuole;GO:0001775,biological_process cell activation;GO:0002090,biological_process regulation of receptor internalization;GO:0002092,biological_process positive regulation of receptor internalization;GO:0002252,biological_process immune effector process;GO:0002263,biological_process cell activation involved in immune response;GO:0002274,biological_process …	CD63, MLA1, TSPAN30; CD63 antigen; K06497	map04142,map05205	AAP36787.1 Homo sapiens CD63 antigen (melanoma 1 antigen), partial [synthetic construct]; NP_001244321.1 CD63 antigen isoform C [Homo sapiens]; PNI90019.1 CD63 isoform 10 [Pan troglodytes]; XP_002752630.1 PREDICTED: CD63 antigen [Callithrix jacchus]	TEA
12	55817584	55818299	716	55817863	76.85	18.1469	3.24376	13.9525	PBX2_peak_700	SARNP:Promoter;ENSG00000257390:intron;ORMDL2:Promoter	ORMDL2:12:55818040-55821879:+:-99	ORMDL2(ENSG00000123353)	83;GO:0002178,cellular_component palmitoyltransferase complex;GO:0005575,cellular_component cellular_component;GO:0005622,cellular_component intracellular;GO:0005623,cellular_component cell;GO:0005737,cellular_component cytoplasm;GO:0005783,cellular_component endoplasmic reticulum;GO:0005789,cellular_component endoplasmic reticulum membrane;GO:0006629,biological_process lipid metabolic process;GO…	NA	NA	BAD96900.1 ORMDL2 variant, partial [Homo sapiens]; NP_054901.1 ORM1-like protein 2 [Homo sapiens]	NA
12	55829711	55830186	476	55829854	21.2	10.5516	4.94283	6.65983	PBX2_peak_701	TMEM198B:intron;DNAJC14:intron	TMEM198B:12:55829607-55836246:+:341	TMEM198B(ENSG00000182796)	NA	NA	NA	NA	NA
12	55966724	55966981	258	55966866	11.6	7.2277	5.08116	3.54041	PBX2_peak_702	ENSG00000258554:exon;CDK2:exon;CDK2:five_prime_UTR;PMEL:intron	CDK2:12:55966780-55972789:+:72	CDK2(ENSG00000123374)	343;GO:0000003,biological_process reproduction;GO:0000075,biological_process cell cycle checkpoint;GO:0000077,biological_process DNA damage checkpoint;GO:0000082,biological_process G1/S transition of mitotic cell cycle;GO:0000086,biological_process G2/M transition of mitotic cell cycle;GO:0000122,biological_process negative regulation of transcription by RNA polymerase II;GO:0000226,biological_pr…	CDK2; cyclin-dependent kinase 2 [EC:2.7.11.22]; K02206	map04068,map04110,map04114,map04115,map04151,map04218,map04914,map04934,map05160,map05161,map05162,map05165,map05166,map05169,map05200,map05203,map05215,map05222,map05226	2IW6_A Chain A, Structure Of Human Thr160-Phospho Cdk2-Cyclin A Complexed With A Bisanilinopyrimidine Inhibitor; AAP36159.1 Homo sapiens cyclin-dependent kinase 2, partial [synthetic construct]; NP_001277159.1 cyclin-dependent kinase 2 isoform 3 [Homo sapiens]; NP_439892.2 cyclin-dependent kinase 2 isoform 2 [Homo sapiens]; XP_011536034.1 cyclin-dependent kinase 2 isoform X1 [Homo sapiens]	NA
12	55967165	55967425	261	55967312	7.07	3.92203	3.32711	0.55118	PBX2_peak_703	ENSG00000258554:exon;CDK2:intron;PMEL:intron	ENSG00000258554:12:55966837-55967474:-:179	ENSG00000258554(ENSG00000258554)	NA	NA	NA	NA	NA
12	55972946	55973304	359	55973203	30.97	7.17859	2.92905	3.49453	PBX2_peak_704	RAB5B:Promoter;PMEL:intron	PMEL:12:55954104-55973317:-:192	PMEL(ENSG00000185664)	106;GO:0003674,molecular_function molecular_function;GO:0005488,molecular_function binding;GO:0005515,molecular_function protein binding;GO:0005575,cellular_component cellular_component;GO:0005576,cellular_component extracellular region;GO:0005622,cellular_component intracellular;GO:0005623,cellular_component cell;GO:0005737,cellular_component cytoplasm;GO:0005768,cellular_component endosome;GO:0…	NA	NA	AAP36663.1 Homo sapiens silver homolog (mouse), partial [synthetic construct]; BAH13223.1 unnamed protein product [Homo sapiens]; NP_001186983.1 melanocyte protein PMEL isoform 1 preproprotein [Homo sapiens]; NP_001307050.1 melanocyte protein PMEL isoform 4 preproprotein [Homo sapiens]; PNI90074.1 PMEL isoform 6 [Pan troglodytes]; PNI90076.1 PMEL isoform 10, partial [Pan troglodytes]; PNI90077.1 …	NA
12	55973482	55974666	1185	55973755	233.25	54.9323	3.395	49.9776	PBX2_peak_705	RAB5B:Promoter;PMEL:Promoter	RAB5B:12:55973912-55996683:+:161	RAB5B(ENSG00000111540)	331;GO:0000003,biological_process reproduction;GO:0000166,molecular_function nucleotide binding;GO:0000902,biological_process cell morphogenesis;GO:0000904,biological_process cell morphogenesis involved in differentiation;GO:0001667,biological_process ameboidal-type cell migration;GO:0001700,biological_process embryonic development via the syncytial blastoderm;GO:0001775,biological_process cell a…	RAB5A; Ras-related protein Rab-5A; K07887; RAB5B; Ras-related protein Rab-5B; K07888; RAB5C; Ras-related protein Rab-5C; K07889	map04014,map04144,map04145,map04962,map05014,map05132,map05146,map05152	BAC38737.1 unnamed protein product [Mus musculus]; BAF02856.1 Rab5B [Mus musculus]; NP_001238966.1 ras-related protein Rab-5B isoform 2 [Homo sapiens]; PNI90089.1 RAB5B isoform 3 [Pan troglodytes]; PNI90091.1 RAB5B isoform 6, partial [Pan troglodytes]	NA
12	55996861	55997691	831	55997133	69.78	34.3556	6.43496	29.7548	PBX2_peak_706	SUOX:Promoter	SUOX:12:55997179-56006641:+:96	SUOX(ENSG00000139531)	53;GO:0003674,molecular_function molecular_function;GO:0003824,molecular_function catalytic activity;GO:0005488,molecular_function binding;GO:0005575,cellular_component cellular_component;GO:0005622,cellular_component intracellular;GO:0005623,cellular_component cell;GO:0005737,cellular_component cytoplasm;GO:0005739,cellular_component mitochondrion;GO:0005740,cellular_component mitochondrial enve…	SUOX; sulfite oxidase [EC:1.8.3.1]; K00387	map00920	NP_000447.2 sulfite oxidase, mitochondrial [Homo sapiens]; PNI90103.1 SUOX isoform 15 [Pan troglodytes]	NA
12	56594028	56594245	218	56594155	13.87	7.29039	4.80527	3.5925	PBX2_peak_707	RBMS2:three_prime_UTR;RBMS2:exon	RNU6-343P:12:56588517-56588621:+:5619	RNU6-343P(ENSG00000201579)	NA	NA	NA	NA	NA
12	56636758	56637029	272	56636972	70.31	8.18462	2.09729	4.42852	PBX2_peak_708	BAZ2A:Promoter	BAZ2A:12:56595595-56636816:-:-77	BAZ2A(ENSG00000076108)	194;GO:0000183,biological_process chromatin silencing at rDNA;GO:0000785,cellular_component chromatin;GO:0000792,cellular_component heterochromatin;GO:0000976,molecular_function transcription regulatory region sequence-specific DNA binding;GO:0001013,molecular_function RNA polymerase I regulatory region DNA binding;GO:0001046,molecular_function core promoter sequence-specific DNA binding;GO:00010…	NA	NA	AAH08965.2 BAZ2A protein, partial [Homo sapiens]; NP_001338085.1 bromodomain adjacent to zinc finger domain protein 2A isoform 3 [Homo sapiens]; NP_038477.2 bromodomain adjacent to zinc finger domain protein 2A isoform 1 [Homo sapiens]; PNI90230.1 BAZ2A isoform 7, partial [Pan troglodytes]; PNI90231.1 BAZ2A isoform 11, partial [Pan troglodytes]; PNI90232.1 BAZ2A isoform 12, partial [Pan troglodyt…	MBD
12	56645901	56646380	480	56646181	139.13	29.9929	3.11407	25.4887	PBX2_peak_709	SNORD59A:Promoter;ATP5F1B:Promoter	ATP5F1B:12:56638174-56645984:-:-156	ATP5F1B(ENSG00000110955)	330;GO:0000003,biological_process reproduction;GO:0000166,molecular_function nucleotide binding;GO:0000275,cellular_component mitochondrial proton-transporting ATP synthase complex, catalytic core F(1);GO:0001525,biological_process angiogenesis;GO:0001568,biological_process blood vessel development;GO:0001944,biological_process vasculature development;GO:0002119,biological_process nematode larval…	ATPeF1B, ATP5B, ATP2; F-type H+-transporting ATPase subunit beta [EC:7.1.2.2]; K02133	map00190,map04714,map05010,map05012,map05014,map05016,map05020	NP_001677.2 ATP synthase subunit beta, mitochondrial precursor [Homo sapiens]; PNI90236.1 ATP5B isoform 6, partial [Pan troglodytes]; PNI90237.1 ATP5B isoform 8, partial [Pan troglodytes]; PNI90238.1 ATP5B isoform 9, partial [Pan troglodytes]; PNI90239.1 ATP5B isoform 10, partial [Pan troglodytes]	NA
12	56725175	56725501	327	56725422	60.89	24.8733	5.15725	20.4888	PBX2_peak_710	ENSG00000285625:intron;NACA:five_prime_UTR;NACA:exon	NACA:12:56712304-56731628:-:6290	NACA(ENSG00000196531)	217;GO:0000003,biological_process reproduction;GO:0000122,biological_process negative regulation of transcription by RNA polymerase II;GO:0002376,biological_process immune system process;GO:0002520,biological_process immune system development;GO:0003006,biological_process developmental process involved in reproduction;GO:0003205,biological_process cardiac chamber development;GO:0003231,biological…	EGD2, NACA; nascent polypeptide-associated complex subunit alpha; K03626	map04928	EPQ11364.1 Nascent polypeptide-associated complex subunit alpha [Myotis brandtii]; NP_001106670.1 nascent polypeptide-associated complex subunit alpha isoform a [Mus musculus]; NP_001106674.2 nascent polypeptide-associated complex subunit alpha isoform a [Homo sapiens]; NP_001352825.1 nascent polypeptide-associated complex subunit alpha isoform d [Homo sapiens]; PNI90254.1 NACA isoform 10 [Pan tr…	NA
12	57069611	57069793	183	57069689	10.47	5.08049	3.82256	1.57157	PBX2_peak_711	NEMP1:intron	NEMP1:12:57055642-57088063:-:18361	NEMP1(ENSG00000166881)	31;GO:0001654,biological_process eye development;GO:0005575,cellular_component cellular_component;GO:0005622,cellular_component intracellular;GO:0005623,cellular_component cell;GO:0005634,cellular_component nucleus;GO:0005635,cellular_component nuclear envelope;GO:0005637,cellular_component nuclear inner membrane;GO:0007275,biological_process multicellular organism development;GO:0007423,biologic…	NA	NA	AAH71597.1 TMEM194A protein, partial [Homo sapiens]; NP_056072.2 nuclear envelope integral membrane protein 1 isoform b [Homo sapiens]; PNI39364.1 NEMP1 isoform 4 [Pan troglodytes]	NA
12	57078815	57079095	281	57078898	78.33	13.8229	2.64444	9.78339	PBX2_peak_712	intergenic	NEMP1:12:57055642-57088063:-:9108	NEMP1(ENSG00000166881)	31;GO:0001654,biological_process eye development;GO:0005575,cellular_component cellular_component;GO:0005622,cellular_component intracellular;GO:0005623,cellular_component cell;GO:0005634,cellular_component nucleus;GO:0005635,cellular_component nuclear envelope;GO:0005637,cellular_component nuclear inner membrane;GO:0007275,biological_process multicellular organism development;GO:0007423,biologic…	NA	NA	AAH71597.1 TMEM194A protein, partial [Homo sapiens]; NP_056072.2 nuclear envelope integral membrane protein 1 isoform b [Homo sapiens]; PNI39364.1 NEMP1 isoform 4 [Pan troglodytes]	NA
12	57520417	57520697	281	57520620	54.87	4.20196	1.74588	0.79595	PBX2_peak_713	MIR616:Promoter;ENSG00000285133:Promoter;DDIT3:intron;MBD6:Promoter	ENSG00000285133:12:57517711-57520480:-:-76	ENSG00000285133(ENSG00000285133)	NA	NA	NA	P0DPQ6.1 RecName: Full=DDIT3 upstream open reading frame protein; AltName: Full=Alternative DDIT3 protein; Short=AltDDIT3	NA
12	57693831	57694044	214	57693895	39.34	6.48464	2.373	2.85434	PBX2_peak_714	OS9:Promoter	OS9:12:57693954-57721557:+:-17	OS9(ENSG00000135506)	181;GO:0000151,cellular_component ubiquitin ligase complex;GO:0000153,cellular_component cytoplasmic ubiquitin ligase complex;GO:0000835,cellular_component ER ubiquitin ligase complex;GO:0000836,cellular_component Hrd1p ubiquitin ligase complex;GO:0002020,molecular_function protease binding;GO:0003674,molecular_function molecular_function;GO:0005488,molecular_function binding;GO:0005515,molecular…	ERLEC1, XTP3B; endoplasmic reticulum lectin 1; K14008; OS9; protein OS-9; K10088	map04141	BAG65333.1 unnamed protein product [Homo sapiens]; NP_001017956.1 protein OS-9 isoform 2 precursor [Homo sapiens]; NP_001017957.1 protein OS-9 isoform 3 precursor [Homo sapiens]; NP_001017958.1 protein OS-9 isoform 4 precursor [Homo sapiens]; NP_001248349.1 protein OS-9 isoform 5 precursor [Homo sapiens]; NP_001248350.1 protein OS-9 isoform 6 precursor [Homo sapiens]; NP_001248351.1 protein OS-9 …	NA
12	57744850	57745022	173	57744965	14.39	7.68147	4.69877	3.95552	PBX2_peak_715	TSPAN31:intron	AGAP2:12:57723760-57742157:-:-2778	AGAP2(ENSG00000135439)	339;GO:0000060,biological_process protein import into nucleus, translocation;GO:0000166,molecular_function nucleotide binding;GO:0000302,biological_process response to reactive oxygen species;GO:0001709,biological_process cell fate determination;GO:0001882,molecular_function nucleoside binding;GO:0001883,molecular_function purine nucleoside binding;GO:0001932,biological_process regulation of prot…	AGAP2; Arf-GAP with GTPase, ANK repeat and PH domain-containing protein 2; K17848; AGAP; Arf-GAP with GTPase, ANK repeat and PH domain-containing protein 1/3/4/5/6/9/11; K12491	map04068,map04144	NP_001116244.1 arf-GAP with GTPase, ANK repeat and PH domain-containing protein 2 isoform PIKE-L [Homo sapiens]; NP_055585.1 arf-GAP with GTPase, ANK repeat and PH domain-containing protein 2 isoform PIKE-A [Homo sapiens]; PNJ44501.1 AGAP2 isoform 4, partial [Pongo abelii]; XP_005268682.1 arf-GAP with GTPase, ANK repeat and PH domain-containing protein 2 isoform X2 [Homo sapiens]	NA
12	64609080	64609359	280	64609099	12.3	6.6833	4.43318	3.03284	PBX2_peak_716	ENSG00000256670:intron;RASSF3:intron	ENSG00000256670:12:64599077-64609459:-:240	ENSG00000256670(ENSG00000256670)	NA	NA	NA	NA	NA
12	65312909	65313075	167	65312992	4.8	3.79828	3.88709	0.43609	PBX2_peak_717	MSRB3:intron	ENSG00000250280:12:65281656-65286728:+:31335	ENSG00000250280(ENSG00000250280)	NA	NA	NA	NA	NA
12	65434939	65435093	155	65434964	5.58	3.22608	3.29138	0	PBX2_peak_718	MSRB3:intron	KRT18P60:12:65418730-65420027:-:-14988	KRT18P60(ENSG00000215208)	NA	NA	NA	NA	NA
12	65443127	65443340	214	65443196	6.46	5.68455	4.78343	2.12232	PBX2_peak_719	MSRB3:intron	KRT18P60:12:65418730-65420027:-:-23206	KRT18P60(ENSG00000215208)	NA	NA	NA	NA	NA
12	65446911	65447200	290	65447107	8.98	8.52754	6.69434	4.74667	PBX2_peak_720	MSRB3:intron	KRT18P60:12:65418730-65420027:-:-27028	KRT18P60(ENSG00000215208)	NA	NA	NA	NA	NA
12	65529746	65530511	766	65530129	9.77	4.33257	3.58995	0.91089	PBX2_peak_721	ENSG00000250748:intron	ENSG00000255866:12:65556924-65560889:+:-26796	ENSG00000255866(ENSG00000255866)	NA	NA	NA	NA	NA
12	65533425	65534344	920	65533799	30.27	26.6514	11.1072	22.2233	PBX2_peak_722	ENSG00000250748:intron	ENSG00000255866:12:65556924-65560889:+:-23040	ENSG00000255866(ENSG00000255866)	NA	NA	NA	NA	NA
12	65534566	65535329	764	65534949	16.05	7.66459	4.26261	3.9399	PBX2_peak_723	ENSG00000250748:intron	ENSG00000255866:12:65556924-65560889:+:-21977	ENSG00000255866(ENSG00000255866)	NA	NA	NA	NA	NA
12	65536128	65536447	320	65536183	15.44	5.43286	3.34847	1.89417	PBX2_peak_724	ENSG00000250748:intron	ENSG00000255866:12:65556924-65560889:+:-20637	ENSG00000255866(ENSG00000255866)	NA	NA	NA	NA	NA
12	65537059	65537910	852	65537270	29.05	12.3524	4.56292	8.3764	PBX2_peak_725	ENSG00000250748:intron	ENSG00000255866:12:65556924-65560889:+:-19440	ENSG00000255866(ENSG00000255866)	NA	NA	NA	NA	NA
12	65602088	65602259	172	65602223	10.47	3.79562	3.02369	0.43609	PBX2_peak_726	ENSG00000250748:intron;LINC02454:intron	LINC02454:12:65589110-65613000:+:13063	LINC02454(ENSG00000256268)	NA	NA	NA	NA	NA
12	65602790	65604643	1854	65603168	55.91	30.1439	7.00823	25.6353	PBX2_peak_727	ENSG00000250748:intron;LINC02454:intron	LINC02454:12:65589110-65613000:+:14606	LINC02454(ENSG00000256268)	NA	NA	NA	NA	NA
12	65605915	65606568	654	65606119	30.18	17.6315	6.53704	13.4535	PBX2_peak_728	LINC02454:exon;ENSG00000250748:intron	ENSG00000256915:12:65622272-65663299:+:-16031	ENSG00000256915(ENSG00000256915)	NA	NA	NA	NA	NA
12	65695076	65695798	723	65695189	15.18	13.0072	7.64186	9.00249	PBX2_peak_729	intergenic	PCNPP3:12:65645991-65646462:-:-48974	PCNPP3(ENSG00000213344)	NA	NA	NA	NA	NA
12	65876810	65877727	918	65876945	16.75	4.70182	2.95805	1.24011	PBX2_peak_730	HMGA2-AS1:intron;HMGA2:intron	HMGA2-AS1:12:65851339-65882167:-:4899	HMGA2-AS1(ENSG00000197301)	NA	NA	NA	NA	NA
12	65881646	65882101	456	65882018	14.65	3.6454	2.60913	0.32193	PBX2_peak_731	HMGA2:intron;HMGA2-AS1:exon	HMGA2-AS1:12:65851339-65882167:-:294	HMGA2-AS1(ENSG00000197301)	NA	NA	NA	NA	NA
12	76944356	76944565	210	76944468	6.37	6.04775	4.93981	2.44738	PBX2_peak_732	intergenic	ENSG00000257199:12:76984078-76984669:-:40209	ENSG00000257199(ENSG00000257199)	NA	NA	NA	NA	NA
12	86660834	86660988	155	86660871	5.15	4.89021	4.12103	1.4031	PBX2_peak_733	ENSG00000258185:intron;MGAT4C:intron	MGAT4C:12:85955665-86838904:-:177993	MGAT4C(ENSG00000182050)	32;GO:0000139,cellular_component Golgi membrane;GO:0003674,molecular_function molecular_function;GO:0003824,molecular_function catalytic activity;GO:0005575,cellular_component cellular_component;GO:0005622,cellular_component intracellular;GO:0005623,cellular_component cell;GO:0005737,cellular_component cytoplasm;GO:0005794,cellular_component Golgi apparatus;GO:0008194,molecular_function UDP-glyco…	MGAT4C; alpha-1,3-mannosylglycoprotein beta-1,4-N-acetylglucosaminyltransferase C [EC:2.4.1.201 2.4.1.145]; K13748	map00510,map00513	NP_001270014.1 alpha-1,3-mannosyl-glycoprotein 4-beta-N-acetylglucosaminyltransferase C [Macaca fascicularis]; NP_037376.2 alpha-1,3-mannosyl-glycoprotein 4-beta-N-acetylglucosaminyltransferase C isoform c [Homo sapiens]; PNI59359.1 MGAT4C isoform 5 [Pan troglodytes]	NA
12	89051127	89051417	291	89051374	5.15	4.89021	4.12103	1.4031	PBX2_peak_734	LINC02458:intron	ENSG00000257629:12:89027756-89028522:+:23515	ENSG00000257629(ENSG00000257629)	NA	NA	NA	NA	NA
12	89319127	89319440	314	89319208	14.31	6.17368	3.82646	2.56229	PBX2_peak_735	MRPS6P4:Promoter	MRPS6P4:12:89319363-89319649:+:-80	MRPS6P4(ENSG00000257820)	NA	NA	NA	NA	NA
12	89326554	89326911	358	89326830	17.01	11.2084	6.00333	7.2821	PBX2_peak_736	intergenic	MRPS6P4:12:89319363-89319649:+:7369	MRPS6P4(ENSG00000257820)	NA	NA	NA	NA	NA
12	89335006	89335345	340	89335205	8.11	6.23768	4.74222	2.62388	PBX2_peak_737	intergenic	MRPS6P4:12:89319363-89319649:+:15812	MRPS6P4(ENSG00000257820)	NA	NA	NA	NA	NA
12	89336385	89337091	707	89336521	18.06	12.3586	6.44937	8.38143	PBX2_peak_738	intergenic	ENSG00000274021:12:89351014-89353271:+:-14276	ENSG00000274021(ENSG00000274021)	NA	NA	NA	NA	NA
12	89338059	89338382	324	89338158	9.68	4.97517	3.99266	1.48057	PBX2_peak_739	intergenic	ENSG00000274021:12:89351014-89353271:+:-12794	ENSG00000274021(ENSG00000274021)	NA	NA	NA	NA	NA
12	89352383	89352675	293	89352592	34.28	3.60613	1.85693	0.2949	PBX2_peak_740	DUSP6:Promoter;ENSG00000286608:Promoter;ENSG00000274021:exon	DUSP6:12:89347234-89352501:-:-27	DUSP6(ENSG00000139318)	289;GO:0000003,biological_process reproduction;GO:0000165,biological_process MAPK cascade;GO:0000187,biological_process activation of MAPK activity;GO:0000188,biological_process inactivation of MAPK activity;GO:0001708,biological_process cell fate specification;GO:0001763,biological_process morphogenesis of a branching structure;GO:0001894,biological_process tissue homeostasis;GO:0001932,biologic…	DUSP, MKP; dual specificity MAP kinase phosphatase [EC:3.1.3.16 3.1.3.48]; K04459; DUSP10; dual specificity phosphatase 10 [EC:3.1.3.16 3.1.3.48]; K20216; DUSP6; dual specificity phosphatase 6 [EC:3.1.3.16 3.1.3.48]; K21946	map04010,map05202,map05221	NP_001937.2 dual specificity protein phosphatase 6 isoform a [Homo sapiens]; NP_073143.2 dual specificity protein phosphatase 6 isoform b [Homo sapiens]; PNI38947.1 DUSP6 isoform 3, partial [Pan troglodytes]	NA
12	89384954	89385181	228	89385034	10.73	7.51542	5.54045	3.80591	PBX2_peak_741	ENSG00000286608:intron	ENSG00000271259:12:89371819-89372359:+:13248	ENSG00000271259(ENSG00000271259)	NA	NA	NA	NA	NA
12	89385386	89385556	171	89385515	5.67	3.21415	3.32612	0	PBX2_peak_742	ENSG00000286608:intron	ENSG00000271259:12:89371819-89372359:+:13651	ENSG00000271259(ENSG00000271259)	NA	NA	NA	NA	NA
12	89390068	89391138	1071	89390949	22.33	16.3197	7.77702	12.1857	PBX2_peak_743	ENSG00000286608:intron	ENSG00000271259:12:89371819-89372359:+:18783	ENSG00000271259(ENSG00000271259)	NA	NA	NA	NA	NA
12	89392034	89392474	441	89392199	13.96	12.3555	8.13857	8.37906	PBX2_peak_744	ENSG00000286608:intron	ENSG00000271259:12:89371819-89372359:+:20434	ENSG00000271259(ENSG00000271259)	NA	NA	NA	NA	NA
12	89451196	89452142	947	89451940	58.53	17.1429	3.72074	12.9811	PBX2_peak_745	POC1B:intron	CENPCP1:12:89500092-89502670:+:-48423	CENPCP1(ENSG00000226982)	NA	NA	NA	NA	NA
12	89453390	89453694	305	89453463	17.88	4.24476	2.69747	0.8344	PBX2_peak_746	POC1B:intron	CENPCP1:12:89500092-89502670:+:-46550	CENPCP1(ENSG00000226982)	NA	NA	NA	NA	NA
12	89454084	89454676	593	89454579	38.82	24.5208	7.96353	20.1468	PBX2_peak_747	POC1B:intron	CENPCP1:12:89500092-89502670:+:-45712	CENPCP1(ENSG00000226982)	NA	NA	NA	NA	NA
12	89461304	89461874	571	89461471	20.67	7.09102	3.61228	3.4108	PBX2_peak_748	POC1B:intron	CENPCP1:12:89500092-89502670:+:-38503	CENPCP1(ENSG00000226982)	NA	NA	NA	NA	NA
12	89467436	89467611	176	89467463	4.45	3.54473	3.49611	0.24085	PBX2_peak_749	POC1B:intron	CENPCP1:12:89500092-89502670:+:-32569	CENPCP1(ENSG00000226982)	NA	NA	NA	NA	NA
12	92928905	92929728	824	92929430	36.46	19.3873	6.24374	15.1545	PBX2_peak_750	EEA1:Promoter	EEA1:12:92770636-92929331:-:15	EEA1(ENSG00000102189)	104;GO:0003674,molecular_function molecular_function;GO:0005488,molecular_function binding;GO:0005515,molecular_function protein binding;GO:0005516,molecular_function calmodulin binding;GO:0005543,molecular_function phospholipid binding;GO:0005545,molecular_function 1-phosphatidylinositol binding;GO:0005575,cellular_component cellular_component;GO:0005622,cellular_component intracellular;GO:00056…	EEA1; early endosome antigen 1; K12478	map04144,map04145,map05152	PNI38992.1 EEA1 isoform 2 [Pan troglodytes]; PNI38993.1 EEA1 isoform 3, partial [Pan troglodytes]; PNI38994.1 EEA1 isoform 5 [Pan troglodytes]; Q15075.2 RecName: Full=Early endosome antigen 1; AltName: Full=Endosome-associated protein p162; AltName: Full=Zinc finger FYVE domain-containing protein 2	NA
12	93704749	93705180	432	93704897	7.94	5.76067	5.01591	2.19525	PBX2_peak_751	CRADD:intron	CRADD:12:93677374-93894840:+:27590	CRADD(ENSG00000169372)	143;GO:0000075,biological_process cell cycle checkpoint;GO:0000077,biological_process DNA damage checkpoint;GO:0000278,biological_process mitotic cell cycle;GO:0002020,molecular_function protease binding;GO:0003674,molecular_function molecular_function;GO:0005488,molecular_function binding;GO:0005515,molecular_function protein binding;GO:0005575,cellular_component cellular_component;GO:0005622,ce…	NA	NA	NP_001307029.1 death domain-containing protein CRADD isoform 2 [Homo sapiens]; NP_001307030.1 death domain-containing protein CRADD isoform 3 [Homo sapiens]; NP_001317055.1 death domain-containing protein CRADD isoform 4 [Homo sapiens]; NP_003796.1 death domain-containing protein CRADD isoform 1 [Homo sapiens]; XP_016779483.1 death domain-containing protein CRADD isoform X4 [Pan troglodytes]	NA
12	93705482	93705813	332	93705591	10.9	7.99793	5.95192	4.25326	PBX2_peak_752	CRADD:intron	CRADD:12:93677374-93894840:+:28273	CRADD(ENSG00000169372)	143;GO:0000075,biological_process cell cycle checkpoint;GO:0000077,biological_process DNA damage checkpoint;GO:0000278,biological_process mitotic cell cycle;GO:0002020,molecular_function protease binding;GO:0003674,molecular_function molecular_function;GO:0005488,molecular_function binding;GO:0005515,molecular_function protein binding;GO:0005575,cellular_component cellular_component;GO:0005622,ce…	NA	NA	NP_001307029.1 death domain-containing protein CRADD isoform 2 [Homo sapiens]; NP_001307030.1 death domain-containing protein CRADD isoform 3 [Homo sapiens]; NP_001317055.1 death domain-containing protein CRADD isoform 4 [Homo sapiens]; NP_003796.1 death domain-containing protein CRADD isoform 1 [Homo sapiens]; XP_016779483.1 death domain-containing protein CRADD isoform X4 [Pan troglodytes]	NA
12	93706498	93708514	2017	93707089	19.1	18.7993	10.0518	14.5829	PBX2_peak_753	CRADD:intron	CRADD:12:93677374-93894840:+:30131	CRADD(ENSG00000169372)	143;GO:0000075,biological_process cell cycle checkpoint;GO:0000077,biological_process DNA damage checkpoint;GO:0000278,biological_process mitotic cell cycle;GO:0002020,molecular_function protease binding;GO:0003674,molecular_function molecular_function;GO:0005488,molecular_function binding;GO:0005515,molecular_function protein binding;GO:0005575,cellular_component cellular_component;GO:0005622,ce…	NA	NA	NP_001307029.1 death domain-containing protein CRADD isoform 2 [Homo sapiens]; NP_001307030.1 death domain-containing protein CRADD isoform 3 [Homo sapiens]; NP_001317055.1 death domain-containing protein CRADD isoform 4 [Homo sapiens]; NP_003796.1 death domain-containing protein CRADD isoform 1 [Homo sapiens]; XP_016779483.1 death domain-containing protein CRADD isoform X4 [Pan troglodytes]	NA
12	93727463	93727740	278	93727738	9.07	4.33257	3.35733	0.91089	PBX2_peak_754	CRADD:intron;ENSG00000258274:intron	ENSG00000258274:12:93707790-93737823:-:10222	ENSG00000258274(ENSG00000258274)	NA	NA	NA	NA	NA
12	93783934	93784127	194	93784031	8.46	5.56141	4.46915	2.0105	PBX2_peak_755	CRADD:intron	ENSG00000258274:12:93707790-93737823:-:-46207	ENSG00000258274(ENSG00000258274)	NA	NA	NA	NA	NA
12	93784485	93784640	156	93784634	11.86	3.03847	2.57268	0	PBX2_peak_756	CRADD:intron	RN7SL630P:12:93831075-93831372:+:-46513	RN7SL630P(ENSG00000264978)	NA	NA	NA	NA	NA
12	94798207	94798481	275	94798333	6.19	5.68455	4.61552	2.12232	PBX2_peak_757	intergenic	KRT19P2:12:94834146-94835158:+:-35802	KRT19P2(ENSG00000216306)	NA	NA	NA	NA	NA
12	95083770	95084179	410	95084094	14.13	6.17368	3.78284	2.56229	PBX2_peak_758	FGD6:intron	NR2C1:12:95020228-95073628:-:-10346	NR2C1(ENSG00000120798)	197;GO:0000122,biological_process negative regulation of transcription by RNA polymerase II;GO:0000976,molecular_function transcription regulatory region sequence-specific DNA binding;GO:0000977,molecular_function RNA polymerase II regulatory region sequence-specific DNA binding;GO:0000978,molecular_function RNA polymerase II proximal promoter sequence-specific DNA binding;GO:0000981,molecular_fu…	NA	NA	NP_001027458.1 nuclear receptor subfamily 2 group C member 1 isoform b [Homo sapiens]; NP_001120834.1 nuclear receptor subfamily 2 group C member 1 isoform c [Homo sapiens]; NP_003288.2 nuclear receptor subfamily 2 group C member 1 isoform a [Homo sapiens]; PNI39055.1 NR2C1 isoform 2, partial [Pan troglodytes]; PNI39057.1 NR2C1 isoform 10, partial [Pan troglodytes]; PNJ83427.1 NR2C1 isoform 2 [Po…	RXR-like
12	95089390	95089580	191	95089393	5.41	3.15295	3.15173	0	PBX2_peak_759	FGD6:intron	ENSG00000257121:12:95100530-95101045:+:-11045	ENSG00000257121(ENSG00000257121)	NA	NA	NA	NA	NA
12	95638669	95638871	203	95638783	5.93	4.40891	4.33119	0.98087	PBX2_peak_760	PGAM1P5:intron	Y_RNA:12:95617688-95617786:+:21081	Y_RNA(ENSG00000200344,ENSG00000252254,ENSG00000222511,ENSG00000202461,ENSG00000201405,ENSG00000239106,ENSG00000207302,ENSG00000252802,ENSG00000252098,ENSG00000206779,ENSG00000199756,ENSG00000206704,ENSG00000265961,ENSG00000252450,ENSG00000200591,ENSG00000201868,ENSG00000200421,ENSG00000207466,ENSG00000202222,ENSG00000207356,ENSG00000200171,ENSG00000200262,ENSG00000272051,ENSG00000200174,ENSG00000…	NA	NA	NA	NA	NA
12	104219981	104220414	434	104220171	33.15	11.1278	3.79419	7.20939	PBX2_peak_761	TXNRD1:intron	TXNRD1:12:104215778-104350307:+:4419	TXNRD1(ENSG00000198431)	225;GO:0000003,biological_process reproduction;GO:0000302,biological_process response to reactive oxygen species;GO:0000305,biological_process response to oxygen radical;GO:0001650,cellular_component fibrillar center;GO:0001666,biological_process response to hypoxia;GO:0001704,biological_process formation of primary germ layer;GO:0001707,biological_process mesoderm formation;GO:0001887,biological…	TXNRD; thioredoxin reductase (NADPH) [EC:1.8.1.9]; K22182	map00450,map05200,map05225	2CFY_A Chain A, Crystal structure of human thioredoxin reductase 1; AAB35418.1 thioredoxin reductase [Homo sapiens]; CAA04503.1 thioredoxin reductase [Homo sapiens]; EAW97745.1 thioredoxin reductase 1 [Homo sapiens]; NP_001087240.1 thioredoxin reductase 1, cytoplasmic isoform 5 [Homo sapiens]; NP_001248374.1 thioredoxin reductase 1, cytoplasmic isoform 3 [Homo sapiens]; NP_003321.3 thioredoxin re…	NA
12	106205582	106205831	250	106205600	5.58	4.58194	4.22372	1.13532	PBX2_peak_762	intergenic	ENSG00000257611:12:106170003-106172437:+:35703	ENSG00000257611(ENSG00000257611)	NA	NA	NA	NA	NA
12	108021973	108022292	320	108022060	5.76	4.89021	4.53042	1.4031	PBX2_peak_763	intergenic	WSCD2:12:108129287-108250537:+:-107155	WSCD2(ENSG00000075035)	NA	NA	NA	EAW97808.1 KIAA0789 gene product, isoform CRA_b [Homo sapiens]; NP_055468.2 WSC domain-containing protein 2 [Homo sapiens]; PNI64929.1 WSCD2 isoform 2 [Pan troglodytes]	NA
12	108691609	108691894	286	108691670	28.87	4.64558	2.29795	1.19413	PBX2_peak_764	CORO1C:intron	RNU7-169P:12:108668447-108668508:+:23304	RNU7-169P(ENSG00000238457)	NA	NA	NA	NA	NA
12	109711549	109711958	410	109711713	11.51	6.29705	4.44532	2.67938	PBX2_peak_765	intergenic	FAM222A:12:109713824-109770495:+:-2071	FAM222A(ENSG00000139438)	NA	NA	NA	NP_116218.2 protein FAM222A [Homo sapiens]	NA
12	109808780	109809533	754	109808987	14.04	7.78558	4.65175	4.05365	PBX2_peak_766	TRPV4:intron	MIR4497:12:109833347-109833436:+:-24191	MIR4497(ENSG00000263510)	NA	NA	NA	NA	NA
12	109813696	109814653	958	109814275	11.86	7.49807	5.36801	3.79095	PBX2_peak_767	TRPV4:intron	MIR4497:12:109833347-109833436:+:-19173	MIR4497(ENSG00000263510)	NA	NA	NA	NA	NA
12	112108667	112108957	291	112108919	14.04	6.8349	4.11832	3.1766	PBX2_peak_768	NAA25:Promoter	NAA25:12:112026688-112108796:-:-15	NAA25(ENSG00000111300)	202;GO:0000003,biological_process reproduction;GO:0000323,cellular_component lytic vacuole;GO:0000902,biological_process cell morphogenesis;GO:0000904,biological_process cell morphogenesis involved in differentiation;GO:0001667,biological_process ameboidal-type cell migration;GO:0002064,biological_process epithelial cell development;GO:0002065,biological_process columnar/cuboidal epithelial cell …	NA	NA	NP_079229.2 N-alpha-acetyltransferase 25, NatB auxiliary subunit [Homo sapiens]; PNI64611.1 NAA25 isoform 2 [Pan troglodytes]; PNI64612.1 NAA25 isoform 4 [Pan troglodytes]; XP_009424562.1 N-alpha-acetyltransferase 25, NatB auxiliary subunit isoform X3 [Pan troglodytes]	NA
12	113221085	113221229	145	113221223	55.65	5.68415	1.95356	2.12232	PBX2_peak_769	IQCD:Promoter	IQCD:12:113195440-113221094:-:-62	IQCD(ENSG00000166578)	NA	NA	NA	NP_001317381.1 dynein regulatory complex protein 10 isoform 1 [Homo sapiens]; NP_612460.1 dynein regulatory complex protein 10 isoform 2 [Homo sapiens]; PNI64530.1 IQCD isoform 3 [Pan troglodytes]	NA
12	113437064	113438056	993	113437340	13.78	9.47494	6.16886	5.63896	PBX2_peak_770	SDSL:intron	SDS:12:113392444-113426301:-:-11258	SDS(ENSG00000135094)	110;GO:0001101,biological_process response to acid chemical;GO:0001505,biological_process regulation of neurotransmitter levels;GO:0003674,molecular_function molecular_function;GO:0003824,molecular_function catalytic activity;GO:0003941,molecular_function L-serine ammonia-lyase activity;GO:0005488,molecular_function binding;GO:0005515,molecular_function protein binding;GO:0005575,cellular_compone…	SDS, SDH, CHA1; L-serine/L-threonine ammonia-lyase [EC:4.3.1.17 4.3.1.19]; K17989	map00260,map00270,map00290	EAW98055.1 serine dehydratase, isoform CRA_b [Homo sapiens]; NP_006834.2 L-serine dehydratase/L-threonine deaminase [Homo sapiens]; PNI64496.1 SDS isoform 6, partial [Pan troglodytes]	NA
12	116276195	116276342	148	116276339	5.5	3.22608	3.24777	0	PBX2_peak_771	MED13L:intron	MED13L:12:115957904-116277693:-:1425	MED13L(ENSG00000123066)	206;GO:0000428,cellular_component DNA-directed RNA polymerase complex;GO:0001654,biological_process eye development;GO:0002009,biological_process morphogenesis of an epithelium;GO:0002164,biological_process larval development;GO:0002165,biological_process instar larval or pupal development;GO:0003002,biological_process regionalization;GO:0003674,molecular_function molecular_function;GO:0003712,mo…	MED13; mediator of RNA polymerase II transcription subunit 13; K15164	map04919	BAA82977.2 KIAA1025 protein, partial [Homo sapiens]; BAC40577.1 unnamed protein product [Mus musculus]; EAW98081.1 thyroid hormone receptor associated protein 2, partial [Homo sapiens]; NP_056150.1 mediator of RNA polymerase II transcription subunit 13-like [Homo sapiens]; XP_011536382.1 mediator of RNA polymerase II transcription subunit 13-like isoform X1 [Homo sapiens]; XP_011536384.1 mediator…	NA
12	116534543	116534815	273	116534593	4.88	3.79828	3.94558	0.43609	PBX2_peak_772	LINC00173:intron	LINC00173:12:116533421-116536518:+:1257	LINC00173(ENSG00000196668)	NA	NA	NA	NA	NA
12	116690179	116690400	222	116690395	6.37	3.78694	3.48025	0.43609	PBX2_peak_773	ENSG00000257883:intron	ENSG00000257654:12:116698335-116703130:+:-8046	ENSG00000257654(ENSG00000257654)	NA	NA	NA	NA	NA
12	117124117	117124798	682	117124569	6.19	5.68455	4.61552	2.12232	PBX2_peak_774	TESC-AS1:intron	TESC-AS1:12:117099480-117142091:+:24977	TESC-AS1(ENSG00000258285)	NA	NA	NA	NA	NA
12	117125438	117129058	3621	117128489	37.33	51.6057	22.9518	46.704	PBX2_peak_775	TESC-AS1:intron	TESC-AS1:12:117099480-117142091:+:27767	TESC-AS1(ENSG00000258285)	NA	NA	NA	NA	NA
12	117968952	117969272	321	117969011	7.15	6.25349	4.88133	2.63814	PBX2_peak_776	KSR2:Promoter	KSR2:12:117453011-117968990:-:-121	KSR2(ENSG00000171435)	215;GO:0000003,biological_process reproduction;GO:0000578,biological_process embryonic axis specification;GO:0001708,biological_process cell fate specification;GO:0001932,biological_process regulation of protein phosphorylation;GO:0001934,biological_process positive regulation of protein phosphorylation;GO:0002009,biological_process morphogenesis of an epithelium;GO:0002119,biological_process nem…	KSR1; kinase suppressor of Ras 1; K14958; KSR2; kinase suppressor of Ras 2 [EC:2.7.11.1]; K18529	map04014,map04625,map05152	NP_775869.3 kinase suppressor of Ras 2 [Homo sapiens]; XP_008956055.1 kinase suppressor of Ras 2 isoform X1 [Pan paniscus]	NA
12	119877251	119877693	443	119877398	27.39	5.64714	2.58095	2.09164	PBX2_peak_777	CIT:Promoter	CIT:12:119685790-119877320:-:-151	CIT(ENSG00000122966)	238;GO:0000003,biological_process reproduction;GO:0000070,biological_process mitotic sister chromatid segregation;GO:0000086,biological_process G2/M transition of mitotic cell cycle;GO:0000278,biological_process mitotic cell cycle;GO:0000280,biological_process nuclear division;GO:0000281,biological_process mitotic cytokinesis;GO:0000819,biological_process sister chromatid segregation;GO:0000910,b…	ANK; ankyrin; K10380; LAMB1; laminin, beta 1; K05636; NTN4; netrin 4; K06845; PRKAR; cAMP-dependent protein kinase regulator; K04739	map04151,map04360,map04510,map04512,map04910,map05145,map05146,map05165,map05200,map05205,map05222	ABK42177.1 Stk23 [synthetic construct]; BAA76793.2 KIAA0949 protein, partial [Homo sapiens]; NP_001193928.1 citron Rho-interacting kinase isoform 1 [Homo sapiens]; NP_009105.1 citron Rho-interacting kinase isoform 2 [Homo sapiens]; PNI57719.1 CIT isoform 2 [Pan troglodytes]; PNI57722.1 CIT isoform 5, partial [Pan troglodytes]; XP_011536089.1 citron Rho-interacting kinase isoform X8 [Homo sapiens]…	NA
12	120201098	120201513	416	120201283	57.57	3.95015	1.67349	0.57682	PBX2_peak_778	RPLP0:Promoter;PXN-AS1:Promoter	PXN-AS1:12:120201290-120213231:+:15	PXN-AS1(ENSG00000255857)	NA	NA	NA	NA	NA
12	120904381	120904870	490	120904592	21.46	13.2868	6.39241	9.27039	PBX2_peak_779	SPPL3:Promoter;ENSG00000286493:Promoter	ENSG00000286493:12:120904701-120907937:+:-76	ENSG00000286493(ENSG00000286493)	NA	NA	NA	NA	NA
12	121513984	121514185	202	121514075	9.42	4.97517	3.89485	1.48057	PBX2_peak_780	KDM2B:intron	KDM2B-DT:12:121580791-121593504:+:-66707	KDM2B-DT(ENSG00000256742)	NA	NA	NA	NA	NA
12	121589948	121590527	580	121590300	15.18	14.3647	8.4809	10.3026	PBX2_peak_781	KDM2B-DT:intron	KDM2B:12:121429095-121581023:-:-9214	KDM2B(ENSG00000089094)	267;GO:0000003,biological_process reproduction;GO:0000122,biological_process negative regulation of transcription by RNA polymerase II;GO:0000151,cellular_component ubiquitin ligase complex;GO:0000726,biological_process non-recombinational repair;GO:0000976,molecular_function transcription regulatory region sequence-specific DNA binding;GO:0000977,molecular_function RNA polymerase II regulatory r…	NA	NA	AAI15380.1 FBXL10 protein [Homo sapiens]; AAI15381.1 FBXL10 protein [Homo sapiens]; EAW98266.1 F-box and leucine-rich repeat protein 10, isoform CRA_a [Homo sapiens]; NP_001005366.1 lysine-specific demethylase 2B isoform b [Homo sapiens]; NP_115979.3 lysine-specific demethylase 2B isoform a [Homo sapiens]; PNI57531.1 KDM2B isoform 2 [Pan troglodytes]; PNI57533.1 KDM2B isoform 4 [Pan troglodytes];…	NA
12	121592547	121592693	147	121592589	6.63	4.74572	4.28161	1.28077	PBX2_peak_782	KDM2B-DT:intron	KDM2B:12:121429095-121581023:-:-11596	KDM2B(ENSG00000089094)	267;GO:0000003,biological_process reproduction;GO:0000122,biological_process negative regulation of transcription by RNA polymerase II;GO:0000151,cellular_component ubiquitin ligase complex;GO:0000726,biological_process non-recombinational repair;GO:0000976,molecular_function transcription regulatory region sequence-specific DNA binding;GO:0000977,molecular_function RNA polymerase II regulatory r…	NA	NA	AAI15380.1 FBXL10 protein [Homo sapiens]; AAI15381.1 FBXL10 protein [Homo sapiens]; EAW98266.1 F-box and leucine-rich repeat protein 10, isoform CRA_a [Homo sapiens]; NP_001005366.1 lysine-specific demethylase 2B isoform b [Homo sapiens]; NP_115979.3 lysine-specific demethylase 2B isoform a [Homo sapiens]; PNI57531.1 KDM2B isoform 2 [Pan troglodytes]; PNI57533.1 KDM2B isoform 4 [Pan troglodytes];…	NA
12	121624855	121625002	148	121624923	15.7	4.1611	2.78359	0.76027	PBX2_peak_783	ORAI1:Promoter	ORAI1:12:121626549-121642677:+:-1621	ORAI1(ENSG00000276045)	116;GO:0002115,biological_process store-operated calcium entry;GO:0003674,molecular_function molecular_function;GO:0005215,molecular_function transporter activity;GO:0005216,molecular_function ion channel activity;GO:0005261,molecular_function cation channel activity;GO:0005262,molecular_function calcium channel activity;GO:0005488,molecular_function binding;GO:0005515,molecular_function protein …	ORAI1; calcium release-activated calcium channel protein 1; K16056	map04020,map04024,map04611,map04924,map04925,map04927,map04934,map05340	NP_116179.2 calcium release-activated calcium channel protein 1 [Homo sapiens]	NA
12	121799444	121799689	246	121799627	26.43	6.19984	2.80001	2.5871	PBX2_peak_784	RHOF:intron;ENSG00000272849:intron;LINC01089:intron;ENSG00000274292:Promoter	ENSG00000274292:12:121800796-121803403:+:-1230	ENSG00000274292(ENSG00000274292)	NA	NA	NA	NA	NA
12	122966308	122966737	430	122966505	33.85	7.67859	2.90379	3.95274	PBX2_peak_785	ABCB9:intron	OGFOD2:12:122974579-122980043:+:-8057	OGFOD2(ENSG00000111325)	NA	NA	NA	NP_001291762.1 2-oxoglutarate and iron-dependent oxygenase domain-containing protein 2 isoform 1 [Homo sapiens]; NP_078899.1 2-oxoglutarate and iron-dependent oxygenase domain-containing protein 2 isoform 2 [Homo sapiens]; PNI57406.1 OGFOD2 isoform 4 [Pan troglodytes]; PNI57414.1 OGFOD2 isoform 25, partial [Pan troglodytes]	NA
12	123232676	123233435	760	123233049	99.18	44.432	5.89302	39.6395	PBX2_peak_786	C12orf65:Promoter;MPHOSPH9:intron	C12orf65:12:123233384-123258079:+:-329	C12orf65(ENSG00000130921)	104;GO:0000313,cellular_component organellar ribosome;GO:0000315,cellular_component organellar large ribosomal subunit;GO:0003674,molecular_function molecular_function;GO:0003676,molecular_function nucleic acid binding;GO:0003723,molecular_function RNA binding;GO:0003747,molecular_function translation release factor activity;GO:0003824,molecular_function catalytic activity;GO:0004045,molecular_fu…	NA	NA	AAH20885.1 C12orf65 protein [Homo sapiens]; NP_689482.1 probable peptide chain release factor C12orf65, mitochondrial [Homo sapiens]	NA
12	130391891	130392036	146	130391943	4.27	3.10992	3.10591	0	PBX2_peak_787	intergenic	ENSG00000279478:12:130383363-130383890:+:8600	ENSG00000279478(ENSG00000279478)	NA	NA	NA	NA	NA
12	130392644	130393362	719	130392712	9.68	4.33257	3.56087	0.91089	PBX2_peak_788	intergenic	ENSG00000279478:12:130383363-130383890:+:9639	ENSG00000279478(ENSG00000279478)	NA	NA	NA	NA	NA
12	130698669	130698848	180	130698788	15.53	15.8413	9.57493	11.7268	PBX2_peak_789	RIMBP2:intron	RIMBP2:12:130396136-130716281:-:17523	RIMBP2(ENSG00000060709)	96;GO:0003674,molecular_function molecular_function;GO:0005102,molecular_function signaling receptor binding;GO:0005488,molecular_function binding;GO:0005515,molecular_function protein binding;GO:0005575,cellular_component cellular_component;GO:0005622,cellular_component intracellular;GO:0005623,cellular_component cell;GO:0005737,cellular_component cytoplasm;GO:0005739,cellular_component mitochon…	NA	NA	NP_056162.4 RIMS-binding protein 2 isoform e [Homo sapiens]; PNJ17166.1 RIMBP2 isoform 5, partial [Pongo abelii]; XP_011536404.1 RIMS-binding protein 2 isoform X1 [Homo sapiens]; XP_011926875.1 PREDICTED: RIMS-binding protein 2 isoform X1 [Cercocebus atys]	NA
12	130887423	130888256	834	130887674	21.02	20.4568	10.4025	16.1924	PBX2_peak_790	intergenic	RAN:12:130872036-130877678:+:15803	RAN(ENSG00000132341)	390;GO:0000003,biological_process reproduction;GO:0000054,biological_process ribosomal subunit export from nucleus;GO:0000055,biological_process ribosomal large subunit export from nucleus;GO:0000056,biological_process ribosomal small subunit export from nucleus;GO:0000060,biological_process protein import into nucleus, translocation;GO:0000070,biological_process mitotic sister chromatid segregat…	RAN; GTP-binding nuclear protein Ran; K07936	map03008,map03013,map05166	ELR59628.1 GTP-binding nuclear protein Ran, partial [Bos mutus]; PNI57195.1 RAN isoform 2, partial [Pan troglodytes]; PNI57201.1 RAN isoform 9, partial [Pan troglodytes]; PNJ17156.1 RAN isoform 5 [Pongo abelii]; XP_012365455.1 PREDICTED: GTP-binding nuclear protein Ran isoform X2 [Nomascus leucogenys]; XP_012365457.1 PREDICTED: GTP-binding nuclear protein Ran isoform X4 [Nomascus leucogenys]	NA
12	131128287	131128429	143	131128379	7.15	6.0589	4.7619	2.45723	PBX2_peak_791	ADGRD1:intron	LINC01257:12:131165010-131232940:+:-36652	LINC01257(ENSG00000204603)	NA	NA	NA	NA	NA
12	131128601	131130713	2113	131129351	40.13	55.5319	23.8263	50.569	PBX2_peak_792	ADGRD1:intron	LINC01257:12:131165010-131232940:+:-35353	LINC01257(ENSG00000204603)	NA	NA	NA	NA	NA
12	131132298	131132529	232	131132430	10.9	7.00787	5.27495	3.33365	PBX2_peak_793	ADGRD1:intron	LINC01257:12:131165010-131232940:+:-32597	LINC01257(ENSG00000204603)	NA	NA	NA	NA	NA
12	131205023	131205172	150	131205102	4.45	3.79828	3.65315	0.43609	PBX2_peak_794	LINC01257:intron	ENSG00000280217:12:131235510-131237523:+:-30413	ENSG00000280217(ENSG00000280217)	NA	NA	NA	NA	NA
12	131404017	131405577	1561	131405011	14.31	10.5088	6.38727	6.61959	PBX2_peak_795	intergenic	ENSG00000280319:12:131436446-131436960:+:-31649	ENSG00000280319(ENSG00000280319)	NA	NA	NA	NA	NA
12	132164536	132164705	170	132164624	16.57	5.87536	3.48046	2.29602	PBX2_peak_796	intergenic	ENSG00000276693:12:132169822-132170043:+:-5202	ENSG00000276693(ENSG00000276693)	NA	NA	NA	NA	NA
12	132166292	132166469	178	132166371	18.84	7.75731	4.19655	4.02712	PBX2_peak_797	intergenic	ENSG00000276693:12:132169822-132170043:+:-3442	ENSG00000276693(ENSG00000276693)	NA	NA	NA	NA	NA
12	132166714	132167270	557	132167044	17.27	7.2129	3.94604	3.52619	PBX2_peak_798	intergenic	ENSG00000276693:12:132169822-132170043:+:-2830	ENSG00000276693(ENSG00000276693)	NA	NA	NA	NA	NA
13	19633309	19634400	1092	19633570	26.43	9.529	3.9187	5.69051	PBX2_peak_799	MPHOSPH8:Promoter	MPHOSPH8:13:19633658-19673441:+:196	MPHOSPH8(ENSG00000196199)	111;GO:0000151,cellular_component ubiquitin ligase complex;GO:0000228,cellular_component nuclear chromosome;GO:0000785,cellular_component chromatin;GO:0000786,cellular_component nucleosome;GO:0000788,cellular_component nuclear nucleosome;GO:0000790,cellular_component nuclear chromatin;GO:0000792,cellular_component heterochromatin;GO:0003674,molecular_function molecular_function;GO:0003824,molecul…	NA	NA	EAX08229.1 M-phase phosphoprotein, mpp8, isoform CRA_b [Homo sapiens]; NP_059990.2 M-phase phosphoprotein 8 [Homo sapiens]; XP_011533426.1 M-phase phosphoprotein 8 isoform X1 [Homo sapiens]	NA
13	19863442	19863990	549	19863692	51.55	15.506	3.75381	11.4004	PBX2_peak_800	ZMYM5:Promoter;ENSG00000275964:Promoter	ZMYM5:13:19823481-19863649:-:-66	ZMYM5(ENSG00000132950)	61;GO:0000981,molecular_function DNA-binding transcription factor activity, RNA polymerase II-specific;GO:0003674,molecular_function molecular_function;GO:0003676,molecular_function nucleic acid binding;GO:0003677,molecular_function DNA binding;GO:0003700,molecular_function DNA-binding transcription factor activity;GO:0005488,molecular_function binding;GO:0005575,cellular_component cellular_compo…	NA	NA	NP_001034739.1 zinc finger MYM-type protein 5 isoform 1 [Homo sapiens]; NP_001136156.1 zinc finger MYM-type protein 5 isoform 3 [Homo sapiens]; XP_016876340.1 zinc finger MYM-type protein 5 isoform X7 [Homo sapiens]	TF_others
13	19958356	19958920	565	19958625	44.84	15.315	4.16696	11.2172	PBX2_peak_801	ZMYM2:Promoter	ZMYM2:13:19958676-20091829:+:-38	ZMYM2(ENSG00000121741)	103;GO:0000981,molecular_function DNA-binding transcription factor activity, RNA polymerase II-specific;GO:0003674,molecular_function molecular_function;GO:0003676,molecular_function nucleic acid binding;GO:0003677,molecular_function DNA binding;GO:0003700,molecular_function DNA-binding transcription factor activity;GO:0003824,molecular_function catalytic activity;GO:0004672,molecular_function pr…	NA	NA	EAX08247.1 zinc finger protein 198, isoform CRA_c [Homo sapiens]; XP_024305174.1 zinc finger MYM-type protein 2 isoform X1 [Homo sapiens]	THAP
13	19960086	19960246	161	19960214	10.55	5.08049	3.85164	1.57157	PBX2_peak_802	ZMYM2:intron	ZMYM2:13:19958676-20091829:+:1489	ZMYM2(ENSG00000121741)	103;GO:0000981,molecular_function DNA-binding transcription factor activity, RNA polymerase II-specific;GO:0003674,molecular_function molecular_function;GO:0003676,molecular_function nucleic acid binding;GO:0003677,molecular_function DNA binding;GO:0003700,molecular_function DNA-binding transcription factor activity;GO:0003824,molecular_function catalytic activity;GO:0004672,molecular_function pr…	NA	NA	EAX08247.1 zinc finger protein 198, isoform CRA_c [Homo sapiens]; XP_024305174.1 zinc finger MYM-type protein 2 isoform X1 [Homo sapiens]	THAP
13	23383896	23384349	454	23384140	16.22	5.94584	3.44498	2.36088	PBX2_peak_803	SACS:intron	RPLP1P13:13:23373422-23374061:+:10700	RPLP1P13(ENSG00000232163)	NA	NA	NA	NA	NA
13	23469876	23470502	627	23470180	17.1	14.5365	8.01942	10.4681	PBX2_peak_804	LINC00327:intron	LINC00327:13:23465775-23487712:+:4413	LINC00327(ENSG00000232977)	NA	NA	NA	NA	NA
13	23470721	23471482	762	23471098	25.73	7.5446	3.34163	3.82899	PBX2_peak_805	LINC00327:intron	LINC00327:13:23465775-23487712:+:5326	LINC00327(ENSG00000232977)	NA	NA	NA	NA	NA
13	23473371	23473546	176	23473433	14.74	8.41215	5.24733	4.64199	PBX2_peak_806	LINC00327:intron	LINC00327:13:23465775-23487712:+:7683	LINC00327(ENSG00000232977)	NA	NA	NA	NA	NA
13	23483203	23483462	260	23483325	7.15	7.26238	5.46617	3.56783	PBX2_peak_807	LINC00327:intron	LINC00352:13:23498795-23502874:+:-15463	LINC00352(ENSG00000227893)	NA	NA	NA	NA	NA
13	23484238	23484457	220	23484378	10.38	7.3561	5.27134	3.65553	PBX2_peak_808	LINC00327:intron	LINC00352:13:23498795-23502874:+:-14448	LINC00352(ENSG00000227893)	NA	NA	NA	NA	NA
13	23488585	23488902	318	23488672	33.23	4.76055	2.13968	1.29342	PBX2_peak_809	intergenic	LINC00352:13:23498795-23502874:+:-10052	LINC00352(ENSG00000227893)	NA	NA	NA	NA	NA
13	23489306	23489912	607	23489639	28.44	15.1622	5.88744	11.0722	PBX2_peak_810	intergenic	LINC00352:13:23498795-23502874:+:-9186	LINC00352(ENSG00000227893)	NA	NA	NA	NA	NA
13	23490357	23490674	318	23490441	12.74	6.6833	4.57856	3.03284	PBX2_peak_811	intergenic	LINC00352:13:23498795-23502874:+:-8280	LINC00352(ENSG00000227893)	NA	NA	NA	NA	NA
13	23497293	23497514	222	23497506	8.9	3.48019	3.19847	0.19364	PBX2_peak_812	LINC00352:Promoter	LINC00352:13:23498795-23502874:+:-1392	LINC00352(ENSG00000227893)	NA	NA	NA	NA	NA
13	23498230	23498853	624	23498335	19.37	5.13846	2.85078	1.62576	PBX2_peak_813	LINC00352:Promoter	LINC00352:13:23498795-23502874:+:-254	LINC00352(ENSG00000227893)	NA	NA	NA	NA	NA
13	23499778	23499968	191	23499910	10.21	5.1151	3.75693	1.60413	PBX2_peak_814	LINC00352:intron	LINC00352:13:23498795-23502874:+:1077	LINC00352(ENSG00000227893)	NA	NA	NA	NA	NA
13	23500232	23500390	159	23500320	9.25	4.54509	3.55162	1.10681	PBX2_peak_815	LINC00352:intron	LINC00352:13:23498795-23502874:+:1515	LINC00352(ENSG00000227893)	NA	NA	NA	NA	NA
13	23500994	23501307	314	23501024	9.16	4.68186	3.60871	1.225	PBX2_peak_816	LINC00352:intron	LINC00352:13:23498795-23502874:+:2355	LINC00352(ENSG00000227893)	NA	NA	NA	NA	NA
13	23504366	23504527	162	23504521	9.86	4.03091	3.41607	0.65047	PBX2_peak_817	intergenic	LINC00352:13:23498795-23502874:+:5651	LINC00352(ENSG00000227893)	NA	NA	NA	NA	NA
13	23504906	23505509	604	23505342	19.89	11.7666	6.14074	7.81803	PBX2_peak_818	intergenic	LINC00352:13:23498795-23502874:+:6412	LINC00352(ENSG00000227893)	NA	NA	NA	NA	NA
13	23506106	23506665	560	23506314	38.99	20.2866	6.34196	16.0273	PBX2_peak_819	intergenic	LINC00352:13:23498795-23502874:+:7590	LINC00352(ENSG00000227893)	NA	NA	NA	NA	NA
13	23506845	23507114	270	23506953	30.44	6.22951	2.62029	2.61606	PBX2_peak_820	intergenic	LINC00352:13:23498795-23502874:+:8184	LINC00352(ENSG00000227893)	NA	NA	NA	NA	NA
13	23568047	23568323	277	23568275	16.14	8.10924	4.51871	4.35716	PBX2_peak_821	intergenic	TNFRSF19:13:23570369-23676104:+:-2184	TNFRSF19(ENSG00000127863)	127;GO:0000165,biological_process MAPK cascade;GO:0001932,biological_process regulation of protein phosphorylation;GO:0001934,biological_process positive regulation of protein phosphorylation;GO:0001942,biological_process hair follicle development;GO:0003674,molecular_function molecular_function;GO:0004888,molecular_function transmembrane signaling receptor activity;GO:0005031,molecular_function …	TNFRSF19, TROY; tumor necrosis factor receptor superfamily member 19; K05155	map04060	NP_001191388.1 tumor necrosis factor receptor superfamily member 19 isoform 3 [Homo sapiens]; NP_061117.2 tumor necrosis factor receptor superfamily member 19 isoform 1 precursor [Homo sapiens]; NP_683760.1 tumor necrosis factor receptor superfamily member 19 isoform 2 precursor [Homo sapiens]	NA
13	23570057	23570587	531	23570304	44.49	12.596	3.49905	8.6085	PBX2_peak_822	TNFRSF19:Promoter	TNFRSF19:13:23570369-23676104:+:-47	TNFRSF19(ENSG00000127863)	127;GO:0000165,biological_process MAPK cascade;GO:0001932,biological_process regulation of protein phosphorylation;GO:0001934,biological_process positive regulation of protein phosphorylation;GO:0001942,biological_process hair follicle development;GO:0003674,molecular_function molecular_function;GO:0004888,molecular_function transmembrane signaling receptor activity;GO:0005031,molecular_function …	TNFRSF19, TROY; tumor necrosis factor receptor superfamily member 19; K05155	map04060	NP_001191388.1 tumor necrosis factor receptor superfamily member 19 isoform 3 [Homo sapiens]; NP_061117.2 tumor necrosis factor receptor superfamily member 19 isoform 1 precursor [Homo sapiens]; NP_683760.1 tumor necrosis factor receptor superfamily member 19 isoform 2 precursor [Homo sapiens]	NA
13	23570767	23571012	246	23570768	13.52	3.37166	2.52648	0.09666	PBX2_peak_823	TNFRSF19:five_prime_UTR;TNFRSF19:exon	TNFRSF19:13:23570369-23676104:+:520	TNFRSF19(ENSG00000127863)	127;GO:0000165,biological_process MAPK cascade;GO:0001932,biological_process regulation of protein phosphorylation;GO:0001934,biological_process positive regulation of protein phosphorylation;GO:0001942,biological_process hair follicle development;GO:0003674,molecular_function molecular_function;GO:0004888,molecular_function transmembrane signaling receptor activity;GO:0005031,molecular_function …	TNFRSF19, TROY; tumor necrosis factor receptor superfamily member 19; K05155	map04060	NP_001191388.1 tumor necrosis factor receptor superfamily member 19 isoform 3 [Homo sapiens]; NP_061117.2 tumor necrosis factor receptor superfamily member 19 isoform 1 precursor [Homo sapiens]; NP_683760.1 tumor necrosis factor receptor superfamily member 19 isoform 2 precursor [Homo sapiens]	NA
13	26221625	26221766	142	26221708	7.41	4.98931	4.20731	1.4911	PBX2_peak_824	RNF6:intron;ENSG00000277368:Promoter	ENSG00000277368:13:26222190-26222654:+:-495	ENSG00000277368(ENSG00000277368)	NA	NA	NA	NA	NA
13	26557345	26557483	139	26557431	7.76	4.64936	4.13952	1.19469	PBX2_peak_825	WASF3:Promoter	WASF3:13:26557682-26688948:+:-268	WASF3(ENSG00000132970)	272;GO:0000003,biological_process reproduction;GO:0000768,biological_process syncytium formation by plasma membrane fusion;GO:0000902,biological_process cell morphogenesis;GO:0000904,biological_process cell morphogenesis involved in differentiation;GO:0001654,biological_process eye development;GO:0001745,biological_process compound eye morphogenesis;GO:0001764,biological_process neuron migration;…	WASF1; WAS protein family, member 1; K05753; WASF2; WAS protein family, member 2; K05748; WASF3; WAS protein family, member 3; K06083	map04520,map04666,map04810,map05100,map05130,map05131,map05132,map05135,map05231	NP_001278894.1 wiskott-Aldrich syndrome protein family member 3 isoform 2 [Homo sapiens]; XP_004054333.1 PREDICTED: wiskott-Aldrich syndrome protein family member 3 isoform X1 [Gorilla gorilla gorilla]	NA
13	27620636	27620840	205	27620709	16.57	3.75727	2.51055	0.41982	PBX2_peak_826	POLR1D:Promoter;LNX2:Promoter	POLR1D:13:27620741-27744237:+:-3	POLR1D(ENSG00000186184)	NA	RPAC2, RPC19, POLR1D; DNA-directed RNA polymerases I and III subunit RPAC2; K03020	map03020,map04623	AAH06972.1 POLR1D protein [Homo sapiens]; EAX08417.1 hCG2020048, isoform CRA_c [Homo sapiens]; NP_001193488.1 DNA-directed RNA polymerases I and III subunit RPAC2 isoform 3 [Homo sapiens]; NP_057056.1 DNA-directed RNA polymerases I and III subunit RPAC2 isoform 1 [Homo sapiens]; NP_689918.1 Protein POLR1D isoform 2 [Homo sapiens]; PNI42429.1 POLR1D isoform 10 [Pan troglodytes]	NA
13	28718875	28719091	217	28719012	18.67	5.85335	3.2779	2.27992	PBX2_peak_827	SLC46A3:Promoter	SLC46A3:13:28700063-28718970:-:-12	SLC46A3(ENSG00000139508)	NA	SLC46A1; MFS transporter, PCFT/HCP family, solute carrier family 46 (folate transporter), member 1; K14613	map01523,map04977,map04978	NP_001129391.1 solute carrier family 46 member 3 isoform b precursor [Homo sapiens]	NA
13	30892986	30893234	249	30893129	8.64	8.52754	6.4604	4.74667	PBX2_peak_828	TEX26-AS1:intron	LINC00545:13:30880911-30883395:+:12198	LINC00545(ENSG00000236094)	NA	NA	NA	NA	NA
13	33494627	33495407	781	33495073	15.7	9.31879	5.56718	5.49115	PBX2_peak_829	ENSG00000230490:intron	ENSG00000234535:13:33610966-33611522:+:-115949	ENSG00000234535(ENSG00000234535)	NA	NA	NA	NA	NA
13	33497353	33497706	354	33497698	14.31	4.70046	3.06117	1.24011	PBX2_peak_830	ENSG00000230490:intron	ENSG00000234535:13:33610966-33611522:+:-113437	ENSG00000234535(ENSG00000234535)	NA	NA	NA	NA	NA
13	35723666	35724762	1097	35723950	19.63	10.0802	5.15673	6.21278	PBX2_peak_831	intergenic	LINC00445:13:35697486-35699938:+:26727	LINC00445(ENSG00000236036)	NA	NA	NA	NA	NA
13	35848446	35848839	394	35848730	9.86	6.51813	5.12841	2.88377	PBX2_peak_832	DCLK1:intron	LINC00445:13:35697486-35699938:+:151156	LINC00445(ENSG00000236036)	NA	NA	NA	NA	NA
13	35887316	35887812	497	35887428	5.58	4.89021	4.41345	1.4031	PBX2_peak_833	DCLK1:intron	LINC00445:13:35697486-35699938:+:190077	LINC00445(ENSG00000236036)	NA	NA	NA	NA	NA
13	35888205	35889101	897	35888652	21.28	27.8313	14.8298	23.3755	PBX2_peak_834	DCLK1:intron	LINC00445:13:35697486-35699938:+:191166	LINC00445(ENSG00000236036)	NA	NA	NA	NA	NA
13	35961027	35961559	533	35961186	12.39	10.1966	6.69338	6.32529	PBX2_peak_835	DCLK1:intron	DCLK1:13:35768651-36131382:-:170089	DCLK1(ENSG00000133083)	209;GO:0000226,biological_process microtubule cytoskeleton organization;GO:0000278,biological_process mitotic cell cycle;GO:0000902,biological_process cell morphogenesis;GO:0000904,biological_process cell morphogenesis involved in differentiation;GO:0001764,biological_process neuron migration;GO:0003674,molecular_function molecular_function;GO:0003824,molecular_function catalytic activity;GO:0004…	NA	NA	NP_001182344.1 serine/threonine-protein kinase DCLK1 isoform 2 [Homo sapiens]; NP_001182345.1 serine/threonine-protein kinase DCLK1 isoform 3 [Homo sapiens]; NP_004725.1 serine/threonine-protein kinase DCLK1 isoform 1 [Homo sapiens]; XP_007958307.1 PREDICTED: serine/threonine-protein kinase DCLK1 isoform X2 [Chlorocebus sabaeus]; XP_007958314.1 PREDICTED: serine/threonine-protein kinase DCLK1 iso…	bHLH
13	41402884	41403037	154	41402955	6.02	4.07966	3.50946	0.69114	PBX2_peak_836	intergenic	TUBBP2:13:41384772-41385183:-:-17777	TUBBP2(ENSG00000214222)	NA	NA	NA	NA	NA
13	44141945	44142180	236	44142062	19.45	12.3258	6.32403	8.35083	PBX2_peak_837	LINC00390:intron;SMIM2-AS1:intron	LINC00390:13:44094821-44147762:-:5700	LINC00390(ENSG00000226519)	NA	NA	NA	NA	NA
13	49936258	49936453	196	49936369	10.29	5.08049	3.76441	1.57157	PBX2_peak_838	SPRYD7:exon;SPRYD7:five_prime_UTR	SPRYD7:13:49912701-49936490:-:135	SPRYD7(ENSG00000123178)	NA	NA	NA	NP_001120954.1 SPRY domain-containing protein 7 isoform 2 [Homo sapiens]; NP_065189.1 SPRY domain-containing protein 7 isoform 1 [Homo sapiens]	NA
13	50081936	50082213	278	50082079	25.99	5.53144	2.69948	1.98554	PBX2_peak_839	ENSG00000276089:Promoter;DLEU1:Promoter;DLEU2:intron	DLEU1:13:50082168-50906856:+:-94	DLEU1(ENSG00000176124)	NA	NA	NA	NA	NA
13	50082584	50082763	180	50082690	13.26	3.15615	2.37651	0	PBX2_peak_840	DLEU2:intron;DLEU1:intron	ENSG00000276089:13:50082294-50082484:+:379	ENSG00000276089(ENSG00000276089)	NA	NA	NA	NA	NA
13	52011792	52012327	536	52012185	24.16	8.23007	3.5947	4.47115	PBX2_peak_841	ALG11:Promoter;ATP7B:Promoter	ATP7B:13:51930435-52012125:-:66	ATP7B(ENSG00000123191)	629;GO:0000041,biological_process transition metal ion transport;GO:0000139,cellular_component Golgi membrane;GO:0000166,molecular_function nucleotide binding;GO:0000302,biological_process response to reactive oxygen species;GO:0000303,biological_process response to superoxide;GO:0000305,biological_process response to oxygen radical;GO:0000902,biological_process cell morphogenesis;GO:0000904,biol…
rocess;GO:0071840,biological_process cellular component organization or biogenesis;GO:0071944,cellular_component cell periphery;GO:0072358,biological_process cardiovascular system development;GO:0072359,biological_process circulatory system development;GO:0072503,biological_process cellular divalent inorganic cation homeostasis;GO:0072507,biological_process divalent inorganic cation homeostasis;G…	copA, ctpA, ATP7; P-type Cu+ transporter [EC:7.2.2.8]; K17686	map01524,map04978	AAI17201.1 ATP7B protein [Homo sapiens]; AAI43974.1 ATP7B protein [Homo sapiens]; AAI43977.1 ATP7B protein [Homo sapiens]; NP_000044.2 copper-transporting ATPase 2 isoform a [Homo sapiens]; NP_001005918.1 copper-transporting ATPase 2 isoform b [Homo sapiens]; NP_001230111.1 copper-transporting ATPase 2 isoform c [Homo sapiens]; NP_001317507.1 copper-transporting ATPase 2 isoform d [Homo sapiens];…	zf-C2H2
13	73058762	73059093	332	73058898	25.82	16.696	7.34204	12.5503	PBX2_peak_842	KLF5:intron	KLF5:13:73054975-73077541:+:3952	KLF5(ENSG00000102554)	116;GO:0000976,molecular_function transcription regulatory region sequence-specific DNA binding;GO:0000977,molecular_function RNA polymerase II regulatory region sequence-specific DNA binding;GO:0000978,molecular_function RNA polymerase II proximal promoter sequence-specific DNA binding;GO:0000981,molecular_function DNA-binding transcription factor activity, RNA polymerase II-specific;GO:0000982,…	NA	NA	AAP36222.1 Homo sapiens Kruppel-like factor 5 (intestinal), partial [synthetic construct]; NP_001273747.1 Krueppel-like factor 5 isoform 2 [Homo sapiens]	zf-C2H2
13	80132847	80133270	424	80133057	11.51	12.5786	8.39038	8.59189	PBX2_peak_843	ENSG00000285684:intron	ENSG00000285684:13:80115732-80134368:-:1310	ENSG00000285684(ENSG00000285684)	NA	NA	NA	NA	NA
13	80341109	80341487	379	80341340	24.77	5.931	2.86372	2.34835	PBX2_peak_844	SPRY2:Promoter	SPRY2:13:80335975-80341126:-:-171	SPRY2(ENSG00000136158)	371;GO:0000003,biological_process reproduction;GO:0000132,biological_process establishment of mitotic spindle orientation;GO:0000226,biological_process microtubule cytoskeleton organization;GO:0000278,biological_process mitotic cell cycle;GO:0000578,biological_process embryonic axis specification;GO:0001654,biological_process eye development;GO:0001726,cellular_component ruffle;GO:0001736,biologi…	SPRY2; protein sprouty homolog 2; K17383	map05206	NP_005833.1 protein sprouty homolog 2 [Homo sapiens]	NA
13	80342708	80343213	506	80342869	15.27	7.32023	4.28871	3.62062	PBX2_peak_845	SPRY2:Promoter	SPRY2:13:80335975-80341126:-:-1834	SPRY2(ENSG00000136158)	371;GO:0000003,biological_process reproduction;GO:0000132,biological_process establishment of mitotic spindle orientation;GO:0000226,biological_process microtubule cytoskeleton organization;GO:0000278,biological_process mitotic cell cycle;GO:0000578,biological_process embryonic axis specification;GO:0001654,biological_process eye development;GO:0001726,cellular_component ruffle;GO:0001736,biologi…	SPRY2; protein sprouty homolog 2; K17383	map05206	NP_005833.1 protein sprouty homolog 2 [Homo sapiens]	NA
13	80344685	80345540	856	80344926	31.66	5.20724	2.3332	1.68865	PBX2_peak_846	intergenic	SPRY2:13:80335975-80341126:-:-3986	SPRY2(ENSG00000136158)	371;GO:0000003,biological_process reproduction;GO:0000132,biological_process establishment of mitotic spindle orientation;GO:0000226,biological_process microtubule cytoskeleton organization;GO:0000278,biological_process mitotic cell cycle;GO:0000578,biological_process embryonic axis specification;GO:0001654,biological_process eye development;GO:0001726,cellular_component ruffle;GO:0001736,biologi…	SPRY2; protein sprouty homolog 2; K17383	map05206	NP_005833.1 protein sprouty homolog 2 [Homo sapiens]	NA
13	80345710	80346729	1020	80346081	31.58	13.0386	4.65393	9.03235	PBX2_peak_847	intergenic	SPRY2:13:80335975-80341126:-:-5093	SPRY2(ENSG00000136158)	371;GO:0000003,biological_process reproduction;GO:0000132,biological_process establishment of mitotic spindle orientation;GO:0000226,biological_process microtubule cytoskeleton organization;GO:0000278,biological_process mitotic cell cycle;GO:0000578,biological_process embryonic axis specification;GO:0001654,biological_process eye development;GO:0001726,cellular_component ruffle;GO:0001736,biologi…	SPRY2; protein sprouty homolog 2; K17383	map05206	NP_005833.1 protein sprouty homolog 2 [Homo sapiens]	NA
13	80349224	80349713	490	80349457	13	4.79185	3.49934	1.3213	PBX2_peak_848	intergenic	SPRY2:13:80335975-80341126:-:-8342	SPRY2(ENSG00000136158)	371;GO:0000003,biological_process reproduction;GO:0000132,biological_process establishment of mitotic spindle orientation;GO:0000226,biological_process microtubule cytoskeleton organization;GO:0000278,biological_process mitotic cell cycle;GO:0000578,biological_process embryonic axis specification;GO:0001654,biological_process eye development;GO:0001726,cellular_component ruffle;GO:0001736,biologi…	SPRY2; protein sprouty homolog 2; K17383	map05206	NP_005833.1 protein sprouty homolog 2 [Homo sapiens]	NA
13	80359202	80360783	1582	80359987	146.11	89.82	9.19447	84.4342	PBX2_peak_849	intergenic	RNU6-61P:13:80369425-80369534:-:9542	RNU6-61P(ENSG00000202398)	NA	NA	NA	NA	NA
13	80361457	80362903	1447	80362096	135.99	106.666	13.6993	101.11	PBX2_peak_850	intergenic	RNU6-61P:13:80369425-80369534:-:7354	RNU6-61P(ENSG00000202398)	NA	NA	NA	NA	NA
13	80367740	80368219	480	80368104	14.13	7.78558	4.67872	4.05365	PBX2_peak_851	intergenic	RNU6-61P:13:80369425-80369534:-:1555	RNU6-61P(ENSG00000202398)	NA	NA	NA	NA	NA
13	80436705	80436922	218	80436835	16.66	5.94584	3.53221	2.36088	PBX2_peak_852	intergenic	RNU6-61P:13:80369425-80369534:-:-67279	RNU6-61P(ENSG00000202398)	NA	NA	NA	NA	NA
13	80536120	80536308	189	80536248	5.5	4.89021	4.35497	1.4031	PBX2_peak_853	intergenic	HNRNPA1P31:13:80619097-80620067:-:83853	HNRNPA1P31(ENSG00000227862)	NA	NA	NA	NA	NA
13	80551219	80552290	1072	80551730	24.77	18.4988	8.59118	14.2922	PBX2_peak_854	intergenic	HNRNPA1P31:13:80619097-80620067:-:68313	HNRNPA1P31(ENSG00000227862)	NA	NA	NA	NA	NA
13	80554879	80555234	356	80555036	5.67	4.58194	4.2797	1.13532	PBX2_peak_855	intergenic	HNRNPA1P31:13:80619097-80620067:-:65011	HNRNPA1P31(ENSG00000227862)	NA	NA	NA	NA	NA
13	80562272	80562917	646	80562508	17.1	20.5892	11.6118	16.3216	PBX2_peak_856	intergenic	HNRNPA1P31:13:80619097-80620067:-:57473	HNRNPA1P31(ENSG00000227862)	NA	NA	NA	NA	NA
13	80882167	80882325	159	80882207	6.37	6.04775	4.93981	2.44738	PBX2_peak_857	ENSG00000286746:intron	ARF4P4:13:80888347-80888867:+:-6101	ARF4P4(ENSG00000231222)	NA	NA	NA	NA	NA
13	91135842	91136503	662	91136197	50.86	40.8324	11.9177	36.1064	PBX2_peak_858	intergenic	LINC00379:13:91127612-91131407:-:-4765	LINC00379(ENSG00000229557)	NA	NA	NA	NA	NA
13	91139046	91140089	1044	91139317	29.22	19.3689	7.55557	15.1371	PBX2_peak_859	intergenic	LINC00379:13:91127612-91131407:-:-8160	LINC00379(ENSG00000229557)	NA	NA	NA	NA	NA
13	91140506	91141092	587	91141089	16.92	4.70182	2.98713	1.24011	PBX2_peak_860	intergenic	LINC00379:13:91127612-91131407:-:-9391	LINC00379(ENSG00000229557)	NA	NA	NA	NA	NA
13	91141750	91142086	337	91141753	9.94	3.539	3.11506	0.24085	PBX2_peak_861	intergenic	LINC00379:13:91127612-91131407:-:-10510	LINC00379(ENSG00000229557)	NA	NA	NA	NA	NA
13	91144073	91144382	310	91144263	16.14	10.2513	5.71256	6.3737	PBX2_peak_862	intergenic	LINC00379:13:91127612-91131407:-:-12820	LINC00379(ENSG00000229557)	NA	NA	NA	NA	NA
13	91152107	91152349	243	91152185	6.11	6.04775	4.76436	2.44738	PBX2_peak_863	intergenic	LINC00379:13:91127612-91131407:-:-20820	LINC00379(ENSG00000229557)	NA	NA	NA	NA	NA
13	91153341	91153772	432	91153539	11.78	11.9394	8.19761	7.9811	PBX2_peak_864	intergenic	LINC00379:13:91127612-91131407:-:-22149	LINC00379(ENSG00000229557)	NA	NA	NA	NA	NA
13	91154449	91155118	670	91154620	20.67	25.2519	13.9066	20.859	PBX2_peak_865	intergenic	LINC00379:13:91127612-91131407:-:-23376	LINC00379(ENSG00000229557)	NA	NA	NA	NA	NA
13	91156605	91156782	178	91156698	4.97	3.35768	3.69936	0.08384	PBX2_peak_866	intergenic	LINC00379:13:91127612-91131407:-:-25286	LINC00379(ENSG00000229557)	NA	NA	NA	NA	NA
13	91166880	91167344	465	91167056	15.35	6.9063	4.08815	3.24204	PBX2_peak_867	intergenic	LINC00379:13:91127612-91131407:-:-35704	LINC00379(ENSG00000229557)	NA	NA	NA	NA	NA
13	91167793	91168562	770	91168059	16.57	19.9963	11.7825	15.7453	PBX2_peak_868	intergenic	LINC00379:13:91127612-91131407:-:-36770	LINC00379(ENSG00000229557)	NA	NA	NA	NA	NA
[truncated: 2,999 more rows]
